# Supplementary material for: Dynamic atlas of immune cells reveals multiple functional features of macrophages associated with progression of pulmonary fibrosis
Source: Front Immunol. 2023 Sep 13;14:1230266. doi: 10.3389/fimmu.2023.1230266 (PMC10525351; doi:10.3389/fimmu.2023.1230266)
Supplement: Supplementary file 9 [file Table_1.csv]

	p_val	avg_logFC	pct.1	pct.2	p_val_adj	cluster	gene	category
Igkc	0	3.77829302177579	0.971	0.431	0	0	Igkc	NA
Cd79a	0	3.24050392043034	0.997	0.049	0	0	Cd79a	CM
Ebf1	0	2.93571208962546	0.98	0.029	0	0	Ebf1	TF
Ly6d	0	2.90607813540112	0.934	0.049	0	0	Ly6d	NA
Iglc2	0	2.8979078604897	0.914	0.058	0	0	Iglc2	NA
Ighm	0	2.87569370815626	0.99	0.326	0	0	Ighm	NA
Cd79b	0	2.69071536507611	0.951	0.053	0	0	Cd79b	CM
Iglc3	0	2.60952160796141	0.904	0.034	0	0	Iglc3	NA
Ighd	0	2.24168682409152	0.829	0.029	0	0	Ighd	NA
Ms4a1	0	2.10373533729756	0.796	0.014	0	0	Ms4a1	CM
Fcmr	0	2.05273622116199	0.767	0.019	0	0	Fcmr	NA
Iglc1	0	2.0129069238524	0.448	0.021	0	0	Iglc1	NA
H2-DMb2	0	1.98156611012923	0.876	0.107	0	0	H2-DMb2	NA
Mef2c	0	1.81558246292222	0.78	0.129	0	0	Mef2c	TF
Cd74	0	1.69672931161712	1	0.678	0	0	Cd74	CM
H2-Ob	0	1.67095479770948	0.705	0.051	0	0	H2-Ob	NA
Mzb1	0	1.64727617004578	0.618	0.013	0	0	Mzb1	NA
Bank1	0	1.63204346216521	0.653	0.014	0	0	Bank1	NA
Vpreb3	0	1.50063528344635	0.494	0.008	0	0	Vpreb3	NA
Cd37	0	1.49628159501284	0.919	0.465	0	0	Cd37	CM
Gm31243	0	1.43439427861775	0.554	0.006	0	0	Gm31243	NA
H2-Aa	0	1.41625585612488	0.995	0.519	0	0	H2-Aa	CM
H2-Oa	0	1.40462916021764	0.604	0.074	0	0	H2-Oa	NA
Siglecg	0	1.36082115590139	0.572	0.041	0	0	Siglecg	NA
Pou2f2	0	1.27426355062511	0.618	0.163	0	0	Pou2f2	TF
Fcrla	0	1.25849219241449	0.483	0.015	0	0	Fcrla	NA
Fcer2a	0	1.25419738063757	0.41	0.005	0	0	Fcer2a	NA
Ralgps2	0	1.24364514136465	0.486	0.033	0	0	Ralgps2	NA
H2-Eb1	0	1.22703938528989	0.992	0.438	0	0	H2-Eb1	NA
Cd55	0	1.19557927058683	0.452	0.033	0	0	Cd55	NA
Cd19	0	1.18263759125767	0.465	0.009	0	0	Cd19	CM
Pou2af1	0	1.17283474880257	0.427	0.01	0	0	Pou2af1	NA
Tsc22d3	0	1.15871120418291	0.878	0.604	0	0	Tsc22d3	TF
Scd1	0	1.12882432396826	0.432	0.03	0	0	Scd1	NA
H2-Ab1	0	1.11526063661766	0.996	0.569	0	0	H2-Ab1	NA
Gm8369	0	1.11235313775637	0.599	0.181	0	0	Gm8369	NA
Tnfrsf13c	0	1.08423548801665	0.387	0.009	0	0	Tnfrsf13c	NA
Ly6e	0	1.07517517709348	0.995	0.841	0	0	Ly6e	NA
Apobec3	0	1.04838514963524	0.714	0.302	0	0	Apobec3	NA
Pkig	0	1.00525019231232	0.506	0.2	0	0	Pkig	NA
Foxp1	0	0.976995028719302	0.666	0.358	0	0	Foxp1	TF
Ly86	0	0.965206905335758	0.666	0.276	0	0	Ly86	NA
Pax5	0	0.959350708350408	0.336	0.003	0	0	Pax5	TF
Fcrl1	0	0.947538208163988	0.364	0.013	0	0	Fcrl1	NA
Ptp4a3	0	0.942647763207399	0.458	0.136	0	0	Ptp4a3	NA
Bcl11a	0	0.93761044881028	0.347	0.027	0	0	Bcl11a	TF
Ltb	0	0.932215627915123	0.847	0.406	0	0	Ltb	CM
Gimap6	0	0.918686063712737	0.725	0.282	0	0	Gimap6	NA
Fchsd2	0	0.915858889349189	0.371	0.068	0	0	Fchsd2	NA
Spib	0	0.911936161566259	0.324	0.013	0	0	Spib	TF
Snn	0	0.861146729285992	0.318	0.038	0	0	Snn	NA
Blnk	0	0.85914156074045	0.369	0.078	0	0	Blnk	NA
Smim14	0	0.84407777943503	0.653	0.422	0	0	Smim14	NA
Napsa	0	0.827560004125921	0.695	0.352	0	0	Napsa	Sec
Rnase6	0	0.817718453266836	0.382	0.1	0	0	Rnase6	NA
Ptprcap	0	0.800913653234482	0.834	0.345	0	0	Ptprcap	NA
Rps27rt	0	0.792951795496816	1	0.964	0	0	Rps27rt	NA
Rps27	0	0.778996303142858	1	0.996	0	0	Rps27	NA
Grap	0	0.775421452181581	0.393	0.115	0	0	Grap	NA
Gm30211	0	0.772364388231212	0.228	0.001	0	0	Gm30211	NA
H2-DMa	0	0.760239814050364	0.807	0.462	0	0	H2-DMa	CM
Serp1	0	0.753476591156216	0.817	0.614	0	0	Serp1	NA
Serinc3	0	0.749560912918104	0.854	0.662	0	0	Serinc3	NA
Cnn3	0	0.69252774326169	0.243	0.017	0	0	Cnn3	NA
Rpl18a	0	0.661148043355408	1	0.992	0	0	Rpl18a	NA
Trim7	0	0.657047142356003	0.221	0.02	0	0	Trim7	NA
H3f3a	0	0.652768163574249	0.995	0.955	0	0	H3f3a	NA
Rps19	0	0.605039701821328	1	0.96	0	0	Rps19	NA
Rps20	0	0.60047181707762	1	0.919	0	0	Rps20	NA
Rpl4	0	0.588999359779161	0.997	0.899	0	0	Rpl4	CM
Rpl21	0	0.586613527072886	1	0.969	0	0	Rpl21	CM
Shisa5	0	0.571387030312002	0.927	0.825	0	0	Shisa5	NA
Blk	0	0.568855881249809	0.213	0.015	0	0	Blk	NA
Rps24	0	0.548383430527493	1	0.971	0	0	Rps24	NA
Rps15a	0	0.545458490296494	1	0.949	0	0	Rps15a	CM
Cr2	0	0.544986001754274	0.167	0.003	0	0	Cr2	CM
Rpl13	0	0.539418991843963	1	0.974	0	0	Rpl13	NA
Rps15	0	0.524599127010474	1	0.965	0	0	Rps15	NA
Uba52	0	0.522155722366306	0.993	0.902	0	0	Uba52	NA
Rps7	0	0.516225940590089	1	0.95	0	0	Rps7	NA
Fau	0	0.51223129461952	1	0.999	0	0	Fau	NA
Rps5	0	0.508063776663178	1	0.956	0	0	Rps5	NA
Prr5	0	0.506320725024392	0.177	0.009	0	0	Prr5	NA
Rpl17	0	0.499270293900982	1	0.982	0	0	Rpl17	CM
Cxcr5	0	0.482875826844719	0.161	0.007	0	0	Cxcr5	CM
Rpl8	0	0.480227776537965	1	0.967	0	0	Rpl8	NA
Rasgrp3	0	0.473456588323218	0.152	0.009	0	0	Rasgrp3	NA
Rpl27a	0	0.470440949439379	1	0.973	0	0	Rpl27a	CM
Rps13	0	0.469112399819795	1	0.972	0	0	Rps13	NA
Rps4x	0	0.448949149962967	1	0.931	0	0	Rps4x	NA
Rpl10a	0	0.446858155104274	0.996	0.88	0	0	Rpl10a	NA
Bfsp2	0	0.446570607326376	0.151	0.004	0	0	Bfsp2	NA
Rpl26	0	0.444086522778858	1	0.968	0	0	Rpl26	NA
Rpl34	0	0.438763152842623	1	0.977	0	0	Rpl34	CM
Rps25	0	0.434974830593364	1	0.982	0	0	Rps25	NA
Rpl7	0	0.43218822135969	0.998	0.93	0	0	Rpl7	NA
Rpl12	0	0.427304863226899	0.997	0.881	0	0	Rpl12	NA
Rpl9	0	0.421803171642325	1	0.979	0	0	Rpl9	CM
Rpl30	0	0.411599042444357	0.998	0.949	0	0	Rpl30	NA
Rps21	0	0.411373651905402	0.998	0.967	0	0	Rps21	NA
Rps3	0	0.368549072000957	1	0.979	0	0	Rps3	NA
Rps16	0	0.36769698673371	1	0.99	0	0	Rps16	NA
Rps29	0	0.350128902548001	1	0.997	0	0	Rps29	NA
Itm2b	0	-0.66120445875206	0.751	0.937	0	0	Itm2b	Sec
Tmsb4x	0	-0.67887337164506	1	1	0	0	Tmsb4x	NA
Actb	0	-0.68683410250132	0.997	0.999	0	0	Actb	NA
Sem1	0	-0.712119322143716	0.614	0.87	0	0	Sem1	NA
Gapdh	0	-0.738663620833433	0.673	0.891	0	0	Gapdh	CM
Myl6	0	-0.752559646238162	0.756	0.964	0	0	Myl6	NA
Atp1b3	0	-0.75267266155238	0.14	0.595	0	0	Atp1b3	CM
Vsir	0	-0.767163951758923	0.045	0.461	0	0	Vsir	NA
Csf2ra	0	-0.861127875654449	0.043	0.46	0	0	Csf2ra	CM
Efhd2	0	-0.872719124300273	0.103	0.556	0	0	Efhd2	NA
Mrpl33	0	-0.901699945844492	0.31	0.762	0	0	Mrpl33	NA
Cd300c2	0	-0.924503479600701	0.04	0.455	0	0	Cd300c2	NA
Rgs10	0	-0.928196807532056	0.052	0.491	0	0	Rgs10	NA
Actg1	0	-0.959414357370406	0.873	0.975	0	0	Actg1	NA
Itgb2	0	-0.973062888066201	0.13	0.621	0	0	Itgb2	CM
App	0	-0.983212964344723	0.027	0.455	0	0	App	NA
Npc2	0	-0.986715733488086	0.389	0.798	0	0	Npc2	NA
Lilr4b	0	-1.00231937810551	0.065	0.488	0	0	Lilr4b	NA
Gpx1	0	-1.00683470101198	0.532	0.788	0	0	Gpx1	NA
Emb	0	-1.02110693940204	0.09	0.585	0	0	Emb	CM
Prdx5	0	-1.03613346635883	0.338	0.731	0	0	Prdx5	NA
Fyb	0	-1.07224250906072	0.017	0.465	0	0	Fyb	NA
Anxa1	0	-1.07616476936789	0.095	0.516	0	0	Anxa1	NA
Atox1	0	-1.10425842046931	0.322	0.762	0	0	Atox1	NA
Mcemp1	0	-1.11923557964125	0.056	0.47	0	0	Mcemp1	NA
Rnf149	0	-1.11982772119179	0.07	0.524	0	0	Rnf149	NA
Fcgr3	0	-1.12499595981072	0.042	0.491	0	0	Fcgr3	NA
Plin2	0	-1.14295647125996	0.068	0.502	0	0	Plin2	NA
Vim	0	-1.15458440721422	0.46	0.789	0	0	Vim	NA
Pim1	0	-1.24034251482303	0.276	0.728	0	0	Pim1	NA
Selplg	0	-1.24379973512619	0.165	0.796	0	0	Selplg	NA
Mpeg1	0	-1.24781522921972	0.063	0.477	0	0	Mpeg1	NA
Txn1	0	-1.31618237037019	0.426	0.833	0	0	Txn1	NA
Grn	0	-1.31664102932607	0.16	0.557	0	0	Grn	CM
Cd44	0	-1.33418948666693	0.158	0.635	0	0	Cd44	CM
Tgfbi	0	-1.48065991886941	0.096	0.548	0	0	Tgfbi	NA
Id2	0	-1.48838056213042	0.14	0.665	0	0	Id2	TF
Tnfaip2	0	-1.49790151540027	0.041	0.485	0	0	Tnfaip2	NA
Ftl1	0	-1.51756814799349	0.981	0.992	0	0	Ftl1	NA
Ctsb	0	-1.55082811017371	0.304	0.683	0	0	Ctsb	CM
S100a11	0	-1.56664160133505	0.545	0.845	0	0	S100a11	NA
Fxyd5	0	-1.62019102004529	0.406	0.956	0	0	Fxyd5	NA
S100a6	0	-1.64177023947271	0.311	0.72	0	0	S100a6	NA
Msrb1	0	-1.65085897048381	0.266	0.711	0	0	Msrb1	NA
Alox5ap	0	-1.69718963898383	0.125	0.643	0	0	Alox5ap	NA
Anxa2	0	-1.69965764250547	0.148	0.721	0	0	Anxa2	CM
Lgals1	0	-1.71633575871856	0.24	0.718	0	0	Lgals1	NA
Cebpb	0	-1.81712934854577	0.417	0.762	0	0	Cebpb	TF
Lgals3	0	-1.88201048702923	0.295	0.721	0	0	Lgals3	NA
Ctsd	0	-1.97331802088042	0.394	0.829	0	0	Ctsd	CM
Cd9	0	-2.0119217811353	0.22	0.711	0	0	Cd9	NA
Ccl6	0	-2.08710120894107	0.355	0.737	0	0	Ccl6	NA
Tyrobp	0	-2.10535713039423	0.499	0.852	0	0	Tyrobp	NA
Fcer1g	0	-2.1996251845715	0.295	0.806	0	0	Fcer1g	NA
Lyz2	0	-2.36911749018191	0.815	0.933	0	0	Lyz2	Sec
Gsr	5.89669071495748e-308	-1.1164790421643	0.046	0.453	7.22167711860842e-304	0	Gsr	NA
Chchd10	2.99238092034476e-307	1.01890502748216	0.466	0.193	3.66476891314622e-303	0	Chchd10	NA
Rpl13a	8.57729528546377e-306	0.503064458852777	0.975	0.842	1.05046135361075e-301	0	Rpl13a	NA
Rps3a1	3.33646352305174e-305	0.378554747084841	1	0.964	4.08616687668147e-301	0	Rps3a1	NA
Cstb	1.28472261464409e-304	-1.22701884535611	0.285	0.658	1.57339978615461e-300	0	Cstb	NA
Ifitm2	4.18411208471409e-303	-1.63378304523124	0.204	0.618	5.12428207014935e-299	0	Ifitm2	NA
Sirpa	1.97495295976251e-302	-0.920812669749379	0.052	0.454	2.41872488982114e-298	0	Sirpa	CM
Rpl23a	4.27849565339021e-302	0.381869448989117	1	0.979	5.23987362670699e-298	0	Rpl23a	NA
Rps6	1.2925870140736e-301	0.40451436926889	0.999	0.956	1.58303131613594e-297	0	Rps6	NA
Rpl19	2.12621507954788e-300	0.386035943866763	1	0.962	2.60397560792229e-296	0	Rpl19	NA
Mt1	9.56539390691757e-300	-1.64961062855338	0.14	0.531	1.17147379178019e-295	0	Mt1	NA
Rpl39	1.9395426177315e-299	0.381577750709165	1	0.964	2.37535784393577e-295	0	Rpl39	NA
Rps26	1.25612247341985e-295	0.400545133153486	0.998	0.947	1.53837319319728e-291	0	Rps26	NA
Gm11808	2.50240930281282e-295	0.497625530397134	0.963	0.863	3.06470067315486e-291	0	Gm11808	NA
Ramp1	3.1769002605454e-295	-0.8303396556018	0.026	0.418	3.89074974908995e-291	0	Ramp1	NA
Cd68	4.899817877231e-294	-1.03322281509836	0.058	0.453	6.0008069542448e-290	0	Cd68	NA
Ptms	8.47349536461059e-294	-0.931435577320115	0.102	0.505	1.03774897730386e-289	0	Ptms	NA
Cd72	1.14427769473306e-293	0.786745936626078	0.347	0.095	1.40139689273958e-289	0	Cd72	CM
Rps10	2.25889691582803e-293	0.367226006793755	0.999	0.978	2.76647105281458e-289	0	Rps10	NA
Ftl1-ps1	1.06577480203756e-292	-1.01496924765705	0.289	0.666	1.3052544000554e-288	0	Ftl1-ps1	NA
Tspo	1.57723124163157e-292	-0.746919608982225	0.457	0.797	1.93163510162619e-288	0	Tspo	NA
Gda	1.88233562734895e-292	-0.893616087129323	0.029	0.417	2.30529644281426e-288	0	Gda	NA
Rps28	7.05141321496733e-292	0.34402652327359	1	0.968	8.63586576437048e-288	0	Rps28	NA
Ucp2	1.53948508398362e-291	-0.873340765300292	0.553	0.818	1.88540738235474e-287	0	Ucp2	NA
Dusp1	1.75116315344294e-291	-1.35720363684706	0.409	0.771	2.14464951402156e-287	0	Dusp1	NA
AC125149.3	9.16630107073386e-291	0.450321114003147	0.147	0.01	1.12259689213278e-286	0	AC125149.3	NA
Hpcal1	2.4157524634385e-289	-0.657610373200023	0.044	0.446	2.95857204197313e-285	0	Hpcal1	NA
Dstn	1.73686229266251e-287	-0.908286846208314	0.082	0.484	2.12713524982378e-283	0	Dstn	NA
Creg1	2.12167139066983e-287	-0.943845813126839	0.085	0.485	2.59841095215334e-283	0	Creg1	NA
Rpl23	5.38822454124319e-287	0.339479289877373	1	0.983	6.59895859566053e-283	0	Rpl23	NA
Clec4n	5.54136367680275e-287	-1.35440080075371	0.085	0.468	6.78650809498033e-283	0	Clec4n	NA
Rps18	2.08033147060739e-286	0.374219211858307	1	0.939	2.54778195205287e-282	0	Rps18	NA
H2afz	4.63324189370093e-286	-0.918566480394782	0.465	0.806	5.67433134721553e-282	0	H2afz	NA
Anxa5	7.00295147512766e-286	-0.922632582760935	0.148	0.546	8.57651467158885e-282	0	Anxa5	NA
Gimap1	1.29452294553464e-285	0.682225518019914	0.574	0.241	1.58540225139628e-281	0	Gimap1	NA
Rps27l	9.76631426121876e-285	-0.918313055725704	0.242	0.622	1.19608050757146e-280	0	Rps27l	NA
Cd83	1.97785347604254e-282	0.99266748928934	0.415	0.148	2.4222771521093e-278	0	Cd83	NA
Trf	2.00500927868392e-282	-1.03643303176899	0.04	0.42	2.4555348636042e-278	0	Trf	Sec
Cd22	1.74246796017805e-281	0.717770134877685	0.29	0.069	2.13400051083006e-277	0	Cd22	CM
Rpl6	2.54231330617931e-281	0.367318207424331	0.999	0.957	3.11357110607779e-277	0	Rpl6	NA
Serf2	3.60756741812333e-281	-0.522761179467131	0.843	0.956	4.41818781697564e-277	0	Serf2	NA
Sdcbp	6.61816233267593e-279	-0.81900234079384	0.271	0.662	8.10526340882821e-275	0	Sdcbp	NA
Pxdc1	1.81888282378751e-278	0.583841455258953	0.201	0.027	2.22758579429256e-274	0	Pxdc1	NA
Rpl18	9.97813356427005e-278	0.379847340038073	0.998	0.959	1.22202201761615e-273	0	Rpl18	CM
C5ar1	1.19360865425526e-277	-1.11914374278421	0.031	0.405	1.46181251886642e-273	0	C5ar1	NA
Trp53i11	7.66397468952239e-276	0.619808881203325	0.263	0.054	9.38606980225807e-272	0	Trp53i11	NA
Bend5	9.67403268934714e-276	0.379633632045944	0.124	0.005	1.18477878346434e-271	0	Bend5	NA
Rpl35a	1.68417534023316e-274	0.318728152699934	1	0.983	2.06260953918355e-270	0	Rpl35a	CM
Ahnak	4.55538759032415e-274	-0.823381483772558	0.096	0.491	5.57898318186999e-270	0	Ahnak	NA
Tagln2	1.34913112473566e-272	-0.754201848586469	0.305	0.709	1.65228088846376e-268	0	Tagln2	NA
Cyba	2.647682110756e-272	-0.768789254168877	0.819	0.912	3.24261628104287e-268	0	Cyba	NA
Gng5	1.76322023545668e-271	-0.615269537123796	0.585	0.857	2.1594158223638e-267	0	Gng5	NA
Dbi	1.68138046578953e-270	-0.978471784206347	0.233	0.601	2.05918665645244e-266	0	Dbi	NA
Zyx	5.00177005978867e-270	-0.750215501163169	0.095	0.499	6.12566779222319e-266	0	Zyx	NA
Hs3st1	3.46993674196286e-269	0.384705677070974	0.112	0.003	4.24963152788191e-265	0	Hs3st1	NA
Eef1g	2.12209872609796e-267	0.54540092259486	0.897	0.748	2.59893430985217e-263	0	Eef1g	NA
Arpc1b	4.05372109742496e-267	-0.562844519903102	0.743	0.923	4.96459222801635e-263	0	Arpc1b	NA
Rpl36a	2.71174510487138e-266	0.386772072085527	0.996	0.885	3.32107422993598e-262	0	Rpl36a	NA
Ciita	1.86244317529409e-265	0.71741329421219	0.317	0.087	2.28093415678267e-261	0	Ciita	NA
Hcst	2.32705350011603e-264	-0.846465266911704	0.225	0.637	2.8499424215921e-260	0	Hcst	NA
Lmo2	1.18709338685372e-263	0.851728151977312	0.376	0.134	1.45383327087975e-259	0	Lmo2	NA
Pold4	4.92084062494607e-263	0.874004311717238	0.609	0.399	6.02655351337145e-259	0	Pold4	NA
Lrp1	1.40377593093239e-261	-0.817568251593622	0.019	0.373	1.71920438261289e-257	0	Lrp1	CM
Rpl32	2.02801770396486e-260	0.355361382999904	1	0.959	2.48371328204576e-256	0	Rpl32	CM
Itm2c	3.01115756173003e-260	-0.657405815002684	0.039	0.401	3.68776466585076e-256	0	Itm2c	NA
Slc15a3	4.88079513725088e-260	-0.812868181594189	0.049	0.419	5.97750980459115e-256	0	Slc15a3	NA
Rps8	4.12267668983201e-259	0.320103545185837	1	0.967	5.04904214203726e-255	0	Rps8	CM
Cd38	5.65162277906254e-258	0.603218727793405	0.242	0.049	6.9215424175179e-254	0	Cd38	CM
Saraf	1.8719264919054e-257	-0.7238960563995	0.085	0.471	2.29254837463654e-253	0	Saraf	NA
Stap1	2.21023917677208e-257	0.797520304069885	0.368	0.123	2.70687991979277e-253	0	Stap1	NA
Rpl3	3.29428265187406e-257	0.401763471895642	0.997	0.876	4.03450796375016e-253	0	Rpl3	CM
Eef1a1	5.69149680330559e-257	0.350325176693359	1	0.974	6.97037613500836e-253	0	Eef1a1	NA
Csf2rb	5.72582988392269e-256	-0.737742580602433	0.052	0.416	7.01242385884012e-252	0	Csf2rb	NA
Cd14	3.24347530139704e-255	-1.61758884761321	0.071	0.436	3.97228420162095e-251	0	Cd14	CM
Pxk	5.87174268801686e-254	0.76916560507736	0.363	0.125	7.19112327001425e-250	0	Pxk	NA
Psap	1.10643915343748e-253	-1.53025616992508	0.617	0.808	1.35505603121488e-249	0	Psap	CM
Ccr1	1.31386970627437e-253	-1.06861000981321	0.052	0.413	1.60909622927422e-249	0	Ccr1	NA
Cst3	6.31228665540562e-253	-1.43330871604248	0.699	0.847	7.73065746687526e-249	0	Cst3	Sec
S100a13	1.60386267778355e-252	-0.672525769084319	0.223	0.629	1.96425062148152e-248	0	S100a13	NA
Rpl14	1.83624731900603e-251	0.372885199496742	0.999	0.92	2.24885209158669e-247	0	Rpl14	NA
Ddx5	1.99834341089619e-251	0.474688069890951	0.964	0.945	2.44737117532456e-247	0	Ddx5	NA
Pkm	8.09515416101162e-251	-0.70626166495355	0.396	0.759	9.91413530099093e-247	0	Pkm	NA
Cd300lf	1.03175784612768e-250	-0.79232304550408	0.056	0.417	1.26359383415256e-246	0	Cd300lf	NA
S100a4	1.11465739481995e-250	-1.69285888790846	0.179	0.517	1.36512091143599e-246	0	S100a4	NA
Cd302	2.47314974612737e-250	-0.802932783042004	0.02	0.364	3.02886649408219e-246	0	Cd302	CM
Actn1	9.80445297803248e-250	-0.661357085471829	0.027	0.376	1.20075135621964e-245	0	Actn1	NA
Rpl11	1.11718799805382e-249	0.341582308120237	0.999	0.964	1.36822014121652e-245	0	Rpl11	NA
Ccr7	3.19934420759144e-249	0.706752525459602	0.468	0.181	3.91823685103723e-245	0	Ccr7	CM
Bcl2a1a	1.16556920301129e-248	-0.940454090039591	0.022	0.366	1.42747260292793e-244	0	Bcl2a1a	NA
Bcl2a1b	2.27571606194821e-248	-1.10439473393068	0.165	0.536	2.78706946106798e-244	0	Bcl2a1b	NA
Fam43a	1.12385431063243e-246	0.531077016217199	0.176	0.024	1.37638437423153e-242	0	Fam43a	NA
Rpl36	2.17462997417124e-246	0.338240804520478	1	0.953	2.66326932936752e-242	0	Rpl36	NA
Pilra	8.72860522471928e-246	-0.827055539715846	0.032	0.378	1.06899228187137e-241	0	Pilra	NA
Sirpb1c	1.78861270231328e-245	-0.805026207253529	0.017	0.354	2.19051397652307e-241	0	Sirpb1c	NA
Fam105a	1.76426088730391e-244	-0.59149959340831	0.039	0.392	2.1606903086811e-240	0	Fam105a	NA
Cd63	2.41254839355299e-244	-1.44492705926262	0.118	0.459	2.95464801758435e-240	0	Cd63	CM
Laptm5	2.45597774690479e-244	-0.699109831132063	0.604	0.864	3.0078359466343e-240	0	Laptm5	NA
Rpl35	3.446730556968e-244	0.383657078397145	0.997	0.897	4.2212109131187e-240	0	Rpl35	CM
Metrnl	7.74889601939343e-244	-0.697991300016784	0.032	0.378	9.49007295495113e-240	0	Metrnl	Sec
Spi1	1.7792818360637e-243	-0.882102416975456	0.271	0.615	2.17908646462721e-239	0	Spi1	TF
Leprotl1	1.98326479754932e-241	-0.591789999523355	0.079	0.455	2.42890439755865e-237	0	Leprotl1	NA
Axl	9.20600304556517e-241	-0.87118992708208	0.029	0.365	1.12745919299037e-236	0	Axl	CM
Plek	5.13156023451326e-240	-0.815216050428043	0.14	0.515	6.28462181920839e-236	0	Plek	TF
Lpl	8.76744400082265e-240	-1.87727110499138	0.083	0.416	1.07374886678075e-235	0	Lpl	CM
Rpl31	9.41907197089682e-240	0.353204237859077	0.997	0.937	1.15355374427573e-235	0	Rpl31	NA
Serpinb1a	9.89836057045592e-240	0.795878031693442	0.392	0.146	1.21225221906374e-235	0	Serpinb1a	NA
Aprt	2.84909722333879e-237	-0.811354209505147	0.214	0.573	3.48928936942301e-233	0	Aprt	NA
Cnp	4.00022667845492e-237	0.735659338617885	0.447	0.198	4.89907761310374e-233	0	Cnp	NA
Eif3f	4.08618899580959e-237	0.482224952947115	0.905	0.806	5.004355663168e-233	0	Eif3f	NA
Arl4c	4.6105446230256e-237	-0.686787127130886	0.025	0.359	5.64653399981945e-233	0	Arl4c	NA
Lmna	4.72404151511849e-237	-0.971949515982401	0.054	0.395	5.78553364356562e-233	0	Lmna	NA
Rpl27	5.25692996391831e-236	0.331075981258778	0.999	0.963	6.43816212681076e-232	0	Rpl27	NA
Tlr2	8.25854222752079e-236	-0.768724890207904	0.038	0.376	1.01142366660447e-231	0	Tlr2	CM
Rps14	1.4505347069545e-235	0.305040491142553	1	0.989	1.77646985560717e-231	0	Rps14	NA
Clec4a2	1.46263038462238e-234	-0.731941982851163	0.027	0.36	1.79128343204703e-230	0	Clec4a2	NA
Uqcrq	4.50311319193192e-234	-0.603873760546079	0.398	0.746	5.51496272615903e-230	0	Uqcrq	NA
Sgk1	6.87753254433058e-234	-1.00369907895529	0.078	0.422	8.42291410704166e-230	0	Sgk1	NA
Chmp4b	9.25599134745417e-234	-0.596444339692142	0.284	0.684	1.13358126032271e-229	0	Chmp4b	NA
Wfdc17	3.91718183989777e-233	-1.67339619862057	0.262	0.576	4.7973725993228e-229	0	Wfdc17	NA
Fabp5	4.61912655610725e-233	-1.51900656240699	0.113	0.461	5.65704429326455e-229	0	Fabp5	NA
Chst3	1.56467111403354e-231	0.332696833818086	0.103	0.004	1.91625271335687e-227	0	Chst3	NA
Sept9	6.43720457001834e-231	-0.667307437985903	0.066	0.417	7.88364443690146e-227	0	Sept9	NA
Bcl2a1d	3.15132661521911e-230	-0.909009396183016	0.073	0.419	3.85942970565884e-226	0	Bcl2a1d	NA
Pgd	1.5924288122204e-228	-0.651257434555809	0.092	0.452	1.95024756632633e-224	0	Pgd	NA
Klf2	7.69866533989311e-228	0.703179427979482	0.846	0.632	9.42855544176709e-224	0	Klf2	TF
Rbm39	1.02683367980449e-227	0.489268395269865	0.93	0.897	1.25756320765656e-223	0	Rbm39	NA
Cdkn1a	2.72128844111881e-226	-1.03574262890253	0.037	0.365	3.33276195383821e-222	0	Cdkn1a	NA
Btla	4.73290557174473e-225	0.583239052686866	0.223	0.047	5.79638945371577e-221	0	Btla	CM
Ear2	9.40500569320159e-225	-1.90094111729253	0.09	0.416	1.1518310472464e-220	0	Ear2	NA
Rps23	9.655273382153e-225	0.28842377396881	1	0.987	1.18248133111228e-220	0	Rps23	CM
Pld3	2.09446333839894e-224	-0.89943190064224	0.117	0.46	2.56508925053718e-220	0	Pld3	CM
Trbc2	5.19352801652388e-224	-1.62462168510878	0.035	0.347	6.36051376183679e-220	0	Trbc2	NA
Mgst1	7.21603486826225e-224	-0.860029240250218	0.06	0.392	8.83747790316077e-220	0	Mgst1	NA
Rpl37	1.73273785990942e-223	0.288616295926342	1	0.992	2.12208405703106e-219	0	Rpl37	NA
Timp2	2.26221500002329e-223	-0.759940923534523	0.039	0.365	2.77053471052852e-219	0	Timp2	NA
Csf1r	2.67734135255946e-222	-0.71135186334619	0.034	0.359	3.27893995447957e-218	0	Csf1r	CM
Itgax	3.21226906218866e-222	-0.725325785307467	0.02	0.335	3.93406592046245e-218	0	Itgax	CM
Selenop	1.67897495737388e-221	-0.775557673583347	0.077	0.421	2.05624063029579e-217	0	Selenop	Sec
S100a1	2.16586177121532e-221	-0.774368089946516	0.032	0.351	2.6525309112074e-217	0	S100a1	NA
Bst1	4.0166446633632e-221	-0.634475016663446	0.018	0.333	4.91918471922092e-217	0	Bst1	CM
Cxcr4	4.98141505076371e-221	0.814158262585493	0.578	0.34	6.10073901267032e-217	0	Cxcr4	NA
Swap70	5.42156205947937e-221	0.748865738221717	0.325	0.111	6.63978705424439e-217	0	Swap70	NA
Ldha	5.16705672597759e-220	-0.607294989858803	0.348	0.717	6.32809437230476e-216	0	Ldha	NA
Rpl37a	1.35464329314683e-218	0.284451831115939	1	0.994	1.65903164111692e-214	0	Rpl37a	NA
Myo1f	1.81454862470218e-218	-0.544810340571618	0.019	0.332	2.22227770067276e-214	0	Myo1f	NA
Ctsl	3.38026355588504e-218	-1.1285222291773	0.089	0.425	4.13980877689241e-214	0	Ctsl	NA
Hk2	6.25766939627825e-218	-0.887146078207852	0.03	0.345	7.66376770962197e-214	0	Hk2	NA
Dab2	5.57052767517451e-217	-0.741487676224369	0.027	0.339	6.82222524378622e-213	0	Dab2	NA
Taldo1	7.56602004471511e-217	-0.767641963974137	0.445	0.752	9.2661047487626e-213	0	Taldo1	NA
Furin	1.39015704264106e-215	-0.662940517320542	0.058	0.39	1.70252533012251e-211	0	Furin	NA
Arrb2	3.91244376206708e-215	-0.527923341631994	0.064	0.407	4.79156987540356e-211	0	Arrb2	NA
Ctsa	2.92319436555329e-214	-0.734003241291265	0.173	0.522	3.58003613949312e-210	0	Ctsa	CM
Ptpre	3.31626746253665e-214	-0.605385562633798	0.06	0.394	4.06143276136864e-210	0	Ptpre	NA
Gsto1	1.45461490995614e-213	-0.571441014227696	0.048	0.373	1.78146688022329e-209	0	Gsto1	NA
Fos	5.80785076554788e-213	-0.925711052912986	0.483	0.792	7.11287483256649e-209	0	Fos	TF
Snx10	2.98169084787242e-212	-0.566361146181523	0.03	0.344	3.65167678138935e-208	0	Snx10	NA
Tnfrsf1a	6.87470443859012e-212	-0.573001166323672	0.022	0.329	8.41945052594132e-208	0	Tnfrsf1a	NA
Slc6a6	1.07893201272571e-210	-0.643278308421967	0.105	0.451	1.32136803598518e-206	0	Slc6a6	CM
Il1rn	1.91900218719093e-210	-0.925176578287618	0.044	0.359	2.35020197865274e-206	0	Il1rn	Sec
Fosl2	6.32230211525324e-210	-0.626987673047944	0.035	0.349	7.74292340055064e-206	0	Fosl2	TF
Wfdc21	1.4832935549652e-209	-1.58959661854639	0.084	0.395	1.81658961676588e-205	0	Wfdc21	NA
Pygl	2.68926429834129e-209	-0.643305095099124	0.021	0.325	3.29354198617857e-205	0	Pygl	NA
Cebpa	5.9091897956987e-209	-0.591717757867818	0.011	0.306	7.2369847427922e-205	0	Cebpa	TF
Pirb	5.97553610394691e-209	-0.611829998173197	0.068	0.398	7.31823906650379e-205	0	Pirb	NA
Lst1	7.27953813764666e-209	-1.19456179105837	0.104	0.437	8.91525035717586e-205	0	Lst1	NA
Cox6b1	1.13513166123698e-208	-0.522458386283433	0.629	0.854	1.39019574551692e-204	0	Cox6b1	NA
Rpl5	3.66392461108007e-208	0.323038894394627	0.981	0.892	4.48720847118977e-204	0	Rpl5	NA
Ly6a	1.17361564761949e-207	0.727723071744982	0.425	0.176	1.4373270836396e-203	0	Ly6a	NA
Tmem256	2.04420530245619e-207	-0.683154187788765	0.172	0.511	2.50353823391809e-203	0	Tmem256	NA
Hvcn1	4.2555196862088e-207	0.795926893819422	0.516	0.294	5.21173495969991e-203	0	Hvcn1	NA
Akr1a1	7.57111098442496e-207	-0.712834145254266	0.33	0.646	9.27233962262525e-203	0	Akr1a1	NA
Mapk3	1.08816144677416e-206	-0.606888684926558	0.096	0.44	1.33267132386432e-202	0	Mapk3	NA
Rpl29	4.39954290858569e-206	0.34702743838534	0.99	0.925	5.3881202001449e-202	0	Rpl29	NA
Rplp2	1.0825604102189e-205	0.25351893606789	1	0.987	1.32581173439509e-201	0	Rplp2	CM
Stk17b	2.90630623049604e-204	0.658494541187515	0.726	0.562	3.5593532404885e-200	0	Stk17b	NA
Naaa	1.86926093763192e-203	-0.72112457648791	0.071	0.391	2.28928387031781e-199	0	Naaa	NA
Rac1	8.1396672148809e-203	-0.544878063108147	0.409	0.748	9.96865043806464e-199	0	Rac1	NA
Xbp1	1.21473600575811e-202	-0.561441057133838	0.089	0.431	1.48768718625196e-198	0	Xbp1	TF
Lamp1	2.60560248657133e-202	-0.772166578361491	0.299	0.606	3.19108136530391e-198	0	Lamp1	CM
Tmem243	4.56349799971395e-202	0.720503291286681	0.439	0.214	5.58891600024967e-198	0	Tmem243	NA
Myl12a	8.75704746016823e-202	-0.501147647010507	0.542	0.852	1.0724756024468e-197	0	Myl12a	NA
Lcp2	4.11062161288645e-201	-0.532363793379362	0.012	0.3	5.03427828930204e-197	0	Lcp2	NA
Vamp8	7.6468683274885e-201	-0.583696142103411	0.388	0.713	9.36511964067517e-197	0	Vamp8	NA
Hexa	8.21899068115052e-201	-0.667101124611606	0.133	0.469	1.0065797887205e-196	0	Hexa	CM
Glrx	8.33210985616274e-201	-0.604289193582818	0.049	0.362	1.02043349408425e-196	0	Glrx	NA
Ets1	8.40902261963699e-201	0.607347664748085	0.547	0.268	1.02985300022694e-196	0	Ets1	TF
Gpx4	1.52918500707631e-200	-0.584314845440095	0.424	0.756	1.87279287816635e-196	0	Gpx4	NA
Mrc1	2.74641150093064e-199	-0.814509949512665	0.028	0.321	3.36353016518975e-195	0	Mrc1	CM
Camk1	7.70254807752596e-199	-0.591621464758472	0.017	0.306	9.43331063054604e-195	0	Camk1	NA
Picalm	1.33977606407653e-198	-0.554628326352117	0.117	0.465	1.64082374567452e-194	0	Picalm	NA
Itgb1	6.61010883688182e-198	-0.547665485948795	0.061	0.375	8.09540029252917e-194	0	Itgb1	CM
Rpsa	7.86518422490891e-198	0.316988863105463	0.998	0.921	9.63249112024595e-194	0	Rpsa	NA
Atp5l	1.17067537669565e-196	-0.425472931116223	0.805	0.926	1.43372613383916e-192	0	Atp5l	NA
Hebp1	1.46928406966001e-196	-0.894221976985568	0.027	0.315	1.79943220011261e-192	0	Hebp1	NA
Ms4a4b	5.12504760235561e-196	-1.25657449731976	0.036	0.322	6.27664579860491e-192	0	Ms4a4b	NA
Fth1	5.35643953808394e-196	-1.32412014638936	0.996	0.995	6.5600315022914e-192	0	Fth1	NA
Aplp2	1.07662886607905e-195	-0.567174045292297	0.102	0.439	1.31854737228702e-191	0	Aplp2	NA
Cd3d	2.93709317444774e-195	-1.20253672481488	0.03	0.313	3.59705801074615e-191	0	Cd3d	CM
Ifngr1	1.01222314011217e-194	-0.67386567198124	0.169	0.524	1.23966967969538e-190	0	Ifngr1	NA
H2-Eb2	1.48112994885422e-194	0.357870930948052	0.121	0.012	1.81393984836176e-190	0	H2-Eb2	NA
Dhrs3	7.78268998204633e-194	-0.549737309039641	0.015	0.297	9.53146042101214e-190	0	Dhrs3	NA
Litaf	9.3558706885579e-194	-0.67982408079626	0.105	0.437	1.14581348322769e-189	0	Litaf	TF
Ptpn12	4.71592521005308e-193	-0.601960984729795	0.033	0.327	5.77559360475201e-189	0	Ptpn12	NA
Nfam1	5.22329636584881e-193	-0.555043108448543	0.063	0.377	6.39697105925504e-189	0	Nfam1	NA
Neat1	8.21894071012247e-193	-0.688477037508074	0.303	0.657	1.0065736687687e-188	0	Neat1	NA
Rpl38	1.62113130447534e-192	0.268689735358198	1	0.977	1.98539950859094e-188	0	Rpl38	NA
AA467197	2.21430865484948e-192	-1.12027084011359	0.059	0.356	2.71186380959415e-188	0	AA467197	NA
Atp6v1e1	2.32148541999424e-192	-0.586403169983997	0.197	0.55	2.84312319386694e-188	0	Atp6v1e1	NA
Cd3g	5.61052066898262e-192	-1.1856779728893	0.014	0.287	6.87120466330302e-188	0	Cd3g	CM
Irf8	6.01768722170904e-192	0.591367407772978	0.555	0.334	7.36986154042706e-188	0	Irf8	TF
Atp1a1	1.62299819278628e-191	-0.526093625545882	0.126	0.473	1.98768588670536e-187	0	Atp1a1	CM
Ifitm3	5.05787432920029e-191	-1.53267769008223	0.091	0.393	6.19437869097159e-187	0	Ifitm3	NA
Fgr	7.28653647119393e-191	-0.55150627122759	0.056	0.362	8.9238212162712e-187	0	Fgr	NA
Nfe2l2	7.72745525558814e-191	-0.585637251532529	0.09	0.418	9.46381445151879e-187	0	Nfe2l2	TF
Lamp2	1.12610378986885e-189	-0.565830381531114	0.122	0.46	1.37913931145238e-185	0	Lamp2	CM
Ms4a6d	1.63488112364652e-189	-0.636197573999878	0.024	0.307	2.00223891212989e-185	0	Ms4a6d	NA
Basp1	2.01131344835173e-189	-0.732071305881308	0.02	0.299	2.46325558019636e-185	0	Basp1	NA
Anxa4	1.59895013943551e-188	-0.563766584333818	0.042	0.337	1.95823423576667e-184	0	Anxa4	NA
Zeb2	2.8401985419033e-188	-0.688280514711062	0.127	0.453	3.47839115426898e-184	0	Zeb2	TF
Dnajc15	3.81871240681973e-188	-0.50942652177835	0.099	0.429	4.67677708463212e-184	0	Dnajc15	NA
F11r	4.90153658634433e-188	-0.53405261981263	0.012	0.285	6.0029118572959e-184	0	F11r	CM
Cops9	3.56374772959319e-187	-0.536060099796971	0.348	0.68	4.36452184443277e-183	0	Cops9	NA
Hp	5.60905036795512e-187	-1.36391543369173	0.091	0.394	6.86940398563463e-183	0	Hp	Sec
Cox6c	8.84625009457023e-187	-0.48001291703915	0.654	0.852	1.08340024908202e-182	0	Cox6c	NA
Atp6v1g1	1.94241024942732e-186	-0.606056460472493	0.396	0.715	2.37886983247364e-182	0	Atp6v1g1	NA
Smpdl3a	2.18283984700394e-186	-0.554742973159855	0.108	0.439	2.67332396062572e-182	0	Smpdl3a	Sec
Asah1	3.6094976704024e-186	-0.511496227684327	0.079	0.396	4.42055179694182e-182	0	Asah1	CM
Tkt	4.77655960519759e-186	-0.582569972002767	0.238	0.583	5.84985254848548e-182	0	Tkt	NA
Myadm	1.44423353978711e-185	-0.529448631117588	0.073	0.384	1.76875281617727e-181	0	Myadm	NA
Clec4e	2.10602192954468e-185	-1.13634038425605	0.057	0.349	2.57924505711337e-181	0	Clec4e	NA
Ms4a6c	2.84111415472219e-185	-0.844574332223449	0.048	0.335	3.47951250528827e-181	0	Ms4a6c	NA
Grina	2.27134152983054e-184	-0.751493642301191	0.096	0.412	2.78171197158347e-180	0	Grina	NA
Fn1	4.47397998560283e-184	-1.43270861735098	0.125	0.412	5.47928328836778e-180	0	Fn1	CM
Cfl1	2.41952151436912e-183	-0.369054500217783	0.882	0.973	2.96318799864786e-179	0	Cfl1	NA
Chil3	2.89961618403284e-183	-2.54973094933202	0.308	0.598	3.55115994058502e-179	0	Chil3	Sec
Ccrl2	1.48564782373286e-182	-1.57012659927288	0.109	0.414	1.81947288972564e-178	0	Ccrl2	NA
B3gnt5	1.86995242488283e-182	0.377993748788524	0.124	0.014	2.290130734754e-178	0	B3gnt5	NA
Tnfrsf1b	2.6803629966858e-182	-0.501447075443602	0.035	0.32	3.28264056204109e-178	0	Tnfrsf1b	NA
Cxxc5	3.13862696720523e-182	0.435094447691199	0.164	0.029	3.84387644673624e-178	0	Cxxc5	NA
Rrbp1	5.01336990102278e-182	-0.66308170660366	0.256	0.583	6.1398741177826e-178	0	Rrbp1	NA
Znhit1	8.5280831304414e-182	-0.475483564273384	0.088	0.407	1.04443434098516e-177	0	Znhit1	NA
Slpi	2.38353689498285e-181	-1.61150487372393	0.168	0.484	2.9191176352855e-177	0	Slpi	NA
Sema4a	3.09516038080559e-181	-0.47695565624558	0.017	0.287	3.79064291837261e-177	0	Sema4a	NA
Uqcr11	3.16331458585332e-181	-0.56320924967373	0.349	0.667	3.87411137329456e-177	0	Uqcr11	NA
F7	4.96759586757634e-181	-0.669094951347515	0.025	0.298	6.08381465902075e-177	0	F7	NA
Tcf7l2	3.01435531197008e-180	-0.72940842683464	0.017	0.284	3.69168095056976e-176	0	Tcf7l2	TF
Nabp1	3.9060161757461e-179	-0.574982209398149	0.05	0.341	4.78369801043625e-175	0	Nabp1	NA
Rhog	9.39218392911511e-179	-0.519524800542832	0.203	0.565	1.15026076579873e-174	0	Rhog	NA
Emilin2	1.26036483649511e-178	-0.537295756980022	0.013	0.276	1.54356881525556e-174	0	Emilin2	CM
Ltc4s	2.21202929325319e-178	-0.831585775511178	0.022	0.288	2.70907227544718e-174	0	Ltc4s	NA
Pycard	5.37047623696011e-178	-0.577780384467456	0.209	0.545	6.57722224740505e-174	0	Pycard	NA
Cmah	1.34538177362428e-177	0.531390349879335	0.243	0.069	1.64768905815766e-173	0	Cmah	NA
Dok2	1.46574596416426e-177	-0.53316448523453	0.013	0.276	1.79509908231197e-173	0	Dok2	NA
Cfp	2.31331141284338e-177	-0.614632185706867	0.053	0.339	2.83311248730929e-173	0	Cfp	Sec
Rab8b	1.01045160350394e-176	-0.441276088056377	0.045	0.335	1.23750007881128e-172	0	Rab8b	NA
Gabarap	1.15141696411985e-176	-0.521567122592819	0.673	0.846	1.41014035595758e-172	0	Gabarap	NA
Ptma	1.30164666670919e-176	0.345021590827573	0.991	0.921	1.59412667271874e-172	0	Ptma	NA
Ap3s1	1.54107085657509e-176	-0.429798004719067	0.058	0.355	1.88734947804751e-172	0	Ap3s1	NA
Anxa3	2.66513154782616e-176	-0.613017165319074	0.029	0.3	3.2639866066227e-172	0	Anxa3	NA
Rps11	6.40348032717555e-175	0.291271586829331	0.999	0.97	7.8423423566919e-171	0	Rps11	NA
Nrm	7.53284606961649e-175	0.671442481834295	0.32	0.126	9.22547658145932e-171	0	Nrm	NA
Bhlhe40	1.51592361007757e-174	-0.609626944257494	0.093	0.397	1.856551645262e-170	0	Bhlhe40	TF
Cd300a	1.79874792085046e-174	-0.576613767109077	0.016	0.278	2.20292657866556e-170	0	Cd300a	NA
Pla2g7	2.33962950559033e-174	-0.938549856948729	0.032	0.299	2.86534425549648e-170	0	Pla2g7	CM
Trem2	7.60433441645435e-174	-0.838594572723754	0.048	0.32	9.31302835983165e-170	0	Trem2	CM
Cd69	8.71961369074846e-174	0.670903365926451	0.396	0.174	1.06789108870596e-169	0	Cd69	CM
P4hb	1.39258305499257e-173	-0.502289242475698	0.11	0.426	1.7054964674494e-169	0	P4hb	NA
Cox4i1	1.92546283571628e-173	-0.392305190911596	0.859	0.946	2.35811433490173e-169	0	Cox4i1	NA
Socs3	1.36990989948874e-172	-0.706704827829296	0.104	0.409	1.67772865390386e-168	0	Socs3	NA
Nop53	8.18137201238392e-172	0.544653308659018	0.731	0.615	1.00197263035666e-167	0	Nop53	NA
Cyb5a	3.04376959770328e-171	-0.479418041529119	0.163	0.5	3.72770462630721e-167	0	Cyb5a	NA
Ppdpf	1.36927020074549e-170	0.710237364379722	0.519	0.335	1.676945214853e-166	0	Ppdpf	NA
Rpl22	1.63252658814016e-170	0.335994410131358	0.978	0.895	1.99935531249526e-166	0	Rpl22	NA
Ptp4a1	2.89354732068767e-170	-0.562276357673478	0.154	0.477	3.54372740364618e-166	0	Ptp4a1	NA
Ier3	3.71556013622058e-170	-1.33185314198735	0.083	0.368	4.55044649882935e-166	0	Ier3	NA
Tnfaip3	5.89690995661377e-170	-0.680156411613883	0.081	0.373	7.22194562386488e-166	0	Tnfaip3	NA
Atp6v0e	1.30934385426868e-169	-0.518323083909992	0.437	0.729	1.60355341832286e-165	0	Atp6v0e	NA
Sulf2	1.79400047222065e-169	-0.465744441463812	0.008	0.258	2.19711237832863e-165	0	Sulf2	CM
Clec4d	6.89670534955544e-169	-0.90246542687105	0.052	0.327	8.44639504160055e-165	0	Clec4d	NA
Slc7a11	1.24227628376096e-168	-1.12688453443184	0.024	0.28	1.52141576472205e-164	0	Slc7a11	NA
Comt	2.82489356476386e-168	-0.50322150533044	0.09	0.39	3.45964714876629e-164	0	Comt	NA
Tmem14c	5.76104901830416e-168	-0.536916090611341	0.239	0.571	7.0555567327171e-164	0	Tmem14c	NA
Abhd12	1.62709673871011e-167	-0.542836636478243	0.084	0.378	1.99270537589827e-163	0	Abhd12	NA
Rgs1	1.02081640032273e-166	-0.785470151553549	0.118	0.416	1.25019384547525e-162	0	Rgs1	NA
Cndp2	1.15263298800674e-166	-0.465512302376133	0.065	0.352	1.41162962041186e-162	0	Cndp2	NA
Tnfrsf13b	1.45287422356577e-166	0.658664560726385	0.313	0.126	1.779335061601e-162	0	Tnfrsf13b	NA
Plac8	1.57822125472495e-166	0.426052660391429	0.437	0.199	1.93284757066164e-162	0	Plac8	NA
Ms4a6b	2.85657397563526e-166	-0.752218551147789	0.057	0.327	3.4984461479605e-162	0	Ms4a6b	NA
Zfp318	4.22479494434951e-166	0.538591998780245	0.191	0.047	5.17410636834484e-162	0	Zfp318	TF
Cox5a	5.11321405901853e-166	-0.555050982995461	0.43	0.697	6.26215325808e-162	0	Cox5a	NA
Lat	7.26034258887075e-166	-0.803682325815604	0.013	0.258	8.89174156859e-162	0	Lat	NA
Gusb	7.54606130527034e-166	-0.459277111393951	0.07	0.358	9.24166128056458e-162	0	Gusb	CM
Itgal	7.64816104043386e-166	-0.540169692021784	0.083	0.375	9.36670282621935e-162	0	Itgal	CM
Lipa	1.95270381409932e-165	-0.539104616192078	0.042	0.309	2.39147636112744e-161	0	Lipa	NA
Rnh1	1.74226009461299e-164	-0.585441829852625	0.178	0.488	2.13374593787252e-160	0	Rnh1	NA
Atp6v1b2	2.70192617121297e-164	-0.478525667127534	0.095	0.394	3.30904898188452e-160	0	Atp6v1b2	NA
Gimap5	3.77347113768691e-164	0.534421118925034	0.401	0.176	4.62137010232515e-160	0	Gimap5	NA
Il7r	4.49572919056047e-164	-0.773825001637773	0.014	0.26	5.50591953967941e-160	0	Il7r	CM
Myof	2.00250771760666e-163	-0.475346106507776	0.011	0.256	2.45247120175288e-159	0	Myof	NA
Scarb2	2.24060922853431e-163	-0.43675953730807	0.053	0.33	2.74407412218597e-159	0	Scarb2	CM
Tuba1c	2.6861424783297e-163	-0.53360550014301	0.092	0.387	3.28971869321039e-159	0	Tuba1c	NA
Arhgap31	5.04576186654592e-163	-0.4597108923896	0.069	0.36	6.17954455795879e-159	0	Arhgap31	NA
Klhdc4	8.41223583865266e-163	-0.610131593166277	0.047	0.312	1.03024652315979e-158	0	Klhdc4	NA
Cdk2ap2	1.39524115944504e-161	-0.713616688089308	0.399	0.735	1.70875184797234e-157	0	Cdk2ap2	NA
Flna	3.13643154430582e-161	-0.511046366564347	0.196	0.529	3.84118771231133e-157	0	Flna	NA
Itpripl2	4.07726286076352e-161	-0.434505059947795	0.007	0.244	4.99342382557708e-157	0	Itpripl2	NA
Cd200	4.82123569996405e-161	0.583628868077331	0.241	0.075	5.90456736174597e-157	0	Cd200	CM
Calm1	3.05867920339212e-160	-0.454758612650041	0.836	0.94	3.74596442039433e-156	0	Calm1	NA
Cd180	5.02861280406051e-160	0.522543344937191	0.195	0.051	6.1585421011329e-156	0	Cd180	CM
Sdc3	6.4823490553516e-160	-0.474947567194483	0.012	0.253	7.93893288808911e-156	0	Sdc3	NA
Rps2	9.6632627966098e-160	0.295815947941681	0.996	0.941	1.1834597947008e-155	0	Rps2	NA
Atp6v0d2	8.57731560918173e-159	-0.713625248059976	0.018	0.259	1.05046384265649e-154	0	Atp6v0d2	NA
Mast4	2.72993855442831e-158	0.417937766169753	0.154	0.03	3.34335574760835e-154	0	Mast4	NA
Rps12	7.2152766495628e-158	0.306806415879197	0.997	0.969	8.83654931271956e-154	0	Rps12	NA
Nfkbiz	8.71717787043944e-158	-0.830336922510534	0.112	0.393	1.06759277379272e-153	0	Nfkbiz	NA
Lrrfip1	1.26569175052546e-157	-0.456350889169602	0.181	0.514	1.55009268686853e-153	0	Lrrfip1	TF
Cebpd	3.74379292069508e-157	-0.615457968968983	0.018	0.26	4.58502318997527e-153	0	Cebpd	TF
Lgals3bp	5.08881357119487e-157	-0.454827705027638	0.031	0.283	6.23226998064235e-153	0	Lgals3bp	CM
Lmo4	6.77591013871021e-157	-0.640033350836722	0.151	0.456	8.29845714687839e-153	0	Lmo4	NA
Atp5j2	1.98312658156057e-156	-0.433507642910217	0.574	0.814	2.42873512443723e-152	0	Atp5j2	NA
Trac	2.43250892309117e-156	-0.942807019525035	0.018	0.254	2.97909367810976e-152	0	Trac	NA
Tmem108	2.8101665084744e-156	0.441217622604107	0.151	0.029	3.4416109229286e-152	0	Tmem108	CM
Rhoc	4.3127056177789e-156	-0.465448522128464	0.011	0.247	5.28177057009382e-152	0	Rhoc	NA
Cxcl2	1.25617040798902e-155	-2.39618061721374	0.472	0.733	1.53843189866415e-151	0	Cxcl2	Sec
Gcnt2	2.03850459197948e-155	-0.480397894115034	0.02	0.261	2.49655657379726e-151	0	Gcnt2	NA
Sec61b	2.72706903772503e-155	-0.44872084638652	0.559	0.814	3.33984145050184e-151	0	Sec61b	NA
Cd33	2.83953264243422e-155	-0.526728855357365	0.02	0.26	3.47757562718918e-151	0	Cd33	CM
Hacd4	3.20567133482993e-155	-0.430645352422195	0.009	0.241	3.92598568376621e-151	0	Hacd4	NA
Arpc5l	1.32930573099234e-154	0.714394384833538	0.482	0.31	1.62800072874632e-150	0	Arpc5l	NA
Tgm2	1.36861192226198e-154	-0.523576374473792	0.018	0.257	1.67613902119425e-150	0	Tgm2	NA
Atpif1	1.52350860002543e-154	-0.605433223439077	0.285	0.569	1.86584098245114e-150	0	Atpif1	NA
Sat1	4.91649116554827e-154	-0.603695518439071	0.453	0.725	6.02122673044696e-150	0	Sat1	NA
Glipr1	5.26578919696578e-154	-0.472276103220458	0.059	0.327	6.44901202952399e-150	0	Glipr1	NA
Tmbim1	6.70239196839474e-154	-0.416612751002481	0.023	0.267	8.20841944369304e-150	0	Tmbim1	NA
Strbp	1.32801194234972e-153	0.514346390354804	0.215	0.062	1.62641622579571e-149	0	Strbp	NA
Cirbp	2.777878667833e-153	0.637767395761231	0.53	0.345	3.40206800449507e-149	0	Cirbp	NA
Adipor2	4.28387819256676e-153	-0.511635698987057	0.061	0.328	5.24646562243651e-149	0	Adipor2	NA
Ccl3	1.22917754408612e-152	-1.43919147186238	0.069	0.329	1.50537373824227e-148	0	Ccl3	Sec
Shtn1	2.24436155691312e-152	-0.378467447341883	0.006	0.233	2.7486695987515e-148	0	Shtn1	NA
Itgb5	2.63878345851575e-152	-0.437179723928484	0.01	0.239	3.23171810164424e-148	0	Itgb5	CM
Ccnd2	4.41699289262904e-152	-0.646257288286444	0.117	0.392	5.40949119560278e-148	0	Ccnd2	NA
Atf3	5.02670143462479e-152	-0.729606688071764	0.054	0.308	6.15620124698498e-148	0	Atf3	TF
Card19	9.30380740317527e-152	-0.527402219213172	0.118	0.413	1.13943729266687e-147	0	Card19	NA
Clec4a3	9.60154782486227e-152	-0.473141927209375	0.014	0.246	1.17590156211088e-147	0	Clec4a3	NA
Rbms1	9.73488451853563e-152	-0.439209995972266	0.195	0.527	1.19223130698506e-147	0	Rbms1	NA
Nceh1	6.58349889789011e-151	-0.472262420279088	0.033	0.279	8.06281110024601e-147	0	Nceh1	CM
Pfn1	7.90619787232598e-151	-0.315112339734008	0.973	0.994	9.68272053423763e-147	0	Pfn1	NA
Atp5h	1.71820900086405e-150	-0.380485328660312	0.658	0.864	2.1042905633582e-146	0	Atp5h	CM
Rab32	2.49572433314366e-150	-0.388556511165554	0.015	0.248	3.05651359080104e-146	0	Rab32	NA
Idh1	5.87326434526947e-150	-0.403925776645407	0.017	0.25	7.19298684365152e-146	0	Idh1	NA
Pecam1	8.77716367276561e-150	0.525105835201119	0.261	0.091	1.0749392350036e-145	0	Pecam1	CM
Lyl1	9.78361839067844e-150	0.508226716914549	0.24	0.079	1.19819974430639e-145	0	Lyl1	TF
Cd3e	1.5443482569031e-149	-0.776836605473211	0.006	0.228	1.89136331022923e-145	0	Cd3e	NA
Osm	2.07587876223859e-149	-1.01658596883226	0.061	0.313	2.5423287201136e-145	0	Osm	NA
Cmc1	4.1194703174055e-149	-0.3516666302433	0.059	0.323	5.04511529772652e-145	0	Cmc1	NA
Dapk1	5.57385567622886e-149	-0.396489484128732	0.006	0.229	6.82630104667749e-145	0	Dapk1	NA
Rinl	1.72381039527349e-148	-0.497763380230736	0.036	0.279	2.11115059109144e-144	0	Rinl	NA
Gsn	9.56952272781554e-148	-0.502598428843201	0.11	0.398	1.17197944847557e-143	0	Gsn	NA
Pgam1	2.27792611980674e-147	-0.468817392024329	0.148	0.448	2.78977611892732e-143	0	Pgam1	NA
Lamb3	3.14303246096899e-147	0.479549249712454	0.206	0.058	3.84927185494872e-143	0	Lamb3	Sec
Fes	6.76301229914024e-147	-0.382437838840265	0.028	0.267	8.28266116275706e-143	0	Fes	NA
Sh2d1b1	1.09095853829917e-146	-0.391094046195737	0.01	0.234	1.33609692185499e-142	0	Sh2d1b1	NA
Gadd45b	3.24664035740354e-146	-0.908165532174161	0.11	0.384	3.97616044571211e-142	0	Gadd45b	NA
Prdx1	6.51463726998964e-146	-0.887686180851637	0.496	0.711	7.97847626455631e-142	0	Prdx1	NA
Map7d1	2.30547942565877e-145	-0.363632879334562	0.035	0.279	2.82352065260429e-141	0	Map7d1	NA
Adgre1	2.62689858497756e-145	-0.401901674487962	0.012	0.235	3.21716269702202e-141	0	Adgre1	NA
Ppt2	3.57486985885468e-145	-0.369880357745026	0.012	0.235	4.37814311613932e-141	0	Ppt2	NA
Rnpep	5.44835431051936e-145	-0.364364879696196	0.051	0.307	6.67259952409306e-141	0	Rnpep	NA
Dmxl2	1.2806977802039e-144	-0.437460993039941	0.019	0.246	1.56847057141571e-140	0	Dmxl2	NA
Irf2bp2	1.97710163375129e-144	-0.441077895416576	0.122	0.413	2.42135637085521e-140	0	Irf2bp2	NA
Msr1	3.62724244771157e-144	-0.490948993458606	0.015	0.24	4.44228382571236e-140	0	Msr1	CM
F10	1.02138572157244e-143	-0.508846833120335	0.013	0.234	1.25089109320977e-139	0	F10	NA
Pid1	1.11564860613118e-143	-0.414758998255691	0.009	0.228	1.36633484792885e-139	0	Pid1	NA
Blvra	1.20231566999415e-143	-0.385968440202831	0.058	0.314	1.47247600104183e-139	0	Blvra	NA
Ikzf3	1.44075322789301e-143	0.414126456501795	0.198	0.053	1.76449047820057e-139	0	Ikzf3	TF
Arf5	4.21997171543105e-143	-0.407543518238653	0.427	0.751	5.16819935988841e-139	0	Arf5	NA
Gga2	7.09548565970437e-143	0.591387984569942	0.253	0.095	8.68984128743994e-139	0	Gga2	NA
Prr13	7.10617884840318e-143	-0.565213037583391	0.325	0.63	8.70293723563938e-139	0	Prr13	NA
Itgam	2.14211404593054e-142	-0.513312451344778	0.019	0.241	2.62344707205113e-138	0	Itgam	CM
Coro1c	2.73173365303482e-142	-0.348352336573756	0.046	0.294	3.34555420487175e-138	0	Coro1c	NA
Zfp36l1	3.08193782666552e-142	0.630141950940662	0.563	0.386	3.77444925631726e-138	0	Zfp36l1	TF
Hmox1	3.59661753824978e-142	-0.671953887810182	0.024	0.252	4.4047774990945e-138	0	Hmox1	NA
Abracl	6.59771898340561e-142	-0.422589996839151	0.338	0.672	8.08022643897686e-138	0	Abracl	NA
Ccl9	7.1514155764671e-142	-1.01560556788951	0.09	0.341	8.75833865649925e-138	0	Ccl9	Sec
Ggh	5.82351384845197e-141	-0.341096619774271	0.042	0.285	7.13205741019913e-137	0	Ggh	CM
Rexo2	6.73072977908345e-141	-0.432968948545717	0.159	0.46	8.2431247604435e-137	0	Rexo2	NA
Eif4a1	8.01489829957325e-141	-0.43522393606598	0.448	0.74	9.81584594748735e-137	0	Eif4a1	NA
Vat1	1.53891159378665e-140	-0.455563614111981	0.033	0.266	1.88470502891051e-136	0	Vat1	NA
Cdc42ep3	2.55745797637228e-140	-0.520865337629827	0.047	0.289	3.13211878366313e-136	0	Cdc42ep3	NA
Ccr2	2.93246237045976e-140	-0.715557767832658	0.022	0.243	3.59138666510207e-136	0	Ccr2	NA
Abcg1	1.16389451664931e-139	-0.728646530907905	0.094	0.352	1.42542161454041e-135	0	Abcg1	NA
Olfm1	1.73772601850727e-139	-0.366146013133136	0.008	0.221	2.12819305486585e-135	0	Olfm1	CM
Orai1	1.91972369262818e-139	-0.379312204052911	0.063	0.317	2.35108560636173e-135	0	Orai1	NA
Lrrc25	2.56929095023366e-139	-0.4851176706025	0.021	0.242	3.14661062675116e-135	0	Lrrc25	CM
Gltp	3.37540078823785e-139	-0.380327450194433	0.174	0.488	4.1338533453549e-135	0	Gltp	NA
Ms4a4c	1.12637285751712e-138	0.503930349183519	0.296	0.118	1.37946883860122e-134	0	Ms4a4c	NA
Pmepa1	1.43570526455011e-138	-0.481932725248313	0.034	0.264	1.75830823749452e-134	0	Pmepa1	NA
Etfb	2.07432949484966e-138	-0.509708226859775	0.203	0.494	2.54043133234238e-134	0	Etfb	NA
Rab1a	4.03729591297574e-138	-0.374982738479827	0.119	0.404	4.94447630462139e-134	0	Rab1a	NA
Atp5k	4.96063092707115e-138	-0.457057282590013	0.45	0.721	6.07528469638403e-134	0	Atp5k	NA
Abr	5.48590059293504e-138	-0.364580059704783	0.019	0.24	6.71858245616755e-134	0	Abr	NA
Trib1	1.32141375655056e-137	-0.578992615785314	0.071	0.319	1.61833542764747e-133	0	Trib1	NA
Atp6v1a	2.61888109561808e-137	-0.392484752377808	0.061	0.312	3.20734367780346e-133	0	Atp6v1a	CM
Chmp2a	2.79223509168948e-137	-0.414383567212237	0.293	0.624	3.4196503167921e-133	0	Chmp2a	NA
Cxcl16	8.46996138797773e-137	-0.648160383221062	0.032	0.256	1.03731617118563e-132	0	Cxcl16	NA
Slc16a3	2.25499737785838e-136	-0.679166419029793	0.025	0.246	2.76169528866316e-132	0	Slc16a3	NA
Thy1	2.47714175702521e-136	-0.771922585822194	0.01	0.218	3.03375550982877e-132	0	Thy1	CM
Pdia3	3.0382496817311e-136	-0.442486990340946	0.247	0.56	3.72094438521608e-132	0	Pdia3	NA
Zcchc11	4.16715552100418e-136	0.540317834633079	0.301	0.126	5.10351536657382e-132	0	Zcchc11	NA
Plet1	5.81086213040271e-136	-0.910854292348071	0.025	0.24	7.1165628511042e-132	0	Plet1	NA
Lfng	6.46080642924141e-136	-0.401531674095912	0.047	0.286	7.91254963389196e-132	0	Lfng	CM
Adam15	1.45572305237226e-135	-0.361216474151135	0.012	0.223	1.78282402224031e-131	0	Adam15	NA
Igsf6	1.55209022863166e-135	-0.441298596272141	0.011	0.221	1.90084490300519e-131	0	Igsf6	NA
Smdt1	1.67660331635237e-135	-0.453118967938209	0.325	0.624	2.05333608153675e-131	0	Smdt1	NA
Cotl1	2.35364547897393e-135	-0.423703137474441	0.575	0.829	2.88250961809937e-131	0	Cotl1	NA
Mcub	2.8131950604405e-135	-0.325981988962988	0.009	0.218	3.44531999052149e-131	0	Mcub	NA
Ski	3.57637919433687e-135	-0.370377602455494	0.053	0.295	4.37999159930437e-131	0	Ski	NA
Usmg5	8.88789046602791e-135	-0.43123669233575	0.379	0.691	1.08849994537444e-130	0	Usmg5	NA
Eef2	1.04562217974768e-134	0.30512927674397	0.954	0.892	1.28057348353698e-130	0	Eef2	CM
Acaa1a	1.84761248363896e-134	-0.363968261729617	0.145	0.44	2.26277100871263e-130	0	Acaa1a	NA
Arl11	4.54830235146664e-134	-0.34660648663332	0.008	0.214	5.5703058898412e-130	0	Arl11	NA
Fam129a	8.52594561666468e-134	-0.399877776329963	0.007	0.212	1.04417255967292e-129	0	Fam129a	NA
Snx2	2.6421997797501e-133	0.638087447109725	0.479	0.327	3.23590207025995e-129	0	Snx2	NA
Fam129b	2.99014200461917e-133	-0.344818454763039	0.013	0.223	3.6620269130571e-129	0	Fam129b	NA
Ostf1	4.14317188743957e-133	-0.449571334973967	0.451	0.751	5.07414261054724e-129	0	Ostf1	NA
Lrg1	5.02478335721068e-133	-1.00122148724071	0.025	0.239	6.15385217757591e-129	0	Lrg1	NA
Mxd1	9.57542369991488e-133	-0.841424923519204	0.09	0.335	1.17270214052858e-128	0	Mxd1	TF
Ndufa1	1.11278508103795e-132	-0.416999031417185	0.359	0.675	1.36282788874718e-128	0	Ndufa1	NA
Skap1	1.35506706384365e-132	-0.601943876867241	0.01	0.214	1.65955063308932e-128	0	Skap1	NA
Skap2	1.80116920419125e-132	-0.386510472456241	0.113	0.387	2.20589192437302e-128	0	Skap2	NA
Rpl15	2.68833935866734e-132	0.254988868755448	0.991	0.916	3.29240921255989e-128	0	Rpl15	NA
Ubash3b	3.10467338907883e-132	-0.346211536017235	0.022	0.237	3.80229349960484e-128	0	Ubash3b	NA
H13	4.58235100692113e-132	-0.344435167999376	0.157	0.458	5.61200527817631e-128	0	H13	NA
Ppp1r14b	1.22323169901958e-131	-0.388472119183929	0.103	0.366	1.49809186178928e-127	0	Ppp1r14b	NA
Fkbp2	2.48354246847831e-131	-0.375871277749775	0.113	0.388	3.04159446114538e-127	0	Fkbp2	NA
Sirpb1b	5.77905973009576e-131	-0.579107236764806	0.018	0.226	7.07761445144827e-127	0	Sirpb1b	NA
Rhoh	6.95698418516865e-131	0.577085646046745	0.49	0.304	8.52021853157604e-127	0	Rhoh	NA
Timm10b	1.25565424539942e-130	-0.407742543235506	0.271	0.591	1.53779975434068e-126	0	Timm10b	NA
P2ry6	1.38239778654019e-130	-0.34234035448881	0.01	0.213	1.69302256917577e-126	0	P2ry6	NA
Tcirg1	1.82046050528205e-130	-0.365956609763234	0.053	0.29	2.22951798081893e-126	0	Tcirg1	NA
Dusp3	2.41688845344293e-130	-0.358504928501919	0.042	0.271	2.95996328893156e-126	0	Dusp3	NA
Soat1	8.81613398682167e-130	-0.34314439424518	0.057	0.298	1.07971192936605e-125	0	Soat1	NA
Slfn1	8.86235031824887e-130	-0.642189815740377	0.024	0.235	1.08537204347594e-125	0	Slfn1	NA
Rps17	1.90528032643235e-129	0.250261050861227	0.993	0.92	2.3333968157817e-125	0	Rps17	NA
Rtn3	2.3878349678506e-129	-0.374902567150995	0.165	0.462	2.92438148512664e-125	0	Rtn3	NA
Glipr2	2.45655726288636e-129	-0.468153667758868	0.063	0.3	3.00854567985692e-125	0	Glipr2	NA
Tbxas1	4.95135492538373e-129	-0.315903747189891	0.011	0.213	6.06392437711745e-125	0	Tbxas1	NA
Il18	7.10417488420609e-129	-0.542605641253537	0.019	0.224	8.70048298068719e-125	0	Il18	NA
Il6ra	7.43747439727445e-129	-0.387137591926486	0.049	0.279	9.10867489434202e-125	0	Il6ra	CM
Ccdc88a	9.37433639579318e-129	-0.341721860050363	0.015	0.221	1.14807497839279e-124	0	Ccdc88a	NA
Slfn2	1.5355119494225e-128	-0.427614701056455	0.364	0.693	1.88054148445773e-124	0	Slfn2	NA
M6pr	2.67678966063043e-128	-0.427228009861346	0.224	0.526	3.27826429737408e-124	0	M6pr	CM
Alas1	2.99395794347224e-128	-0.415716445015675	0.043	0.269	3.66670029337045e-124	0	Alas1	NA
1110008F13Rik	3.48087481950821e-128	-0.367998023385876	0.169	0.466	4.26302739145171e-124	0	1110008F13Rik	NA
Tmem106a	3.69410797576634e-128	-0.320578621119541	0.016	0.221	4.52417403792104e-124	0	Tmem106a	NA
Rasgrp2	1.53230805403102e-127	0.600684041827959	0.398	0.216	1.87661767377178e-123	0	Rasgrp2	NA
Cap1	2.94049213895263e-127	-0.338565774495502	0.128	0.408	3.60122072257529e-123	0	Cap1	NA
Reep5	7.08036335613645e-127	-0.528463397675757	0.393	0.645	8.67132100226031e-123	0	Reep5	NA
Colgalt1	7.40350355619135e-127	-0.379818529819564	0.099	0.36	9.06707080526755e-123	0	Colgalt1	NA
Ccr5	1.05588454042169e-126	-0.379418013486164	0.014	0.216	1.29314179665444e-122	0	Ccr5	NA
Uqcr10	4.07785728659461e-126	-0.406096948258158	0.414	0.706	4.99415181889242e-122	0	Uqcr10	NA
Cyth4	6.693973078068e-126	-0.346924005683049	0.13	0.408	8.19810882870988e-122	0	Cyth4	NA
Ndufb9	1.75319715542381e-125	-0.383085207287608	0.267	0.583	2.14714055624753e-121	0	Ndufb9	NA
Snap23	1.89253912164361e-125	-0.429129546990972	0.092	0.343	2.31779266227693e-121	0	Snap23	NA
Btg1	2.00162136774309e-125	0.305004667175614	0.98	0.972	2.45138568907496e-121	0	Btg1	NA
Ralb	2.71536028719691e-125	-0.291626496793546	0.017	0.22	3.32550174373006e-121	0	Ralb	NA
4930523C07Rik	2.74500642456031e-125	0.588769296365407	0.497	0.324	3.36180936815901e-121	0	4930523C07Rik	NA
Lasp1	8.12046772390399e-125	-0.321407145545488	0.072	0.319	9.94513682146522e-121	0	Lasp1	NA
Sh3bp5	1.15121383631091e-124	0.629585225194352	0.347	0.183	1.40989158532997e-120	0	Sh3bp5	NA
Apbb1ip	1.54393568387411e-124	-0.368627948054716	0.207	0.516	1.89085803204062e-120	0	Apbb1ip	NA
Rassf4	3.69897023821815e-124	-0.373175551838228	0.075	0.318	4.53012885074577e-120	0	Rassf4	NA
Il13ra1	3.80417387292982e-124	-0.345325210574057	0.008	0.201	4.65897174217715e-120	0	Il13ra1	NA
Arrdc4	5.30362847402906e-124	-0.35353471385692	0.01	0.204	6.4953537921434e-120	0	Arrdc4	NA
Cox5b	1.32733605606232e-123	-0.399018087768594	0.529	0.772	1.62558846785953e-119	0	Cox5b	NA
Lck	2.29491263427905e-123	-0.722661068219652	0.062	0.277	2.81057950320155e-119	0	Lck	NA
Coro1b	8.5477386946329e-123	-0.34626088979417	0.164	0.451	1.04684155793169e-118	0	Coro1b	NA
Hspa8	1.18430125933107e-122	-0.363083252784395	0.854	0.927	1.45041375230277e-118	0	Hspa8	CM
Ndufv3	2.0165733450346e-122	-0.38942391217091	0.297	0.607	2.46969737566387e-118	0	Ndufv3	NA
Fcgr4	2.0970596820045e-122	-0.440357923552605	0.013	0.208	2.56826899255091e-118	0	Fcgr4	NA
Tcn2	2.30651586066968e-122	-0.331888069364571	0.042	0.263	2.82478997456216e-118	0	Tcn2	Sec
Trem1	2.7724684299423e-122	-0.899463294327661	0.048	0.262	3.39544208615033e-118	0	Trem1	NA
Degs1	2.96168020840126e-122	-0.343082184102972	0.119	0.386	3.62716975122902e-118	0	Degs1	NA
Tpp1	4.89819284193755e-122	-0.342040526100861	0.064	0.298	5.99881677352092e-118	0	Tpp1	CM
Ms4a8a	5.95303995205329e-122	-0.419927889788397	0.011	0.204	7.29068802927967e-118	0	Ms4a8a	NA
Nfil3	6.23951972784766e-122	-0.39991145471239	0.018	0.216	7.64153981069503e-118	0	Nfil3	TF
Atg3	8.69287969409129e-122	-0.410231960258117	0.162	0.447	1.06461697613536e-117	0	Atg3	NA
Dap	1.06260441198506e-121	-0.31684218334237	0.089	0.34	1.3013716233581e-117	0	Dap	NA
Clec12a	1.19268256856475e-121	-0.392842535435105	0.046	0.268	1.46067834172125e-117	0	Clec12a	CM
Ctsc	1.4193774504728e-121	-0.638848463694132	0.259	0.507	1.73831156359404e-117	0	Ctsc	CM
Abhd17b	2.07067253485687e-121	0.559810127822648	0.253	0.103	2.53595265343921e-117	0	Abhd17b	NA
Sort1	4.81605483652047e-121	-0.350661675833296	0.007	0.194	5.89822235828662e-117	0	Sort1	CM
Luzp1	4.81614978201749e-121	-0.293172328835487	0.01	0.201	5.89833863803682e-117	0	Luzp1	NA
Lamtor4	5.91224339449038e-121	-0.425809562603918	0.25	0.533	7.24072448523237e-117	0	Lamtor4	NA
Emp3	6.40289523479246e-121	-0.446249259206559	0.477	0.738	7.84162579405032e-117	0	Emp3	NA
Ehbp1l1	6.49754355151178e-121	-0.30696113791424	0.053	0.28	7.95754158753648e-117	0	Ehbp1l1	NA
Fuca2	6.5319937810187e-121	-0.299236939532999	0.042	0.259	7.9997327836136e-117	0	Fuca2	NA
Txk	6.71387753682023e-121	-0.720170453501673	0.018	0.211	8.22248581934374e-117	0	Txk	NA
Gm15987	1.43088916102704e-120	0.329242388671884	0.123	0.025	1.75240995550981e-116	0	Gm15987	NA
Bach2	4.64198658846412e-120	0.443612119298426	0.178	0.053	5.685040974892e-116	0	Bach2	TF
Ccl5	6.86382637384286e-120	-2.7684886553753	0.101	0.331	8.40612816004535e-116	0	Ccl5	Sec
Cox7c	1.004592715749e-119	-0.357950963656617	0.721	0.854	1.23032469897779e-115	0	Cox7c	NA
Hnrnpll	1.38144195016073e-119	-0.30143186400128	0.01	0.199	1.69185195636184e-115	0	Hnrnpll	NA
Rap2a	1.59116331329449e-119	-0.290781388410837	0.003	0.185	1.94869770979176e-115	0	Rap2a	NA
AW112010	2.13844413760611e-119	-1.24070794128484	0.194	0.441	2.61895253532621e-115	0	AW112010	NA
Nfkbia	3.58315982265815e-119	-1.1943435491943	0.61	0.807	4.38829583480944e-115	0	Nfkbia	NA
Txndc17	4.3094388429802e-119	-0.375640732958224	0.217	0.514	5.27776975099785e-115	0	Txndc17	NA
Aif1	7.35165720869214e-119	-0.57069798726597	0.017	0.209	9.00357458348526e-115	0	Aif1	NA
Capn2	1.02145937136556e-118	-0.305180906475111	0.029	0.232	1.25098129211141e-114	0	Capn2	NA
Klf10	1.48865581704021e-118	-0.382797707494022	0.028	0.23	1.82315677912915e-114	0	Klf10	TF
Edem1	2.10025727044469e-118	-0.286808801641246	0.069	0.303	2.57218507911361e-114	0	Edem1	NA
Trbc1	3.15499444969089e-118	-1.09650349292149	0.015	0.202	3.86392170253643e-114	0	Trbc1	NA
Ogfrl1	3.42848984139361e-118	-0.411777831813942	0.038	0.248	4.19887150875476e-114	0	Ogfrl1	NA
Surf4	4.25929215509918e-118	-0.306463728867472	0.098	0.35	5.21635510234997e-114	0	Surf4	NA
Slamf9	5.97119574053681e-118	-0.340543313490754	0.025	0.225	7.31292342343543e-114	0	Slamf9	CM
Gstm1	6.68077747567496e-118	-0.458953063742917	0.03	0.231	8.18194817445912e-114	0	Gstm1	NA
Hmgn1	6.77197848062999e-118	0.612214269186798	0.478	0.341	8.29364204522754e-114	0	Hmgn1	NA
Olr1	7.06402152816505e-118	-0.424525260455739	0.012	0.199	8.65130716554374e-114	0	Olr1	NA
Il1r2	9.79089289236051e-118	-1.2962075525067	0.079	0.296	1.19909065252739e-113	0	Il1r2	CM
Ndufb6	1.00952932067169e-117	-0.350437647771556	0.19	0.475	1.23637055902661e-113	0	Ndufb6	NA
Ptafr	1.29282571044177e-117	-0.526292113430066	0.022	0.218	1.58332364757803e-113	0	Ptafr	CM
2010107E04Rik	1.30738479058862e-117	-0.368518209580273	0.58	0.8	1.60115415303388e-113	0	2010107E04Rik	NA
Nrp2	1.37593883683959e-117	-0.324016316485701	0.01	0.197	1.68511229347745e-113	0	Nrp2	CM
Dhrs7	1.4066307998333e-117	-0.458058911017644	0.072	0.299	1.72270074055584e-113	0	Dhrs7	NA
Rtn4	1.44702982687912e-117	-0.34963029273777	0.195	0.487	1.77217742897885e-113	0	Rtn4	NA
Fkbp1a	1.5390398371787e-117	-0.376807583822752	0.221	0.517	1.88486208859275e-113	0	Fkbp1a	NA
Fgl2	1.56643042881726e-117	-0.610374124418883	0.026	0.222	1.9184073461725e-113	0	Fgl2	NA
Mif4gd	1.62676972279633e-117	0.620938523666847	0.383	0.224	1.99230487950867e-113	0	Mif4gd	NA
Lair1	1.72038804155527e-117	-0.308603867941533	0.014	0.204	2.10695923449274e-113	0	Lair1	CM
Nptn	2.14916536091907e-117	-0.321625772848887	0.118	0.379	2.63208281751759e-113	0	Nptn	CM
Ap1s2	2.61397020902453e-117	-0.333978379698411	0.053	0.273	3.20132931499234e-113	0	Ap1s2	NA
Unc93b1	3.36096648598977e-117	0.512067711578655	0.572	0.438	4.11617565539167e-113	0	Unc93b1	NA
Ywhab	4.73317023236286e-117	-0.373362008865721	0.255	0.559	5.79671358357479e-113	0	Ywhab	NA
Mafb	6.38762111114509e-117	-0.592287220042084	0.02	0.211	7.8229195748194e-113	0	Mafb	TF
Rack1	6.38804291027098e-117	0.2692147230373	0.967	0.885	7.82343615220888e-113	0	Rack1	NA
Rpl28	9.7996662242358e-117	0.250811039270753	0.989	0.941	1.20016512248216e-112	0	Rpl28	NA
Mertk	1.27542813323374e-116	-0.324579719283959	0.001	0.177	1.56201683477136e-112	0	Mertk	CM
Gpr18	1.72977292183509e-116	0.458883866316765	0.185	0.058	2.11845289737144e-112	0	Gpr18	NA
Atp5g1	1.78158690584538e-116	-0.424553644849373	0.393	0.659	2.18190948358884e-112	0	Atp5g1	NA
Rsu1	2.42042223359542e-116	-0.284758342299816	0.092	0.338	2.96429110948431e-112	0	Rsu1	NA
Fpr2	2.78551751137401e-116	-0.503493525912385	0.009	0.192	3.41142329617975e-112	0	Fpr2	NA
Cd300ld	3.1255775953192e-116	-0.508745457934888	0.012	0.198	3.82789488098743e-112	0	Cd300ld	NA
Emp1	5.12416843798325e-116	-0.441555732238368	0.014	0.202	6.27556908599809e-112	0	Emp1	CM
Mpc2	6.1302547240082e-116	-0.365477568857835	0.208	0.501	7.50772296049284e-112	0	Mpc2	NA
Mgst3	6.20187796989401e-116	-0.343544131678259	0.04	0.25	7.5954399497292e-112	0	Mgst3	NA
Glud1	6.42712365297424e-116	-0.327288384861452	0.173	0.461	7.87129833779756e-112	0	Glud1	NA
Pla2g15	6.92861071818407e-116	-0.341626397979375	0.017	0.207	8.48546954656003e-112	0	Pla2g15	NA
Arhgdib	8.59713686439182e-116	0.315356285065028	0.895	0.881	1.05289135178207e-111	0	Arhgdib	NA
Rap2b	1.02188932304452e-115	-0.313339769592904	0.03	0.231	1.25150785393263e-111	0	Rap2b	NA
B4galt1	1.0644273620358e-115	-0.332519641161632	0.063	0.287	1.30360419028524e-111	0	B4galt1	NA
Nkg7	1.19227302247044e-115	-1.66152434979773	0.027	0.217	1.46017677061954e-111	0	Nkg7	NA
Glul	1.75628452942301e-115	-0.368860323943771	0.101	0.348	2.15092166318436e-111	0	Glul	NA
Cd200r1	2.0864563428684e-115	-0.289453637035648	0.004	0.182	2.55528308311092e-111	0	Cd200r1	CM
Jund	2.66198253180282e-115	0.428719207651162	0.858	0.846	3.26013000669891e-111	0	Jund	TF
Gpr137b	3.22028980542601e-115	-0.327319007351679	0.054	0.271	3.94388892470523e-111	0	Gpr137b	NA
Gng12	7.39217195094564e-115	-0.334603005994103	0.032	0.234	9.05319298832313e-111	0	Gng12	NA
Man2b1	8.32059528880413e-115	-0.409155113614768	0.208	0.489	1.01902330501984e-110	0	Man2b1	CM
Atp6v0d1	8.56032777043501e-115	-0.3415625022273	0.151	0.424	1.04838334204518e-110	0	Atp6v0d1	NA
Atp5j	1.21857558060627e-114	-0.373930937955529	0.479	0.751	1.4923895135685e-110	0	Atp5j	NA
Calm3	1.34518540868093e-114	-0.382278823833449	0.262	0.558	1.64744857001154e-110	0	Calm3	NA
Prkcb	1.36069765596102e-114	0.543466422223071	0.299	0.142	1.66644641925547e-110	0	Prkcb	NA
Plk3	2.30990745376883e-114	-0.462575538082835	0.037	0.239	2.82894365863069e-110	0	Plk3	NA
Snx29	2.41962550559655e-114	0.429130487790227	0.157	0.044	2.96331535670409e-110	0	Snx29	NA
Ap2s1	3.92877784464319e-114	-0.37608274410425	0.291	0.595	4.81157422633451e-110	0	Ap2s1	NA
Cox7a2	7.06661880329734e-114	-0.378818798558096	0.528	0.77	8.65448804839825e-110	0	Cox7a2	NA
Pitpna	1.89782032328763e-113	-0.410719139965336	0.313	0.594	2.32426054993036e-109	0	Pitpna	NA
Clec5a	5.13778666919625e-113	-0.338728489031679	0.007	0.185	6.29224733376464e-109	0	Clec5a	NA
Rnaset2b	8.98226339493107e-113	-0.364087882023944	0.22	0.511	1.10005779797721e-108	0	Rnaset2b	NA
Ap1s1	1.24691184978469e-112	-0.271657353490814	0.044	0.253	1.52709294243131e-108	0	Ap1s1	NA
Apobr	1.47188565852265e-112	-0.328699454951122	0.006	0.182	1.80261836599269e-108	0	Apobr	NA
Ctnnbip1	2.42927809809622e-112	-0.264705604477492	0.011	0.191	2.97513688673844e-108	0	Ctnnbip1	NA
Gm2a	7.0786297496607e-112	-0.495885744782827	0.315	0.577	8.66919785440946e-108	0	Gm2a	NA
Pfkp	7.14789018157745e-112	-0.312154805239214	0.057	0.274	8.75402110537791e-108	0	Pfkp	NA
Cnih4	8.46722323500367e-112	-0.300643374932577	0.121	0.377	1.0369808295909e-107	0	Cnih4	NA
Slc7a2	1.05097522846449e-111	-0.36022610778093	0.011	0.19	1.28712936230046e-107	0	Slc7a2	CM
Ier3ip1	1.34234017971412e-111	-0.350833324165961	0.274	0.58	1.64396401809588e-107	0	Ier3ip1	NA
Csf3r	1.79298442952794e-111	-0.827275749297478	0.039	0.232	2.19586803084286e-107	0	Csf3r	NA
Pgap1	2.72307463156605e-111	0.461551409642904	0.164	0.049	3.33494950127894e-107	0	Pgap1	CM
Vars	2.80046531920774e-111	0.550300688394055	0.299	0.145	3.42972987643372e-107	0	Vars	NA
C1qb	2.8253349140581e-111	-1.49191061327957	0.145	0.362	3.46018766924695e-107	0	C1qb	Sec
Sgpl1	4.69772526888981e-111	-0.287087765681699	0.065	0.288	5.75330413680936e-107	0	Sgpl1	NA
Plec	5.1460706219327e-111	-0.312522339289225	0.062	0.281	6.30239269068097e-107	0	Plec	NA
Plod3	7.18104492229356e-111	-0.270318667671143	0.022	0.211	8.79462571633292e-107	0	Plod3	CM
Capns1	8.91527793593333e-111	-0.371851731664102	0.333	0.625	1.09185408881376e-106	0	Capns1	NA
Clec2i	1.32889557035572e-110	0.43631311040579	0.182	0.059	1.62749840501465e-106	0	Clec2i	NA
1110059E24Rik	1.60083865589713e-110	0.537776124551329	0.244	0.103	1.96054710187722e-106	0	1110059E24Rik	NA
Spint1	2.28554554027996e-110	-0.293677953934646	0.008	0.183	2.79910762318087e-106	0	Spint1	NA
Renbp	2.31946227975314e-110	-0.275508301906025	0.031	0.226	2.84064545401367e-106	0	Renbp	NA
Prex1	2.6964411184915e-110	-0.3268244184186	0.071	0.294	3.30233143781654e-106	0	Prex1	NA
Tcf4	5.38327106839496e-110	0.586753181733011	0.295	0.146	6.5928920774633e-106	0	Tcf4	TF
Phlda1	6.73615087482398e-110	-0.556851575090244	0.034	0.226	8.24976397639693e-106	0	Phlda1	NA
Isg15	1.29537659144318e-109	-0.811177232597963	0.044	0.241	1.58644771154046e-105	0	Isg15	Sec
Pald1	1.63997572990674e-109	-0.299839294056213	0.007	0.179	2.00847827641679e-105	0	Pald1	NA
Siglece	2.82791067442818e-109	-0.423517197494435	0.009	0.183	3.4633422029722e-105	0	Siglece	NA
Pnp	2.8399184923615e-109	-0.305980311579832	0.093	0.329	3.47804817759513e-105	0	Pnp	NA
Pik3r5	2.93668140032316e-109	-0.285741099391545	0.022	0.208	3.59655371097577e-105	0	Pik3r5	NA
Naga	3.10357006777812e-109	-0.287713987799049	0.025	0.215	3.80094226200786e-105	0	Naga	CM
Hip1	3.24488707711386e-109	-0.293206346672568	0.016	0.197	3.97401320334135e-105	0	Hip1	NA
Uqcrb	3.81850665630713e-109	-0.412298471232676	0.405	0.659	4.67652510197934e-105	0	Uqcrb	NA
Eva1b	1.28817659674826e-108	-0.290229330336112	0.029	0.22	1.5776298780376e-104	0	Eva1b	NA
Fam96a	1.39614422256445e-108	-0.403142176821796	0.207	0.469	1.70985782937468e-104	0	Fam96a	NA
Prkch	1.55841951571333e-108	-0.345203170441081	0.005	0.174	1.90859638089412e-104	0	Prkch	NA
Esd	3.02762618646559e-108	-0.463351199068055	0.254	0.524	3.70793379056441e-104	0	Esd	NA
Bri3	3.42338782664311e-108	-0.388268469977701	0.254	0.537	4.19262307128982e-104	0	Bri3	NA
Nadk	4.11676008366761e-108	-0.337746705657077	0.096	0.328	5.04179607446772e-104	0	Nadk	NA
Alox5	7.17244376817967e-108	-0.329059424056523	0.005	0.174	8.78409188288964e-104	0	Alox5	NA
Fcgr1	9.75853794107168e-108	-0.338804001955687	0.014	0.19	1.19512814164305e-103	0	Fcgr1	CM
Map4k1	1.14883608118774e-107	0.57411360787715	0.287	0.14	1.40697954863063e-103	0	Map4k1	NA
Svil	1.28732755828961e-107	-0.302143767016867	0.02	0.203	1.57659006063729e-103	0	Svil	NA
Nmt1	1.71854494139689e-107	-0.363238947053352	0.246	0.532	2.10470198972877e-103	0	Nmt1	NA
Ifi207	1.8665775990136e-107	-0.285156639376661	0.008	0.178	2.28599758551196e-103	0	Ifi207	NA
Snx1	2.35555933004584e-107	-0.27957176964199	0.098	0.337	2.88485351150714e-103	0	Snx1	NA
Elob	3.42213540584094e-107	-0.356132858743349	0.568	0.801	4.19108923153339e-103	0	Elob	NA
Lmnb1	3.81423142120316e-107	-0.751756726994349	0.113	0.338	4.67128922154751e-103	0	Lmnb1	NA
Aldh3b1	6.15741152929086e-107	-0.277571624682924	0.037	0.231	7.54098189992251e-103	0	Aldh3b1	NA
Gsap	6.93685406830265e-107	-0.300337375714713	0.019	0.199	8.49556517745026e-103	0	Gsap	NA
Adam8	8.10597444434287e-107	-0.436102365148934	0.022	0.202	9.92738690198672e-103	0	Adam8	NA
Fcor	9.57360081114068e-107	-0.307435290590767	0.007	0.176	1.1724788913404e-102	0	Fcor	NA
Runx1	1.0666147971555e-106	-0.350735272511459	0.123	0.37	1.30628314207634e-102	0	Runx1	TF
Egr1	1.60381915726069e-106	-0.551734637932042	0.123	0.355	1.96419732189717e-102	0	Egr1	TF
Zfand5	2.00015606921077e-106	-0.387500801044756	0.148	0.406	2.44959113796243e-102	0	Zfand5	NA
1810037I17Rik	2.15882832216923e-106	-0.381664946443224	0.336	0.632	2.64391704616065e-102	0	1810037I17Rik	NA
Gm12840	2.35875092523753e-106	-0.932344442110588	0.017	0.19	2.8887622581384e-102	0	Gm12840	NA
Man1a	4.20582622559286e-106	0.526389094042455	0.249	0.108	5.15087537848358e-102	0	Man1a	NA
Ctnnb1	5.30469618093852e-106	-0.340349913388244	0.112	0.349	6.49666141279541e-102	0	Ctnnb1	NA
Sfn	5.99284685451366e-106	0.42053064334814	0.129	0.032	7.33943954272288e-102	0	Sfn	NA
Tnfsf12	6.43672472384715e-106	-0.272180329558886	0.007	0.174	7.88305676929561e-102	0	Tnfsf12	NA
Cd40	6.66703585519377e-106	0.430609741807158	0.162	0.05	8.16511881185581e-102	0	Cd40	CM
Canx	7.84528391438851e-106	-0.382485900813496	0.217	0.487	9.60811920995161e-102	0	Canx	NA
Cd81	1.23963936891751e-105	0.485721734619914	0.421	0.258	1.51818633511328e-101	0	Cd81	NA
Gm49339	1.33349081393451e-105	-0.252257283391693	0.006	0.173	1.63312619982559e-101	0	Gm49339	NA
Cyfip1	1.76614791987813e-105	-0.262379873857966	0.052	0.257	2.16300135747475e-101	0	Cyfip1	NA
Nagk	2.27210219878848e-105	-0.279114851420416	0.055	0.262	2.78264356285625e-101	0	Nagk	NA
Tnf	2.69668349356255e-105	-0.63612796169573	0.021	0.198	3.30262827456605e-101	0	Tnf	Sec
Mettl9	2.73529118989461e-105	-0.320178569558057	0.049	0.247	3.34991112026393e-101	0	Mettl9	CM
Tmed3	4.29080500949164e-105	-0.273975082491228	0.095	0.326	5.25494889512441e-101	0	Tmed3	NA
Snx18	4.82735436235498e-105	-0.348638597603154	0.032	0.219	5.91206088757614e-101	0	Snx18	NA
Sbk1	5.50184647743179e-105	0.40357043073952	0.159	0.048	6.73811138091071e-101	0	Sbk1	NA
Hsp90b1	6.59737121591648e-105	-0.471115071759419	0.337	0.588	8.07980052813291e-101	0	Hsp90b1	CM
Hspa5	6.96615836117328e-105	-0.406838406815912	0.358	0.646	8.53145414492891e-101	0	Hspa5	NA
Gm2000	8.70796652245618e-105	0.37898222714541	0.755	0.695	1.06646466000521e-100	0	Gm2000	NA
Atxn10	1.90434448336893e-104	-0.28848850251995	0.098	0.331	2.33225068878192e-100	0	Atxn10	NA
Pml	2.01596290896466e-104	0.406937260736655	0.162	0.05	2.46894977460902e-100	0	Pml	NA
Mmp14	2.56115651012223e-104	-0.308075574852007	0.004	0.167	3.1366483779467e-100	0	Mmp14	NA
Pik3ip1	2.60916622589036e-104	0.506829059171645	0.275	0.122	3.19544587684792e-100	0	Pik3ip1	NA
Creb5	4.01629287643592e-104	-0.304887854350204	0.003	0.165	4.91875388577107e-100	0	Creb5	TF
Rgcc	6.99304505758835e-104	-0.45130687120145	0.037	0.224	8.56438228202845e-100	0	Rgcc	NA
Ndufa13	8.62916247152681e-104	-0.340930166495333	0.531	0.784	1.05681352788789e-99	0	Ndufa13	NA
Coro1a	1.10248697311917e-103	0.265027367647988	0.95	0.941	1.35021579597905e-99	0	Coro1a	NA
Slc9a3r1	1.31913633335982e-103	-0.342272258249837	0.135	0.379	1.61554626746577e-99	0	Slc9a3r1	NA
Itga5	1.52292073758748e-103	-0.257952149333065	0.007	0.171	1.86512102732338e-99	0	Itga5	CM
Nlrp3	1.54520299984795e-103	-0.442305062009739	0.02	0.195	1.89241011391379e-99	0	Nlrp3	NA
Ccr6	2.21119046139905e-103	0.286429101369534	0.107	0.021	2.70804495807542e-99	0	Ccr6	NA
Socs2	2.68773576306309e-103	-0.311598008756537	0.011	0.179	3.29166998902336e-99	0	Socs2	NA
S100a10	2.94052220696905e-103	-0.589451631155316	0.606	0.746	3.601257546875e-99	0	S100a10	NA
Clic4	4.08087503643982e-103	-0.349022172271367	0.074	0.284	4.99784765712785e-99	0	Clic4	NA
Samsn1	4.16127478403093e-103	-0.556882167508192	0.144	0.378	5.09631322800268e-99	0	Samsn1	NA
Klhl9	5.17923714561493e-103	-0.271556077212613	0.018	0.193	6.3430117322346e-99	0	Klhl9	NA
Ifi204	5.59041729559446e-103	-0.352991065634685	0.005	0.168	6.84658406191454e-99	0	Ifi204	NA
Sdf2l1	6.41804001965174e-103	-0.308587017926099	0.086	0.307	7.86017361206749e-99	0	Sdf2l1	NA
Spr	6.4339095702067e-103	-0.256549931427219	0.026	0.208	7.87960905063214e-99	0	Spr	NA
Dennd5b	6.84543361912428e-103	0.482918938879796	0.174	0.057	8.3836025533415e-99	0	Dennd5b	NA
Il17ra	1.59270345715131e-102	-0.349994697165964	0.165	0.424	1.95058392397321e-98	0	Il17ra	CM
Rab11fip1	1.75412142172596e-102	-0.359710007258805	0.017	0.188	2.14827250518779e-98	0	Rab11fip1	CM
Scp2	4.31354575672157e-102	-0.356342930934719	0.313	0.612	5.2827994882569e-98	0	Scp2	NA
Nrip1	4.8150680318416e-102	-0.34074473205879	0.044	0.236	5.89701381859641e-98	0	Nrip1	NA
Ninj1	5.08546950226726e-102	-0.496119547012684	0.073	0.277	6.22817449942672e-98	0	Ninj1	NA
Ifrd1	6.41976485841429e-102	-0.38711392307751	0.104	0.331	7.86228602209998e-98	0	Ifrd1	NA
Ndufc1	6.64922553832623e-102	-0.36002296692626	0.229	0.497	8.14330651678813e-98	0	Ndufc1	NA
Map2k3	8.15806853433888e-102	-0.266698539653547	0.057	0.26	9.99118653400482e-98	0	Map2k3	NA
Ets2	8.55077617274562e-102	-0.560885517107784	0.043	0.23	1.04721355787616e-97	0	Ets2	TF
Cd200r4	1.00392014244168e-101	-0.297260717826947	0.009	0.173	1.22950099844833e-97	0	Cd200r4	CM
Atp5e	1.29415025700592e-101	-0.310580035780673	0.809	0.915	1.58494581975515e-97	0	Atp5e	NA
Ddhd1	1.48478854589802e-101	-0.300575316503495	0.047	0.243	1.8184205321613e-97	0	Ddhd1	NA
C1qa	1.69860599559928e-101	-1.43386241482783	0.12	0.324	2.08028276281044e-97	0	C1qa	CM
Lcp1	1.73885005582026e-101	-0.396384022836572	0.523	0.772	2.12956966336308e-97	0	Lcp1	NA
Tmem160	3.09622872957495e-101	-0.343325345340962	0.283	0.566	3.79195132511045e-97	0	Tmem160	NA
Gm5150	4.84126280737737e-101	-0.41214125717596	0.007	0.168	5.92909456019507e-97	0	Gm5150	NA
Ldlr	5.04895259363904e-101	-0.325772362136783	0.011	0.177	6.18345224142974e-97	0	Ldlr	CM
Ecm1	6.76631036287275e-101	-0.435725777223102	0.017	0.186	8.28670030141025e-97	0	Ecm1	CM
Dpep2	7.08647201934296e-101	-0.325161288836148	0.004	0.162	8.67880228208933e-97	0	Dpep2	CM
Gyg	8.69396892341218e-101	-0.339585579145403	0.077	0.291	1.06475037405029e-96	0	Gyg	NA
Slc29a1	2.87907835129929e-100	-0.265320089671048	0.02	0.192	3.52600725683623e-96	0	Slc29a1	CM
Slc3a2	4.18545282990766e-100	-0.346441833896185	0.271	0.563	5.12592408078791e-96	0	Slc3a2	CM
Txnrd1	6.37340839901829e-100	-0.296237700260364	0.05	0.243	7.8055132662777e-96	0	Txnrd1	NA
Tmem189	6.39792082924482e-100	-0.277343578862655	0.094	0.318	7.83553363957613e-96	0	Tmem189	NA
Ndufb7	6.50728963693349e-100	-0.349987464409148	0.374	0.659	7.96947761835244e-96	0	Ndufb7	NA
Il1b	6.80481269749895e-100	-2.18178044423554	0.513	0.759	8.33385411062697e-96	0	Il1b	NA
Sh3bgrl	9.63615026692897e-100	-0.366020173475477	0.179	0.427	1.18013932319079e-95	0	Sh3bgrl	NA
Pnpla7	1.09321501915532e-99	-0.327946305206008	0.081	0.295	1.33886043395952e-95	0	Pnpla7	NA
Ssbp4	1.12463409993259e-99	-0.261677731488575	0.085	0.301	1.37733938218745e-95	0	Ssbp4	NA
Klrd1	1.28516936909871e-99	-0.764764561459985	0.013	0.175	1.57394692633519e-95	0	Klrd1	NA
Ppt1	1.3550866549065e-99	-0.311951330427094	0.119	0.356	1.65957462626399e-95	0	Ppt1	NA
Lbh	1.54748761943222e-99	0.513157831903665	0.293	0.144	1.89520808751864e-95	0	Lbh	NA
Ly6c2	1.5875193870974e-99	-1.00985127061702	0.036	0.21	1.94423499337819e-95	0	Ly6c2	NA
Cox6a1	1.62484469713982e-99	-0.328355622183995	0.646	0.828	1.98994730058713e-95	0	Cox6a1	NA
Pdcd6ip	2.30839977676645e-99	-0.262433179835568	0.113	0.348	2.82709720660587e-95	0	Pdcd6ip	NA
Eps8	2.45504612690252e-99	-0.251013413509783	0.014	0.179	3.00669499161752e-95	0	Eps8	NA
Ccl4	2.52781001165861e-99	-1.36354139773681	0.088	0.288	3.0958089212783e-95	0	Ccl4	Sec
Serpinb6a	2.62832991580522e-99	-0.361713200005876	0.042	0.227	3.21891564788665e-95	0	Serpinb6a	NA
Ppm1h	3.67653856290115e-99	-0.282704952263226	0.004	0.16	4.50265677798503e-95	0	Ppm1h	NA
Tns1	3.69065586656448e-99	-0.302899106982219	0.004	0.16	4.51994623978152e-95	0	Tns1	NA
Cox7b	3.73838480664084e-99	-0.34960244880975	0.442	0.701	4.57839987269303e-95	0	Cox7b	NA
Tctex1d2	3.8732970181781e-99	-0.322865256034085	0.03	0.209	4.74362685816272e-95	0	Tctex1d2	NA
C1qc	3.88567427678674e-99	-1.25425680296161	0.09	0.284	4.75878528678073e-95	0	C1qc	Sec
Bcl11b	4.47280165536527e-99	-0.497615880626051	0.005	0.162	5.47784018732584e-95	0	Bcl11b	NA
Slc48a1	4.56334970811894e-99	-0.277281844935785	0.059	0.258	5.58873438753327e-95	0	Slc48a1	NA
Tpd52	4.65297493484663e-99	-0.48856937780457	0.239	0.498	5.69849840270667e-95	0	Tpd52	NA
Plaur	4.80599012739657e-99	-0.574556098891212	0.205	0.452	5.88589610902258e-95	0	Plaur	CM
Arhgap9	7.31218408068677e-99	-0.277091589786045	0.122	0.361	8.95523184361709e-95	0	Arhgap9	NA
Cpd	7.38969810917749e-99	-0.251906520816094	0.01	0.171	9.05016327430967e-95	0	Cpd	CM
Chp1	7.54812407014349e-99	-0.285478419587367	0.111	0.341	9.24418754870474e-95	0	Chp1	NA
Ctsw	7.83519698986038e-99	-0.655524754875146	0.012	0.171	9.595765753482e-95	0	Ctsw	NA
Frrs1	8.1139086181732e-99	-0.250813014046069	0.016	0.182	9.93710388467672e-95	0	Frrs1	NA
Npc1	1.27356814195602e-98	-0.255535685909799	0.028	0.205	1.55973890345354e-94	0	Npc1	CM
Rab11a	1.61651792906515e-98	-0.29250828500389	0.188	0.458	1.97974950772609e-94	0	Rab11a	NA
Slc11a1	2.06432677522686e-98	-0.371236938922466	0.006	0.163	2.52818100162033e-94	0	Slc11a1	NA
Cyb5r3	2.11438933580147e-98	-0.294453991821279	0.105	0.33	2.58949261955606e-94	0	Cyb5r3	NA
Prdx6	2.33704132229025e-98	-0.371059782282395	0.262	0.541	2.86217450740886e-94	0	Prdx6	NA
Cd247	2.80859116061103e-98	-0.470837176504588	0.005	0.16	3.43968159440033e-94	0	Cd247	NA
Atp6v1d	2.96887282872318e-98	-0.275259219497706	0.133	0.375	3.63597855333727e-94	0	Atp6v1d	NA
Reep3	3.40528919407114e-98	-0.250535732357063	0.081	0.296	4.17045767597892e-94	0	Reep3	NA
Jaml	3.42195375170919e-98	-0.515016844451431	0.025	0.196	4.19086675971824e-94	0	Jaml	NA
Rgs2	4.76440671805455e-98	-0.392700545026137	0.307	0.592	5.83496890760141e-94	0	Rgs2	NA
Tgfbr1	4.9985730390166e-98	-0.287292691178141	0.049	0.241	6.12175240088363e-94	0	Tgfbr1	CM
St3gal4	6.15451531108238e-98	-0.307782338692421	0.013	0.175	7.53743490148259e-94	0	St3gal4	CM
Sqor	6.4805598005531e-98	-0.257852282199918	0.007	0.164	7.93674158773738e-94	0	Sqor	NA
Eif4ebp1	7.24487418714966e-98	-0.319789170659966	0.11	0.338	8.87279741700219e-94	0	Eif4ebp1	NA
Psma7	8.52483504360879e-98	-0.352531208726585	0.421	0.687	1.04403654779077e-93	0	Psma7	NA
Gdpd3	1.76895705641215e-97	-0.254238861986719	0.006	0.161	2.16644170698796e-93	0	Gdpd3	NA
Flot1	1.77702633607439e-97	-0.305311635304992	0.043	0.229	2.17632415379031e-93	0	Flot1	NA
Icosl	1.84624193471401e-97	0.47975738923634	0.188	0.07	2.26109249744425e-93	0	Icosl	NA
Atp6ap2	2.2823692453481e-97	-0.288871230121532	0.128	0.366	2.79521761477782e-93	0	Atp6ap2	NA
Parp1	2.60756375122546e-97	0.579122716410764	0.312	0.172	3.19348332612582e-93	0	Parp1	NA
Ncoa4	6.21195962811495e-97	-0.311679583173065	0.066	0.265	7.60778695655238e-93	0	Ncoa4	NA
Sell	6.23639999432015e-97	0.465642732506881	0.473	0.296	7.63771907304389e-93	0	Sell	CM
Zmiz1	6.94528410707032e-97	-0.279578318034439	0.124	0.359	8.50588944592902e-93	0	Zmiz1	TF
Cenpb	9.35189202004064e-97	-0.277687627501998	0.077	0.284	1.14532621569438e-92	0	Cenpb	NA
Ywhah	1.23161038760076e-96	-0.327869316113138	0.247	0.524	1.50835324169465e-92	0	Ywhah	NA
Slc39a1	2.14580408118073e-96	-0.262299498362846	0.044	0.229	2.62796625822204e-92	0	Slc39a1	NA
Hcar2	2.26885991312634e-96	-0.680590772246062	0.019	0.182	2.77867273560583e-92	0	Hcar2	NA
Pqlc3	3.0495030708682e-96	-0.256511109523978	0.036	0.214	3.73472641089228e-92	0	Pqlc3	NA
Atp5g3	3.84336575602123e-96	-0.383743148077034	0.381	0.638	4.70697004139921e-92	0	Atp5g3	NA
Gm26740	4.43983027069134e-96	0.50962914745757	0.398	0.245	5.43746013251569e-92	0	Gm26740	NA
Ndufa8	6.90758307187927e-96	-0.272189779157933	0.207	0.479	8.45971698813055e-92	0	Ndufa8	NA
Ap2a2	9.69981844586875e-96	-0.254173762117608	0.083	0.295	1.18793676506555e-91	0	Ap2a2	NA
Bin2	1.07693501246264e-95	-0.334685572559036	0.231	0.503	1.318922309763e-91	0	Bin2	NA
Ppp1r9b	1.0888486772527e-95	-0.259957785634195	0.045	0.231	1.33351297503138e-91	0	Ppp1r9b	NA
B2m	1.22993447978816e-95	-0.303402757405315	0.995	0.995	1.50630075739656e-91	0	B2m	NA
Uap1l1	1.74334927802789e-95	-0.250705650568739	0.056	0.25	2.13507986080075e-91	0	Uap1l1	NA
Trappc2l	2.49483951174586e-95	-0.271216199029075	0.159	0.409	3.05542995003515e-91	0	Trappc2l	NA
Cln3	3.25020017910556e-95	-0.275754658028915	0.038	0.217	3.98052015935058e-91	0	Cln3	NA
Mvp	4.60814572640111e-95	-0.256273002655742	0.074	0.278	5.64359607112344e-91	0	Mvp	NA
Ncf2	6.45138929596287e-95	-0.401114320143764	0.228	0.481	7.90101647076573e-91	0	Ncf2	NA
Ppp1r16b	7.72964563634889e-95	0.37192269220784	0.175	0.059	9.46649701083649e-91	0	Ppp1r16b	NA
Pet100	8.63333080854209e-95	-0.308052869080372	0.292	0.585	1.05732402412215e-90	0	Pet100	NA
Acot7	9.85463017453333e-95	-0.271270428502539	0.017	0.179	1.2068965574751e-90	0	Acot7	NA
Vmp1	1.01109110863598e-94	-0.272781888268518	0.098	0.315	1.23828328074648e-90	0	Vmp1	NA
Rex1bd	1.07377790551328e-94	-0.254469842720434	0.151	0.396	1.31505580088211e-90	0	Rex1bd	NA
Dync1i2	1.47327508147132e-94	-0.305471046460475	0.247	0.529	1.80431999227792e-90	0	Dync1i2	NA
Klk8	2.71936946941719e-94	-0.418701294921385	0.007	0.159	3.33041178919524e-90	0	Klk8	Sec
Cib2	4.33315714586541e-94	-0.267903688743	0.022	0.187	5.30681755654137e-90	0	Cib2	NA
Hist1h2bc	4.37981167704949e-94	-0.419430263723616	0.142	0.37	5.36395536088251e-90	0	Hist1h2bc	NA
Rnase4	4.92606645082218e-94	-0.278384836748535	0.011	0.166	6.03295358232192e-90	0	Rnase4	NA
Mrpl20	6.34453420910234e-94	-0.262628202952367	0.183	0.444	7.77015104588764e-90	0	Mrpl20	NA
Klra2	1.01554032029746e-93	-0.307941554757317	0.008	0.161	1.2437322302683e-89	0	Klra2	CM
Vps29	1.03699970524786e-93	-0.253855953350543	0.169	0.424	1.27001353901705e-89	0	Vps29	NA
Ndufs6	1.42940433777837e-93	-0.306689858627193	0.274	0.556	1.75059149247717e-89	0	Ndufs6	NA
Arpc2	1.6172822379348e-93	-0.293295553928392	0.789	0.911	1.98068555679875e-89	0	Arpc2	NA
Tmcc1	1.68258216326061e-93	-0.338878649303626	0.073	0.272	2.06065837534527e-89	0	Tmcc1	NA
Evi2a	1.76757593375854e-93	-0.265594003853912	0.07	0.268	2.16475024607408e-89	0	Evi2a	NA
Fbxl5	2.38519994443616e-93	-0.335303998062453	0.09	0.3	2.92115437195097e-89	0	Fbxl5	NA
Tes	2.4337626848888e-93	-0.304950358387393	0.083	0.29	2.98062916018331e-89	0	Tes	NA
AU020206	4.47693298675047e-93	-0.31185619514436	0.109	0.325	5.4828998288733e-89	0	AU020206	NA
Dusp5	4.50064866727882e-93	-0.393771335921627	0.048	0.229	5.51194442281637e-89	0	Dusp5	NA
Ctsk	4.67093078942656e-93	-0.602754718419779	0.019	0.178	5.7204889378107e-89	0	Ctsk	NA
Arpc4	8.03779880488056e-93	-0.324762364640193	0.471	0.731	9.84389219633723e-89	0	Arpc4	NA
Tcf7	1.06619055629561e-92	-0.470435642214229	0.004	0.15	1.30576357429523e-88	0	Tcf7	TF
Adssl1	1.1575589949433e-92	-0.28016416989078	0.027	0.193	1.41766250110706e-88	0	Adssl1	NA
Rbm47	1.32588023102402e-92	-0.253050426695526	0.02	0.18	1.62380551893512e-88	0	Rbm47	NA
N4bp1	1.5231779105724e-92	-0.275160815676228	0.039	0.216	1.86543598707802e-88	0	N4bp1	NA
Igfbp4	1.64764387890892e-92	-0.906121540864382	0.012	0.163	2.01786945849976e-88	0	Igfbp4	NA
Pira2	2.05469274729218e-92	-0.257789869055348	0.033	0.205	2.51638220760873e-88	0	Pira2	NA
Bst2	2.18473468710022e-92	-0.369065829839404	0.172	0.413	2.67564457129164e-88	0	Bst2	CM
1600014C10Rik	3.28901901958913e-92	-0.266495851600644	0.053	0.239	4.02806159329081e-88	0	1600014C10Rik	NA
Diaph1	3.51991881830743e-92	-0.268873855470313	0.142	0.382	4.3108445767811e-88	0	Diaph1	NA
Gpnmb	4.5415724582884e-92	-0.667433564221679	0.043	0.216	5.56206378966581e-88	0	Gpnmb	CM
Tmem37	6.88889284346638e-92	-0.299222147278125	0.004	0.149	8.43682706539327e-88	0	Tmem37	NA
BC005537	1.65158661585405e-91	-0.31835020065457	0.174	0.419	2.02269812843645e-87	0	BC005537	NA
Snx5	1.98357594040763e-91	0.545986579204018	0.516	0.422	2.42928545421723e-87	0	Snx5	NA
Ear1	2.88880466168598e-91	-1.00281985295044	0.012	0.161	3.53791906916682e-87	0	Ear1	NA
Tppp3	3.78897009368229e-91	-0.363956529097852	0.021	0.18	4.6403516737327e-87	0	Tppp3	NA
Fosb	8.68686032782712e-91	-0.414554634920372	0.227	0.474	1.06387978434899e-86	0	Fosb	TF
Eif4a2	1.15184557216597e-90	0.522585069103058	0.525	0.416	1.41066527223166e-86	0	Eif4a2	NA
Ccdc88b	1.89603932024738e-90	-0.261089612308413	0.015	0.169	2.32207935550696e-86	0	Ccdc88b	NA
Pon2	2.36866716754145e-90	-0.261084966712432	0.111	0.33	2.90090668008802e-86	0	Pon2	CM
Stat3	3.34648967553633e-90	-0.276933895498826	0.172	0.418	4.09844590562935e-86	0	Stat3	TF
H2afj	3.69289891243452e-90	-0.324716484664179	0.421	0.72	4.52269329805856e-86	0	H2afj	NA
Cd84	3.93008630164961e-90	-0.311950031431682	0.193	0.445	4.81317669363027e-86	0	Cd84	CM
Cuta	4.3459538893814e-90	-0.262020738501018	0.2	0.463	5.3224897283254e-86	0	Cuta	NA
Myh9	6.81390587365982e-90	-0.288486355671468	0.282	0.567	8.34499052347119e-86	0	Myh9	NA
Klf4	6.85022054473375e-90	-0.337177878729114	0.12	0.341	8.38946510113542e-86	0	Klf4	TF
Rpn1	7.53100049421125e-90	-0.257005310651644	0.097	0.307	9.22321630526052e-86	0	Rpn1	CM
Znrf1	8.40613213259038e-90	-0.315276463991521	0.046	0.223	1.02949900227834e-85	0	Znrf1	NA
Mpp1	8.82051785192499e-90	-0.272780060410329	0.078	0.276	1.08024882132525e-85	0	Mpp1	NA
Lpin1	1.51902035517369e-89	-0.312115999111692	0.011	0.16	1.86034422898122e-85	0	Lpin1	NA
Dst	2.74618022145254e-89	-0.288898138677889	0.003	0.145	3.36324691721292e-85	0	Dst	NA
Pgk1	3.89051673296937e-89	-0.285106125949694	0.201	0.458	4.76471584286759e-85	0	Pgk1	NA
Rab5c	4.07629423372508e-89	-0.278799401457541	0.23	0.501	4.9922375480431e-85	0	Rab5c	NA
Cycs	5.05601407833922e-89	-0.322391037926318	0.276	0.544	6.19210044174204e-85	0	Cycs	NA
Rabgap1l	7.25744793964575e-89	0.428158610728227	0.22	0.093	8.88819649168415e-85	0	Rabgap1l	NA
Hdc	1.00238749592914e-88	-1.07034940527822	0.04	0.201	1.22762396626442e-84	0	Hdc	NA
Nupr1	1.56505915779163e-88	-0.265528765823487	0.007	0.152	1.91672795054741e-84	0	Nupr1	NA
Cited2	1.97230599555561e-88	-0.363048744823195	0.092	0.292	2.41548315275695e-84	0	Cited2	NA
P2ry10	2.19200588881971e-88	0.465524533058398	0.195	0.078	2.6845496120375e-84	0	P2ry10	CM
Cd28	3.55414122895262e-88	-0.515657452543243	0.005	0.144	4.35275676309827e-84	0	Cd28	CM
Uqcc2	4.65037704507244e-88	-0.262961685850382	0.173	0.42	5.69531676710022e-84	0	Uqcc2	NA
Tmbim6	6.52650194334864e-88	-0.342278361188371	0.504	0.76	7.99300693001908e-84	0	Tmbim6	NA
Metap2	1.00295070380453e-87	-0.270091519927737	0.197	0.45	1.22831372694941e-83	0	Metap2	NA
Tomm7	1.10868042202853e-87	-0.298625903930903	0.552	0.789	1.35780091285834e-83	0	Tomm7	NA
Fyn	1.21495876175043e-87	-0.301481309999494	0.045	0.219	1.48795999551575e-83	0	Fyn	NA
Mmp19	1.95341042518959e-87	-0.400415415816755	0.009	0.153	2.39234174772969e-83	0	Mmp19	NA
Lamtor1	2.2619407478485e-87	-0.255287556095732	0.188	0.443	2.77019883389005e-83	0	Lamtor1	NA
Arhgef1	3.9809905777652e-87	0.441483611668303	0.607	0.523	4.87551916058904e-83	0	Arhgef1	NA
Tspan32	4.79190677709518e-87	0.45535272789667	0.365	0.216	5.86864822990847e-83	0	Tspan32	NA
Gnas	1.35744179254606e-86	0.318751156756434	0.822	0.785	1.66245896333115e-82	0	Gnas	NA
Chchd2	1.39083660326907e-86	-0.272885982139428	0.745	0.888	1.70335758802364e-82	0	Chchd2	NA
Lcn2	1.5656536203629e-86	-1.36259611431275	0.058	0.227	1.91745598885845e-82	0	Lcn2	NA
Tmem176b	2.7927420089945e-86	-0.639236607898221	0.033	0.19	3.42027113841557e-82	0	Tmem176b	NA
Cnbp	3.25583661481574e-86	0.384910277937488	0.673	0.624	3.98742310216484e-82	0	Cnbp	TF
Sephs2	5.86678377879251e-86	-0.288143396692607	0.061	0.241	7.18505009388719e-82	0	Sephs2	NA
Prelid1	5.89273617509002e-86	-0.295724786807796	0.282	0.552	7.21683399363275e-82	0	Prelid1	NA
Eno1	1.13239972747571e-85	-0.35932475721155	0.311	0.57	1.3868499462395e-81	0	Eno1	CM
Ndel1	1.54738764256949e-85	-0.34245411196022	0.1	0.301	1.89508564585485e-81	0	Ndel1	NA
Capza2	1.60839547262566e-85	-0.337879414640796	0.335	0.595	1.96980193532465e-81	0	Capza2	NA
Net1	1.77028612935572e-85	-0.314654367868256	0.032	0.192	2.16806942262194e-81	0	Net1	NA
Pomp	2.39253989016399e-85	-0.323359641381027	0.37	0.629	2.93014360348383e-81	0	Pomp	NA
Laptm4a	4.58306324870325e-85	-0.290015682909833	0.227	0.483	5.61287756068687e-81	0	Laptm4a	NA
Minos1	5.87454236845235e-85	-0.304529020036719	0.419	0.682	7.19455203864359e-81	0	Minos1	NA
Gm14005	6.42037982209087e-85	-0.263609794163918	0.014	0.159	7.86303916811469e-81	0	Gm14005	NA
Lpcat2	8.80461369089867e-85	-0.291615606130044	0.026	0.182	1.07830103872436e-80	0	Lpcat2	NA
Lef1	1.09464570457758e-84	-0.523762038889855	0.02	0.167	1.34061259439617e-80	0	Lef1	TF
Por	1.14585030998574e-84	-0.263095774901234	0.035	0.196	1.40332287463954e-80	0	Por	NA
Gnb1	1.47016528021502e-84	-0.308159261546825	0.301	0.567	1.80051141867933e-80	0	Gnb1	NA
2810474O19Rik	1.93930662067933e-84	-0.413006381350131	0.167	0.395	2.37506881834598e-80	0	2810474O19Rik	NA
Atp2b1	2.51808743898475e-84	-0.291321680907215	0.249	0.513	3.08390168652462e-80	0	Atp2b1	NA
Nap1l1	2.65493249888637e-84	0.486143978620192	0.564	0.498	3.25149583138614e-80	0	Nap1l1	NA
Mrps21	4.39596513196252e-84	-0.276712155553531	0.272	0.544	5.3837384971145e-80	0	Mrps21	NA
Ndufb2	9.73085915759729e-84	-0.264324820158372	0.223	0.478	1.19173832103094e-79	0	Ndufb2	NA
Kcnn4	1.25603006330111e-83	-0.322416300406021	0.041	0.2	1.53826001852487e-79	0	Kcnn4	NA
Tmem123	1.7727930385897e-83	0.434035911802648	0.417	0.288	2.1711396343608e-79	0	Tmem123	NA
Pdpn	2.65514757538135e-83	-0.277637747085933	0.011	0.152	3.25175923556954e-79	0	Pdpn	CM
Fpr1	4.73409575894002e-83	-0.382647176919494	0.013	0.154	5.79784707597384e-79	0	Fpr1	NA
Avl9	5.16959670141041e-83	0.487000111221308	0.261	0.132	6.33120508021733e-79	0	Avl9	NA
Ube2l3	5.51190449267253e-83	-0.272659315390436	0.278	0.551	6.75042943217604e-79	0	Ube2l3	NA
G0s2	6.68819627102755e-83	-1.98950665909112	0.157	0.357	8.19103397312744e-79	0	G0s2	NA
Bsg	6.70649507305719e-83	-0.280128058941891	0.257	0.523	8.21344451597314e-79	0	Bsg	CM
Cd164	6.8689316126702e-83	-0.376305105721947	0.169	0.389	8.41238054603719e-79	0	Cd164	CM
Fcgrt	9.01833316623614e-83	-0.282744248527156	0.069	0.251	1.10447526286894e-78	0	Fcgrt	CM
Cox17	1.26144412757784e-82	-0.383996130971004	0.442	0.709	1.54489062304458e-78	0	Cox17	NA
Bag1	1.66864306890099e-82	-0.251810388273132	0.208	0.462	2.04358716648305e-78	0	Bag1	NA
Psme2	2.04918076682741e-82	-0.36320023593164	0.352	0.625	2.50963168513353e-78	0	Psme2	NA
Ltb4r1	3.07364518356026e-82	-0.373839813013305	0.008	0.143	3.76429325630625e-78	0	Ltb4r1	NA
Smim3	3.92178758352211e-82	-0.274695871672444	0.021	0.168	4.80301325353953e-78	0	Smim3	NA
Kazald1	4.09805787330701e-82	-0.266369842695095	0.007	0.141	5.0188914774391e-78	0	Kazald1	Sec
Mcl1	6.93940151096376e-82	-0.460929157760645	0.475	0.718	8.49868503047731e-78	0	Mcl1	NA
Iscu	1.48852678584952e-81	-0.268941709153351	0.175	0.412	1.82299875462991e-77	0	Iscu	NA
Tpi1	1.66544810550995e-81	-0.267515087711315	0.159	0.384	2.03967429481804e-77	0	Tpi1	NA
C3ar1	2.32159597485955e-81	-0.301463598039972	0.006	0.138	2.84325859041049e-77	0	C3ar1	CM
Limd2	3.5043506461937e-81	0.354637210347227	0.668	0.529	4.29177823639343e-77	0	Limd2	NA
Spn	3.64522700370152e-81	-0.409426555025071	0.028	0.175	4.46430951143325e-77	0	Spn	NA
Ssr4	5.051485441536e-81	-0.299677889839163	0.381	0.633	6.18655422024914e-77	0	Ssr4	NA
Ndufb8	9.32994573865767e-81	-0.313119082919475	0.308	0.557	1.1426384546134e-76	0	Ndufb8	NA
Haao	1.48922251513574e-80	0.28699564414089	0.103	0.026	1.82385081428674e-76	0	Haao	NA
Ptgs2	1.62173894946347e-80	-1.01775897418358	0.054	0.212	1.98614369140791e-76	0	Ptgs2	CM
1600010M07Rik	2.02230564580171e-80	-0.373268641214705	0.014	0.152	2.47671772441335e-76	0	1600010M07Rik	NA
Nme2	4.94598798596809e-80	-0.325250432136378	0.345	0.586	6.05735148641512e-76	0	Nme2	TF
Tbca	6.96282200868602e-80	-0.334520295281704	0.472	0.691	8.52736811403776e-76	0	Tbca	NA
Ndufc2	1.48130092023576e-79	-0.272730655857538	0.25	0.504	1.81414923701273e-75	0	Ndufc2	NA
Car4	2.09505984905083e-79	-0.738927473161611	0.027	0.17	2.56581979713256e-75	0	Car4	NA
B930036N10Rik	2.46395252485081e-79	-0.455573571875622	0.068	0.238	3.01760265718479e-75	0	B930036N10Rik	NA
Bola2	3.34505743874151e-79	-0.298358643293776	0.384	0.641	4.09669184522673e-75	0	Bola2	NA
Cfb	5.65986653872855e-79	-0.266635510444227	0.006	0.135	6.93163854998085e-75	0	Cfb	Sec
Hmgn2	7.01322239125967e-79	-0.282971376958414	0.157	0.377	8.58909346257572e-75	0	Hmgn2	NA
Fcgr2b	7.6121272406445e-79	-0.517017430801153	0.173	0.366	9.32257223161732e-75	0	Fcgr2b	NA
Ptpn1	1.92502588515951e-78	-0.281170934948424	0.276	0.541	2.35757920155485e-74	0	Ptpn1	NA
Prkcd	2.43025827140555e-78	-0.310515086388364	0.212	0.45	2.97633730499037e-74	0	Prkcd	NA
Mmp9	2.6263858316074e-78	-0.741108495699771	0.021	0.158	3.21653472796959e-74	0	Mmp9	Sec
Rabep2	3.18255979619841e-78	0.403435013711264	0.166	0.064	3.89768098240419e-74	0	Rabep2	NA
Prdx2	3.83155307016271e-78	-0.298138399351778	0.257	0.498	4.69250304502827e-74	0	Prdx2	NA
Ssu72	4.2573251769872e-78	-0.254920494670807	0.276	0.549	5.21394614425622e-74	0	Ssu72	NA
Il2rb	8.72640239283574e-78	-0.561293598892288	0.007	0.134	1.06872250105059e-73	0	Il2rb	NA
Spcs1	1.2920488204494e-77	-0.250102274491447	0.253	0.515	1.58237219040438e-73	0	Spcs1	NA
Marcks	1.57358235137938e-77	-0.420965943296869	0.1	0.282	1.92716630573433e-73	0	Marcks	NA
Coq10b	1.65080841280326e-77	-0.357960611978798	0.107	0.296	2.02174506316016e-73	0	Coq10b	NA
Iqgap1	4.6969233608078e-77	-0.390392852796483	0.451	0.664	5.75232203998131e-73	0	Iqgap1	NA
S100a8	6.86579221869084e-77	-2.65471537645892	0.838	0.944	8.40853573023068e-73	0	S100a8	NA
Map1lc3b	7.54102031251646e-77	-0.416772868031605	0.454	0.721	9.23548757673891e-73	0	Map1lc3b	NA
Mmp8	8.51827511882489e-77	-0.570295962531312	0.009	0.137	1.04323315380248e-72	0	Mmp8	NA
Cox8a	1.1663016841626e-76	-0.253830348447821	0.805	0.909	1.42836967259393e-72	0	Cox8a	NA
Gngt2	1.62234799704815e-76	-0.493637013493601	0.313	0.523	1.98688959198487e-72	0	Gngt2	NA
Capzb	2.56157284398246e-76	-0.290337163187753	0.58	0.803	3.13715826202532e-72	0	Capzb	NA
Vcp	3.41362953658124e-76	-0.254025782814909	0.24	0.489	4.18067209345105e-72	0	Vcp	NA
Wdr1	1.14926151400318e-75	-0.260022777727719	0.268	0.527	1.4075005761997e-71	0	Wdr1	NA
Ndufa2	1.45425660041314e-75	-0.275559414736948	0.639	0.812	1.78102805852598e-71	0	Ndufa2	CM
Pstpip1	1.76027088249189e-75	-0.254747710094353	0.081	0.257	2.15580374978781e-71	0	Pstpip1	NA
Zfp36	2.31406241945534e-75	-0.666269636555192	0.509	0.702	2.83403224510696e-71	0	Zfp36	NA
Plbd1	2.36241825225259e-75	-0.395734357695864	0.041	0.188	2.89325363353374e-71	0	Plbd1	NA
Gm42418	3.26731754791878e-75	-0.788170082084201	0.506	0.725	4.00148380093613e-71	0	Gm42418	NA
Tmem176a	3.4104692287679e-75	-0.540648663753172	0.03	0.169	4.17680166447205e-71	0	Tmem176a	NA
Fgd2	7.59023693126861e-75	0.378085912696883	0.157	0.06	9.29576316972467e-71	0	Fgd2	NA
Cd244	9.41086770119725e-75	-0.275776510134647	0.014	0.143	1.15254896736563e-70	0	Cd244	CM
Ripor2	1.29279447027311e-74	0.420670022180875	0.303	0.167	1.58328538774348e-70	0	Ripor2	NA
Gpsm3	1.36214822366162e-74	-0.298472631651473	0.36	0.642	1.66822292951839e-70	0	Gpsm3	NA
Tuba1b	1.49018935612654e-74	-0.455948290877604	0.389	0.601	1.82503490444818e-70	0	Tuba1b	NA
Atp6v0b	1.94500136601265e-74	-0.341845282232129	0.411	0.627	2.3820431729557e-70	0	Atp6v0b	NA
Hip1r	5.39656194376195e-74	0.253020773977858	0.101	0.026	6.60916941252526e-70	0	Hip1r	NA
Crlf3	7.50835572643333e-74	0.498167576524614	0.446	0.332	9.1954832581629e-70	0	Crlf3	NA
Arg1	3.13297585603178e-73	-0.708581394253289	0.023	0.156	3.83695553088212e-69	0	Arg1	NA
Pla2g16	4.25083035634637e-73	-0.271818329021654	0.096	0.277	5.2059919374174e-69	0	Pla2g16	NA
Pilrb2	4.93118144433079e-73	-0.270075588881989	0.006	0.126	6.03921791487192e-69	0	Pilrb2	CM
Tmem59	1.10398373967175e-72	-0.256574558405469	0.286	0.549	1.352048885976e-68	0	Tmem59	NA
Smap2	1.30439895576468e-72	0.523546065545141	0.42	0.318	1.597497401125e-68	0	Smap2	NA
Rab20	4.21298144352752e-72	-0.297723383229907	0.021	0.153	5.15963837388815e-68	0	Rab20	NA
Dusp2	6.98799032482025e-72	0.37461990215224	0.481	0.329	8.55819175080736e-68	0	Dusp2	NA
Sqstm1	8.40177045262812e-72	-0.251942574293778	0.192	0.42	1.02896482733337e-67	0	Sqstm1	NA
D8Ertd738e	3.95657811536799e-71	-0.301447363632056	0.446	0.714	4.84562121789118e-67	0	D8Ertd738e	NA
Ifi203	4.85583076129465e-71	0.472010666496178	0.371	0.242	5.94693593335755e-67	0	Ifi203	NA
Romo1	5.38858037851152e-71	-0.289169940088476	0.313	0.555	6.59939438956305e-67	0	Romo1	NA
Pmf1	5.75745952772124e-71	0.490089392253809	0.268	0.152	7.0511606836002e-67	0	Pmf1	NA
Ifitm1	8.09741842235317e-71	-1.25866812587648	0.1	0.265	9.91690834185593e-67	0	Ifitm1	NA
Ifitm6	1.12365861771012e-70	-0.709128177446558	0.033	0.167	1.37614470910958e-66	0	Ifitm6	NA
Spp1	1.75565134457258e-70	-2.02315058466897	0.555	0.696	2.15014620169804e-66	0	Spp1	NA
Cpne2	2.04425368653689e-70	-0.253205731069964	0.006	0.123	2.50359748990173e-66	0	Cpne2	NA
Tmed10	2.7084062679453e-70	-0.250295294887586	0.305	0.563	3.31698515635261e-66	0	Tmed10	NA
Sh3glb1	2.80833771600343e-70	-0.293910339630055	0.382	0.633	3.4393712007894e-66	0	Sh3glb1	NA
Mt2	3.61469910260839e-70	-0.627878900064266	0.029	0.161	4.42692199096449e-66	0	Mt2	NA
Cxcr2	4.06480347605555e-70	-0.586103309064209	0.015	0.138	4.97816481712523e-66	0	Cxcr2	NA
Dnajc7	5.51783944176265e-70	0.572919302994629	0.394	0.294	6.75769796432671e-66	0	Dnajc7	NA
Ctla2a	8.59173199096044e-70	-0.64923216896228	0.018	0.142	1.05222941693292e-65	0	Ctla2a	NA
Foxo1	1.15655948089026e-69	0.436049770904427	0.253	0.134	1.41643839624631e-65	0	Foxo1	TF
Ckb	1.21676896096449e-69	-0.330380781455904	0.014	0.136	1.49017694649322e-65	0	Ckb	NA
Kctd12	1.52715349988551e-69	-0.260042363097005	0.142	0.342	1.87030489130978e-65	0	Kctd12	NA
Icam2	2.10029937004794e-69	0.361378202728952	0.186	0.08	2.57223663849771e-65	0	Icam2	CM
Klrk1	2.11719076541247e-69	-0.601727728715221	0.005	0.118	2.59292353040065e-65	0	Klrk1	NA
Cbx7	3.12858853785141e-69	0.330891590029278	0.164	0.065	3.83158238230662e-65	0	Cbx7	NA
Gm20186	5.15480449671465e-69	-0.393890776326981	0.056	0.202	6.31308906712644e-65	0	Gm20186	NA
Rcsd1	1.06004958750468e-68	0.431783008912492	0.311	0.183	1.29824272981698e-64	0	Rcsd1	NA
Ccdc80	1.11114418245669e-68	-0.270003944760384	0.007	0.121	1.36081828025471e-64	0	Ccdc80	CM
Clta	1.99678364478619e-68	-0.281651249654614	0.587	0.761	2.44546092976964e-64	0	Clta	NA
Thbs1	2.4836026807641e-68	-0.595325946351025	0.03	0.16	3.04166820313179e-64	0	Thbs1	CM
Snrpg	3.16632149878966e-68	0.263615297205156	0.84	0.797	3.8777939395677e-64	0	Snrpg	NA
Tmem50a	3.47102544843712e-68	-0.264039735091676	0.451	0.721	4.25096486670094e-64	0	Tmem50a	NA
Trem3	5.59157277866397e-68	-0.398640224298304	0.01	0.127	6.84799918202977e-64	0	Trem3	NA
Cd24a	9.9403755839538e-68	0.330427642602172	0.54	0.407	1.21739779776682e-63	0	Cd24a	NA
Mndal	1.0931976941858e-67	0.502153896435306	0.382	0.268	1.33883921606935e-63	0	Mndal	NA
Aldoa	1.90221530053247e-67	-0.312828498061876	0.56	0.759	2.32964307856212e-63	0	Aldoa	NA
Syngr1	2.00420295522745e-67	-0.281110405136003	0.01	0.127	2.45454735926706e-63	0	Syngr1	NA
Pdlim1	2.17358422901361e-67	-0.25311943061898	0.08	0.242	2.66198860527297e-63	0	Pdlim1	NA
Sipa1	2.34762448355854e-67	0.496244158989401	0.352	0.239	2.87513570501415e-63	0	Sipa1	NA
Igf1	2.64797356676029e-67	-0.2962835217977	0.011	0.127	3.24297322721132e-63	0	Igf1	Sec
Cx3cr1	5.21572064125641e-67	-0.349871113674066	0.005	0.116	6.38769306934673e-63	0	Cx3cr1	NA
Filip1l	5.87033378952365e-67	0.512465560069027	0.246	0.136	7.18939779202961e-63	0	Filip1l	NA
Adipor1	8.69879553560363e-67	-0.315601585766373	0.245	0.476	1.06534148924538e-62	0	Adipor1	NA
Icam1	1.32163195598516e-66	-0.297604213831925	0.081	0.243	1.61860265649502e-62	0	Icam1	CM
Bin1	2.47054109520967e-66	0.533501563757888	0.346	0.242	3.02567167930329e-62	0	Bin1	NA
Fabp4	1.58321100388574e-65	-0.412726234974385	0.011	0.124	1.93895851645886e-61	0	Fabp4	NA
Mirt1	3.33071570409469e-65	0.37606062539185	0.19	0.084	4.07912752280477e-61	0	Mirt1	NA
Nme1	6.32997296096785e-65	-0.301626970018936	0.377	0.596	7.75231788529733e-61	0	Nme1	NA
Cd7	1.07696566908887e-64	-0.429247743016481	0.006	0.114	1.31895985493314e-60	0	Cd7	NA
Gm20406	1.75579864770338e-64	-0.347979117025506	0.005	0.112	2.15032660384233e-60	0	Gm20406	NA
Sdc4	2.61878362725744e-64	0.435579969508821	0.218	0.11	3.20722430830219e-60	0	Sdc4	NA
Hopx	4.87853300494966e-64	-0.325158513248835	0.11	0.278	5.97473937116185e-60	0	Hopx	TF
Cks2	2.70659223137018e-63	-0.392157135013346	0.075	0.225	3.31476350575906e-59	0	Cks2	NA
Csk	3.82774190725284e-63	0.472424554147804	0.479	0.414	4.68783551381255e-59	0	Csk	NA
Trim34a	4.70860752815404e-63	0.355059432495291	0.147	0.059	5.76663163973026e-59	0	Trim34a	NA
Sesn1	3.05763658992031e-62	0.351089623855985	0.144	0.057	3.7446875316754e-58	0	Sesn1	NA
Gm34084	6.92211430795592e-62	-0.350522552352337	0.005	0.108	8.47751339295361e-58	0	Gm34084	NA
Calr	3.06497784450497e-61	-0.337603930873936	0.459	0.655	3.75367836616524e-57	0	Calr	NA
Rab7	3.21633074590785e-61	-0.260930806728188	0.337	0.585	3.93904026451334e-57	0	Rab7	NA
Cd8b1	1.80849579359753e-60	-0.644585729011856	0.01	0.115	2.2148647984189e-56	0	Cd8b1	NA
Mfge8	2.51398864775538e-60	-0.3156163428277	0.024	0.142	3.07888189690602e-56	0	Mfge8	CM
Jun	2.63280259604753e-60	-0.389012761847087	0.415	0.628	3.22439333937941e-56	0	Jun	TF
Serpine1	5.32125527988086e-60	-0.253288514608732	0.004	0.104	6.51694134127009e-56	0	Serpine1	NA
Hhex	5.57792060802653e-60	0.486900028107791	0.247	0.143	6.83127936865009e-56	0	Hhex	TF
H2-Q10	8.08086244920228e-60	-0.51181248794129	0.025	0.139	9.89663224153803e-56	0	H2-Q10	CM
Dynll1	1.51026359002993e-59	-0.271369563339626	0.553	0.757	1.84961981870966e-55	0	Dynll1	NA
Grk6	1.56014562214576e-59	0.454755936590453	0.308	0.199	1.91071034344191e-55	0	Grk6	NA
Lgmn	1.69171968759055e-59	-0.584969698743393	0.22	0.391	2.07184910139215e-55	0	Lgmn	NA
Cd36	7.12914921968971e-59	-0.369846453923761	0.029	0.145	8.73106904935399e-55	0	Cd36	CM
Arg2	2.7161904812074e-58	-0.375342625325503	0.012	0.114	3.3265184823347e-54	0	Arg2	NA
Retnlg	5.82941511399833e-58	-2.25796261356836	0.256	0.453	7.13928469011375e-54	0	Retnlg	NA
Fam189b	1.01871363110406e-56	-0.304614952636077	0.027	0.139	1.24761858401315e-52	0	Fam189b	NA
Ctss	1.1477349734666e-56	-1.16882382756084	0.858	0.784	1.40563102200455e-52	0	Ctss	NA
Acod1	1.95516732809662e-56	-0.706688233437421	0.029	0.139	2.39449342671993e-52	0	Acod1	NA
Nudt4	2.08702368607662e-56	-0.285042445089648	0.049	0.174	2.55597790833804e-52	0	Nudt4	NA
Traf3ip3	2.39542723221139e-56	0.371067216075235	0.234	0.128	2.93367973128929e-52	0	Traf3ip3	NA
Id1	4.87772848632475e-56	-0.26534302581611	0.008	0.106	5.97375407720192e-52	0	Id1	TF
Rtp4	1.00833121244507e-55	-0.291398890839606	0.027	0.138	1.23490323588147e-51	0	Rtp4	NA
Bmyc	1.53729449553684e-55	0.442831851543187	0.244	0.145	1.88272456868396e-51	0	Bmyc	NA
Ms4a7	5.52999661491435e-54	-0.273182397892396	0.008	0.101	6.77258685428561e-50	0	Ms4a7	NA
Ccl2	8.55586893519562e-54	-0.790153695094265	0.045	0.162	1.04783726849341e-49	0	Ccl2	NA
Gdf15	1.04808994552904e-53	-0.296224476960228	0.012	0.109	1.28359575628942e-49	0	Gdf15	Sec
Ass1	1.68431502278508e-53	-0.309215236319542	0.086	0.223	2.06278060840489e-49	0	Ass1	NA
Gimap7	3.01932049521427e-53	0.277369148048047	0.162	0.071	3.69776181048892e-49	0	Gimap7	NA
Tbc1d10c	1.76548100176063e-52	0.348551145801621	0.321	0.202	2.16218458285624e-48	0	Tbc1d10c	NA
Ppp3cc	2.18843052458779e-52	0.292869960150466	0.152	0.067	2.68017086346266e-48	0	Ppp3cc	NA
Ier2	1.19064563733179e-51	-0.32954946365624	0.471	0.694	1.45818371204025e-47	0	Ier2	NA
Vasp	1.2892392729706e-51	-0.258904235743459	0.421	0.666	1.57893133760709e-47	0	Vasp	NA
Cybb	3.6124396051605e-51	-0.477498630709383	0.303	0.447	4.42415478444006e-47	0	Cybb	NA
Rubcn	8.12626355442304e-51	0.277841057005782	0.106	0.039	9.9522349751019e-47	0	Rubcn	NA
Sema4b	1.70167778053377e-50	0.279775101713848	0.124	0.05	2.08404477781971e-46	0	Sema4b	CM
Cxcl10	2.14153080565777e-50	-0.446179821436221	0.012	0.102	2.62273277768907e-46	0	Cxcl10	NA
Arpc3	2.25076123434709e-50	-0.258861656585554	0.698	0.843	2.75650728370488e-46	0	Arpc3	NA
Socs1	6.66101864295011e-50	-0.255508929500019	0.023	0.122	8.157749532021e-46	0	Socs1	NA
Farsb	4.91323912336978e-49	0.454455800670584	0.225	0.135	6.01724395439097e-45	0	Farsb	NA
Fam107b	2.15726551666991e-48	0.462738275491345	0.385	0.296	2.64200307826564e-44	0	Fam107b	NA
Ctso	2.33517843963723e-48	0.389518511598049	0.198	0.109	2.85989303502371e-44	0	Ctso	NA
Asprv1	3.49443951184304e-48	-0.759268284334289	0.037	0.141	4.27964007015417e-44	0	Asprv1	NA
Ttpal	5.11095118973731e-48	0.297548414118112	0.122	0.05	6.25938192207129e-44	0	Ttpal	NA
Eif3e	1.95717935790271e-47	0.29069179401891	0.636	0.607	2.39695755962345e-43	0	Eif3e	NA
Pold1	2.58233118921422e-47	0.28688743199837	0.112	0.045	3.16258100743065e-43	0	Pold1	NA
A630001G21Rik	3.79198228116535e-47	0.346279642241554	0.169	0.086	4.64404069974321e-43	0	A630001G21Rik	NA
Srsf5	3.94124316024712e-47	0.270129939363898	0.756	0.788	4.82684049835465e-43	0	Srsf5	NA
Nr4a1	4.49290909140996e-47	-0.453940669460869	0.209	0.375	5.50246576424978e-43	0	Nr4a1	TF
Tra2b	6.9240496192934e-47	0.320727640172298	0.665	0.664	8.47988356874863e-43	0	Tra2b	NA
Junb	3.07291336414626e-46	-0.51009008546434	0.846	0.947	3.76339699706992e-42	0	Junb	TF
March1	4.76269318565654e-44	0.448019936886048	0.201	0.118	5.83287034447357e-40	0	March1	NA
Clk1	8.59862891781063e-44	0.413699659313964	0.517	0.479	1.05307408356427e-39	0	Clk1	NA
Aldh2	8.79949612705584e-44	0.418739040292941	0.396	0.328	1.07767429068053e-39	0	Aldh2	NA
Traf1	1.01010221928278e-43	-0.324217111753894	0.078	0.193	1.23707218795562e-39	0	Traf1	NA
Gm26699	1.88220897167691e-43	0.330514262103827	0.192	0.106	2.30514132761271e-39	0	Gm26699	NA
S100a9	2.38444256109614e-43	-2.50765330208864	0.814	0.931	2.92022680457444e-39	0	S100a9	NA
Hmgb2	2.51358772197993e-43	-0.416956516073853	0.441	0.63	3.07839088310882e-39	0	Hmgb2	TF
Gzma	6.59480614793305e-43	-2.18076932750839	0.029	0.119	8.07665908937361e-39	0	Gzma	CM
Atp2a3	7.49809776066956e-43	0.27643809518916	0.146	0.07	9.18292032749202e-39	0	Atp2a3	CM
H2-Q6	1.6138137344506e-42	0.326881306588512	0.284	0.182	1.97643768058165e-38	0	H2-Q6	NA
2310001H17Rik	2.67337284898284e-42	-0.349918307407005	0.142	0.278	3.27407972814928e-38	0	2310001H17Rik	NA
Pafah1b3	4.52775258701464e-42	0.389908150713035	0.179	0.1	5.54513859331683e-38	0	Pafah1b3	NA
Tnfrsf18	8.61713402404639e-42	-0.343652949023479	0.061	0.165	1.05534040392496e-37	0	Tnfrsf18	CM
Prkd2	1.56336888247862e-41	0.299393163914977	0.16	0.082	1.91465787037156e-37	0	Prkd2	NA
Gm26917	3.9522631899612e-41	-0.323229410707164	0.256	0.426	4.84033672874548e-37	0	Gm26917	NA
Birc3	4.89921890146323e-41	0.387123868328099	0.306	0.216	6.00007338862202e-37	0	Birc3	NA
Helz2	5.27015511621522e-41	0.255023848608084	0.109	0.046	6.45435897082878e-37	0	Helz2	NA
Maf	5.64488103423988e-41	-0.296116730600744	0.041	0.137	6.91328580263358e-37	0	Maf	TF
Ppp3ca	6.37855927506943e-41	0.468042344480205	0.407	0.356	7.81182154417753e-37	0	Ppp3ca	NA
Zfp706	1.09256760458086e-40	0.374391011685987	0.489	0.475	1.33806754533018e-36	0	Zfp706	TF
Stmn1	1.15262561773206e-40	-0.333160244362052	0.051	0.15	1.41162059403645e-36	0	Stmn1	NA
Gpr171	1.67471753322003e-40	0.363763492978089	0.222	0.134	2.05102656293457e-36	0	Gpr171	NA
Csrnp1	1.60313660485879e-39	-0.373812970891341	0.19	0.336	1.96336139997057e-35	0	Csrnp1	TF
Dnajc9	4.63090001863758e-39	0.389540671512098	0.247	0.164	5.67146325282544e-35	0	Dnajc9	NA
Serpina3g	1.48861488150982e-38	0.254820715607021	0.134	0.063	1.82310664538508e-34	0	Serpina3g	NA
Ccl17	2.78940068729109e-38	-1.27307916508757	0.084	0.192	3.4161790217254e-34	0	Ccl17	Sec
Plekha2	5.46198194848262e-38	0.434369052288202	0.265	0.188	6.68928929230667e-34	0	Plekha2	NA
Ptpn6	6.78307717528006e-38	0.3747274866859	0.558	0.559	8.30723461656548e-34	0	Ptpn6	NA
Sorl1	2.50009517540649e-37	0.347145948761131	0.253	0.166	3.06186656132033e-33	0	Sorl1	CM
Tcf3	4.76680671013328e-37	0.375760684736328	0.208	0.13	5.83790817790023e-33	0	Tcf3	TF
Txndc16	1.8663681177724e-36	0.256544516891799	0.114	0.052	2.28574103383585e-32	0	Txndc16	NA
Etnk1	1.94326158496915e-36	0.374195112311137	0.21	0.133	2.37991246311172e-32	0	Etnk1	NA
Ifi209	2.47901091655321e-36	0.385191582676574	0.235	0.155	3.03604466950271e-32	0	Ifi209	NA
Dgkd	4.78049961964342e-36	0.362932524830746	0.188	0.113	5.85467788417729e-32	0	Dgkd	NA
Ablim1	2.27386744245801e-35	0.269743621691438	0.28	0.185	2.78480545677832e-31	0	Ablim1	NA
Tespa1	3.68316972242698e-35	0.275030802778121	0.207	0.123	4.51077795905633e-31	0	Tespa1	NA
Mmp12	3.89063060092437e-35	-0.880059908156457	0.061	0.155	4.76485529695208e-31	0	Mmp12	NA
Klhl24	1.28424950784382e-34	0.404868904963804	0.297	0.223	1.57282037225633e-30	0	Klhl24	NA
Ctsz	1.85129282692874e-34	-0.393848463717016	0.513	0.587	2.26727832513962e-30	0	Ctsz	NA
Ttc14	1.23769754330004e-33	0.39319812932424	0.349	0.285	1.51580818127956e-29	0	Ttc14	NA
Lat2	1.77530517670916e-33	0.368270229969999	0.307	0.233	2.17421624991571e-29	0	Lat2	NA
Slamf6	1.82596034319312e-33	0.291306391901381	0.227	0.145	2.23625363230862e-29	0	Slamf6	CM
Msi2	2.16351978558939e-32	0.256784819416683	0.137	0.072	2.64966268141132e-28	0	Msi2	NA
Dus2	2.32455435038876e-32	0.266839104045844	0.101	0.046	2.84688171292111e-28	0	Dus2	NA
Sp100	5.27204895919103e-32	0.356805532844652	0.376	0.314	6.45667836032126e-28	0	Sp100	TF
H2-T23	5.92168462247499e-32	0.27794649074332	0.584	0.586	7.25228715714511e-28	0	H2-T23	CM
Btg2	6.66629495325801e-32	-0.544123041141429	0.582	0.73	8.16421142925509e-28	0	Btg2	NA
Csnk1g3	3.56136004125051e-31	0.370804518727902	0.19	0.122	4.3615976425195e-27	0	Csnk1g3	NA
Bc1	1.3338918977931e-30	-0.308416388171201	0.06	0.148	1.63361740722721e-26	0	Bc1	NA
Fgfr1op	6.72708530211887e-30	0.312136735801047	0.112	0.056	8.23866136950498e-26	0	Fgfr1op	NA
Ero1lb	7.75432002705772e-30	0.258431168222725	0.109	0.054	9.49671573713759e-26	0	Ero1lb	CM
Gm5483	2.18487029000635e-29	-0.851056284645029	0.033	0.102	2.67581064417078e-25	0	Gm5483	NA
Foxn3	7.01223593219049e-29	0.39953480818575	0.358	0.308	8.5878853461537e-25	0	Foxn3	TF
Srrm2	9.9088731750387e-29	0.271975422811285	0.61	0.655	1.21353969774699e-24	0	Srrm2	NA
Hnrnpa1	1.62497204559079e-28	0.324176410028684	0.497	0.499	1.99010326423504e-24	0	Hnrnpa1	NA
Id3	3.65855041921987e-28	0.321058847902833	0.154	0.09	4.48062669841858e-24	0	Id3	TF
Camk2d	4.3294105844295e-28	0.3568553966991	0.375	0.332	5.30222914275081e-24	0	Camk2d	NA
Syk	5.01689053546156e-28	0.39972722148587	0.36	0.314	6.14418583877977e-24	0	Syk	NA
Gm47230	3.37470841000875e-27	0.252599268294897	0.13	0.071	4.13300538973772e-23	0	Gm47230	NA
Il16	3.89774788723758e-27	0.325063976160509	0.253	0.184	4.77357183749986e-23	0	Il16	NA
Kmt2e	1.63179538343702e-26	0.363178175290992	0.41	0.385	1.99845980609531e-22	0	Kmt2e	NA
Dok3	1.40366700994542e-25	0.348523970210607	0.341	0.291	1.71907098708015e-21	0	Dok3	NA
Pglyrp1	1.34133437999043e-24	-0.854411721362998	0.235	0.333	1.64273221517427e-20	0	Pglyrp1	Sec
Grb2	2.0390015706889e-24	0.329305354844053	0.476	0.491	2.4971652236227e-20	0	Grb2	NA
Pdcd4	3.00432888404544e-24	0.272047322666991	0.357	0.289	3.67940158429045e-20	0	Pdcd4	NA
Slc12a6	1.19215123354206e-23	0.324068561207092	0.179	0.121	1.46002761571897e-19	0	Slc12a6	CM
Use1	1.34134153666227e-23	0.272167679401739	0.578	0.623	1.64274097995028e-19	0	Use1	NA
Treml2	1.90584211243763e-23	0.268089841657395	0.127	0.074	2.33408483510237e-19	0	Treml2	NA
Eml4	3.49206076722994e-23	0.324410110769866	0.159	0.103	4.27672682162651e-19	0	Eml4	NA
Rel	1.05171460962073e-22	0.384075746333042	0.262	0.208	1.28803488240251e-18	0	Rel	TF
Scaf11	1.3319240337686e-22	0.364483807759227	0.35	0.308	1.6312073641564e-18	0	Scaf11	NA
Ddx50	3.10716212348883e-22	0.349270478164601	0.347	0.311	3.80534145263676e-18	0	Ddx50	NA
Pnisr	5.29045086388197e-22	0.352061510540326	0.359	0.324	6.47921517299625e-18	0	Pnisr	NA
Arf6	7.47300677508148e-22	0.324729485604521	0.416	0.404	9.15219139744228e-18	0	Arf6	NA
Paip2	1.46951685581648e-21	0.318508007368508	0.444	0.442	1.79971729331844e-17	0	Paip2	NA
Slc50a1	2.3572991981336e-21	0.339938206484015	0.283	0.233	2.88698432795422e-17	0	Slc50a1	NA
Traf5	5.90808967634797e-21	0.284805584536975	0.128	0.079	7.23563742662336e-17	0	Traf5	NA
Il2rg	7.46182039297155e-21	0.298455677025129	0.371	0.329	9.13849143527226e-17	0	Il2rg	CM
Lsp1	1.26010934543513e-20	-0.275104199176911	0.715	0.82	1.54325591535441e-16	0	Lsp1	NA
Arhgap15	3.49353434921233e-20	0.275077208936534	0.325	0.276	4.27853151748034e-16	0	Arhgap15	NA
Irf2	5.85074555917716e-20	0.381566418785532	0.364	0.346	7.16540808632427e-16	0	Irf2	TF
Slc38a1	6.90980883339145e-20	0.366515777352219	0.306	0.267	8.46244287825451e-16	0	Slc38a1	CM
Brwd1	1.16405533251938e-19	0.255367277392778	0.114	0.068	1.42561856573648e-15	0	Brwd1	NA
Ppwd1	2.97140793828627e-19	0.279985372807972	0.179	0.126	3.6390833020192e-15	0	Ppwd1	NA
Nol7	4.76964430922805e-19	0.305449360324356	0.46	0.48	5.84138338551159e-15	0	Nol7	NA
Arid4b	9.76990926285732e-19	0.321043360629373	0.248	0.199	1.19652078742214e-14	0	Arid4b	TF
Snx8	2.83555553003553e-18	0.314912017661563	0.146	0.1	3.47270485763451e-14	0	Snx8	NA
Txndc5	4.75656306647073e-18	0.389438539125343	0.212	0.168	5.82536278750671e-14	0	Txndc5	NA
Cdc42se2	4.76407762050927e-18	0.327492625531888	0.319	0.286	5.8345658618377e-14	0	Cdc42se2	NA
Tmod3	5.04789480640748e-18	0.366623199584371	0.294	0.261	6.18215676940724e-14	0	Tmod3	NA
Dmxl1	1.05979685458125e-17	0.256210209399303	0.109	0.067	1.29793320780566e-13	0	Dmxl1	NA
Ptp4a2	1.62264841210528e-17	0.270659183084828	0.536	0.58	1.98725751030533e-13	0	Ptp4a2	NA
Zbtb20	2.25846986919368e-17	0.375216294807156	0.219	0.169	2.7659480488015e-13	0	Zbtb20	TF
Alkbh1	5.44943244600101e-17	0.316582868444018	0.22	0.172	6.67391991661744e-13	0	Alkbh1	NA
Map3k1	1.29579412642998e-16	0.307193925938417	0.184	0.139	1.5869590666388e-12	0	Map3k1	NA
Pgls	2.52592484758122e-16	0.256934094895117	0.501	0.531	3.09350016083272e-12	0	Pgls	NA
Tcp11l2	2.8306566098605e-16	0.286824647152738	0.216	0.168	3.46670515009616e-12	0	Tcp11l2	NA
AC149090.1	8.26402322102828e-16	0.318055838574019	0.373	0.355	1.01209492387933e-11	0	AC149090.1	NA
Inpp5d	2.24186328839608e-15	0.364696822300328	0.337	0.326	2.74560996929868e-11	0	Inpp5d	NA
Add3	2.41040578904102e-15	0.337718769393339	0.263	0.227	2.95202396983854e-11	0	Add3	NA
Neurl3	2.66111707746619e-15	0.295186908731043	0.26	0.219	3.25907008477284e-11	0	Neurl3	NA
Cmtm7	3.28987147230191e-15	0.264048446051468	0.433	0.437	4.02910559212815e-11	0	Cmtm7	NA
Srsf10	5.84588567107353e-15	0.344537789674895	0.288	0.262	7.15945618136376e-11	0	Srsf10	NA
Blvrb	2.15077302545443e-14	0.260457914166393	0.315	0.285	2.63405172427405e-10	0	Blvrb	NA
Phip	4.58223008875952e-14	0.328654440722891	0.286	0.259	5.61185718970379e-10	0	Phip	NA
Elf1	6.49105312746126e-14	0.325560002959332	0.349	0.334	7.9495927652018e-10	0	Elf1	TF
Trim26	7.86838637215251e-14	0.286504848983161	0.23	0.193	9.63641278997518e-10	0	Trim26	NA
Gpr183	1.11477330045161e-13	0.271939757033936	0.172	0.129	1.36526286106308e-09	0	Gpr183	NA
Susd3	1.39246318213323e-13	0.270484180733966	0.187	0.146	1.70534965915856e-09	0	Susd3	NA
Btk	1.42089722410859e-13	0.308268046877553	0.168	0.131	1.74017283036579e-09	0	Btk	NA
Slc4a7	1.78315590823728e-13	0.279741393212686	0.138	0.099	2.18383104081819e-09	0	Slc4a7	CM
Tra2a	4.84123423176224e-13	0.293489472636765	0.421	0.435	5.92905956363921e-09	0	Tra2a	NA
Tia1	1.12248249504678e-12	0.290538421420846	0.202	0.166	1.3747043116838e-08	0	Tia1	NA
Crip1	1.48847840448244e-12	-0.459910897062989	0.815	0.792	1.82293950196964e-08	0	Crip1	NA
Ublcp1	1.79300843342239e-12	0.251107911808221	0.134	0.097	2.1958974284124e-08	0	Ublcp1	NA
Macf1	2.03990069816327e-12	0.338223137644874	0.281	0.261	2.49826638504055e-08	0	Macf1	NA
Bptf	3.19893525825569e-12	0.310999133997211	0.286	0.263	3.91773601078574e-08	0	Bptf	NA
Upf3b	1.47278298353882e-11	0.314269731048616	0.211	0.179	1.80371731994e-07	0	Upf3b	NA
Kmt2a	2.18846141459733e-11	0.251875555528798	0.19	0.153	2.68020869445735e-07	0	Kmt2a	NA
Luc7l2	2.61142679940454e-11	0.261278494610057	0.472	0.523	3.19821440123075e-07	0	Luc7l2	NA
Tnrc6b	3.57806132775607e-11	0.258921527024555	0.326	0.309	4.38205170810286e-07	0	Tnrc6b	NA
Nfkb2	6.15519576594948e-11	0.264092128067525	0.167	0.132	7.53826825455833e-07	0	Nfkb2	TF
Marcksl1	1.11017151858517e-10	-0.280522896772335	0.182	0.249	1.35962705881126e-06	0	Marcksl1	NA
0610030E20Rik	1.14850221882695e-10	0.255561623053344	0.157	0.123	1.40657066739737e-06	0	0610030E20Rik	NA
Ezr	1.57974753745117e-10	0.270763659795601	0.456	0.493	1.93471680911645e-06	0	Ezr	NA
Nfatc3	5.61479754953036e-10	0.266329733861331	0.173	0.14	6.87644255890984e-06	0	Nfatc3	TF
Polr2m	7.40773776147123e-10	0.271843860326509	0.226	0.201	9.07225643647382e-06	0	Polr2m	NA
Atf4	2.1740380077575e-09	0.276397445275484	0.437	0.476	2.66254434810061e-05	0	Atf4	TF
9930111J21Rik2	4.75873058361425e-09	0.251430949530463	0.195	0.166	5.82801734575237e-05	0	9930111J21Rik2	NA
Lrmp	9.98857189995381e-09	0.266486314901858	0.15	0.121	0.000122330040058734	0	Lrmp	NA
Arfgap2	1.08425130416794e-08	0.261790703791353	0.207	0.183	0.000132788257221448	0	Arfgap2	NA
Rsbn1l	1.20894345119394e-08	0.257636491404705	0.328	0.328	0.000148059304467722	0	Rsbn1l	NA
Sh2b3	2.22993401235398e-08	0.268230023655574	0.167	0.141	0.000273100018492992	0	Sh2b3	NA
Zcchc7	2.5324919143582e-08	0.283646462078191	0.252	0.235	0.000310154284751449	0	Zcchc7	NA
Trim35	2.69112711636895e-08	0.312433504790381	0.199	0.177	0.000329582337941706	0	Trim35	NA
Limd1	5.12244075214848e-08	0.287987052103307	0.229	0.213	0.000627345318915624	0	Limd1	NA
Chd2	5.50935623467338e-08	0.252614395006923	0.201	0.177	0.000674730858060449	0	Chd2	NA
Mettl23	5.98742797718728e-08	0.268349240303485	0.311	0.312	0.000733280304366126	0	Mettl23	NA
Krit1	2.65650140660318e-07	0.25098198365905	0.273	0.263	0.00325341727266691	0	Krit1	NA
Rcc2	3.31021099158286e-07	0.28431105058246	0.217	0.201	0.00405401540139152	0	Rcc2	NA
Smchd1	3.38188140291171e-07	0.275920537302792	0.243	0.23	0.00414179015414597	0	Smchd1	NA
Sf3b3	4.28289306668157e-07	0.294796918748038	0.27	0.265	0.00524525913876492	0	Sf3b3	NA
Zfp644	1.30217018004101e-06	0.251850320297682	0.239	0.227	0.0159476781949623	0	Zfp644	TF
Fam111a	2.14838884512144e-06	0.267605455341928	0.266	0.262	0.0263113181862023	0	Fam111a	NA
Pabpn1	2.38296198811769e-06	0.254740602726634	0.218	0.205	0.0291841354684773	0	Pabpn1	NA
Srgn	2.4545172051463e-06	-0.624021871089663	0.885	0.881	0.0300604722114267	0	Srgn	NA
Lmbrd1	3.41029993583683e-06	0.275059648845031	0.183	0.167	0.0417659433141936	0	Lmbrd1	CM
Ifi27l2a	6.57061065822211e-06	-0.262091278410579	0.445	0.528	0.0804702687312461	0	Ifi27l2a	NA
Pqbp1	8.69296939004568e-06	0.291234958412611	0.228	0.222	0.106462796119889	0	Pqbp1	NA
Uchl3	1.60271700795872e-05	0.28422331560145	0.231	0.227	0.196284751964705	0	Uchl3	NA
Ctcf	2.05161598803668e-05	0.254423678823732	0.233	0.226	0.251261410054853	0	Ctcf	TF
Fli1	4.22779942432305e-05	0.27127145473536	0.219	0.213	0.517778595496844	0	Fli1	TF
Ppp1r21	7.88661073152668e-05	0.251910913042335	0.14	0.125	0.965873216290072	0	Ppp1r21	NA
Arhgap17	0.0010018577243506	0.259013582897045	0.208	0.208	1	0	Arhgap17	NA
Map2k1	0.00204983486774335	0.266456175110253	0.228	0.237	1	0	Map2k1	NA
Sypl	0.0024698699879621	0.268517701079056	0.272	0.294	1	0	Sypl	NA
Nsmce1	0.00335726089988002	0.26476165216917	0.206	0.21	1	0	Nsmce1	NA
Itsn2	0.00706767565376927	0.255530458070897	0.235	0.248	1	0	Itsn2	NA
Yeats4	0.00825647980138691	0.257213640316699	0.23	0.245	1	0	Yeats4	TF
Apoe	0	2.69033721075698	0.989	0.619	0	1	Apoe	Sec
C1qa.1	0	2.48419242849756	0.845	0.203	0	1	C1qa	CM
C1qb.1	0	2.43689172052366	0.885	0.238	0	1	C1qb	Sec
C1qc.1	0	2.39918492243975	0.816	0.163	0	1	C1qc	Sec
Mmp12.1	0	2.22292672958308	0.446	0.091	0	1	Mmp12	NA
Ccl2.1	0	1.9875770875185	0.547	0.079	0	1	Ccl2	NA
Ctsb.1	0	1.86360512136281	0.983	0.563	0	1	Ctsb	CM
Ccl9.1	0	1.77831548040081	0.845	0.213	0	1	Ccl9	Sec
Lgmn.1	0	1.6861185970663	0.911	0.277	0	1	Lgmn	NA
Ctsl.1	0	1.67874496093967	0.86	0.292	0	1	Ctsl	NA
Spp1.1	0	1.5802488552952	0.962	0.627	0	1	Spp1	NA
Ccl7	0	1.56645828691887	0.298	0.04	0	1	Ccl7	Sec
Lgals3.1	0	1.47128358481838	0.984	0.598	0	1	Lgals3	NA
Trem2.1	0	1.45596525284595	0.822	0.189	0	1	Trem2	CM
Ctss.1	0	1.44516130008855	0.999	0.765	0	1	Ctss	NA
Fn1.1	0	1.40421936300223	0.88	0.283	0	1	Fn1	CM
Tgfbi.1	0	1.35652416691279	0.948	0.398	0	1	Tgfbi	NA
Mafb.1	0	1.34204251844298	0.766	0.087	0	1	Mafb	TF
Arg1.1	0	1.32969962132417	0.431	0.087	0	1	Arg1	NA
Fabp5.1	0	1.3253981616496	0.763	0.347	0	1	Fabp5	NA
Psap.1	0	1.28216707605739	0.999	0.742	0	1	Psap	CM
Pf4	0	1.27596715338674	0.335	0.046	0	1	Pf4	Sec
Cd63.1	0	1.25793142368033	0.828	0.335	0	1	Cd63	CM
Fcgr2b.1	0	1.21863515094766	0.878	0.248	0	1	Fcgr2b	NA
Aif1.1	0	1.19547093129803	0.704	0.095	0	1	Aif1	NA
Grn.1	0	1.18961136891593	0.969	0.416	0	1	Grn	CM
Prdx1.1	0	1.17552003093068	0.934	0.634	0	1	Prdx1	NA
Cd68.1	0	1.15257850887592	0.87	0.312	0	1	Cd68	NA
Cstb.1	0	1.12157400718523	0.944	0.541	0	1	Cstb	NA
Cxcl16.1	0	1.10019088066762	0.791	0.129	0	1	Cxcl16	NA
Ctsz.1	0	1.09810829284797	0.965	0.513	0	1	Ctsz	NA
Lyz2.1	0	1.06837812118043	1	0.9	0	1	Lyz2	Sec
Csf1r.1	0	1.05826070216284	0.88	0.215	0	1	Csf1r	CM
Ctsd.1	0	1.05709823424375	0.975	0.722	0	1	Ctsd	CM
Ms4a6d.1	0	1.05220158914507	0.761	0.181	0	1	Ms4a6d	NA
C3ar1.1	0	1.04452203481713	0.655	0.032	0	1	C3ar1	CM
Ftl1.1	0	1.01844665439296	1	0.989	0	1	Ftl1	NA
Hk2.1	0	1.01073465990284	0.745	0.222	0	1	Hk2	NA
Fcgr3.1	0	1.00071119096039	0.896	0.341	0	1	Fcgr3	NA
Emp1.1	0	1.00033019862129	0.624	0.1	0	1	Emp1	CM
Crip1.1	0	0.998552349932991	0.987	0.766	0	1	Crip1	NA
Msr1.1	0	0.979361949012713	0.716	0.122	0	1	Msr1	CM
Timp2.1	0	0.976507132478661	0.722	0.246	0	1	Timp2	NA
Ms4a6c.1	0	0.966321098927253	0.765	0.213	0	1	Ms4a6c	NA
Ecm1.1	0	0.953176267428306	0.596	0.089	0	1	Ecm1	CM
Ms4a7.1	0	0.949032320687774	0.403	0.036	0	1	Ms4a7	NA
Wfdc17.1	0	0.939333687519683	0.943	0.458	0	1	Wfdc17	NA
Lgals1.1	0	0.920632670887557	0.957	0.589	0	1	Lgals1	NA
Lmna.1	0	0.909676389222892	0.778	0.269	0	1	Lmna	NA
Lilr4b.1	0	0.90560694867291	0.899	0.342	0	1	Lilr4b	NA
Zeb2.1	0	0.904634891942234	0.909	0.318	0	1	Zeb2	TF
Hexb	0	0.88858489594314	0.802	0.303	0	1	Hexb	CM
Anxa3.1	0	0.883300165532546	0.769	0.175	0	1	Anxa3	NA
Lamp1.1	0	0.875027276447927	0.934	0.496	0	1	Lamp1	CM
H2-DMb1	0	0.874085317959078	0.753	0.275	0	1	H2-DMb1	NA
S100a4.1	0	0.872065923699584	0.908	0.391	0	1	S100a4	NA
Ccr2.1	0	0.857120546453846	0.583	0.148	0	1	Ccr2	NA
Capg	0	0.85434818500602	0.922	0.508	0	1	Capg	NA
Npc2.1	0	0.854269534900064	0.969	0.692	0	1	Npc2	NA
Atf3.1	0	0.850996448318221	0.666	0.203	0	1	Atf3	TF
Ctsa.1	0	0.842777836660098	0.913	0.394	0	1	Ctsa	CM
Vim.1	0	0.836088048523849	0.97	0.697	0	1	Vim	NA
Syngr1.1	0	0.83463195719227	0.421	0.058	0	1	Syngr1	NA
Anxa5.1	0	0.830119956847529	0.897	0.414	0	1	Anxa5	NA
Fcgr1.1	0	0.828680689157284	0.599	0.092	0	1	Fcgr1	CM
Mmp14.1	0	0.826514824632527	0.631	0.063	0	1	Mmp14	NA
Rrbp1.1	0	0.824906868848436	0.945	0.464	0	1	Rrbp1	NA
Akr1a1.1	0	0.807235818971716	0.933	0.54	0	1	Akr1a1	NA
Clec4n.1	0	0.788757552407187	0.834	0.337	0	1	Clec4n	NA
Ctsh	0	0.787745503153866	0.93	0.455	0	1	Ctsh	NA
Hexa.1	0	0.785128037152237	0.851	0.345	0	1	Hexa	CM
Ctsc.1	0	0.783971848640244	0.895	0.399	0	1	Ctsc	CM
Ccl12	0	0.778747209084225	0.206	0.011	0	1	Ccl12	Sec
Csf2ra.1	0	0.767516747809179	0.857	0.318	0	1	Csf2ra	CM
Anxa4.1	0	0.756211064411935	0.727	0.22	0	1	Anxa4	NA
Dab2.1	0	0.755396875815801	0.755	0.214	0	1	Dab2	NA
Bst2.1	0	0.74137189606198	0.752	0.314	0	1	Bst2	CM
Cebpa.1	0	0.738194868476465	0.723	0.184	0	1	Cebpa	TF
Cyba.1	0	0.73031137199112	0.991	0.882	0	1	Cyba	NA
F10.1	0	0.727783519863231	0.553	0.142	0	1	F10	NA
Itgb5.1	0	0.727135028194613	0.642	0.132	0	1	Itgb5	CM
Ftl1-ps1.1	0	0.725821326090572	0.912	0.555	0	1	Ftl1-ps1	NA
Pid1.1	0	0.724256599683528	0.633	0.122	0	1	Pid1	NA
Pld4	0	0.721745745181118	0.795	0.301	0	1	Pld4	CM
Ccr5.1	0	0.70976308345764	0.638	0.111	0	1	Ccr5	NA
Plin2.1	0	0.699871393151621	0.879	0.359	0	1	Plin2	NA
Cybb.1	0	0.695879944883371	0.848	0.357	0	1	Cybb	NA
Stab1	0	0.69220794512107	0.449	0.024	0	1	Stab1	CM
Cd300c2.1	0	0.685317269099739	0.823	0.317	0	1	Cd300c2	NA
Lrp1.1	0	0.683531911687354	0.799	0.238	0	1	Lrp1	CM
Ly86.1	0	0.682433135475623	0.779	0.272	0	1	Ly86	NA
Pdpn.1	0	0.682145353295319	0.461	0.076	0	1	Pdpn	CM
Itgam.1	0	0.67631532999945	0.647	0.135	0	1	Itgam	CM
Cx3cr1.1	0	0.670426547235794	0.372	0.055	0	1	Cx3cr1	NA
Igf1.1	0	0.666190765940455	0.346	0.07	0	1	Igf1	Sec
Tmem37.1	0	0.66486054005073	0.522	0.063	0	1	Tmem37	NA
Gpx1.1	0	0.655840912497176	0.979	0.709	0	1	Gpx1	NA
Lat2.1	0	0.651474701545109	0.701	0.174	0	1	Lat2	NA
Furin.1	0	0.649575009476917	0.744	0.271	0	1	Furin	NA
P2ry6.1	0	0.647304633615564	0.608	0.112	0	1	P2ry6	NA
Pgam1.1	0	0.633985391158116	0.783	0.337	0	1	Pgam1	NA
Ahnak.1	0	0.630574234103731	0.845	0.36	0	1	Ahnak	NA
Anpep	0	0.630114460215079	0.462	0.056	0	1	Anpep	CM
Ucp2.1	0	0.630020170988908	0.971	0.743	0	1	Ucp2	NA
Clec4a2.1	0	0.629665978932316	0.706	0.241	0	1	Clec4a2	NA
Hmox1.1	0	0.626999293863549	0.565	0.159	0	1	Hmox1	NA
Rab7b	0	0.625633954225968	0.486	0.058	0	1	Rab7b	NA
Cndp2.1	0	0.624525716038566	0.722	0.239	0	1	Cndp2	NA
Emp3.1	0	0.624030994880661	0.938	0.656	0	1	Emp3	NA
Sdcbp.1	0	0.619817951616035	0.93	0.545	0	1	Sdcbp	NA
Basp1.1	0	0.618223074825856	0.682	0.185	0	1	Basp1	NA
Atox1.1	0	0.611937201599466	0.966	0.645	0	1	Atox1	NA
Adam15.1	0	0.605140185731932	0.609	0.122	0	1	Adam15	NA
Vat1.1	0	0.599543599685259	0.59	0.17	0	1	Vat1	NA
Gusb.1	0	0.594481686054038	0.72	0.246	0	1	Gusb	CM
Lgals3bp.1	0	0.592662285376324	0.585	0.187	0	1	Lgals3bp	CM
Efhd2.1	0	0.584585216835445	0.879	0.418	0	1	Efhd2	NA
Fam20c	0	0.583803429120758	0.479	0.065	0	1	Fam20c	NA
Mcub.1	0	0.57228667873879	0.585	0.12	0	1	Mcub	NA
Slc11a1.1	0	0.567863591172561	0.504	0.079	0	1	Slc11a1	NA
Lamp2.1	0	0.562465196873186	0.813	0.339	0	1	Lamp2	CM
Plekho1	0	0.556697005037567	0.679	0.169	0	1	Plekho1	NA
Rnase4.1	0	0.555069766888062	0.453	0.091	0	1	Rnase4	NA
Metrnl.1	0	0.554639537866822	0.73	0.256	0	1	Metrnl	Sec
Tnfsf12.1	0	0.554514740782651	0.523	0.087	0	1	Tnfsf12	NA
Lrpap1	0	0.552434004681174	0.601	0.151	0	1	Lrpap1	CM
Tcirg1.1	0	0.549936134209549	0.655	0.188	0	1	Tcirg1	NA
P2rx4	0	0.547624005208851	0.613	0.162	0	1	P2rx4	CM
Fam129b.1	0	0.547316566302811	0.562	0.129	0	1	Fam129b	NA
Tmem106a.1	0	0.539134660153566	0.569	0.127	0	1	Tmem106a	NA
Clec12a.1	0	0.538969681619698	0.606	0.172	0	1	Clec12a	CM
Adam8.1	0	0.536557209822368	0.488	0.123	0	1	Adam8	NA
Ifi204.1	0	0.535709600254602	0.434	0.095	0	1	Ifi204	NA
Marcks.1	0	0.53500182916753	0.655	0.189	0	1	Marcks	NA
Eps8.1	0	0.534911573511343	0.522	0.093	0	1	Eps8	NA
Kcnn4.1	0	0.530414609944847	0.509	0.121	0	1	Kcnn4	NA
Pltp	0	0.528641847702101	0.435	0.097	0	1	Pltp	CM
Rnf128	0	0.526308716530106	0.351	0.05	0	1	Rnf128	NA
F13a1	0	0.523900086687037	0.278	0.039	0	1	F13a1	NA
Myof.1	0	0.522847738912926	0.595	0.156	0	1	Myof	NA
Adssl1.1	0	0.512258686081084	0.543	0.106	0	1	Adssl1	NA
Dhrs3.1	0	0.508771028928296	0.647	0.188	0	1	Dhrs3	NA
Sdc4.1	0	0.504637943186078	0.4	0.086	0	1	Sdc4	NA
Sdc3.1	0	0.502192315753501	0.549	0.16	0	1	Sdc3	NA
Rab3il1	0	0.49622147525187	0.436	0.067	0	1	Rab3il1	NA
Pla2g7.1	0	0.488363393719337	0.641	0.194	0	1	Pla2g7	CM
Adgre1.1	0	0.487031111261407	0.549	0.143	0	1	Adgre1	NA
Uap1l1.1	0	0.484570283455409	0.572	0.162	0	1	Uap1l1	NA
Rbpj	0	0.481942610441845	0.531	0.132	0	1	Rbpj	TF
Ninj1.1	0	0.477227452561193	0.6	0.187	0	1	Ninj1	NA
Sash1	0	0.474398982471602	0.415	0.053	0	1	Sash1	NA
Tubb6	0	0.474336962403589	0.46	0.097	0	1	Tubb6	CM
Tbxas1.1	0	0.474225242673944	0.541	0.123	0	1	Tbxas1	NA
App.1	0	0.466309871917862	0.822	0.315	0	1	App	NA
Fcrls	0	0.460953466931003	0.216	0.007	0	1	Fcrls	NA
Daglb	0	0.456879163877344	0.489	0.109	0	1	Daglb	NA
Olfm1.1	0	0.454300177521363	0.521	0.133	0	1	Olfm1	CM
Ehd4	0	0.451380519162965	0.557	0.151	0	1	Ehd4	NA
Cyfip1.1	0	0.446328766795771	0.591	0.165	0	1	Cyfip1	NA
Mt1.1	0	0.44466918455433	0.904	0.398	0	1	Mt1	NA
Dpep2.1	0	0.442481504055	0.417	0.092	0	1	Dpep2	CM
Dusp3.1	0	0.441815547882672	0.582	0.178	0	1	Dusp3	NA
Il11ra1	0	0.437036292654721	0.427	0.088	0	1	Il11ra1	NA
Abca1	0	0.436534557862073	0.388	0.081	0	1	Abca1	CM
Pdgfa	0	0.433044273436828	0.305	0.019	0	1	Pdgfa	NA
Apobec1	0	0.430321822457689	0.488	0.107	0	1	Apobec1	NA
Tubb2a	0	0.428822625723698	0.419	0.073	0	1	Tubb2a	CM
Slc37a2	0	0.420349005212172	0.392	0.055	0	1	Slc37a2	NA
Mfsd12	0	0.413208288463994	0.417	0.096	0	1	Mfsd12	NA
Tns3	0	0.406254611879376	0.382	0.044	0	1	Tns3	NA
Lair1.1	0	0.404068522144564	0.472	0.126	0	1	Lair1	CM
Mdfic	0	0.401264429802165	0.473	0.107	0	1	Mdfic	NA
Clec4a1	0	0.398098374956828	0.288	0.045	0	1	Clec4a1	NA
Alcam	0	0.394707365191356	0.45	0.101	0	1	Alcam	CM
Gm49339.1	0	0.381422205186628	0.46	0.096	0	1	Gm49339	NA
Plxnd1	0	0.37798309776147	0.407	0.096	0	1	Plxnd1	NA
Scpep1	0	0.375030173712813	0.487	0.121	0	1	Scpep1	CM
Myo5a	0	0.373985794341505	0.427	0.086	0	1	Myo5a	NA
Cmklr1	0	0.371168757051224	0.351	0.02	0	1	Cmklr1	CM
Renbp.1	0	0.362722973213096	0.521	0.143	0	1	Renbp	NA
Cst3.1	0	0.355167048164757	0.997	0.795	0	1	Cst3	Sec
Rap2a.1	0	0.351679747071054	0.441	0.11	0	1	Rap2a	NA
Slc27a1	0	0.346982037329159	0.347	0.057	0	1	Slc27a1	NA
Gm21188	0	0.339583601342194	0.381	0.08	0	1	Gm21188	NA
Cmtm3	0	0.338575525646396	0.415	0.09	0	1	Cmtm3	NA
Lhfpl2	0	0.337212506724258	0.313	0.056	0	1	Lhfpl2	NA
Matk	0	0.328186356118172	0.327	0.051	0	1	Matk	NA
Zfhx3	0	0.324905829685889	0.352	0.071	0	1	Zfhx3	TF
Olfml3	0	0.318990395101044	0.241	0.011	0	1	Olfml3	NA
Tmem205	0	0.318122802826329	0.421	0.09	0	1	Tmem205	NA
Adap2os	0	0.314411298412805	0.292	0.038	0	1	Adap2os	NA
Rai14	0	0.31406685283505	0.294	0.029	0	1	Rai14	NA
Slc36a2	0	0.312778319848784	0.266	0.03	0	1	Slc36a2	NA
Gas7	0	0.310659533610966	0.323	0.035	0	1	Gas7	NA
Slc7a8	0	0.290679071087437	0.283	0.039	0	1	Slc7a8	NA
Parvb	0	0.289643656871614	0.331	0.057	0	1	Parvb	NA
Fam213b	0	0.285769577003848	0.282	0.035	0	1	Fam213b	NA
Gm43796	0	0.284809745683735	0.365	0.076	0	1	Gm43796	NA
Zeb2os	0	0.282956258672944	0.365	0.072	0	1	Zeb2os	NA
Slc29a3	0	0.274254380215363	0.33	0.06	0	1	Slc29a3	NA
Tspan4	0	0.270504707228988	0.291	0.046	0	1	Tspan4	NA
Slc6a8	0	0.261861535334505	0.235	0.022	0	1	Slc6a8	CM
Fau.1	0	-0.483605834742077	0.998	0.999	0	1	Fau	NA
Rps27.1	0	-1.06414682649097	0.99	0.998	0	1	Rps27	NA
Rps27rt.1	0	-1.14785652179914	0.946	0.974	0	1	Rps27rt	NA
Ltb.1	0	-1.60183518251747	0.105	0.538	0	1	Ltb	CM
Mpeg1.1	1.51072898677831e-307	0.554771198128597	0.839	0.341	1.8501897901074e-303	1	Mpeg1	NA
Esd.1	6.36079364248121e-307	0.772212588087912	0.831	0.423	7.79006397394673e-303	1	Esd	NA
Atp13a2	5.96008136781526e-306	0.402851620782509	0.529	0.155	7.29931165116335e-302	1	Atp13a2	NA
Sh3pxd2b	2.99092713831949e-305	0.340521677188206	0.405	0.097	3.66298846629988e-301	1	Sh3pxd2b	NA
Tpp1.1	2.28708521376136e-304	0.428407332704094	0.615	0.203	2.80099326129354e-300	1	Tpp1	CM
Blvrb.1	3.51299916739804e-304	0.619127813025665	0.643	0.234	4.30237008031238e-300	1	Blvrb	NA
Fkbp2.1	4.764483969508e-303	0.468467985514922	0.734	0.281	5.83506351745645e-299	1	Fkbp2	NA
Rasa4	4.90667910166977e-300	0.269482840984573	0.273	0.043	6.00920989581497e-296	1	Rasa4	NA
Gpnmb.1	1.64452921575638e-299	1.28791370589959	0.464	0.144	2.01405493053683e-295	1	Gpnmb	CM
AA467197.1	1.87081202810643e-298	0.846748922689414	0.652	0.253	2.29118349082195e-294	1	AA467197	NA
BC028528	3.81368909868256e-296	0.289065596370413	0.464	0.121	4.67062503915653e-292	1	BC028528	Sec
Mfsd1	8.94953284362487e-296	0.370357289540128	0.559	0.174	1.09604928735874e-291	1	Mfsd1	NA
Itga5.1	1.4299123790925e-294	0.329665755383778	0.413	0.101	1.75121369067458e-290	1	Itga5	CM
Gm2a.1	1.5336012680531e-293	0.597840511329545	0.892	0.477	1.87820147298463e-289	1	Gm2a	NA
Clec4a3.1	8.44988043912923e-293	0.437756093584671	0.523	0.158	1.03485685738016e-288	1	Clec4a3	NA
Creg1.1	1.56628680682548e-291	0.661246471520678	0.787	0.36	1.91823145231916e-287	1	Creg1	NA
Rnh1.1	3.05517628590688e-291	0.654112781630571	0.794	0.38	3.74167439735016e-287	1	Rnh1	NA
Srxn1	4.223583551295e-291	0.412746219228113	0.274	0.046	5.17262277527099e-287	1	Srxn1	NA
Ifi207.1	5.58597163946257e-290	0.389956503056131	0.419	0.108	6.84113946684981e-286	1	Ifi207	NA
Cdkn1a.1	2.02317331899186e-289	0.398301461798836	0.678	0.253	2.47778036376933e-285	1	Cdkn1a	NA
Fth1.1	1.16496495444302e-288	0.632477711574527	0.999	0.995	1.42673257970637e-284	1	Fth1	NA
Ifi211	3.72528125044997e-288	0.470478195194721	0.297	0.055	4.56235194742608e-284	1	Ifi211	NA
Gabarapl1	1.4468622678686e-287	0.354099799606902	0.408	0.103	1.77197221945867e-283	1	Gabarapl1	NA
Acer3	1.56230219679638e-287	0.293907260653404	0.343	0.074	1.91335150041653e-283	1	Acer3	NA
Pmepa1.1	3.11196234171614e-286	0.576822555609905	0.535	0.177	3.81122027989975e-282	1	Pmepa1	NA
5031439G07Rik	3.30610714695976e-286	0.336396204773777	0.504	0.148	4.04898942288161e-282	1	5031439G07Rik	NA
S100a6.1	7.60618452204094e-286	0.487073295379544	0.965	0.604	9.31529418414354e-282	1	S100a6	NA
Lrrc25.1	2.2611197406569e-284	0.29415335576838	0.529	0.155	2.76919334638251e-280	1	Lrrc25	CM
Sgpl1.1	2.32756491400968e-282	0.40150041256996	0.59	0.197	2.85056875018766e-278	1	Sgpl1	NA
Adam9	9.42705420945947e-282	0.308613051164438	0.419	0.108	1.1545313290325e-277	1	Adam9	CM
Emilin2.1	2.0871636256111e-281	0.365141058881724	0.566	0.18	2.55614929228591e-277	1	Emilin2	CM
Bcl2a1b.1	2.36357231466699e-280	0.366758155136528	0.843	0.416	2.89466701377266e-276	1	Bcl2a1b	NA
Lipa.1	3.45537389772451e-280	0.553165740449267	0.596	0.213	4.23179641254321e-276	1	Lipa	NA
Rac2	1.3727309479188e-279	-0.945676929914917	0.768	0.834	1.68118359191615e-275	1	Rac2	NA
Tmed3.1	5.50282743821917e-279	0.430656195103997	0.635	0.234	6.73931276358702e-275	1	Tmed3	NA
Prkcd.1	9.89785506188772e-279	0.57529861178913	0.803	0.349	1.21219030942939e-274	1	Prkcd	NA
Sh3bgrl.1	1.66554389760033e-278	0.485366799837907	0.774	0.325	2.03979161139112e-274	1	Sh3bgrl	NA
Tmem86a	1.73821221126283e-278	0.321808881352503	0.354	0.08	2.12878849513359e-274	1	Tmem86a	NA
Unc93b1.1	2.30557810525217e-278	0.505079858932269	0.855	0.398	2.82364150550233e-274	1	Unc93b1	NA
Clec5a.1	2.70851348579717e-278	0.280850061358653	0.428	0.113	3.3171164660558e-274	1	Clec5a	NA
Lpl.1	2.74281590705151e-278	0.800006582847082	0.741	0.301	3.35912664136599e-274	1	Lpl	CM
Alas1.1	3.46699902724216e-278	0.519611323751327	0.55	0.181	4.24603370866347e-274	1	Alas1	NA
Myo1e	4.60077458535236e-278	0.309032347320122	0.357	0.081	5.63456863468103e-274	1	Myo1e	NA
Atp6v0a1	9.39856772416426e-278	0.33085063851244	0.45	0.124	1.1510425891784e-273	1	Atp6v0a1	NA
Sirpa.1	7.64759327048134e-276	0.399724532439661	0.811	0.32	9.36600747835849e-272	1	Sirpa	CM
Rpl18a.1	9.94821921417847e-276	-0.814281700907459	0.992	0.994	1.21835840716044e-271	1	Rpl18a	NA
Ptprcap.1	1.98583978535335e-275	-1.49182934543877	0.085	0.48	2.43205798512225e-271	1	Ptprcap	NA
Acp2	4.38015543136919e-275	0.309078474708978	0.371	0.088	5.36437635679785e-271	1	Acp2	CM
P4hb.1	4.42626376562703e-274	0.460083658989512	0.761	0.312	5.42084523376343e-270	1	P4hb	NA
Gns	4.58779670859132e-274	0.468403772655518	0.678	0.256	5.61867462901179e-270	1	Gns	CM
Rps27l.1	6.98248910107211e-274	0.523305017027058	0.893	0.506	8.55145440208301e-270	1	Rps27l	NA
Rps14.1	7.23267370441764e-274	-0.593695032653737	0.988	0.991	8.85785548580029e-270	1	Rps14	NA
Cd86	2.10045925378924e-273	0.368523354827939	0.435	0.118	2.57243244811569e-269	1	Cd86	CM
Nrp2.1	2.3892053117114e-273	0.361491981094898	0.443	0.122	2.92605974525296e-269	1	Nrp2	CM
Naaa.1	2.55657868190844e-272	0.465604038509651	0.72	0.278	3.13104191173327e-268	1	Naaa	NA
Plxnb2	2.71123236661745e-272	0.312893833403791	0.361	0.086	3.32044627939639e-268	1	Plxnb2	NA
Slc15a3.1	1.45419765417471e-270	0.492507045562881	0.743	0.297	1.78095586706777e-266	1	Slc15a3	NA
2010111I01Rik	3.93091891743987e-270	0.339074799536079	0.447	0.125	4.81419639818861e-266	1	2010111I01Rik	NA
Dtnbp1	4.00980427787675e-270	0.358058724966263	0.527	0.17	4.91080729911566e-266	1	Dtnbp1	NA
Rgs1.1	1.42897211343413e-269	0.763093879042436	0.696	0.315	1.75006214732278e-265	1	Rgs1	NA
Mmp19.1	5.39005483353217e-268	0.732269853238807	0.368	0.092	6.60120015462685e-264	1	Mmp19	NA
Cltc	1.86387501726484e-267	0.449550416622599	0.683	0.265	2.28268773364424e-263	1	Cltc	CM
Nupr1.1	1.94676027874445e-267	0.316636434745889	0.37	0.09	2.38419731337833e-263	1	Nupr1	NA
Eif4a1.1	3.72962797486089e-267	0.569216519823836	0.94	0.653	4.56767538081214e-263	1	Eif4a1	NA
Tmem189.1	8.14897648752074e-267	0.402869356861871	0.632	0.226	9.98005150426665e-263	1	Tmem189	NA
Gsn.1	9.17983419839872e-266	0.405639300449714	0.738	0.29	1.12425429427789e-261	1	Gsn	NA
Pea15a	1.30391530648303e-265	0.299946284629677	0.397	0.101	1.59690507584977e-261	1	Pea15a	NA
Fcer1g.1	3.44098254542836e-264	0.563791969258124	0.993	0.678	4.21417132338611e-260	1	Fcer1g	NA
Pld3.1	3.64677840772801e-264	0.632806705397045	0.765	0.347	4.46620951594449e-260	1	Pld3	CM
Tmem65	5.28707443585806e-264	0.262794090684462	0.364	0.087	6.47508006159537e-260	1	Tmem65	NA
Amdhd2	2.00489032665264e-263	0.342749500130863	0.484	0.147	2.45538918305149e-259	1	Amdhd2	NA
Nek6	4.08384530354068e-263	0.253727318683193	0.351	0.082	5.00148534324628e-259	1	Nek6	NA
Tmem176b.1	4.73048275779519e-263	0.496476237648774	0.436	0.121	5.79342223347177e-259	1	Tmem176b	NA
Sdf2l1.1	1.24602044255604e-262	0.445071103741285	0.598	0.219	1.52600123599838e-258	1	Sdf2l1	NA
Nrp1	2.76081491390095e-262	0.310647121996071	0.327	0.072	3.3811700250545e-258	1	Nrp1	CM
Tmem256.1	2.43144782451017e-261	0.493482641720404	0.833	0.395	2.97779415067761e-257	1	Tmem256	NA
Rpn1.1	1.08641327804315e-260	0.382955332787692	0.612	0.219	1.33053034161945e-256	1	Rpn1	CM
Irf5	2.50262422095259e-260	0.338628899043245	0.564	0.185	3.06496388340064e-256	1	Irf5	TF
Gatm	6.0696030505841e-260	0.396219077009994	0.272	0.051	7.43344285605034e-256	1	Gatm	NA
Plxdc2	1.57084454417721e-259	0.299990323637631	0.234	0.037	1.92381331325382e-255	1	Plxdc2	CM
Tnf.1	4.65589052803501e-259	0.467766546490072	0.435	0.127	5.70206912968447e-255	1	Tnf	Sec
Camk1.1	6.79768376782752e-259	0.39212528906803	0.593	0.206	8.32512331045836e-255	1	Camk1	NA
Klf2.1	9.89486556473072e-259	-1.55166532185228	0.486	0.696	1.21182418571257e-254	1	Klf2	TF
Maf.1	1.64949588772288e-257	0.396348099098697	0.358	0.084	2.02013761369421e-253	1	Maf	TF
Cfp.1	7.80041865566883e-257	0.466644047065654	0.632	0.238	9.55317272759762e-253	1	Cfp	Sec
Dbi.1	6.22203104894013e-256	0.469386349138686	0.903	0.483	7.62012142563698e-252	1	Dbi	NA
Atp6v1a.1	3.14690454684448e-255	0.403570062002855	0.605	0.218	3.85401399852044e-251	1	Atp6v1a	CM
Nfic	2.6851492634672e-254	0.341295329101716	0.443	0.128	3.28850230296828e-250	1	Nfic	TF
Atpif1.1	7.1012155322994e-254	0.508815024266077	0.873	0.467	8.69685866240708e-250	1	Atpif1	NA
Mef2a	5.5279282369028e-253	0.355474362541123	0.585	0.203	6.77005371173486e-249	1	Mef2a	TF
Soat1.1	8.94023022974421e-253	0.388066295899556	0.582	0.207	1.09490999623677e-248	1	Soat1	NA
Tnip3	4.74980217840343e-250	0.481337311429895	0.233	0.038	5.81708272789068e-246	1	Tnip3	NA
Rnf149.1	7.28023625722163e-250	0.423024120578294	0.831	0.389	8.91610534421933e-246	1	Rnf149	NA
Cbr2	1.01264784929022e-249	0.28065344173124	0.154	0.014	1.24018982102574e-245	1	Cbr2	NA
Rps16.1	2.62578029330647e-249	-0.672914222365444	0.991	0.992	3.21579312521244e-245	1	Rps16	NA
Slc43a2	3.32047382542719e-249	0.307071572542936	0.465	0.139	4.06658429400068e-245	1	Slc43a2	NA
Rpl17.1	3.32717618160187e-249	-0.727954054874137	0.977	0.987	4.07479266960781e-245	1	Rpl17	CM
Gde1	3.81432026541077e-249	0.352538724684689	0.503	0.164	4.67139802904856e-245	1	Gde1	NA
Axl.1	5.99328033408546e-249	0.375092291868906	0.681	0.251	7.33997042515446e-245	1	Axl	CM
Tpi1.1	2.38056832530139e-248	0.470283429268817	0.698	0.291	2.91548202799661e-244	1	Tpi1	NA
Asah1.1	8.54693046409346e-247	0.405882641660827	0.705	0.286	1.04674257393753e-242	1	Asah1	CM
Gapdh.1	3.66361201269395e-245	0.53281298420456	0.965	0.838	4.48682563194629e-241	1	Gapdh	CM
Atp1a1.1	4.72252756471123e-245	0.482942280565018	0.777	0.358	5.78367950850184e-241	1	Atp1a1	CM
Cyth4.1	1.34294529636914e-244	0.392721808490427	0.738	0.303	1.64470510446329e-240	1	Cyth4	NA
Anxa1.1	3.00178997394541e-244	0.587752470569846	0.801	0.39	3.67629218109094e-240	1	Anxa1	NA
Ddx5.1	1.94683731194748e-243	-0.677969628951273	0.941	0.949	2.38429165594208e-239	1	Ddx5	NA
Coro1c.1	2.38200014631826e-243	0.350969612721339	0.573	0.203	2.91723557919597e-239	1	Coro1c	NA
Rps24.1	9.36694575041051e-242	-0.745558157585007	0.991	0.974	1.14716984605278e-237	1	Rps24	NA
Abhd12.1	1.07154305268042e-241	0.381740847574534	0.684	0.273	1.31231877661771e-237	1	Abhd12	NA
Slc35f6	6.62614054058548e-241	0.250307279157789	0.353	0.088	8.11503432005504e-237	1	Slc35f6	NA
Ggh.1	1.14318400307754e-240	0.318331004870898	0.562	0.195	1.40005744856907e-236	1	Ggh	CM
Rgs10.1	1.13067855305568e-239	0.412534011437021	0.786	0.361	1.38474202392729e-235	1	Rgs10	NA
Dok2.1	1.31291191224443e-238	0.343882380859239	0.539	0.184	1.60792321892575e-234	1	Dok2	NA
Tgfbr1.1	1.49597976578115e-238	0.358101225991025	0.501	0.164	1.83212641915218e-234	1	Tgfbr1	CM
Nampt	3.01257053666858e-238	0.343220269076457	0.497	0.163	3.68949513625801e-234	1	Nampt	NA
Rps13.1	1.5016842844101e-237	-0.618712060427604	0.974	0.977	1.83911274311705e-233	1	Rps13	NA
Man2b1.1	4.70873052420514e-237	0.521428748983719	0.801	0.386	5.76678227299404e-233	1	Man2b1	CM
Ntpcr	9.84555446566535e-237	0.295577487551784	0.373	0.101	1.20578505541004e-232	1	Ntpcr	NA
Pirb.1	9.86324884375574e-237	0.362304878889147	0.704	0.287	1.20795208589477e-232	1	Pirb	NA
Ptms.1	2.25389679773562e-236	0.414509382767445	0.842	0.375	2.76034740818682e-232	1	Ptms	NA
Rps15a.1	1.86378289570895e-235	-0.880204001702789	0.967	0.956	2.28257491237475e-231	1	Rps15a	CM
Tmbim1.1	5.36410812418753e-235	0.302166229426208	0.526	0.179	6.56942321969247e-231	1	Tmbim1	NA
Plbd2	3.30710882675531e-234	0.251033317147552	0.386	0.106	4.05021618012723e-230	1	Plbd2	NA
Tspan31	1.8706652088647e-233	0.292200259511776	0.456	0.142	2.2910036812966e-229	1	Tspan31	CM
Cuedc2	7.31549148347597e-233	0.308312157064764	0.563	0.201	8.95928241981302e-229	1	Cuedc2	NA
Cxcl10.1	1.08159817906309e-232	0.754123621500382	0.272	0.058	1.32463328989857e-228	1	Cxcl10	NA
Pnp.1	3.73115094605322e-232	0.376066423371075	0.622	0.238	4.56954056363138e-228	1	Pnp	NA
Rab1a.1	4.26730846483475e-232	0.391514895243035	0.712	0.301	5.22617267688312e-228	1	Rab1a	NA
Irf2bp2.1	1.2727978063695e-230	0.438882980170542	0.725	0.308	1.55879547346072e-226	1	Irf2bp2	NA
Calr.1	2.10350754889384e-230	0.548546150601136	0.913	0.577	2.57616569513029e-226	1	Calr	NA
Frrs1.1	2.16818977127864e-230	0.263046197643413	0.406	0.115	2.65538201288495e-226	1	Frrs1	NA
Rnpep.1	2.44303338470155e-229	0.312527237196478	0.588	0.214	2.99198298624399e-225	1	Rnpep	NA
Rps9	4.70640021602325e-229	-0.362840193331612	0.992	0.997	5.76392834456368e-225	1	Rps9	NA
Sgk1.1	4.7917508369641e-229	0.527472831426405	0.701	0.312	5.86845725002993e-225	1	Sgk1	NA
Ifngr2	4.89187634886706e-229	0.294140175288722	0.525	0.177	5.99108096445749e-225	1	Ifngr2	NA
Evi2a.1	4.18158375490602e-228	0.305974531935809	0.538	0.187	5.1211856246334e-224	1	Evi2a	NA
Tlr2.1	7.23063938120401e-228	0.444400605207158	0.66	0.267	8.85536405016055e-224	1	Tlr2	CM
Aprt.1	8.31846592797679e-228	0.466471068301479	0.853	0.46	1.01876252219932e-223	1	Aprt	NA
Arl8a	1.6455387749928e-227	0.2976821452594	0.532	0.184	2.01529133773368e-223	1	Arl8a	NA
Cfh	1.67865579335937e-227	0.292139606626748	0.235	0.043	2.05584975012722e-223	1	Cfh	NA
Ahnak2	2.61807010047173e-227	0.276102574334868	0.253	0.05	3.20635045204773e-223	1	Ahnak2	NA
Atp2a2	3.408426654718e-226	0.25429153733964	0.408	0.119	4.17430012403313e-222	1	Atp2a2	NA
Igsf8	5.43840098238125e-225	0.275667276171948	0.422	0.128	6.66040968312232e-221	1	Igsf8	CM
Rps7.1	6.28777603414865e-225	-0.785773154877864	0.965	0.957	7.70063930902185e-221	1	Rps7	NA
Nptn.1	8.35117314440446e-225	0.353776402644961	0.687	0.28	1.02276817499521e-220	1	Nptn	CM
Wsb2	1.19689879937172e-224	0.267748508592669	0.405	0.119	1.46584195959055e-220	1	Wsb2	NA
Rpl30.1	1.2532665462418e-224	-0.624213269101081	0.955	0.957	1.53487553918233e-220	1	Rpl30	NA
Psmb6	1.35435081171176e-223	0.503578024193584	0.865	0.504	1.65867343910339e-219	1	Psmb6	NA
Milr1	9.06243162249296e-223	0.25485061967802	0.461	0.145	1.10987600080671e-218	1	Milr1	NA
Dnase2a	3.0081817310543e-222	0.340584160579213	0.595	0.223	3.6841201660222e-218	1	Dnase2a	NA
Hsd17b12	1.95023545196777e-221	0.287109554463628	0.508	0.175	2.38845335802493e-217	1	Hsd17b12	NA
Pycard.1	3.98083731374729e-221	0.490590787478509	0.82	0.438	4.8753314581463e-217	1	Pycard	NA
Rtn4.1	6.55771900626051e-220	0.446341615070332	0.789	0.383	8.03123846696725e-216	1	Rtn4	NA
Plec.1	7.78882868974226e-220	0.341272306504598	0.548	0.197	9.53897849632734e-216	1	Plec	NA
Cd200r1.1	2.69366019603958e-219	0.268634625359201	0.393	0.115	3.29892564208968e-215	1	Cd200r1	CM
Tmem176a.1	6.22862259772636e-219	0.361425963659904	0.385	0.109	7.62819409543548e-215	1	Tmem176a	NA
Atp6v1b2.1	3.41092303464033e-216	0.358748465932529	0.696	0.29	4.17735744052401e-212	1	Atp6v1b2	NA
Cd84.1	1.0724411492906e-215	0.424233953358598	0.753	0.349	1.3134186755362e-211	1	Cd84	CM
Rps5.1	1.62127874637444e-215	-0.594452503850382	0.979	0.961	1.98558008068478e-211	1	Rps5	NA
Rps3.1	1.05536160551742e-214	-0.546961589284543	0.986	0.982	1.29250135827719e-210	1	Rps3	NA
Rps15.1	1.16038017290434e-214	-0.583449884526556	0.99	0.967	1.42111759775595e-210	1	Rps15	NA
Rpl34.1	8.01494682065795e-214	-0.503985243581224	0.977	0.981	9.8159053712598e-210	1	Rpl34	CM
Ap1s1.1	1.03939907692024e-213	0.280417468467724	0.502	0.174	1.27295204950421e-209	1	Ap1s1	NA
Mertk.1	6.73194732418145e-213	0.261140288799857	0.384	0.11	8.24461588792502e-209	1	Mertk	CM
Srsf9	8.39260235127636e-213	0.300505655929604	0.658	0.262	1.02784200996082e-208	1	Srsf9	NA
Pgd.1	1.35957845173419e-211	0.419639854211979	0.744	0.337	1.66507572983886e-207	1	Pgd	NA
Ptpre.1	4.96997018465534e-211	0.379889891365913	0.676	0.286	6.08672248514739e-207	1	Ptpre	NA
Luzp1.1	6.11154404443982e-211	0.256028955425665	0.42	0.13	7.48480799122545e-207	1	Luzp1	NA
F7.1	3.65176253172029e-210	0.425715311859697	0.548	0.206	4.47231357259784e-206	1	F7	NA
Tkt.1	5.8412567364595e-210	0.462056713341673	0.878	0.471	7.15378712514194e-206	1	Tkt	NA
Klf4.1	1.11305103181072e-209	0.444540117800472	0.626	0.253	1.36315359865859e-205	1	Klf4	TF
Npc1.1	4.13247891084845e-209	0.277872224132032	0.429	0.136	5.0610469221161e-205	1	Npc1	CM
Atp6v0b.1	8.34276949609213e-209	0.416475665201842	0.911	0.541	1.0217389801864e-204	1	Atp6v0b	NA
Psmd1	8.83217612566446e-209	0.272007675717955	0.44	0.144	1.08167661011013e-204	1	Psmd1	NA
Lrrc59	4.17793118640086e-208	0.281100801825382	0.478	0.164	5.11671232398513e-204	1	Lrrc59	NA
Tuba1c.1	5.40167129297763e-207	0.367741884292262	0.669	0.286	6.6154268325097e-203	1	Tuba1c	NA
Gpr137b.1	6.78886331643352e-207	0.356938969706717	0.515	0.19	8.31432090363613e-203	1	Gpr137b	NA
Slc48a1.1	2.42569427292043e-206	0.338437516382245	0.501	0.182	2.97074777604564e-202	1	Slc48a1	NA
Rplp2.1	8.31516471173339e-206	-0.440055743298908	0.996	0.988	1.01835822224599e-201	1	Rplp2	CM
Bri3.1	1.44685168147552e-205	0.461372867655224	0.807	0.44	1.77195925430307e-201	1	Bri3	NA
Cfb.1	1.30891439287062e-204	0.353844773373788	0.312	0.082	1.60302745694865e-200	1	Cfb	Sec
Mydgf	4.72823245872803e-204	0.29497756941387	0.589	0.23	5.79066629220422e-200	1	Mydgf	Sec
Mfge8.1	9.52681659991858e-203	0.775618350045288	0.325	0.091	1.16674922899203e-198	1	Mfge8	CM
Rpl39.1	1.02522569799201e-202	-0.49055518768396	0.983	0.968	1.25559391233081e-198	1	Rpl39	NA
Echs1	2.7943662226395e-202	0.276111209548564	0.553	0.207	3.42226031286659e-198	1	Echs1	NA
Limd2.1	5.9552213101383e-202	-1.05432060957474	0.354	0.583	7.29335953852638e-198	1	Limd2	NA
Atp2b1.1	8.58371427474595e-202	0.412212844351125	0.82	0.414	1.05124748722814e-197	1	Atp2b1	NA
Ndufc1.1	1.54771301402782e-201	0.418474946931352	0.796	0.398	1.89548412827987e-197	1	Ndufc1	NA
1500011K16Rik	3.56862159874168e-201	0.292450594638064	0.542	0.205	4.37049087197893e-197	1	1500011K16Rik	NA
Rhoc.1	4.05004312622803e-201	0.413912478024547	0.462	0.167	4.96008781669147e-197	1	Rhoc	NA
Slc39a1.1	1.85437483864691e-200	0.298827705758175	0.46	0.157	2.27105286489088e-196	1	Slc39a1	NA
Cd302.1	2.41022075700392e-200	0.262830165036895	0.656	0.252	2.9517973611027e-196	1	Cd302	CM
Klf9	4.7079125965793e-200	0.273074370268877	0.357	0.103	5.76578055703067e-196	1	Klf9	TF
Uqcr11.1	8.89317619334728e-200	0.426744759705676	0.9	0.569	1.08914728839924e-195	1	Uqcr11	NA
Rpl23a.1	1.69593953327737e-199	-0.574553135368519	0.985	0.982	2.0770171464048e-195	1	Rpl23a	NA
Znhit1.1	1.93224243568714e-199	0.325857029172922	0.7	0.299	2.36641731098605e-195	1	Znhit1	NA
Rps21.1	1.64882171398306e-197	-0.536153814361014	0.983	0.971	2.01931195311505e-193	1	Rps21	NA
Rpl7.1	1.90048936097587e-197	-0.537231284545033	0.94	0.942	2.32752932038715e-193	1	Rpl7	NA
Tmem165	1.97652419252668e-197	0.309753030189962	0.505	0.186	2.42064917858742e-193	1	Tmem165	NA
Cux1	3.68142129408191e-197	0.27812319177105	0.543	0.202	4.50863665886211e-193	1	Cux1	TF
Capn2.1	8.40457652565993e-197	0.26767239675262	0.457	0.157	1.02930848709757e-192	1	Capn2	NA
Dcxr	1.00357390263633e-196	0.258510010173413	0.434	0.145	1.22907695855871e-192	1	Dcxr	NA
Fkbp1a.1	8.46045307349321e-196	0.437832989531343	0.792	0.417	1.03615168791071e-191	1	Fkbp1a	NA
Gm6377	9.87370167566517e-196	0.293726142245031	0.296	0.077	1.20923224421871e-191	1	Gm6377	NA
Atp6v1c1	1.11340928225123e-195	0.288422033270706	0.516	0.191	1.36359234797308e-191	1	Atp6v1c1	NA
A930007I19Rik	1.37350194381712e-195	0.274975591327167	0.341	0.096	1.68212783059282e-191	1	A930007I19Rik	NA
Ptprj	1.39510983583626e-195	0.263278472911893	0.353	0.103	1.70859101594867e-191	1	Ptprj	CM
Ndufb8.1	3.01442582116055e-195	0.42503835421368	0.836	0.465	3.69176730317532e-191	1	Ndufb8	NA
Rps20.1	2.59228536849023e-194	-0.673864468127377	0.981	0.924	3.17477189078999e-190	1	Rps20	NA
H2-Ab1.1	3.92599083206245e-193	0.710492508393913	0.931	0.594	4.80816097202689e-189	1	H2-Ab1	NA
Nrros	4.97915295125415e-193	0.274581870155363	0.564	0.217	6.09796861940096e-189	1	Nrros	NA
Itgax.1	1.41436300136314e-192	0.46615151203536	0.568	0.238	1.73217036776944e-188	1	Itgax	CM
Ap2s1.1	1.57050585258608e-192	0.429520274108066	0.87	0.493	1.92339851766217e-188	1	Ap2s1	NA
Edem1.1	1.68277483221343e-192	0.274074705976592	0.562	0.218	2.06089433701179e-188	1	Edem1	NA
Spint1.1	4.66631962725673e-192	0.321758555029188	0.375	0.119	5.71484164750132e-188	1	Spint1	NA
Slirp	4.97694729087443e-192	0.360661816110246	0.716	0.33	6.09526734713391e-188	1	Slirp	NA
F11r.1	2.28689377793675e-191	0.296017256451657	0.524	0.195	2.80075880983914e-187	1	F11r	CM
Atp5g1.1	6.42131259537897e-190	0.451992285286057	0.883	0.573	7.86418153556063e-186	1	Atp5g1	NA
Rnf130	6.67269092095672e-190	0.300717809427599	0.693	0.302	8.1720445708957e-186	1	Rnf130	NA
Colgalt1.1	1.37785462948382e-189	0.304433351739698	0.641	0.265	1.68745856472883e-185	1	Colgalt1	NA
Rpl27.1	5.18752871343548e-189	-0.44310561330153	0.979	0.967	6.35316641534443e-185	1	Rpl27	NA
Ccl6.1	2.31908276969222e-188	0.44449554769879	0.957	0.629	2.84018066804206e-184	1	Ccl6	NA
Rps23.1	4.14409183816642e-188	-0.528877596291373	0.992	0.988	5.07526927420242e-184	1	Rps23	CM
Rassf4.1	4.25684480854765e-188	0.30966438920036	0.576	0.231	5.21335783702831e-184	1	Rassf4	NA
Nucb1	8.75803477103802e-188	0.262261485092845	0.53	0.2	1.07259651840903e-183	1	Nucb1	Sec
Akt1	1.16831740528295e-187	0.28622895313768	0.61	0.248	1.43083832625003e-183	1	Akt1	NA
Nenf	2.34740214509874e-187	0.26019270311684	0.496	0.184	2.87486340710243e-183	1	Nenf	Sec
Timp1	2.99059938724729e-187	0.304785798041802	0.186	0.032	3.66258706956175e-183	1	Timp1	CM
Slc6a6.1	1.29667106963494e-186	0.324337437102407	0.748	0.338	1.58803305898191e-182	1	Slc6a6	CM
Mvp.1	1.47890207902178e-186	0.266279316764992	0.527	0.2	1.81121137617798e-182	1	Mvp	NA
Pkm.1	1.99632002763715e-186	0.545979276314841	0.911	0.665	2.44489313784722e-182	1	Pkm	NA
Tuba1b.1	3.9667846792699e-186	0.382084005137917	0.874	0.518	4.85812119670185e-182	1	Tuba1b	NA
Ccl4.1	6.05671959104579e-186	0.457324072381911	0.508	0.215	7.41766448315377e-182	1	Ccl4	Sec
Erp29	1.01570499568808e-185	0.405199187648891	0.869	0.493	1.24393390821919e-181	1	Erp29	NA
Gimap6.1	1.50779916530706e-185	-1.1052562752241	0.093	0.397	1.84660163775155e-181	1	Gimap6	NA
Stx7	1.72879446379647e-185	0.250575360524913	0.606	0.243	2.11725457981153e-181	1	Stx7	NA
Hivep3	2.01686543623459e-185	0.265231357975627	0.29	0.076	2.4700550997565e-181	1	Hivep3	TF
Ets1.1	2.38434896367875e-185	-1.00104573319297	0.047	0.356	2.92011217581736e-181	1	Ets1	TF
Snx5.1	2.47390122339133e-185	0.383407849151752	0.763	0.386	3.02978682828736e-181	1	Snx5	NA
Slfn5	4.90288062928763e-185	0.279805809176	0.334	0.096	6.00455790668857e-181	1	Slfn5	NA
Atp6ap2.1	9.8479674099237e-185	0.298444833719144	0.65	0.276	1.20608056869336e-180	1	Atp6ap2	NA
Pdia6	2.10868166801276e-184	0.402541939317316	0.724	0.344	2.58250243881523e-180	1	Pdia6	NA
Rhob	8.66039801524276e-184	0.374729282215995	0.595	0.245	1.06063894492678e-179	1	Rhob	NA
Cxcl14	8.84066343315487e-184	0.312234194459808	0.187	0.034	1.08271605065848e-179	1	Cxcl14	NA
Rps10.1	8.83322640502032e-183	-0.475172419139441	0.988	0.98	1.08180523782284e-178	1	Rps10	NA
Hif1a	8.64377562249652e-182	0.3177107745238	0.538	0.213	1.05860320048715e-177	1	Hif1a	TF
Cotl1.1	2.36571061435134e-180	0.447876412122567	0.942	0.763	2.89728578939609e-176	1	Cotl1	NA
B4galt1.1	7.55418234410322e-179	0.284032503553759	0.531	0.205	9.25160711682321e-175	1	B4galt1	NA
Rpl21.1	1.22930224967196e-177	-0.610384425126871	0.985	0.973	1.50552646517325e-173	1	Rpl21	CM
Gimap1.1	4.77208696934497e-177	-0.96884057904196	0.039	0.337	5.84437491135678e-173	1	Gimap1	NA
Clic4.1	1.17587135701963e-176	0.278318734140316	0.527	0.206	1.44008965094193e-172	1	Clic4	NA
Stk17b.1	1.7172402527395e-176	-0.913861510449999	0.417	0.616	2.10310413753006e-172	1	Stk17b	NA
Pitpna.1	1.72663287449369e-176	0.439729718231581	0.842	0.501	2.11460728139243e-172	1	Pitpna	NA
Smdt1.1	2.54927932129829e-176	0.40102802144443	0.884	0.526	3.12210238479401e-172	1	Smdt1	NA
Rpl9.1	2.59015904547212e-176	-0.520604869670612	0.979	0.983	3.1721677829897e-172	1	Rpl9	CM
Mapkapk2	6.35942418088747e-176	0.263831751674652	0.539	0.212	7.78838679433288e-172	1	Mapkapk2	NA
Cd74.1	4.07968818968643e-175	0.420179496462371	0.979	0.693	4.99639412590897e-171	1	Cd74	CM
Card19.1	4.72381827650767e-175	0.322157514921779	0.681	0.314	5.78526024323895e-171	1	Card19	NA
Pdia3.1	5.08169067005417e-175	0.405406420449049	0.831	0.457	6.22354656361534e-171	1	Pdia3	NA
Gna13	5.62125863663426e-175	0.316104380321512	0.647	0.285	6.88435545228598e-171	1	Gna13	NA
Neat1.1	9.08635099832032e-174	0.491350556170675	0.893	0.552	1.11280540676429e-169	1	Neat1	NA
Sept1	1.21535446706858e-173	-0.899120269180357	0.026	0.32	1.48844461581889e-169	1	Sept1	NA
Ccdc86	1.23950128879832e-173	0.267612089234959	0.461	0.171	1.5180172283913e-169	1	Ccdc86	NA
Ybx3	7.00105457700169e-173	0.271742056202736	0.484	0.184	8.57419154045397e-169	1	Ybx3	TF
Gsto1.1	1.3606359090451e-171	0.258724836336706	0.639	0.269	1.66637079780753e-167	1	Gsto1	NA
Cd36.1	1.95209436755785e-171	0.777444384209963	0.311	0.097	2.3907299719481e-167	1	Cd36	CM
Ncf2.1	2.2640422538699e-170	0.262887015510597	0.793	0.383	2.77277254831446e-166	1	Ncf2	NA
Itgb2.1	3.09609896779613e-170	0.428579862202141	0.841	0.492	3.79179240585992e-166	1	Itgb2	CM
BC005537.1	6.22485863234842e-170	0.382258741430585	0.699	0.328	7.62358436703711e-166	1	BC005537	NA
Tspo.1	2.52344271966201e-169	0.404262520955434	0.931	0.711	3.09046029877006e-165	1	Tspo	NA
Prdx2.1	8.51212905564048e-169	0.360441753862731	0.789	0.406	1.04248044544429e-164	1	Prdx2	NA
Mrpl54	1.22825016057735e-168	0.306630235816396	0.691	0.318	1.50423797165908e-164	1	Mrpl54	NA
Uqcc2.1	2.74911675187044e-168	0.321061357283228	0.701	0.329	3.36684328601573e-164	1	Uqcc2	NA
Cd2	1.177370083299e-167	-0.926147379302701	0.096	0.383	1.44192514101628e-163	1	Cd2	CM
Rps3a1.1	1.53725410525455e-167	-0.49584972641344	0.978	0.969	1.88267510270525e-163	1	Rps3a1	NA
Trps1	2.13161107259547e-166	0.27525234845108	0.431	0.157	2.61058408060767e-162	1	Trps1	TF
Rps6.1	5.7775276381681e-166	-0.62681225298941	0.969	0.962	7.07573809846447e-162	1	Rps6	NA
Mtss1	6.86940062527141e-165	0.281122243194581	0.552	0.227	8.41295494576989e-161	1	Mtss1	NA
Crlf2	1.02942048744959e-164	0.303698665317899	0.727	0.347	1.26073127097951e-160	1	Crlf2	NA
Bola2.1	1.03604117896383e-164	0.421325108103019	0.864	0.557	1.268839631877e-160	1	Bola2	NA
Gngt2.1	2.0968682570982e-164	0.328470556915788	0.817	0.436	2.56803455446816e-160	1	Gngt2	NA
Atp6ap1	4.26220038786241e-164	0.31427367857713	0.732	0.35	5.21991681501509e-160	1	Atp6ap1	CM
Uqcrq.1	9.92258427745786e-164	0.371909044540613	0.921	0.651	1.21521889646026e-159	1	Uqcrq	NA
Tyrobp.1	1.01049115712952e-163	0.286577131710327	0.993	0.762	1.23754852013652e-159	1	Tyrobp	NA
Rpl13a.1	1.46893315238897e-163	-0.719456221430135	0.893	0.86	1.79900243173078e-159	1	Rpl13a	NA
Cytip	1.73218435440551e-163	-0.766676726450594	0.409	0.599	2.12140617884043e-159	1	Cytip	NA
Hsp90b1.1	1.41089273806987e-162	0.398223946164844	0.873	0.495	1.72792033631418e-158	1	Hsp90b1	CM
Rpl18.1	1.61953910570017e-162	-0.534052465444433	0.984	0.962	1.983449542751e-158	1	Rpl18	CM
Wdr89	2.32179949880308e-162	-0.529538432887004	0.944	0.908	2.84350784618413e-158	1	Wdr89	NA
Plekho2	5.29086926778052e-162	0.267173611251743	0.465	0.177	6.4797275922508e-158	1	Plekho2	NA
Mrc1.1	5.55887691031858e-162	0.255764308767463	0.568	0.226	6.80795655206716e-158	1	Mrc1	CM
Txnrd1.1	6.72408108859005e-162	0.308343493733633	0.453	0.173	8.23498210919624e-158	1	Txnrd1	NA
Comt.1	6.75059499585563e-162	0.26604805631058	0.657	0.29	8.26745369142439e-158	1	Comt	NA
Capns1.1	7.94122496665379e-162	0.371753644056939	0.87	0.53	9.7256182166609e-158	1	Capns1	NA
Ifitm3.1	2.5930864387425e-161	0.421527336927412	0.638	0.296	3.17575296152794e-157	1	Ifitm3	NA
Rpl23.1	6.76436726711334e-161	-0.422543145006362	0.994	0.985	8.2843205920337e-157	1	Rpl23	NA
Rps11.1	2.08781924451119e-160	-0.491246853142481	0.99	0.973	2.55695222875285e-156	1	Rps11	NA
Ssr4.1	2.3836825966679e-160	0.387334161548649	0.858	0.55	2.91929607613917e-156	1	Ssr4	NA
Prdx5.1	3.16099216442191e-159	0.340829504756405	0.927	0.625	3.87126710376751e-155	1	Prdx5	NA
M6pr.1	9.60668654286212e-159	0.355192460588524	0.812	0.423	1.17653090090432e-154	1	M6pr	CM
0610012G03Rik	5.87337520613336e-158	0.279446082487014	0.622	0.279	7.19312261495152e-154	1	0610012G03Rik	NA
Bhlhe40.1	1.02556928156765e-157	0.375277778867598	0.643	0.3	1.2560146991359e-153	1	Bhlhe40	TF
Rpl37.1	2.64080872901979e-157	-0.350188287646225	0.991	0.994	3.23419845043054e-153	1	Rpl37	NA
Rpl5.1	3.13070552662709e-157	-0.664796667876773	0.939	0.902	3.8341750584602e-153	1	Rpl5	NA
Atp6v0d1.1	9.26104983820538e-157	0.314425670782842	0.69	0.33	1.13420077368501e-152	1	Atp6v0d1	NA
2610001J05Rik	1.03671285537494e-156	0.263053824023004	0.631	0.281	1.26966223397769e-152	1	2610001J05Rik	NA
Csf2rb.1	1.06450831000956e-156	0.290167040694455	0.674	0.306	1.30370332726871e-152	1	Csf2rb	NA
Lgals9	4.22791116660602e-156	0.265823773782986	0.567	0.241	5.1779228057424e-152	1	Lgals9	NA
Clta.1	1.43153333615894e-155	0.353623238189102	0.922	0.702	1.75319887679386e-151	1	Clta	NA
Qk	1.73356041909305e-155	0.254476523273604	0.53	0.218	2.12309144526325e-151	1	Qk	NA
Ybx1	6.708641148996e-155	0.352505989816268	0.939	0.778	8.2160728151754e-151	1	Ybx1	CM
Lamtor4.1	6.20979711876038e-154	0.344457806077471	0.801	0.437	7.60513853134583e-150	1	Lamtor4	NA
Thbs1.1	3.69840623658162e-153	0.458367099519135	0.331	0.108	4.52943811794151e-149	1	Thbs1	CM
H2-Eb1.1	5.040764388519e-152	0.563075142110054	0.826	0.483	6.17342414661922e-148	1	H2-Eb1	NA
Rpl32.1	1.13573961422062e-151	-0.428847695995894	0.993	0.961	1.39094030553599e-147	1	Rpl32	CM
Trf.1	1.28689809365493e-151	0.344433624444468	0.67	0.308	1.57606409529919e-147	1	Trf	Sec
Tmed10.1	2.01932906749855e-151	0.345196426822381	0.82	0.473	2.47307230896547e-147	1	Tmed10	NA
Rps4x.1	2.71262625121952e-151	-0.521666046183351	0.979	0.937	3.32215336986855e-147	1	Rps4x	NA
Arpc1b.1	1.1816430597074e-150	0.314905678123937	0.973	0.88	1.44715825522365e-146	1	Arpc1b	NA
Bsg.1	4.18384858972361e-150	0.329542104106022	0.801	0.428	5.12395936783451e-146	1	Bsg	CM
Rex1bd.1	4.53965799640815e-150	0.264081079408148	0.663	0.307	5.55971914820106e-146	1	Rex1bd	NA
Ube2a	6.11961235355803e-150	0.266688338910643	0.625	0.288	7.49468924940252e-146	1	Ube2a	NA
Rpl4.1	7.66672310790277e-150	-0.6462437736257	0.957	0.909	9.38943579024852e-146	1	Rpl4	CM
H2-DMa.1	8.13337639577205e-150	0.397110416129499	0.838	0.469	9.96094607190202e-146	1	H2-DMa	CM
Spi1.1	1.02801417054556e-149	0.250767760615972	0.922	0.501	1.25900895466715e-145	1	Spi1	TF
Nme2.1	1.34206568574452e-149	0.378080051671238	0.821	0.503	1.64362784533131e-145	1	Nme2	TF
Txndc17.1	6.1493752532067e-149	0.30931748624833	0.771	0.416	7.53113987260224e-145	1	Txndc17	NA
Slamf9.1	2.42172883505578e-148	0.290150188742333	0.411	0.157	2.96589130429281e-144	1	Slamf9	CM
Atp6v1e1.1	1.53552320687484e-147	0.349131292598066	0.8	0.443	1.88055527145961e-143	1	Atp6v1e1	NA
Rab7.1	2.24485512357348e-147	0.34629880404185	0.835	0.498	2.74927406984044e-143	1	Rab7	NA
Vdac2	2.54351116585508e-147	0.346152058407962	0.787	0.447	3.11503812482272e-143	1	Vdac2	CM
Eef1a1.1	3.50931315347598e-146	-0.434300823235932	0.991	0.977	4.29785581906204e-142	1	Eef1a1	NA
Trappc2l.1	5.59595295264008e-146	0.265796629346941	0.677	0.319	6.85336358109831e-142	1	Trappc2l	NA
Glmp	7.38716723906661e-146	0.254920332139596	0.598	0.271	9.04706371768488e-142	1	Glmp	TF
H2-Aa.1	8.11806422349308e-146	0.426719336143605	0.899	0.551	9.94219325451198e-142	1	H2-Aa	CM
Nmt1.1	5.9072809260412e-145	0.347267589342405	0.802	0.434	7.23464695012266e-141	1	Nmt1	NA
Rpl19.1	9.00577184484735e-145	-0.47712851684506	0.988	0.965	1.10293687783846e-140	1	Rpl19	NA
Rpl8.1	2.61600818471854e-144	-0.523466126846209	0.992	0.97	3.20382522382479e-140	1	Rpl8	NA
Eif1	7.74189386966555e-144	-0.385023676091769	0.972	0.983	9.4814974221794e-140	1	Eif1	NA
Capza2.1	6.82145200902801e-143	0.38303691523326	0.839	0.506	8.3542322754566e-139	1	Capza2	NA
Coro1a.1	8.90391044511147e-143	-0.462095695520066	0.93	0.944	1.0904619122128e-138	1	Coro1a	NA
Ccrl2.1	3.92463761162276e-142	-0.359001332757352	0.653	0.318	4.8065036829544e-138	1	Ccrl2	NA
Gmfg	1.18324658824824e-141	-0.70854671218373	0.676	0.728	1.44912209662762e-137	1	Gmfg	NA
Ppp1r14b.1	5.98011297245469e-141	0.259106034773218	0.606	0.278	7.32384435736525e-137	1	Ppp1r14b	NA
Gclm	1.97460842357159e-140	0.284947415266218	0.346	0.124	2.41830293634813e-136	1	Gclm	NA
Il1rn.1	7.15044411382267e-140	0.43633349774071	0.563	0.267	8.75714890619862e-136	1	Il1rn	Sec
Vcp.1	1.09573916915748e-139	0.309506238497838	0.77	0.397	1.34195176046716e-135	1	Vcp	NA
Rbm39.1	1.50338206352764e-139	-0.47892671697082	0.926	0.899	1.8411920132023e-135	1	Rbm39	NA
Tsc22d3.1	3.57685308775644e-139	-0.927804075521456	0.568	0.662	4.38057197657531e-135	1	Tsc22d3	TF
Atp5k.1	7.56388171523446e-139	0.370522383514236	0.905	0.64	9.26348593664765e-135	1	Atp5k	NA
Rps18.1	6.69486070965333e-138	-0.480838580194135	0.989	0.943	8.19919591111243e-134	1	Rps18	NA
Tbcb	3.28755780745352e-136	0.258961887375611	0.688	0.336	4.02627204678832e-132	1	Tbcb	NA
Sdhb	5.58214987207306e-136	0.304820287412574	0.762	0.412	6.83645894832788e-132	1	Sdhb	CM
Tgfb1	1.22730384744583e-135	0.352285084468879	0.822	0.459	1.50307902196691e-131	1	Tgfb1	CM
Cox4i1.1	1.51136390409226e-134	0.254575514968858	0.989	0.922	1.85096737334179e-130	1	Cox4i1	NA
Arhgdia	1.67126092772866e-133	0.3619589012092	0.917	0.638	2.04679325818929e-129	1	Arhgdia	NA
Bax	2.04111151547712e-133	0.334920299640293	0.776	0.441	2.49974927300483e-129	1	Bax	NA
Rpl36a.1	2.06307049478945e-133	-0.530934701876717	0.943	0.897	2.52664243496864e-129	1	Rpl36a	NA
Nme1.1	2.31956809596685e-133	0.348449565050147	0.829	0.517	2.8407750471306e-129	1	Nme1	NA
Mrpl52	4.46068295424341e-133	0.330165969971489	0.883	0.569	5.4629984140619e-129	1	Mrpl52	NA
Malt1	5.41523533225122e-132	0.406678699501807	0.429	0.182	6.63203871140807e-128	1	Malt1	NA
Ccnd2.1	1.12477132096728e-131	-0.858485402138612	0.132	0.38	1.37750743678863e-127	1	Ccnd2	NA
Rplp1	3.79714886648188e-131	-0.376278605300415	0.998	0.977	4.65036821678036e-127	1	Rplp1	NA
Tppp3.1	6.51433056402515e-131	0.296150719337271	0.34	0.124	7.9781006417616e-127	1	Tppp3	NA
Rpsa.1	6.96365238191044e-131	-0.425480596715442	0.993	0.925	8.52838507212572e-127	1	Rpsa	NA
Cd3d.1	2.43787847599805e-130	-1.21735971943363	0.06	0.298	2.98566976955481e-126	1	Cd3d	CM
Chmp4b.1	2.53946196913715e-130	0.333738296810809	0.893	0.574	3.11007907360227e-126	1	Chmp4b	NA
Cd3g.1	4.04853911142658e-130	-1.14036814668662	0.036	0.274	4.95824584976413e-126	1	Cd3g	CM
Rab5c.1	9.03555169096706e-130	0.299745068464076	0.758	0.409	1.10658401559274e-125	1	Rab5c	NA
Canx.1	1.23284143539127e-129	0.273812298706082	0.764	0.392	1.50986090592369e-125	1	Canx	NA
Gimap4	1.93036279352745e-129	-0.855026142998295	0.05	0.29	2.36411531323307e-125	1	Gimap4	NA
Ms4a4b.1	3.51812636421878e-129	-1.27536092835594	0.069	0.306	4.30864935825873e-125	1	Ms4a4b	NA
Rpn2	7.20285592050538e-129	0.260115336234972	0.664	0.325	8.82133764584293e-125	1	Rpn2	CM
Trbc2.1	1.04438808219943e-128	-1.60354219500451	0.092	0.327	1.27906208426965e-124	1	Trbc2	NA
Lck.1	2.14013554325635e-128	-0.866367685688528	0.038	0.273	2.62102399982606e-124	1	Lck	NA
Sod2	7.96998213968203e-128	0.263124401935136	0.658	0.325	9.76083712646859e-124	1	Sod2	NA
Sell.1	3.9271317732043e-127	-0.817613538554996	0.118	0.358	4.8095582826433e-123	1	Sell	CM
Lamtor1.1	2.5138260256252e-126	0.272958304295331	0.693	0.354	3.07868273358319e-122	1	Lamtor1	NA
Vps29.1	1.39934624122403e-125	0.253440725327235	0.669	0.337	1.71377934162707e-121	1	Vps29	NA
Fos.1	1.65604593236592e-125	0.349911906971785	0.941	0.709	2.02815945336855e-121	1	Fos	TF
Psmd8	1.85078175767183e-125	0.323579626192223	0.745	0.423	2.26665241862069e-121	1	Psmd8	NA
Eno1.1	4.0966817105148e-124	0.434167664045896	0.772	0.488	5.01720609086748e-120	1	Eno1	CM
Rpl35a.1	4.48695197202391e-124	-0.295924833379807	0.992	0.985	5.49517008013768e-120	1	Rpl35a	CM
Romo1.1	1.79245934559747e-123	0.296807610439046	0.815	0.468	2.19522496055323e-119	1	Romo1	NA
Cox5b.1	3.05495467050656e-123	0.316980761122255	0.913	0.703	3.74140298496938e-119	1	Cox5b	NA
Rpl12.1	6.52387600746132e-123	-0.780235903966867	0.97	0.89	7.98979094633787e-119	1	Rpl12	NA
Pgk1.1	1.91977948198374e-122	0.323736673816926	0.692	0.372	2.35115393158549e-118	1	Pgk1	NA
Slc3a2.1	2.38633516285287e-122	0.276967502458511	0.82	0.467	2.92254467394591e-118	1	Slc3a2	CM
Rpl37a.1	2.65537059299334e-122	-0.261592385549661	0.998	0.994	3.25203236523895e-118	1	Rpl37a	NA
Rpl27a.1	8.7733934066048e-122	-0.410919064208067	0.991	0.975	1.07447749050689e-117	1	Rpl27a	CM
Mtpn	1.40030676526425e-121	0.258083915414946	0.659	0.33	1.71495569541913e-117	1	Mtpn	NA
Btg1.1	2.13336087632649e-120	-0.459898305697473	0.975	0.973	2.61272706523705e-116	1	Btg1	NA
Tmem160.1	2.20671958110537e-120	0.294066017812793	0.826	0.471	2.70256947097975e-116	1	Tmem160	NA
Ndufa12	2.74907075454841e-120	0.257266286465556	0.696	0.359	3.36678695309544e-116	1	Ndufa12	NA
Arhgdib.1	2.75520019333528e-120	-0.451600518375574	0.879	0.884	3.37429367677772e-116	1	Arhgdib	NA
Cox6b1.1	4.33068782885472e-120	0.277781218229021	0.946	0.796	5.30379338399838e-116	1	Cox6b1	NA
Rpl13.1	3.09516153014326e-119	-0.458146599429241	0.998	0.975	3.79064432596645e-115	1	Rpl13	NA
Rps19.1	3.96051706065787e-119	-0.554524602788952	0.996	0.963	4.85044524418769e-115	1	Rps19	NA
Rps25.1	5.65305240101671e-118	-0.329284911467316	0.98	0.986	6.92329327552516e-114	1	Rps25	NA
Ighm.1	6.0816367084059e-117	-1.74057056579814	0.272	0.462	7.44818047678471e-113	1	Ighm	NA
Gimap3	2.15669080465123e-116	-0.698892590562912	0.031	0.248	2.64129922845636e-112	1	Gimap3	NA
Snx3	4.90720319607389e-116	0.298979398844096	0.82	0.497	6.00985175423169e-112	1	Snx3	NA
Rpl26.1	5.79528176210151e-116	-0.325517392202987	0.984	0.972	7.09748157404572e-112	1	Rpl26	NA
Selenop.1	4.07488852760214e-115	0.66447543722804	0.608	0.326	4.99051597975434e-111	1	Selenop	Sec
Satb1	4.63032803463617e-114	-0.707237424890617	0.028	0.241	5.67076274401892e-110	1	Satb1	TF
Eef1b2	6.02388948168575e-114	-0.524559055174772	0.853	0.821	7.37745744822054e-110	1	Eef1b2	NA
Ndufc2.1	9.2249446352031e-114	0.272022823803172	0.758	0.415	1.12977896947332e-109	1	Ndufc2	NA
Gm11808.1	7.02468613343483e-113	-0.510300304420224	0.915	0.874	8.60313310761763e-109	1	Gm11808	NA
Ndufb6.1	1.11763548587549e-112	0.25326269347961	0.718	0.382	1.36876817955171e-108	1	Ndufb6	NA
Uqcrb.1	1.27330008881772e-112	0.308591690983794	0.858	0.579	1.55941061877506e-108	1	Uqcrb	NA
Isg15.1	1.61350062985813e-112	0.271675341426759	0.411	0.176	1.97605422138726e-108	1	Isg15	Sec
Tmsb10	1.04062471973604e-111	-0.473792773581081	0.966	0.906	1.27445309426073e-107	1	Tmsb10	NA
Sem1.1	1.11764503639806e-111	0.26464600971094	0.952	0.808	1.36877987607671e-107	1	Sem1	NA
Gm8369.1	1.88031857827686e-111	-0.917832839790945	0.065	0.279	2.30282616281567e-107	1	Gm8369	NA
Srsf5.1	2.10353617365881e-111	-0.532544483761714	0.794	0.78	2.57620075187995e-107	1	Srsf5	NA
Timm13	1.30824416303511e-110	0.279028020924575	0.825	0.481	1.6022066264691e-106	1	Timm13	NA
Uba52.1	1.31129785678512e-110	-0.494457681258746	0.938	0.914	1.60594648520474e-106	1	Uba52	NA
Gimap5.1	6.71308126477115e-110	-0.68871764883275	0.033	0.242	8.22151062496523e-106	1	Gimap5	NA
Ccr7.1	7.31979695292581e-110	-0.969943032272214	0.045	0.257	8.96455532824824e-106	1	Ccr7	CM
Tbc1d10c.1	4.76865440743007e-108	-0.624683233006317	0.042	0.25	5.84017105277961e-104	1	Tbc1d10c	NA
Calm1.1	1.28362985246474e-107	0.254120869843797	0.979	0.914	1.57206148031357e-103	1	Calm1	NA
Fosb.1	2.07337345198323e-107	0.347508752128407	0.7	0.391	2.53926046664386e-103	1	Fosb	TF
Rplp0	2.45012222739182e-107	-0.523240559058304	0.987	0.964	3.00066469188676e-103	1	Rplp0	NA
Txn1.1	3.36911257191283e-107	0.254338272919686	0.946	0.737	4.12615216682165e-103	1	Txn1	NA
Sat1.1	4.27548402821647e-107	0.29427944384964	0.92	0.642	5.23618528935672e-103	1	Sat1	NA
Trac.1	9.14023001751516e-105	-0.938476866980253	0.04	0.242	1.11940397024508e-100	1	Trac	NA
Hmgb2.1	2.09473959050425e-104	-0.862052060368835	0.532	0.609	2.56542757649056e-100	1	Hmgb2	TF
Rpl22.1	1.3962954745727e-103	-0.351138647883031	0.95	0.903	1.71004306770919e-99	1	Rpl22	NA
Aldoa.1	5.19480978574089e-103	0.332442305408108	0.901	0.699	6.36208354459687e-99	1	Aldoa	NA
Rpl36.1	1.1307429146585e-102	-0.321318553370471	0.989	0.957	1.38482084758226e-98	1	Rpl36	NA
Ifi27l2a.1	3.27298846424869e-102	0.430136420570686	0.758	0.476	4.00842897216538e-98	1	Ifi27l2a	NA
Rpl15.1	4.4015027137363e-102	-0.398871758225109	0.969	0.922	5.39052037351285e-98	1	Rpl15	NA
Hspa5.1	7.69045605496133e-102	0.380635867634459	0.851	0.559	9.41850153051114e-98	1	Hspa5	NA
Pnrc1	1.06505636623908e-101	-0.730494956595119	0.55	0.621	1.304374531733e-97	1	Pnrc1	NA
Laptm5.1	2.82776320024015e-101	0.280723922695629	0.982	0.796	3.46316159133411e-97	1	Laptm5	NA
Rps28.1	1.14195124246091e-100	-0.334385577451995	0.99	0.971	1.39854768664188e-96	1	Rps28	NA
Lat.1	1.32804624936979e-99	-0.772715254357402	0.048	0.244	1.62645824160318e-95	1	Lat	NA
Cd3e.1	1.4811141048562e-98	-0.752973896887704	0.027	0.217	1.81392044421739e-94	1	Cd3e	NA
Shisa5.1	1.51362362407566e-98	-0.572945142607475	0.874	0.837	1.85373485240546e-94	1	Shisa5	NA
Ablim1.1	1.19751393833365e-96	-0.590834424050182	0.036	0.227	1.46659532027722e-92	1	Ablim1	NA
mt-Co2	3.78729214287962e-95	0.423061382967746	0.999	0.958	4.63829668738467e-91	1	mt-Co2	NA
Skap1.1	5.3618655540028e-95	-0.599152307356765	0.022	0.205	6.56667674398722e-91	1	Skap1	NA
Rpl11.1	6.07670681528378e-95	-0.333817610344402	0.989	0.967	7.44214283667804e-91	1	Rpl11	NA
Ptprc	6.64591056800502e-95	-0.491360241102863	0.768	0.755	8.13924667263575e-91	1	Ptprc	CM
Rps29.1	6.97997363768241e-93	-0.338062692404094	0.999	0.997	8.54837371406965e-89	1	Rps29	NA
Cycs.1	1.58496708816344e-92	0.26670698553204	0.761	0.458	1.94110919287377e-88	1	Cycs	NA
Cox7a2l	2.42811820082937e-92	-0.447761323081376	0.796	0.773	2.97371636055573e-88	1	Cox7a2l	NA
Rps27a	2.73777670485985e-92	-0.261281643665066	0.991	0.993	3.35295513044186e-88	1	Rps27a	NA
Txk.1	5.89566245679359e-92	-0.732732933223715	0.024	0.204	7.22041781083511e-88	1	Txk	NA
Hcst.1	4.31901079778582e-91	-0.821915232968184	0.522	0.576	5.2894925240483e-87	1	Hcst	NA
[truncated: 13,008 more rows]
