# Supplementary material for: Dynamic atlas of immune cells reveals multiple functional features of macrophages associated with progression of pulmonary fibrosis
Source: Front Immunol. 2023 Sep 13;14:1230266. doi: 10.3389/fimmu.2023.1230266 (PMC10525351; doi:10.3389/fimmu.2023.1230266)
Supplement: Supplementary file 10 [file Table_2.csv]

	p_val	avg_logFC	pct.1	pct.2	p_val_adj	cluster	gene	category
Chil3.Mac	0	2.99977709521875	0.855	0.371	0	Mac	Chil3	Sec
Spp1.Mac	0	2.77694716216188	0.857	0.565	0	Mac	Spp1	NA
Lyz2.Mac	0	2.69799820474893	0.999	0.863	0	Mac	Lyz2	Sec
Lpl.Mac	0	2.6186717848138	0.821	0.091	0	Mac	Lpl	CM
Ear2.Mac	0	2.5500044752555	0.77	0.122	0	Mac	Ear2	NA
Apoe.Mac	0	2.39967059479041	0.785	0.602	0	Mac	Apoe	Sec
C1qb.Mac	0	2.21111400419109	0.6	0.165	0	Mac	C1qb	Sec
Fn1.Mac	0	2.18035233023798	0.767	0.128	0	Mac	Fn1	CM
Ctss.Mac	0	2.1685084334923	0.996	0.679	0	Mac	Ctss	NA
Psap.Mac	0	2.11675220407571	0.996	0.648	0	Mac	Psap	CM
C1qa.Mac	0	2.09534975034183	0.538	0.145	0	Mac	C1qa	CM
Ctsd.Mac	0	2.0629131397489	0.966	0.633	0	Mac	Ctsd	CM
Ctsb.Mac	0	2.03957892281905	0.966	0.416	0	Mac	Ctsb	CM
Lgals3.Mac	0	1.93111169423939	0.983	0.454	0	Mac	Lgals3	NA
C1qc.Mac	0	1.91094120922706	0.502	0.105	0	Mac	C1qc	Sec
Mt1.Mac	0	1.86263606881747	0.884	0.221	0	Mac	Mt1	NA
Grn.Mac	0	1.8400627164788	0.938	0.229	0	Mac	Grn	CM
Cd9.Mac	0	1.69141296446405	0.913	0.464	0	Mac	Cd9	NA
Ftl1.Mac	0	1.66836966616766	1	0.985	0	Mac	Ftl1	NA
Mpeg1.Mac	0	1.64608053105512	0.881	0.132	0	Mac	Mpeg1	NA
Ctsl.Mac	0	1.62258265728862	0.749	0.147	0	Mac	Ctsl	NA
Tgfbi.Mac	0	1.6097227778478	0.883	0.232	0	Mac	Tgfbi	NA
Ear1.Mac	0	1.5820232776574	0.343	0.015	0	Mac	Ear1	NA
Prdx1.Mac	0	1.49453877819699	0.94	0.52	0	Mac	Prdx1	NA
Cybb.Mac	0	1.48016511817133	0.88	0.155	0	Mac	Cybb	NA
Hebp1.Mac	0	1.4768001958382	0.673	0.029	0	Mac	Hebp1	NA
Ccl9.Mac	0	1.45978210915006	0.597	0.124	0	Mac	Ccl9	Sec
Sgk1.Mac	0	1.44458273171259	0.757	0.135	0	Mac	Sgk1	NA
Lgmn.Mac	0	1.4313465513508	0.733	0.146	0	Mac	Lgmn	NA
Cd63.Mac	0	1.42604634243036	0.689	0.234	0	Mac	Cd63	CM
Ccl6.Mac	0	1.40708316887662	0.971	0.499	0	Mac	Ccl6	NA
Cd68.Mac	0	1.39709482380883	0.813	0.138	0	Mac	Cd68	NA
Plin2.Mac	0	1.39345214927518	0.869	0.172	0	Mac	Plin2	NA
Lmna.Mac	0	1.38288727628465	0.751	0.096	0	Mac	Lmna	NA
Trf.Mac	0	1.36570842555038	0.775	0.111	0	Mac	Trf	Sec
Trem2.Mac	0	1.36533544475753	0.64	0.061	0	Mac	Trem2	CM
Cstb.Mac	0	1.36328990468707	0.908	0.413	0	Mac	Cstb	NA
Dbi.Mac	0	1.35712487702577	0.906	0.325	0	Mac	Dbi	NA
Axl.Mac	0	1.35477182211389	0.735	0.06	0	Mac	Axl	CM
Ctsc.Mac	0	1.33484706976081	0.861	0.235	0	Mac	Ctsc	CM
Mrc1.Mac	0	1.32873294342059	0.671	0.038	0	Mac	Mrc1	CM
Pld3.Mac	0	1.32178476178409	0.786	0.179	0	Mac	Pld3	CM
Plet1.Mac	0	1.31969641666661	0.464	0.052	0	Mac	Plet1	NA
Lrp1.Mac	0	1.31052257508789	0.786	0.038	0	Mac	Lrp1	CM
Ccl2.Mac	0	1.30281353408599	0.296	0.052	0	Mac	Ccl2	NA
Abcg1.Mac	0	1.26061190529025	0.653	0.107	0	Mac	Abcg1	NA
Gm42418.Mac	0	1.26038045119024	0.895	0.567	0	Mac	Gm42418	NA
Car4.Mac	0	1.24637367599136	0.349	0.028	0	Mac	Car4	NA
Tcf7l2.Mac	0	1.24578049258231	0.608	0.023	0	Mac	Tcf7l2	TF
App.Mac	0	1.24124082264286	0.827	0.124	0	Mac	App	NA
Anxa5.Mac	0	1.23937428540774	0.877	0.247	0	Mac	Anxa5	NA
Cd302.Mac	0	1.23809938872133	0.737	0.055	0	Mac	Cd302	CM
Ltc4s.Mac	0	1.23386578795291	0.57	0.052	0	Mac	Ltc4s	NA
Lamp1.Mac	0	1.22717100226035	0.922	0.34	0	Mac	Lamp1	CM
Sirpa.Mac	0	1.21662679831808	0.833	0.125	0	Mac	Sirpa	CM
Ftl1-ps1.Mac	0	1.21344319776163	0.914	0.421	0	Mac	Ftl1-ps1	NA
Atp6v0d2.Mac	0	1.20908581839169	0.555	0.022	0	Mac	Atp6v0d2	NA
Fabp5.Mac	0	1.20718566379626	0.724	0.215	0	Mac	Fabp5	NA
Vim.Mac	0	1.19719270153913	0.969	0.597	0	Mac	Vim	NA
S100a1.Mac	0	1.18156239711589	0.677	0.076	0	Mac	S100a1	NA
Ms4a6c.Mac	0	1.1794976606953	0.616	0.095	0	Mac	Ms4a6c	NA
Arg1.Mac	0	1.17375987052566	0.309	0.031	0	Mac	Arg1	NA
Dab2.Mac	0	1.17359717461452	0.689	0.052	0	Mac	Dab2	NA
Aprt.Mac	0	1.16868291638409	0.864	0.307	0	Mac	Aprt	NA
Hk2.Mac	0	1.16184435876685	0.634	0.092	0	Mac	Hk2	NA
Gpnmb.Mac	0	1.15419833676726	0.422	0.049	0	Mac	Gpnmb	CM
Ctsz.Mac	0	1.15200951835569	0.919	0.373	0	Mac	Ctsz	NA
F7.Mac	0	1.14369539895079	0.627	0.033	0	Mac	F7	NA
Fth1.Mac	0	1.13878748197226	0.999	0.993	0	Mac	Fth1	NA
Ucp2.Mac	0	1.13822126029039	0.972	0.658	0	Mac	Ucp2	NA
Ctsa.Mac	0	1.1198203396273	0.855	0.235	0	Mac	Ctsa	CM
Dstn.Mac	0	1.11619724545512	0.82	0.18	0	Mac	Dstn	NA
Creg1.Mac	0	1.10501449785865	0.793	0.199	0	Mac	Creg1	NA
Clec4n.Mac	0	1.09524570010903	0.792	0.178	0	Mac	Clec4n	NA
Gpx1.Mac	0	1.094773694725	0.981	0.608	0	Mac	Gpx1	NA
Akr1a1.Mac	0	1.09084464074466	0.911	0.408	0	Mac	Akr1a1	NA
Hexa.Mac	0	1.07334920173852	0.804	0.185	0	Mac	Hexa	CM
Ctsk.Mac	0	1.07011171146391	0.376	0.019	0	Mac	Ctsk	NA
Rrbp1.Mac	0	1.05350206704512	0.892	0.316	0	Mac	Rrbp1	NA
Fabp1.Mac	0	1.04773803444452	0.178	0.004	0	Mac	Fabp1	NA
Mafb.Mac	0	1.03767547067847	0.448	0.022	0	Mac	Mafb	TF
Fcgr2b.Mac	0	1.03258384432771	0.666	0.139	0	Mac	Fcgr2b	NA
Cd44.Mac	0	1.02935019156896	0.899	0.354	0	Mac	Cd44	CM
Pld4.Mac	0	1.02929048171924	0.728	0.157	0	Mac	Pld4	CM
Csf1r.Mac	0	1.01182280121182	0.673	0.089	0	Mac	Csf1r	CM
Cyba.Mac	0	1.00920775511181	0.993	0.84	0	Mac	Cyba	NA
Tmem256.Mac	0	1.00427397607183	0.82	0.24	0	Mac	Tmem256	NA
Ptms.Mac	0	1.00390141481427	0.823	0.213	0	Mac	Ptms	NA
Abhd12.Mac	0	1.003373482571	0.71	0.106	0	Mac	Abhd12	NA
Hsp90b1.Mac	0	0.989179960971296	0.876	0.352	0	Mac	Hsp90b1	CM
Hmox1.Mac	0	0.988198541452031	0.488	0.054	0	Mac	Hmox1	NA
Mt2.Mac	0	0.978196136696876	0.301	0.044	0	Mac	Mt2	NA
Itgax.Mac	0	0.967202210561719	0.615	0.088	0	Mac	Itgax	CM
Zeb2.Mac	0	0.965829470081772	0.796	0.165	0	Mac	Zeb2	TF
Il18.Mac	0	0.964454619028328	0.468	0.027	0	Mac	Il18	NA
Klhdc4.Mac	0	0.964114902381771	0.584	0.083	0	Mac	Klhdc4	NA
Naaa.Mac	0	0.95872798873386	0.734	0.105	0	Mac	Naaa	NA
Ms4a6d.Mac	0	0.958696288518589	0.595	0.063	0	Mac	Ms4a6d	NA
Gngt2.Mac	0	0.950876774639789	0.831	0.286	0	Mac	Gngt2	NA
Fcer1g.Mac	0	0.950726987925388	0.992	0.561	0	Mac	Fcer1g	NA
Camk1.Mac	0	0.941517265976349	0.618	0.048	0	Mac	Camk1	NA
Cebpa.Mac	0	0.937941471845658	0.62	0.044	0	Mac	Cebpa	TF
Anxa4.Mac	0	0.918725068148254	0.641	0.081	0	Mac	Anxa4	NA
Clec4a2.Mac	0	0.905482994805885	0.659	0.096	0	Mac	Clec4a2	NA
Msr1.Mac	0	0.896030203866028	0.516	0.019	0	Mac	Msr1	CM
Tuba1b.Mac	0	0.895368675246029	0.845	0.403	0	Mac	Tuba1b	NA
Laptm5.Mac	0	0.893399123393693	0.982	0.727	0	Mac	Laptm5	NA
Wfdc17.Mac	0	0.884943597724194	0.815	0.354	0	Mac	Wfdc17	NA
Mapk3.Mac	0	0.881435239669642	0.742	0.172	0	Mac	Mapk3	NA
Csf2ra.Mac	0	0.879489376254691	0.766	0.171	0	Mac	Csf2ra	CM
Etfb.Mac	0	0.878380062146348	0.786	0.245	0	Mac	Etfb	NA
Slc6a6.Mac	0	0.877665519389477	0.746	0.186	0	Mac	Slc6a6	CM
Furin.Mac	0	0.871628822674412	0.679	0.133	0	Mac	Furin	NA
Fcgr3.Mac	0	0.870498685543087	0.78	0.203	0	Mac	Fcgr3	NA
Anxa2.Mac	0	0.867645474635967	0.931	0.446	0	Mac	Anxa2	CM
Capg.Mac	0	0.866031397898954	0.885	0.376	0	Mac	Capg	NA
F11r.Mac	0	0.862194991337213	0.566	0.049	0	Mac	F11r	CM
Myof.Mac	0	0.85989551989727	0.551	0.018	0	Mac	Myof	NA
Atpif1.Mac	0	0.859387183991207	0.837	0.336	0	Mac	Atpif1	NA
Cd300c2.Mac	0	0.854409066736368	0.757	0.168	0	Mac	Cd300c2	NA
Reep5.Mac	0	0.853141337712749	0.89	0.435	0	Mac	Reep5	NA
Lipa.Mac	0	0.847032377113448	0.582	0.079	0	Mac	Lipa	NA
Rnh1.Mac	0	0.842490293592386	0.759	0.247	0	Mac	Rnh1	NA
Gns.Mac	0	0.835414698016458	0.651	0.115	0	Mac	Gns	CM
Nceh1.Mac	0	0.834396493066597	0.562	0.049	0	Mac	Nceh1	CM
Comt.Mac	0	0.833803037100057	0.692	0.134	0	Mac	Comt	NA
Vat1.Mac	0	0.830856272877429	0.537	0.045	0	Mac	Vat1	NA
Klf4.Mac	0	0.825097349463959	0.624	0.116	0	Mac	Klf4	TF
Selenop.Mac	0	0.824112347838457	0.67	0.184	0	Mac	Selenop	Sec
Tkt.Mac	0	0.822781532538824	0.856	0.333	0	Mac	Tkt	NA
Mgst1.Mac	0	0.820633944776527	0.702	0.123	0	Mac	Mgst1	NA
Npc2.Mac	0	0.818034825072448	0.938	0.608	0	Mac	Npc2	NA
Clec4a3.Mac	0	0.816301651312433	0.518	0.026	0	Mac	Clec4a3	NA
Sdcbp.Mac	0	0.815623486054793	0.895	0.423	0	Mac	Sdcbp	NA
Ctsh.Mac	0	0.81503580282603	0.865	0.317	0	Mac	Ctsh	NA
Sh3bgrl.Mac	0	0.811675540109308	0.735	0.181	0	Mac	Sh3bgrl	NA
mt-Co2.Mac	0	0.805311414250243	0.997	0.944	0	Mac	mt-Co2	NA
Sdc3.Mac	0	0.803755723314623	0.51	0.038	0	Mac	Sdc3	NA
Calr.Mac	0	0.800962056386504	0.89	0.465	0	Mac	Calr	NA
F10.Mac	0	0.800295640249227	0.486	0.028	0	Mac	F10	NA
Itgb5.Mac	0	0.80015310561141	0.518	0.015	0	Mac	Itgb5	CM
Canx.Mac	0	0.799431939799933	0.771	0.249	0	Mac	Canx	NA
Rassf4.Mac	0	0.797247074322409	0.61	0.082	0	Mac	Rassf4	NA
Lgals1.Mac	0	0.79709572528347	0.93	0.468	0	Mac	Lgals1	NA
Ms4a8a.Mac	0	0.795245450198336	0.446	0.011	0	Mac	Ms4a8a	NA
mt-Co1.Mac	0	0.793446522700167	0.998	0.96	0	Mac	mt-Co1	NA
Tlr2.Mac	0	0.792822690641119	0.652	0.126	0	Mac	Tlr2	CM
Rps27l.Mac	0	0.789464039812557	0.876	0.373	0	Mac	Rps27l	NA
Uqcr11.Mac	0	0.786769015174572	0.885	0.454	0	Mac	Uqcr11	NA
Dhrs3.Mac	0	0.786747187972829	0.566	0.065	0	Mac	Dhrs3	NA
Atp6v0b.Mac	0	0.78464906861593	0.9	0.41	0	Mac	Atp6v0b	NA
Cndp2.Mac	0	0.784547182664194	0.641	0.107	0	Mac	Cndp2	NA
Ahnak.Mac	0	0.7804038888007	0.777	0.219	0	Mac	Ahnak	NA
Anxa3.Mac	0	0.780333107249219	0.568	0.072	0	Mac	Anxa3	NA
Ptpn12.Mac	0	0.779677107691067	0.576	0.103	0	Mac	Ptpn12	NA
Iqgap1.Mac	0	0.779571419433257	0.899	0.47	0	Mac	Iqgap1	NA
Sept9.Mac	0	0.77313876362677	0.667	0.178	0	Mac	Sept9	NA
Slc15a3.Mac	0	0.768108646180745	0.7	0.157	0	Mac	Slc15a3	NA
Asah1.Mac	0	0.760286436724996	0.686	0.142	0	Mac	Asah1	CM
Gstm1.Mac	0	0.758667522151505	0.467	0.04	0	Mac	Gstm1	NA
Adipor2.Mac	0	0.756551045360472	0.565	0.119	0	Mac	Adipor2	NA
Fkbp2.Mac	0	0.7559459737536	0.683	0.142	0	Mac	Fkbp2	NA
Colgalt1.Mac	0	0.753428293215778	0.646	0.123	0	Mac	Colgalt1	NA
Gapdh.Mac	0	0.753017486075884	0.967	0.789	0	Mac	Gapdh	CM
Txn1.Mac	0	0.752884150109274	0.954	0.654	0	Mac	Txn1	NA
mt-Nd4.Mac	0	0.751653673392876	0.991	0.889	0	Mac	mt-Nd4	NA
Cd36.Mac	0	0.750805609738	0.29	0.03	0	Mac	Cd36	CM
P4hb.Mac	0	0.750070519738229	0.709	0.177	0	Mac	P4hb	NA
Gsto1.Mac	0	0.747641303153233	0.655	0.122	0	Mac	Gsto1	NA
Esd.Mac	0	0.746965931810886	0.734	0.329	0	Mac	Esd	NA
Fam96a.Mac	0	0.745195765962002	0.721	0.252	0	Mac	Fam96a	NA
Dusp3.Mac	0	0.742339867947126	0.545	0.05	0	Mac	Dusp3	NA
Lmo4.Mac	0	0.740464907507507	0.689	0.238	0	Mac	Lmo4	NA
Fabp4.Mac	0	0.731165252591493	0.256	0.017	0	Mac	Fabp4	NA
Sulf2.Mac	0	0.723942195573813	0.511	0.044	0	Mac	Sulf2	CM
Mmp19.Mac	0	0.722034920475889	0.324	0.015	0	Mac	Mmp19	NA
Idh1.Mac	0	0.718466045247481	0.511	0.036	0	Mac	Idh1	NA
Flna.Mac	0	0.718099509480456	0.781	0.294	0	Mac	Flna	NA
Timp2.Mac	0	0.717083288421134	0.561	0.164	0	Mac	Timp2	NA
Olr1.Mac	0	0.714535749872929	0.413	0.024	0	Mac	Olr1	NA
mt-Nd3.Mac	0	0.71260636302206	0.926	0.634	0	Mac	mt-Nd3	NA
Lamp2.Mac	0	0.712175167086624	0.746	0.203	0	Mac	Lamp2	CM
Atp6v1e1.Mac	0	0.711984689857259	0.801	0.31	0	Mac	Atp6v1e1	NA
Man2b1.Mac	0	0.711782899152646	0.754	0.26	0	Mac	Man2b1	CM
Krt19.Mac	0	0.709596814728448	0.201	0.005	0	Mac	Krt19	NA
mt-Co3.Mac	0	0.708021258626404	0.998	0.969	0	Mac	mt-Co3	NA
Cox5a.Mac	0	0.707997194022786	0.865	0.528	0	Mac	Cox5a	NA
Csf2rb.Mac	0	0.706062897784602	0.682	0.164	0	Mac	Csf2rb	NA
Atp6v1b2.Mac	0	0.705916896525945	0.672	0.153	0	Mac	Atp6v1b2	NA
Aplp2.Mac	0	0.70260161852932	0.702	0.196	0	Mac	Aplp2	NA
Ccr2.Mac	0	0.701311302252359	0.373	0.109	0	Mac	Ccr2	NA
Tppp3.Mac	0	0.698708908434137	0.344	0.042	0	Mac	Tppp3	NA
Tmem14c.Mac	0	0.694471968331432	0.801	0.349	0	Mac	Tmem14c	NA
Gusb.Mac	0	0.69198402927532	0.628	0.123	0	Mac	Gusb	CM
Emp1.Mac	0	0.691090231265485	0.385	0.045	0	Mac	Emp1	CM
Wfdc21.Mac	0	0.690975998442599	0.586	0.201	0	Mac	Wfdc21	NA
Tmbim1.Mac	0	0.68987262324626	0.51	0.06	0	Mac	Tmbim1	NA
Slc7a2.Mac	0	0.683236273861764	0.411	0.013	0	Mac	Slc7a2	CM
Itgb2.Mac	0	0.683092871515656	0.84	0.363	0	Mac	Itgb2	CM
Mgst3.Mac	0	0.682319916943463	0.485	0.056	0	Mac	Mgst3	NA
Itpripl2.Mac	0	0.678333599061481	0.483	0.041	0	Mac	Itpripl2	NA
Ecm1.Mac	0	0.676880916733706	0.359	0.04	0	Mac	Ecm1	CM
Ctnnb1.Mac	0	0.676773771058587	0.603	0.137	0	Mac	Ctnnb1	NA
Krt79.Mac	0	0.675329352544171	0.162	0.005	0	Mac	Krt79	NA
H2-DMb1.Mac	0	0.672127657227977	0.614	0.179	0	Mac	H2-DMb1	NA
Pgd.Mac	0	0.671946302093515	0.72	0.201	0	Mac	Pgd	NA
Pmepa1.Mac	0	0.671231733991395	0.468	0.083	0	Mac	Pmepa1	NA
Pid1.Mac	0	0.66550337691115	0.447	0.041	0	Mac	Pid1	NA
Tpp1.Mac	0	0.663889648590134	0.569	0.077	0	Mac	Tpp1	CM
Blvra.Mac	0	0.659574875913924	0.58	0.091	0	Mac	Blvra	NA
Cd164.Mac	0	0.659408211779639	0.586	0.215	0	Mac	Cd164	CM
Xbp1.Mac	0	0.659311524775593	0.702	0.182	0	Mac	Xbp1	TF
Mcemp1.Mac	0	0.656987715423314	0.713	0.218	0	Mac	Mcemp1	NA
Snx10.Mac	0	0.654704564550256	0.593	0.116	0	Mac	Snx10	NA
mt-Nd1.Mac	0	0.65312046601632	0.997	0.902	0	Mac	mt-Nd1	NA
Clic4.Mac	0	0.65249837563671	0.527	0.087	0	Mac	Clic4	NA
Glul.Mac	0	0.652411829573181	0.599	0.135	0	Mac	Glul	NA
Lilr4b.Mac	0	0.650480730395193	0.725	0.237	0	Mac	Lilr4b	NA
BC005537.Mac	0	0.650286523107311	0.676	0.204	0	Mac	BC005537	NA
Soat1.Mac	0	0.648504304349441	0.554	0.084	0	Mac	Soat1	NA
Prdx5.Mac	0	0.646774710136112	0.92	0.517	0	Mac	Prdx5	NA
Tcirg1.Mac	0	0.643911257406373	0.545	0.079	0	Mac	Tcirg1	NA
Atp6v1a.Mac	0	0.643869464127556	0.566	0.097	0	Mac	Atp6v1a	CM
Pla2g15.Mac	0	0.642315834182173	0.433	0.024	0	Mac	Pla2g15	NA
Hexb.Mac	0	0.642218824702903	0.639	0.213	0	Mac	Hexb	CM
S100a4.Mac	0	0.641669471710028	0.704	0.319	0	Mac	S100a4	NA
Laptm4a.Mac	0	0.638643211274602	0.752	0.257	0	Mac	Laptm4a	NA
Gm2a.Mac	0	0.637350374413557	0.834	0.356	0	Mac	Gm2a	NA
Ndufc1.Mac	0	0.633319202783758	0.74	0.284	0	Mac	Ndufc1	NA
Aif1.Mac	0	0.633158020535523	0.346	0.078	0	Mac	Aif1	NA
Sort1.Mac	0	0.633013192552364	0.412	0.017	0	Mac	Sort1	CM
Fcgr1.Mac	0	0.632722644993329	0.396	0.023	0	Mac	Fcgr1	CM
Pdia6.Mac	0	0.632664089094246	0.695	0.219	0	Mac	Pdia6	NA
Irf2bp2.Mac	0	0.632036499543394	0.672	0.184	0	Mac	Irf2bp2	NA
mt-Atp6.Mac	0	0.631446425179277	0.998	0.97	0	Mac	mt-Atp6	NA
Dmxl2.Mac	0	0.628270248300094	0.48	0.048	0	Mac	Dmxl2	NA
Atp5g3.Mac	0	0.626045109459172	0.841	0.451	0	Mac	Atp5g3	NA
Sat1.Mac	0	0.621658713223291	0.907	0.546	0	Mac	Sat1	NA
Cenpb.Mac	0	0.621562437641186	0.531	0.085	0	Mac	Cenpb	NA
Adgre1.Mac	0	0.620934459058033	0.482	0.032	0	Mac	Adgre1	NA
Prkcd.Mac	0	0.620249180086777	0.71	0.235	0	Mac	Prkcd	NA
Mertk.Mac	0	0.618509018679887	0.395	0.002	0	Mac	Mertk	CM
Scarb2.Mac	0	0.617293189021982	0.583	0.108	0	Mac	Scarb2	CM
Serpinb6a.Mac	0	0.612819502061107	0.421	0.065	0	Mac	Serpinb6a	NA
M6pr.Mac	0	0.611910520299415	0.771	0.303	0	Mac	M6pr	CM
Sh2d1b1.Mac	0	0.611160015701836	0.459	0.043	0	Mac	Sh2d1b1	NA
mt-Cytb.Mac	0	0.610497133629344	0.994	0.923	0	Mac	mt-Cytb	NA
Nme1.Mac	0	0.609710472272849	0.806	0.414	0	Mac	Nme1	NA
Nmt1.Mac	0	0.60945773330859	0.781	0.31	0	Mac	Nmt1	NA
Pgam1.Mac	0	0.609319175506056	0.667	0.24	0	Mac	Pgam1	NA
Dapk1.Mac	0	0.608555629351203	0.437	0.048	0	Mac	Dapk1	NA
Fam129b.Mac	0	0.606239620781386	0.454	0.032	0	Mac	Fam129b	NA
Alas1.Mac	0	0.606103437208169	0.49	0.079	0	Mac	Alas1	NA
Shtn1.Mac	0	0.605785696406824	0.446	0.048	0	Mac	Shtn1	NA
Pitpna.Mac	0	0.603942668455228	0.814	0.391	0	Mac	Pitpna	NA
AU020206.Mac	0	0.598930584047687	0.566	0.127	0	Mac	AU020206	NA
Dpep2.Mac	0	0.597423965361082	0.348	0.012	0	Mac	Dpep2	CM
Adam15.Mac	0	0.596870027255228	0.446	0.037	0	Mac	Adam15	NA
Alox5ap.Mac	0	0.596221367693146	0.931	0.338	0	Mac	Alox5ap	NA
Runx1.Mac	0	0.595489048916305	0.601	0.17	0	Mac	Runx1	TF
Bst1.Mac	0	0.594939256690678	0.578	0.106	0	Mac	Bst1	CM
Igf1.Mac	0	0.594655937442938	0.274	0.011	0	Mac	Igf1	Sec
Cyb5r3.Mac	0	0.593956018040109	0.565	0.134	0	Mac	Cyb5r3	NA
Lamtor4.Mac	0	0.593369206199417	0.768	0.321	0	Mac	Lamtor4	NA
Uqcrb.Mac	0	0.592468095565392	0.846	0.482	0	Mac	Uqcrb	NA
Uqcrq.Mac	0	0.591413115299636	0.898	0.565	0	Mac	Uqcrq	NA
Nrp2.Mac	0	0.590705802982731	0.411	0.022	0	Mac	Nrp2	CM
Smpdl3a.Mac	0	0.58895114541529	0.648	0.229	0	Mac	Smpdl3a	Sec
Fcgrt.Mac	0	0.588915743243587	0.448	0.088	0	Mac	Fcgrt	CM
Prdx2.Mac	0	0.586922938456109	0.74	0.293	0	Mac	Prdx2	NA
Cox4i1.Mac	0	0.586541764153577	0.985	0.9	0	Mac	Cox4i1	NA
Atp5k.Mac	0	0.585971599447182	0.887	0.553	0	Mac	Atp5k	NA
Atox1.Mac	0	0.5853180518117	0.941	0.54	0	Mac	Atox1	NA
Znhit1.Mac	0	0.585085287385955	0.657	0.176	0	Mac	Znhit1	NA
Romo1.Mac	0	0.584654132385244	0.789	0.355	0	Mac	Romo1	NA
Cox6b1.Mac	0	0.583264650819552	0.944	0.742	0	Mac	Cox6b1	NA
Pdia3.Mac	0	0.578874676912859	0.789	0.343	0	Mac	Pdia3	NA
Rab1a.Mac	0	0.578475094221077	0.652	0.183	0	Mac	Rab1a	NA
Fcor.Mac	0	0.57732686876006	0.368	0.019	0	Mac	Fcor	NA
Capza2.Mac	0	0.576923223703394	0.813	0.398	0	Mac	Capza2	NA
Renbp.Mac	0	0.576254794681572	0.46	0.038	0	Mac	Renbp	NA
Cltc.Mac	0	0.575369752844056	0.608	0.154	0	Mac	Cltc	CM
C3ar1.Mac	0	0.573409805899251	0.298	0.009	0	Mac	C3ar1	CM
Ddhd1.Mac	0	0.573127925424466	0.452	0.069	0	Mac	Ddhd1	NA
Atp5g1.Mac	0	0.572742851985623	0.84	0.483	0	Mac	Atp5g1	NA
Ncoa4.Mac	0	0.570432683696537	0.472	0.092	0	Mac	Ncoa4	NA
Pltp.Mac	0	0.570210827270093	0.34	0.028	0	Mac	Pltp	CM
Prcp.Mac	0	0.569878612886816	0.644	0.179	0	Mac	Prcp	NA
Tbxas1.Mac	0	0.567743967336831	0.44	0.027	0	Mac	Tbxas1	NA
Metap2.Mac	0	0.565517477279712	0.7	0.236	0	Mac	Metap2	NA
Lgals3bp.Mac	0	0.561768128149439	0.479	0.102	0	Mac	Lgals3bp	CM
Gpr137b.Mac	0	0.560936452797679	0.488	0.086	0	Mac	Gpr137b	NA
Slamf9.Mac	0	0.558775442397337	0.428	0.053	0	Mac	Slamf9	CM
Actb.Mac	0	0.55762042015381	1	0.998	0	Mac	Actb	NA
Cops9.Mac	0	0.557513764593881	0.848	0.494	0	Mac	Cops9	NA
Atp6v0e.Mac	0	0.555847971859414	0.874	0.567	0	Mac	Atp6v0e	NA
Sem1.Mac	0	0.555788566302461	0.954	0.754	0	Mac	Sem1	NA
Gdf15.Mac	0	0.555374860921227	0.219	0.019	0	Mac	Gdf15	Sec
Clta.Mac	0	0.554689662514276	0.912	0.626	0	Mac	Clta	NA
F13a1.Mac	0	0.554664764711067	0.179	0.008	0	Mac	F13a1	NA
Blvrb.Mac	0	0.551039408984442	0.544	0.141	0	Mac	Blvrb	NA
Ramp1.Mac	0	0.550765391346371	0.642	0.184	0	Mac	Ramp1	NA
Ppp1r14b.Mac	0	0.550353238816014	0.586	0.167	0	Mac	Ppp1r14b	NA
Vamp8.Mac	0	0.548561059768732	0.896	0.52	0	Mac	Vamp8	NA
Atp1a1.Mac	0	0.548390031211874	0.695	0.251	0	Mac	Atp1a1	CM
Rhoc.Mac	0	0.5479420133948	0.425	0.08	0	Mac	Rhoc	NA
Ndufb8.Mac	0	0.547759418237434	0.776	0.363	0	Mac	Ndufb8	NA
Rpn1.Mac	0	0.547701840824706	0.536	0.117	0	Mac	Rpn1	CM
Gda.Mac	0	0.547623574055227	0.676	0.163	0	Mac	Gda	NA
Atp6v0d1.Mac	0	0.544846513274046	0.662	0.212	0	Mac	Atp6v0d1	NA
Bhlhe41.Mac	0	0.543590948473486	0.339	0.018	0	Mac	Bhlhe41	TF
Ms4a7.Mac	0	0.543103443890554	0.217	0.009	0	Mac	Ms4a7	NA
Pdpn.Mac	0	0.542182382456584	0.319	0.017	0	Mac	Pdpn	CM
Syngr1.Mac	0	0.541734371323001	0.267	0.014	0	Mac	Syngr1	NA
Atp13a2.Mac	0	0.541591184808632	0.463	0.055	0	Mac	Atp13a2	NA
Bri3.Mac	0	0.541385733334418	0.765	0.328	0	Mac	Bri3	NA
Metrnl.Mac	0	0.540559531968291	0.601	0.156	0	Mac	Metrnl	Sec
Nagk.Mac	0	0.537333113266375	0.481	0.08	0	Mac	Nagk	NA
Smdt1.Mac	0	0.536491748977596	0.837	0.421	0	Mac	Smdt1	NA
Tmem106a.Mac	0	0.535207024841724	0.428	0.046	0	Mac	Tmem106a	NA
P2ry6.Mac	0	0.534201639793499	0.414	0.041	0	Mac	P2ry6	NA
Rnpep.Mac	0	0.533293936002502	0.54	0.104	0	Mac	Rnpep	NA
Anxa1.Mac	0	0.532457038050324	0.764	0.26	0	Mac	Anxa1	NA
Cyfip1.Mac	0	0.532032793717983	0.485	0.069	0	Mac	Cyfip1	NA
Aldoa.Mac	0	0.530779212236296	0.904	0.622	0	Mac	Aldoa	NA
Tbca.Mac	0	0.529903859348895	0.871	0.527	0	Mac	Tbca	NA
Tgfb1.Mac	0	0.529381061026706	0.792	0.342	0	Mac	Tgfb1	CM
Uap1l1.Mac	0	0.527019225196707	0.469	0.07	0	Mac	Uap1l1	NA
Kazald1.Mac	0	0.526789471526719	0.31	0.007	0	Mac	Kazald1	Sec
Sgpl1.Mac	0	0.526582331796506	0.515	0.095	0	Mac	Sgpl1	NA
Pald1.Mac	0	0.525194473145533	0.372	0.02	0	Mac	Pald1	NA
Net1.Mac	0	0.524557030378076	0.358	0.053	0	Mac	Net1	NA
Tns1.Mac	0	0.522431330813294	0.334	0.016	0	Mac	Tns1	NA
Cox6c.Mac	0	0.522014731389233	0.942	0.747	0	Mac	Cox6c	NA
Pon2.Mac	0	0.521234440883686	0.567	0.134	0	Mac	Pon2	CM
Nme2.Mac	0	0.521100822224816	0.783	0.407	0	Mac	Nme2	TF
Ap2s1.Mac	0	0.518622973244521	0.802	0.393	0	Mac	Ap2s1	NA
Cib2.Mac	0	0.518416137988247	0.382	0.029	0	Mac	Cib2	NA
Rexo2.Mac	0	0.516154628311836	0.68	0.251	0	Mac	Rexo2	NA
Tmem160.Mac	0	0.516050008986718	0.791	0.36	0	Mac	Tmem160	NA
Slc39a1.Mac	0	0.515387739639925	0.434	0.06	0	Mac	Slc39a1	NA
Mmp14.Mac	0	0.51463209785205	0.329	0.029	0	Mac	Mmp14	NA
Rnase4.Mac	0	0.514431712207642	0.348	0.018	0	Mac	Rnase4	NA
Erp29.Mac	0	0.512713652150293	0.812	0.387	0	Mac	Erp29	NA
Ndufb2.Mac	0	0.511352258355993	0.705	0.278	0	Mac	Ndufb2	NA
Cfb.Mac	0	0.51102127689537	0.288	0.011	0	Mac	Cfb	Sec
Snx1.Mac	0	0.510824757065119	0.564	0.141	0	Mac	Snx1	NA
Capns1.Mac	0	0.509575552178752	0.835	0.425	0	Mac	Capns1	NA
Trappc2l.Mac	0	0.507591726844154	0.644	0.205	0	Mac	Trappc2l	NA
Ywhab.Mac	0	0.506853434292343	0.774	0.352	0	Mac	Ywhab	NA
Ybx1.Mac	0	0.506444034755684	0.933	0.721	0	Mac	Ybx1	CM
mt-Atp8.Mac	0	0.50596750751819	0.557	0.178	0	Mac	mt-Atp8	NA
Tgfbr1.Mac	0	0.505807601884903	0.446	0.071	0	Mac	Tgfbr1	CM
Plod3.Mac	0	0.504749974429531	0.421	0.037	0	Mac	Plod3	CM
Cd200r4.Mac	0	0.502886981245982	0.358	0.022	0	Mac	Cd200r4	CM
Lamtor2.Mac	0	0.501700587658026	0.796	0.417	0	Mac	Lamtor2	NA
Sec61g.Mac	0	0.501608463614112	0.93	0.705	0	Mac	Sec61g	NA
Atp6ap1.Mac	0	0.501588108990197	0.687	0.234	0	Mac	Atp6ap1	CM
Gnb1.Mac	0	0.501415572203128	0.787	0.367	0	Mac	Gnb1	NA
Mcub.Mac	0	0.500845328154196	0.411	0.05	0	Mac	Mcub	NA
Cd300lf.Mac	0	0.50058808885148	0.649	0.186	0	Mac	Cd300lf	NA
Ap2a2.Mac	0	0.499758242621667	0.508	0.114	0	Mac	Ap2a2	NA
Mfsd1.Mac	0	0.499502032136984	0.482	0.077	0	Mac	Mfsd1	NA
Tagln2.Mac	0	0.498960841692206	0.864	0.512	0	Mac	Tagln2	NA
Dst.Mac	0	0.497838835202195	0.296	0.019	0	Mac	Dst	NA
Dnase2a.Mac	0	0.49665711026922	0.535	0.12	0	Mac	Dnase2a	NA
Cxcl16.Mac	0	0.495616965924153	0.42	0.1	0	Mac	Cxcl16	NA
Serpine1.Mac	0	0.495099040125963	0.226	0.005	0	Mac	Serpine1	NA
S100a13.Mac	0	0.494492922523452	0.82	0.41	0	Mac	S100a13	NA
Vcp.Mac	0	0.492758523578733	0.722	0.287	0	Mac	Vcp	NA
Luzp1.Mac	0	0.492131316682726	0.399	0.035	0	Mac	Luzp1	NA
Ldlr.Mac	0	0.491524886511923	0.327	0.045	0	Mac	Ldlr	CM
Nupr1.Mac	0	0.49111392235036	0.314	0.018	0	Mac	Nupr1	NA
Ifi207.Mac	0	0.490786507864522	0.361	0.026	0	Mac	Ifi207	NA
Spi1.Mac	0	0.489634583634283	0.907	0.353	0	Mac	Spi1	TF
Ccdc88a.Mac	0	0.489517378316745	0.403	0.061	0	Mac	Ccdc88a	NA
Pnp.Mac	0	0.487322605895607	0.549	0.138	0	Mac	Pnp	NA
Glud1.Mac	0	0.48689458621319	0.691	0.25	0	Mac	Glud1	NA
Sdf2l1.Mac	0	0.486643896586726	0.515	0.127	0	Mac	Sdf2l1	NA
Neat1.Mac	0	0.485731276000303	0.829	0.463	0	Mac	Neat1	NA
Tnfaip2.Mac	0	0.485005251000937	0.758	0.208	0	Mac	Tnfaip2	NA
Lair1.Mac	0	0.48486015005307	0.398	0.041	0	Mac	Lair1	CM
Ggh.Mac	0	0.483199253459266	0.504	0.092	0	Mac	Ggh	CM
Pirb.Mac	0	0.482116090653368	0.623	0.18	0	Mac	Pirb	NA
Serf2.Mac	0	0.481695695835609	0.981	0.912	0	Mac	Serf2	NA
Eif4a1.Mac	0	0.48061742374646	0.894	0.573	0	Mac	Eif4a1	NA
Ccr5.Mac	0	0.479315252998662	0.386	0.064	0	Mac	Ccr5	NA
mt-Nd4l.Mac	0	0.477508162745632	0.491	0.154	0	Mac	mt-Nd4l	NA
B4galt1.Mac	0	0.47515702978382	0.491	0.108	0	Mac	B4galt1	NA
Tyrobp.Mac	0	0.474808452584271	0.993	0.676	0	Mac	Tyrobp	NA
Gpx4.Mac	0	0.474278115631874	0.895	0.587	0	Mac	Gpx4	NA
Hspa5.Mac	0	0.474127323951689	0.822	0.467	0	Mac	Hspa5	NA
Sirpb1c.Mac	0	0.472941524518615	0.584	0.131	0	Mac	Sirpb1c	NA
Cox7c.Mac	0	0.472068179518002	0.947	0.764	0	Mac	Cox7c	NA
Uqcr10.Mac	0	0.471892537461213	0.863	0.537	0	Mac	Uqcr10	NA
Qdpr.Mac	0	0.471746963735245	0.498	0.118	0	Mac	Qdpr	NA
Tfec.Mac	0	0.469154686898405	0.335	0.005	0	Mac	Tfec	TF
Ccdc80.Mac	0	0.468609291208055	0.25	0.016	0	Mac	Ccdc80	CM
Tmed3.Mac	0	0.466967910118105	0.54	0.14	0	Mac	Tmed3	NA
Nampt.Mac	0	0.465440964839321	0.435	0.075	0	Mac	Nampt	NA
Clec12a.Mac	0	0.463971083846157	0.454	0.1	0	Mac	Clec12a	CM
Atp5e.Mac	0	0.461825447195162	0.959	0.86	0	Mac	Atp5e	NA
Pros1.Mac	0	0.458543234822977	0.325	0.01	0	Mac	Pros1	NA
Ppt2.Mac	0	0.455112495470106	0.424	0.065	0	Mac	Ppt2	NA
Npc1.Mac	0	0.454620093023916	0.398	0.046	0	Mac	Npc1	CM
Slc29a1.Mac	0	0.454479386301977	0.366	0.044	0	Mac	Slc29a1	CM
Acaa1a.Mac	0	0.453511838689813	0.655	0.236	0	Mac	Acaa1a	NA
Cd84.Mac	0	0.451788933466252	0.664	0.251	0	Mac	Cd84	CM
Nfam1.Mac	0	0.451578565677668	0.615	0.155	0	Mac	Nfam1	NA
Mfsd12.Mac	0	0.45135273872153	0.329	0.028	0	Mac	Mfsd12	NA
Tgm2.Mac	0	0.450738293904191	0.44	0.087	0	Mac	Tgm2	NA
Coro1c.Mac	0	0.450453722799868	0.49	0.114	0	Mac	Coro1c	NA
2010107E04Rik.Mac	0	0.44955436741691	0.905	0.68	0	Mac	2010107E04Rik	NA
Zfp703.Mac	0	0.449249482966195	0.318	0.03	0	Mac	Zfp703	NA
Gng5.Mac	0	0.449185463000115	0.943	0.735	0	Mac	Gng5	NA
Ncf2.Mac	0	0.448342620978281	0.751	0.255	0	Mac	Ncf2	NA
Bola2.Mac	0	0.448076135046296	0.82	0.469	0	Mac	Bola2	NA
Arhgdia.Mac	0	0.447913136157547	0.885	0.553	0	Mac	Arhgdia	NA
Timm13.Mac	0	0.447577441897465	0.778	0.38	0	Mac	Timm13	NA
Hip1.Mac	0	0.444280336495545	0.376	0.045	0	Mac	Hip1	NA
Cox7a2.Mac	0	0.444005804994228	0.893	0.634	0	Mac	Cox7a2	NA
Psmb6.Mac	0	0.443934346567116	0.772	0.425	0	Mac	Psmb6	NA
Tmed10.Mac	0	0.442241387264924	0.771	0.372	0	Mac	Tmed10	NA
Slc48a1.Mac	0	0.441679034440031	0.445	0.096	0	Mac	Slc48a1	NA
Il11ra1.Mac	0	0.441387318232488	0.325	0.022	0	Mac	Il11ra1	NA
Arl11.Mac	0	0.438556251800095	0.406	0.047	0	Mac	Arl11	NA
Ifi204.Mac	0	0.437868882505339	0.316	0.038	0	Mac	Ifi204	NA
Myadm.Mac	0	0.437744756197971	0.594	0.179	0	Mac	Myadm	NA
Ndufc2.Mac	0	0.436949811783341	0.715	0.313	0	Mac	Ndufc2	NA
Ssr4.Mac	0	0.43609398733024	0.811	0.462	0	Mac	Ssr4	NA
Fuca1.Mac	0	0.435226347877648	0.644	0.233	0	Mac	Fuca1	NA
Dync1i2.Mac	0	0.435120335791587	0.743	0.329	0	Mac	Dync1i2	NA
Cidec.Mac	0	0.432622795148493	0.153	0.002	0	Mac	Cidec	NA
Mpp1.Mac	0	0.432560834941898	0.485	0.101	0	Mac	Mpp1	NA
Rtn4.Mac	0	0.432303047865719	0.684	0.294	0	Mac	Rtn4	NA
Fam20c.Mac	0	0.431544658299691	0.305	0.013	0	Mac	Fam20c	NA
St13.Mac	0	0.430905614823044	0.718	0.321	0	Mac	St13	NA
Rtn3.Mac	0	0.430032231889232	0.676	0.259	0	Mac	Rtn3	NA
Atp5l.Mac	0	0.428327570361462	0.956	0.877	0	Mac	Atp5l	NA
Bsg.Mac	0	0.428199706147566	0.731	0.331	0	Mac	Bsg	CM
Tpi1.Mac	0	0.428025325872424	0.579	0.21	0	Mac	Tpi1	NA
Rab14.Mac	0	0.427856934545095	0.769	0.358	0	Mac	Rab14	NA
Acox1.Mac	0	0.427391113639577	0.35	0.045	0	Mac	Acox1	NA
Tnfsf12.Mac	0	0.425679842953056	0.345	0.03	0	Mac	Tnfsf12	NA
Mgat4b.Mac	0	0.423609921614379	0.33	0.032	0	Mac	Mgat4b	CM
Plgrkt.Mac	0	0.423208642475992	0.622	0.232	0	Mac	Plgrkt	NA
Lrpap1.Mac	0	0.422083279640611	0.428	0.086	0	Mac	Lrpap1	CM
Rxra.Mac	0	0.422004356154908	0.316	0.016	0	Mac	Rxra	TF
Nenf.Mac	0	0.421846288964094	0.449	0.095	0	Mac	Nenf	Sec
Nucb2.Mac	0	0.421825728265261	0.392	0.057	0	Mac	Nucb2	NA
Tnfrsf1b.Mac	0	0.420804474862737	0.504	0.138	0	Mac	Tnfrsf1b	NA
Ndufb6.Mac	0	0.420674498960193	0.668	0.287	0	Mac	Ndufb6	NA
Efhd2.Mac	0	0.420434439444318	0.756	0.32	0	Mac	Efhd2	NA
Daglb.Mac	0	0.420395157787724	0.359	0.045	0	Mac	Daglb	NA
Hint1.Mac	0	0.419578653706043	0.873	0.62	0	Mac	Hint1	NA
Mgll.Mac	0	0.418894004202529	0.217	0.012	0	Mac	Mgll	NA
Ndufs6.Mac	0	0.418700615061986	0.756	0.365	0	Mac	Ndufs6	NA
Rab5c.Mac	0	0.418157792001624	0.71	0.308	0	Mac	Rab5c	NA
S100a10.Mac	0	0.417194515449448	0.899	0.62	0	Mac	S100a10	NA
Cd200r1.Mac	0	0.416755754315648	0.35	0.037	0	Mac	Cd200r1	CM
Vdac2.Mac	0	0.415652855278777	0.724	0.358	0	Mac	Vdac2	CM
Rab32.Mac	0	0.414838416606017	0.428	0.081	0	Mac	Rab32	NA
Klhl9.Mac	0	0.414689302593488	0.361	0.048	0	Mac	Klhl9	NA
Epb41l2.Mac	0	0.414396692733802	0.44	0.097	0	Mac	Epb41l2	NA
Adam9.Mac	0	0.414288681684131	0.358	0.028	0	Mac	Adam9	CM
Abcc5.Mac	0	0.413961320579239	0.3	0.025	0	Mac	Abcc5	CM
Ski.Mac	0	0.413816820335005	0.493	0.115	0	Mac	Ski	NA
Surf4.Mac	0	0.41364119977722	0.55	0.166	0	Mac	Surf4	NA
Qk.Mac	0	0.413044211321152	0.492	0.124	0	Mac	Qk	NA
Stom.Mac	0	0.411991784385162	0.306	0.02	0	Mac	Stom	NA
Tifab.Mac	0	0.411572239358375	0.319	0.017	0	Mac	Tifab	NA
Aldh3b1.Mac	0	0.409983362037438	0.433	0.061	0	Mac	Aldh3b1	NA
Itga5.Mac	0	0.409768534398583	0.338	0.03	0	Mac	Itga5	CM
Cttnbp2nl.Mac	0	0.409443314376673	0.309	0.025	0	Mac	Cttnbp2nl	NA
Ndufa1.Mac	0	0.409048589920362	0.836	0.498	0	Mac	Ndufa1	NA
Slirp.Mac	0	0.409009689647084	0.627	0.239	0	Mac	Slirp	NA
Atp5j2.Mac	0	0.408780028321836	0.915	0.692	0	Mac	Atp5j2	NA
Tbc1d9.Mac	0	0.408142216914209	0.298	0.029	0	Mac	Tbc1d9	NA
Clec4a1.Mac	0	0.407716628457321	0.186	0.015	0	Mac	Clec4a1	NA
Plec.Mac	0	0.407401953871245	0.464	0.116	0	Mac	Plec	NA
Spint1.Mac	0	0.407133858171022	0.334	0.049	0	Mac	Spint1	NA
Tmem189.Mac	0	0.406623033795864	0.518	0.142	0	Mac	Tmem189	NA
Rex1bd.Mac	0	0.406292565514174	0.601	0.211	0	Mac	Rex1bd	NA
Ndufa2.Mac	0	0.406085633497273	0.925	0.7	0	Mac	Ndufa2	CM
Coro1b.Mac	0	0.405893107555615	0.657	0.254	0	Mac	Coro1b	NA
Chmp4b.Mac	0	0.405810998108188	0.848	0.482	0	Mac	Chmp4b	NA
Degs1.Mac	0	0.405681535336035	0.586	0.199	0	Mac	Degs1	NA
Mpc2.Mac	0	0.403366816060488	0.689	0.313	0	Mac	Mpc2	NA
Cox6a1.Mac	0	0.403187606997929	0.922	0.725	0	Mac	Cox6a1	NA
Hcfc1r1.Mac	0	0.402375727235061	0.633	0.257	0	Mac	Hcfc1r1	NA
Pnpla7.Mac	0	0.402275045099998	0.458	0.142	0	Mac	Pnpla7	NA
Eps8.Mac	0	0.400337957568128	0.334	0.044	0	Mac	Eps8	NA
Kcnq1ot1.Mac	0	0.400277949056824	0.43	0.126	0	Mac	Kcnq1ot1	NA
Cox5b.Mac	0	0.399781294161748	0.885	0.641	0	Mac	Cox5b	NA
Mef2a.Mac	0	0.399683952846083	0.49	0.117	0	Mac	Mef2a	TF
Tmcc3.Mac	0	0.399051064990853	0.369	0.057	0	Mac	Tmcc3	NA
Hnrnpab.Mac	0	0.398939522415328	0.663	0.3	0	Mac	Hnrnpab	NA
Ap1s1.Mac	0	0.398777042519904	0.436	0.091	0	Mac	Ap1s1	NA
Rab7b.Mac	0	0.398439955204045	0.28	0.02	0	Mac	Rab7b	NA
Gnaq.Mac	0	0.396367122070151	0.384	0.059	0	Mac	Gnaq	NA
Lpin1.Mac	0	0.396351862195776	0.284	0.047	0	Mac	Lpin1	NA
Srsf9.Mac	0	0.396167725834443	0.561	0.171	0	Mac	Srsf9	NA
Gabarap.Mac	0	0.395795423907963	0.948	0.74	0	Mac	Gabarap	NA
Gmpr.Mac	0	0.395539534321262	0.259	0.006	0	Mac	Gmpr	NA
Amz1.Mac	0	0.395286628453603	0.285	0.029	0	Mac	Amz1	NA
Sh3pxd2b.Mac	0	0.39486243260874	0.326	0.029	0	Mac	Sh3pxd2b	NA
Chp1.Mac	0	0.394761913174194	0.525	0.172	0	Mac	Chp1	NA
Tmco1.Mac	0	0.394499430079054	0.609	0.221	0	Mac	Tmco1	NA
1500011K16Rik.Mac	0	0.394324749026243	0.473	0.12	0	Mac	1500011K16Rik	NA
Lrp12.Mac	0	0.393582339161089	0.293	0.012	0	Mac	Lrp12	NA
Ndufv3.Mac	0	0.393354218276948	0.783	0.422	0	Mac	Ndufv3	NA
Gsap.Mac	0	0.393206458341042	0.358	0.059	0	Mac	Gsap	NA
Abr.Mac	0	0.392504111522397	0.409	0.083	0	Mac	Abr	NA
Olfm1.Mac	0	0.391628611240329	0.384	0.069	0	Mac	Olfm1	CM
Calm3.Mac	0	0.391324916789524	0.747	0.369	0	Mac	Calm3	NA
Plekhm2.Mac	0	0.390766895488869	0.312	0.04	0	Mac	Plekhm2	NA
Spns1.Mac	0	0.390416365947701	0.312	0.043	0	Mac	Spns1	NA
Tep1.Mac	0	0.390039832806694	0.393	0.071	0	Mac	Tep1	NA
Ptgfrn.Mac	0	0.389646627676557	0.299	0.01	0	Mac	Ptgfrn	CM
Cox6b2.Mac	0	0.389181849301897	0.231	0.021	0	Mac	Cox6b2	NA
Ccdc86.Mac	0	0.38895563173872	0.417	0.089	0	Mac	Ccdc86	NA
Ptpre.Mac	0	0.388935926601758	0.579	0.198	0	Mac	Ptpre	NA
Psen2.Mac	0	0.388267046803741	0.483	0.133	0	Mac	Psen2	NA
Rab8b.Mac	0	0.388118666425022	0.525	0.147	0	Mac	Rab8b	NA
Gba.Mac	0	0.387913008358126	0.409	0.076	0	Mac	Gba	CM
Lyn.Mac	0	0.387122082877572	0.666	0.237	0	Mac	Lyn	NA
Mtpn.Mac	0	0.386476755338911	0.609	0.237	0	Mac	Mtpn	NA
Fgr.Mac	0	0.386159447480326	0.56	0.166	0	Mac	Fgr	NA
Lsr.Mac	0	0.386117844315457	0.28	0.042	0	Mac	Lsr	NA
Zmiz1.Mac	0	0.385131756337015	0.558	0.181	0	Mac	Zmiz1	TF
Igsf8.Mac	0	0.384287632433213	0.362	0.054	0	Mac	Igsf8	CM
Bhlhe40.Mac	0	0.384109967847595	0.575	0.213	0	Mac	Bhlhe40	TF
Unc119.Mac	0	0.383520379832347	0.54	0.2	0	Mac	Unc119	NA
Angptl4.Mac	0	0.383408031129387	0.232	0.009	0	Mac	Angptl4	CM
Diaph1.Mac	0	0.383235523269685	0.583	0.2	0	Mac	Diaph1	NA
Ndufa11.Mac	0	0.383117289111225	0.727	0.344	0	Mac	Ndufa11	NA
Flt1.Mac	0	0.382811496879265	0.183	0.005	0	Mac	Flt1	CM
Hpcal1.Mac	0	0.382743044691543	0.62	0.239	0	Mac	Hpcal1	NA
Selenos.Mac	0	0.382621793313004	0.645	0.257	0	Mac	Selenos	NA
Atp6v1g1.Mac	0	0.382482743876665	0.879	0.535	0	Mac	Atp6v1g1	NA
Adam10.Mac	0	0.382436600663293	0.422	0.083	0	Mac	Adam10	CM
Gm21188.Mac	0	0.380010868293522	0.291	0.022	0	Mac	Gm21188	NA
Tmem37.Mac	0	0.379964181613415	0.284	0.032	0	Mac	Tmem37	NA
Itm2b.Mac	0	0.379718832472309	0.971	0.869	0	Mac	Itm2b	Sec
Ehd4.Mac	0	0.378811649594611	0.405	0.089	0	Mac	Ehd4	NA
Mrpl51.Mac	0	0.378650893203907	0.547	0.185	0	Mac	Mrpl51	NA
Plxnd1.Mac	0	0.378455711922532	0.31	0.037	0	Mac	Plxnd1	NA
Ndufa5.Mac	0	0.378346609872922	0.624	0.253	0	Mac	Ndufa5	NA
Ptpn1.Mac	0	0.378188045409036	0.738	0.355	0	Mac	Ptpn1	NA
Mtss1.Mac	0	0.37783629127047	0.497	0.138	0	Mac	Mtss1	NA
Sash1.Mac	0	0.376775992454917	0.268	0.005	0	Mac	Sash1	NA
Rin2.Mac	0	0.376147595026656	0.286	0.016	0	Mac	Rin2	NA
Tmem205.Mac	0	0.376034322195471	0.324	0.024	0	Mac	Tmem205	NA
Rab3il1.Mac	0	0.374410758092758	0.279	0.022	0	Mac	Rab3il1	NA
Atp6ap2.Mac	0	0.373908067326849	0.57	0.184	0	Mac	Atp6ap2	NA
Atp6v1c1.Mac	0	0.373695805529086	0.448	0.11	0	Mac	Atp6v1c1	NA
Tbcb.Mac	0	0.371432303179753	0.626	0.241	0	Mac	Tbcb	NA
AI504432.Mac	0	0.370007089715424	0.274	0.029	0	Mac	AI504432	NA
Rpn2.Mac	0	0.369962297971994	0.611	0.23	0	Mac	Rpn2	CM
Map7d1.Mac	0	0.369688787648076	0.458	0.109	0	Mac	Map7d1	NA
Slc43a2.Mac	0	0.369397248868281	0.384	0.066	0	Mac	Slc43a2	NA
Perp.Mac	0	0.369079835227524	0.209	0.005	0	Mac	Perp	NA
Myo7a.Mac	0	0.368892951390699	0.255	0.007	0	Mac	Myo7a	NA
Frrs1.Mac	0	0.368846886387697	0.35	0.04	0	Mac	Frrs1	NA
Picalm.Mac	0	0.368667810892378	0.669	0.254	0	Mac	Picalm	NA
Tnfrsf21.Mac	0	0.368128022135982	0.304	0.016	0	Mac	Tnfrsf21	NA
Calm1.Mac	0	0.367732256421741	0.975	0.892	0	Mac	Calm1	NA
5031439G07Rik.Mac	0	0.36763599523569	0.4	0.077	0	Mac	5031439G07Rik	NA
Ehbp1l1.Mac	0	0.367580296045988	0.449	0.121	0	Mac	Ehbp1l1	NA
Cav1.Mac	0	0.366372845824887	0.19	0.005	0	Mac	Cav1	NA
Eif3j1.Mac	0	0.366347930902348	0.595	0.231	0	Mac	Eif3j1	NA
Larp4b.Mac	0	0.366051944465114	0.508	0.161	0	Mac	Larp4b	NA
Akt1.Mac	0	0.364711448302799	0.524	0.164	0	Mac	Akt1	NA
Ptp4a1.Mac	0	0.36466556886702	0.665	0.282	0	Mac	Ptp4a1	NA
Fam105a.Mac	0	0.364055963915467	0.564	0.198	0	Mac	Fam105a	NA
Fcgr4.Mac	0	0.363501623062974	0.347	0.075	0	Mac	Fcgr4	NA
Kmt5a.Mac	0	0.363263137564774	0.405	0.096	0	Mac	Kmt5a	NA
Arl8b.Mac	0	0.363143961240536	0.436	0.101	0	Mac	Arl8b	NA
Edem1.Mac	0	0.363091410456819	0.482	0.137	0	Mac	Edem1	NA
Acp2.Mac	0	0.362714997871458	0.302	0.023	0	Mac	Acp2	CM
Trim25.Mac	0	0.362437834773985	0.381	0.087	0	Mac	Trim25	NA
Tm6sf1.Mac	0	0.362344163851572	0.58	0.181	0	Mac	Tm6sf1	NA
Nus1.Mac	0	0.361888930557759	0.405	0.078	0	Mac	Nus1	NA
Tmem86a.Mac	0	0.361353616678329	0.285	0.019	0	Mac	Tmem86a	NA
Rragc.Mac	0	0.360924514235966	0.445	0.106	0	Mac	Rragc	NA
Unc93b1.Mac	0	0.360708625685207	0.72	0.308	0	Mac	Unc93b1	NA
Rnf149.Mac	0	0.36008242712871	0.755	0.269	0	Mac	Rnf149	NA
Lima1.Mac	0	0.359978981258143	0.237	0.024	0	Mac	Lima1	NA
Mvd.Mac	0	0.359929764579233	0.329	0.053	0	Mac	Mvd	NA
Pnpla8.Mac	0	0.359743241459809	0.326	0.072	0	Mac	Pnpla8	NA
Plekhb2.Mac	0	0.359356731593831	0.389	0.087	0	Mac	Plekhb2	NA
Echs1.Mac	0	0.358855174563396	0.471	0.127	0	Mac	Echs1	NA
Txndc17.Mac	0	0.35791069547768	0.706	0.322	0	Mac	Txndc17	NA
Myo1f.Mac	0	0.357818616405595	0.51	0.145	0	Mac	Myo1f	NA
Tspan31.Mac	0	0.357199038832667	0.379	0.071	0	Mac	Tspan31	CM
Gsn.Mac	0	0.357068931212862	0.605	0.201	0	Mac	Gsn	NA
Morf4l2.Mac	0	0.356521949070425	0.504	0.159	0	Mac	Morf4l2	NA
Plek.Mac	0	0.356170882322116	0.734	0.288	0	Mac	Plek	TF
Emilin2.Mac	0	0.355998109270275	0.447	0.106	0	Mac	Emilin2	CM
Uqcc2.Mac	0	0.355345466500737	0.609	0.244	0	Mac	Uqcc2	NA
Tmem165.Mac	0	0.355122231995431	0.437	0.108	0	Mac	Tmem165	NA
Plxnb2.Mac	0	0.355045278790717	0.288	0.026	0	Mac	Plxnb2	NA
Sppl2a.Mac	0	0.354738920501408	0.44	0.113	0	Mac	Sppl2a	CM
Rnf128.Mac	0	0.354656279972418	0.228	0.011	0	Mac	Rnf128	NA
Gabarapl1.Mac	0	0.354167444205091	0.313	0.045	0	Mac	Gabarapl1	NA
Cmtm3.Mac	0	0.351993556316106	0.304	0.034	0	Mac	Cmtm3	NA
Anpep.Mac	0	0.35184618146975	0.242	0.034	0	Mac	Anpep	CM
Scarb1.Mac	0	0.351038626507222	0.286	0.028	0	Mac	Scarb1	CM
Egr2.Mac	0	0.350207163042646	0.249	0.033	0	Mac	Egr2	TF
Dnajb14.Mac	0	0.348323155197273	0.447	0.121	0	Mac	Dnajb14	NA
Cisd1.Mac	0	0.348254322245705	0.408	0.105	0	Mac	Cisd1	NA
Dhrs7b.Mac	0	0.346885019508254	0.29	0.046	0	Mac	Dhrs7b	NA
Lrrc59.Mac	0	0.345269398906616	0.405	0.09	0	Mac	Lrrc59	NA
Lilra5.Mac	0	0.34509146963166	0.191	0.004	0	Mac	Lilra5	NA
Ywhag.Mac	0	0.345064128283261	0.419	0.102	0	Mac	Ywhag	NA
Sowahc.Mac	0	0.344839339699178	0.238	0.033	0	Mac	Sowahc	NA
Gde1.Mac	0	0.342790190463752	0.408	0.093	0	Mac	Gde1	NA
Ctnnd1.Mac	0	0.342589073132965	0.253	0.009	0	Mac	Ctnnd1	NA
Asph.Mac	0	0.342560948846277	0.287	0.026	0	Mac	Asph	NA
Frmd4a.Mac	0	0.342355644741635	0.224	0.027	0	Mac	Frmd4a	NA
Tuba1c.Mac	0	0.341239239446219	0.554	0.211	0	Mac	Tuba1c	NA
Cpt1a.Mac	0	0.341154426952131	0.352	0.058	0	Mac	Cpt1a	NA
Tspan14.Mac	0	0.34073053427684	0.403	0.09	0	Mac	Tspan14	NA
Rnf130.Mac	0	0.340184209186377	0.598	0.212	0	Mac	Rnf130	NA
Cfp.Mac	0	0.339895112351477	0.525	0.155	0	Mac	Cfp	Sec
Ap1s2.Mac	0	0.339783606656758	0.424	0.126	0	Mac	Ap1s2	NA
Mydgf.Mac	0	0.339371878215945	0.494	0.152	0	Mac	Mydgf	Sec
Mrpl17.Mac	0	0.339000642755382	0.522	0.178	0	Mac	Mrpl17	NA
Actn4.Mac	0	0.338832804458679	0.499	0.166	0	Mac	Actn4	NA
Amdhd2.Mac	0	0.337987529942911	0.38	0.082	0	Mac	Amdhd2	NA
Hsd17b4.Mac	0	0.337825076837111	0.292	0.058	0	Mac	Hsd17b4	NA
Camk2d.Mac	0	0.337171974066838	0.568	0.205	0	Mac	Camk2d	NA
Fes.Mac	0	0.336961863518547	0.433	0.107	0	Mac	Fes	NA
Ssr3.Mac	0	0.336854681995789	0.521	0.18	0	Mac	Ssr3	NA
Stx7.Mac	0	0.336401770210449	0.521	0.158	0	Mac	Stx7	NA
Clec4b1.Mac	0	0.336301831921976	0.236	0.012	0	Mac	Clec4b1	NA
Trps1.Mac	0	0.335497637791319	0.366	0.094	0	Mac	Trps1	TF
Ubash3b.Mac	0	0.334160921418809	0.392	0.09	0	Mac	Ubash3b	NA
Atp6v0a1.Mac	0	0.33263444020573	0.354	0.06	0	Mac	Atp6v0a1	NA
Dtnbp1.Mac	0	0.332490592082069	0.414	0.103	0	Mac	Dtnbp1	NA
Sh3bp2.Mac	0	0.332145309712537	0.319	0.038	0	Mac	Sh3bp2	NA
Itm2c.Mac	0	0.331995145917572	0.573	0.204	0	Mac	Itm2c	NA
Dync1h1.Mac	0	0.331643803322591	0.393	0.109	0	Mac	Dync1h1	NA
Usp50.Mac	0	0.331380625440076	0.64	0.272	0	Mac	Usp50	NA
Nptn.Mac	0	0.331102000131409	0.562	0.202	0	Mac	Nptn	CM
Cnpy2.Mac	0	0.33104017408984	0.417	0.103	0	Mac	Cnpy2	NA
Cav2.Mac	0	0.330915268358592	0.271	0.009	0	Mac	Cav2	NA
Parl.Mac	0	0.330507763532505	0.452	0.131	0	Mac	Parl	NA
Tubb6.Mac	0	0.330503185100198	0.303	0.054	0	Mac	Tubb6	CM
Abcd2.Mac	0	0.327359108974314	0.219	0.011	0	Mac	Abcd2	NA
Klra2.Mac	0	0.324682269536391	0.282	0.05	0	Mac	Klra2	CM
Cpd.Mac	0	0.324116930148973	0.32	0.041	0	Mac	Cpd	CM
Leprot.Mac	0	0.323576390748121	0.428	0.107	0	Mac	Leprot	NA
Arl8a.Mac	0	0.323351042048735	0.428	0.116	0	Mac	Arl8a	NA
Hsd17b12.Mac	0	0.323224682432615	0.418	0.104	0	Mac	Hsd17b12	NA
P2rx4.Mac	0	0.322664834634788	0.402	0.118	0	Mac	P2rx4	CM
Pqlc3.Mac	0	0.322543140060944	0.364	0.079	0	Mac	Pqlc3	NA
Ddi2.Mac	0	0.322130166631766	0.335	0.064	0	Mac	Ddi2	NA
Etfa.Mac	0	0.322089890274	0.491	0.162	0	Mac	Etfa	NA
Myo9b.Mac	0	0.32193904969364	0.372	0.088	0	Mac	Myo9b	NA
Psmd2.Mac	0	0.321533029228371	0.498	0.169	0	Mac	Psmd2	NA
Ncstn.Mac	0	0.320350963361129	0.344	0.061	0	Mac	Ncstn	CM
Emc7.Mac	0	0.320044369712048	0.54	0.191	0	Mac	Emc7	NA
Ralb.Mac	0	0.319611965420685	0.375	0.075	0	Mac	Ralb	NA
Capn2.Mac	0	0.31936693118125	0.389	0.086	0	Mac	Capn2	NA
Ahnak2.Mac	0	0.318327274509247	0.201	0.005	0	Mac	Ahnak2	NA
Abca1.Mac	0	0.317575117080509	0.26	0.042	0	Mac	Abca1	CM
Scamp2.Mac	0	0.317164683682664	0.47	0.143	0	Mac	Scamp2	NA
Pparg.Mac	0	0.31705884423442	0.215	0.007	0	Mac	Pparg	TF
P2ry14.Mac	0	0.316462871420862	0.271	0.03	0	Mac	P2ry14	NA
Cyth4.Mac	0	0.316386636637487	0.59	0.229	0	Mac	Cyth4	NA
Pfkfb4.Mac	0	0.316200174756179	0.313	0.055	0	Mac	Pfkfb4	NA
Rps6ka3.Mac	0	0.316126789213424	0.365	0.081	0	Mac	Rps6ka3	NA
Gdpd3.Mac	0	0.315774461040546	0.292	0.043	0	Mac	Gdpd3	NA
Ltbr.Mac	0	0.315677513598054	0.282	0.025	0	Mac	Ltbr	CM
Pygl.Mac	0	0.315102305992613	0.508	0.137	0	Mac	Pygl	NA
Slc25a39.Mac	0	0.315071758796317	0.356	0.068	0	Mac	Slc25a39	NA
Cdk6.Mac	0	0.31450412978762	0.324	0.068	0	Mac	Cdk6	NA
Lhfpl2.Mac	0	0.314188463727456	0.234	0.007	0	Mac	Lhfpl2	NA
Hivep3.Mac	0	0.313377525142199	0.243	0.024	0	Mac	Hivep3	TF
Pdcd6ip.Mac	0	0.311918330346945	0.519	0.186	0	Mac	Pdcd6ip	NA
Atp13a3.Mac	0	0.311618766431348	0.379	0.094	0	Mac	Atp13a3	CM
Pdia4.Mac	0	0.31143166134246	0.438	0.132	0	Mac	Pdia4	NA
Mfsd5.Mac	0	0.310114922742857	0.332	0.062	0	Mac	Mfsd5	NA
Prkar2b.Mac	0	0.309337837039823	0.227	0.029	0	Mac	Prkar2b	NA
Pcyox1.Mac	0	0.308959802317601	0.231	0.018	0	Mac	Pcyox1	CM
2610001J05Rik.Mac	0	0.308491752366108	0.545	0.202	0	Mac	2610001J05Rik	NA
Txnrd1.Mac	0	0.307627170031095	0.384	0.11	0	Mac	Txnrd1	NA
Dcxr.Mac	0	0.307324336828043	0.365	0.078	0	Mac	Dcxr	NA
Apobec1.Mac	0	0.306557560897896	0.325	0.061	0	Mac	Apobec1	NA
Cln3.Mac	0	0.306010302937687	0.357	0.088	0	Mac	Cln3	NA
Sdhc.Mac	0	0.304773581156776	0.502	0.165	0	Mac	Sdhc	NA
Mapkapk2.Mac	0	0.304690902795219	0.455	0.141	0	Mac	Mapkapk2	NA
Abhd5.Mac	0	0.304652946839784	0.309	0.045	0	Mac	Abhd5	NA
Slk.Mac	0	0.304244857969854	0.333	0.075	0	Mac	Slk	NA
Slc35f6.Mac	0	0.303412442241176	0.282	0.031	0	Mac	Slc35f6	NA
Ncln.Mac	0	0.303011428301314	0.332	0.068	0	Mac	Ncln	CM
Gm49339.Mac	0	0.302668366300205	0.32	0.043	0	Mac	Gm49339	NA
Prdx4.Mac	0	0.302542910592829	0.326	0.06	0	Mac	Prdx4	NA
B4galt5.Mac	0	0.302170894135616	0.346	0.073	0	Mac	B4galt5	NA
Mdfic.Mac	0	0.301318708534164	0.327	0.057	0	Mac	Mdfic	NA
Nfic.Mac	0	0.301276416372348	0.337	0.073	0	Mac	Nfic	TF
Agap1.Mac	0	0.300880611615935	0.24	0.019	0	Mac	Agap1	NA
Cebpg.Mac	0	0.30063720722303	0.41	0.103	0	Mac	Cebpg	TF
Chmp3.Mac	0	0.300571899750066	0.533	0.186	0	Mac	Chmp3	NA
Magt1.Mac	0	0.300198857972223	0.384	0.111	0	Mac	Magt1	NA
Rnf13.Mac	0	0.300174042107174	0.467	0.142	0	Mac	Rnf13	CM
Flot2.Mac	0	0.299956425708508	0.326	0.064	0	Mac	Flot2	NA
Slc16a10.Mac	0	0.299904391865227	0.239	0.018	0	Mac	Slc16a10	NA
Pon3.Mac	0	0.299782377559384	0.245	0.009	0	Mac	Pon3	NA
Fndc3b.Mac	0	0.29868279528002	0.269	0.025	0	Mac	Fndc3b	NA
Itgb1.Mac	0	0.298074696890946	0.56	0.183	0	Mac	Itgb1	CM
Sh3tc1.Mac	0	0.297470908155039	0.232	0.017	0	Mac	Sh3tc1	NA
Fam120a.Mac	0	0.296593378837836	0.359	0.085	0	Mac	Fam120a	NA
Dpysl2.Mac	0	0.296435329583537	0.379	0.105	0	Mac	Dpysl2	NA
Slc36a1.Mac	0	0.295585866574482	0.253	0.017	0	Mac	Slc36a1	NA
Glmp.Mac	0	0.295443280317732	0.525	0.192	0	Mac	Glmp	TF
Adam17.Mac	0	0.295310823295318	0.322	0.057	0	Mac	Adam17	CM
Nfix.Mac	0	0.294521941467099	0.224	0.019	0	Mac	Nfix	TF
Plod1.Mac	0	0.293890699146296	0.257	0.018	0	Mac	Plod1	CM
Nsf.Mac	0	0.293832565221421	0.406	0.115	0	Mac	Nsf	NA
Cyth3.Mac	0	0.293080016786159	0.25	0.039	0	Mac	Cyth3	NA
Mtch1.Mac	0	0.29225709948517	0.477	0.154	0	Mac	Mtch1	NA
Adssl1.Mac	0	0.292042212897601	0.322	0.074	0	Mac	Adssl1	NA
Prune2.Mac	0	0.291716177749359	0.234	0.007	0	Mac	Prune2	NA
Lrrc58.Mac	0	0.290099823839389	0.295	0.049	0	Mac	Lrrc58	NA
Man2a1.Mac	0	0.289250063141384	0.333	0.061	0	Mac	Man2a1	CM
Hacd4.Mac	0	0.288720931589116	0.414	0.079	0	Mac	Hacd4	NA
Alox5.Mac	0	0.285906445828139	0.299	0.057	0	Mac	Alox5	NA
Agpat4.Mac	0	0.285863154121044	0.322	0.074	0	Mac	Agpat4	NA
Neu1.Mac	0	0.285540513957159	0.478	0.15	0	Mac	Neu1	NA
Rab31.Mac	0	0.285526095065892	0.288	0.037	0	Mac	Rab31	NA
Svil.Mac	0	0.2854545887916	0.337	0.077	0	Mac	Svil	NA
Creb5.Mac	0	0.285424960481961	0.291	0.049	0	Mac	Creb5	TF
Ebp.Mac	0	0.284714396537773	0.508	0.182	0	Mac	Ebp	NA
Vma21.Mac	0	0.284607613731802	0.406	0.111	0	Mac	Vma21	NA
Dnase1l1.Mac	0	0.284003439033384	0.278	0.037	0	Mac	Dnase1l1	CM
Ptprj.Mac	0	0.283245955902912	0.284	0.051	0	Mac	Ptprj	CM
Copa.Mac	0	0.28227121052247	0.434	0.136	0	Mac	Copa	NA
Tmsb4x.Mac	0	0.282046783996661	1	1	0	Mac	Tmsb4x	NA
Rap2a.Mac	0	0.281904256769151	0.308	0.065	0	Mac	Rap2a	NA
Hnrnpll.Mac	0	0.281822576597591	0.325	0.076	0	Mac	Hnrnpll	NA
Pip5k1c.Mac	0	0.281445652709085	0.375	0.097	0	Mac	Pip5k1c	NA
Ncf1.Mac	0	0.280537002684462	0.585	0.215	0	Mac	Ncf1	NA
Milr1.Mac	0	0.280266207840733	0.366	0.084	0	Mac	Milr1	NA
Mapk6.Mac	0	0.280261270860745	0.289	0.053	0	Mac	Mapk6	NA
Nln.Mac	0	0.280193688616302	0.237	0.02	0	Mac	Nln	NA
Man1c1.Mac	0	0.279577517725079	0.249	0.016	0	Mac	Man1c1	NA
Scpep1.Mac	0	0.279488589468584	0.334	0.074	0	Mac	Scpep1	CM
Hdlbp.Mac	0	0.279031038053938	0.362	0.099	0	Mac	Hdlbp	NA
Ptgr1.Mac	0	0.278744929187	0.229	0.011	0	Mac	Ptgr1	NA
Dram1.Mac	0	0.277676326134869	0.24	0.017	0	Mac	Dram1	NA
Fuca2.Mac	0	0.277534893877587	0.42	0.108	0	Mac	Fuca2	NA
Vps35.Mac	0	0.277369736010914	0.432	0.127	0	Mac	Vps35	NA
Tcn2.Mac	0	0.276609138756436	0.422	0.111	0	Mac	Tcn2	Sec
B3gnt7.Mac	0	0.275345255411057	0.196	0.014	0	Mac	B3gnt7	NA
Dpp7.Mac	0	0.274992428205071	0.234	0.021	0	Mac	Dpp7	NA
Nipa2.Mac	0	0.274668170923906	0.367	0.095	0	Mac	Nipa2	NA
Dram2.Mac	0	0.274240363029645	0.34	0.073	0	Mac	Dram2	NA
Aph1a.Mac	0	0.272937506095351	0.405	0.117	0	Mac	Aph1a	NA
Il1rn.Mac	0	0.272833782205454	0.544	0.168	0	Mac	Il1rn	Sec
Bcar3.Mac	0	0.271940228966133	0.233	0.029	0	Mac	Bcar3	NA
Slc27a1.Mac	0	0.271901502032814	0.223	0.021	0	Mac	Slc27a1	NA
Ctnnbip1.Mac	0	0.271821769461256	0.33	0.062	0	Mac	Ctnnbip1	NA
Galns.Mac	0	0.271173208342143	0.244	0.026	0	Mac	Galns	NA
Fuom.Mac	0	0.270940449020333	0.248	0.02	0	Mac	Fuom	NA
Parvb.Mac	0	0.27063064484647	0.234	0.012	0	Mac	Parvb	NA
Vwa5a.Mac	0	0.270490321858567	0.273	0.045	0	Mac	Vwa5a	NA
Glrx.Mac	0	0.270469498510908	0.52	0.186	0	Mac	Glrx	NA
Acads.Mac	0	0.27007305443843	0.351	0.088	0	Mac	Acads	NA
Emilin1.Mac	0	0.269554485592451	0.205	0.007	0	Mac	Emilin1	CM
Ano6.Mac	0	0.269430360836763	0.271	0.049	0	Mac	Ano6	CM
Clmp.Mac	0	0.269242134537381	0.195	0.01	0	Mac	Clmp	NA
Zfhx3.Mac	0	0.269226069884427	0.247	0.028	0	Mac	Zfhx3	TF
Ttyh2.Mac	0	0.269097154784104	0.204	0.009	0	Mac	Ttyh2	CM
Cln8.Mac	0	0.268990842065754	0.233	0.014	0	Mac	Cln8	NA
Myo5a.Mac	0	0.26821776512321	0.28	0.045	0	Mac	Myo5a	NA
Slc36a4.Mac	0	0.267532301291266	0.204	0.009	0	Mac	Slc36a4	NA
Tm2d2.Mac	0	0.266886228593914	0.409	0.116	0	Mac	Tm2d2	NA
Tmem141.Mac	0	0.266854967198205	0.243	0.025	0	Mac	Tmem141	NA
Samd8.Mac	0	0.266801535276542	0.268	0.037	0	Mac	Samd8	NA
Atp2a2.Mac	0	0.266424064626965	0.318	0.064	0	Mac	Atp2a2	NA
Mitf.Mac	0	0.265214585005723	0.207	0.01	0	Mac	Mitf	TF
Lap3.Mac	0	0.264994418608625	0.284	0.051	0	Mac	Lap3	NA
Sel1l.Mac	0	0.264408054666012	0.325	0.079	0	Mac	Sel1l	CM
Emc8.Mac	0	0.262430838399128	0.366	0.099	0	Mac	Emc8	NA
Gcnt2.Mac	0	0.262392008820037	0.4	0.116	0	Mac	Gcnt2	NA
Naga.Mac	0	0.262292777533076	0.35	0.085	0	Mac	Naga	CM
Dock4.Mac	0	0.261964146904559	0.217	0.026	0	Mac	Dock4	NA
Lamtor3.Mac	0	0.261448142485493	0.404	0.113	0	Mac	Lamtor3	NA
Slc37a2.Mac	0	0.261073211541324	0.234	0.022	0	Mac	Slc37a2	NA
Rbm47.Mac	0	0.260304370713724	0.311	0.061	0	Mac	Rbm47	NA
Pira2.Mac	0	0.260212079597065	0.343	0.079	0	Mac	Pira2	NA
Zfp385a.Mac	0	0.259380792753434	0.241	0.029	0	Mac	Zfp385a	TF
Plbd2.Mac	0	0.258598815673452	0.293	0.056	0	Mac	Plbd2	NA
Bach1.Mac	0	0.258140696344983	0.262	0.041	0	Mac	Bach1	TF
Phlda3.Mac	0	0.257872304243175	0.169	0.01	0	Mac	Phlda3	NA
Sigmar1.Mac	0	0.257155890449639	0.312	0.063	0	Mac	Sigmar1	NA
Rap2b.Mac	0	0.255523389573102	0.366	0.098	0	Mac	Rap2b	NA
Rps9.Mac	0	-0.311354639882494	0.994	0.997	0	Mac	Rps9	NA
Malat1.Mac	0	-0.372051214382481	0.998	1	0	Mac	Malat1	NA
Rpl26.Mac	0	-0.414001900134847	0.987	0.966	0	Mac	Rpl26	NA
Rps28.Mac	0	-0.416210127464961	0.993	0.962	0	Mac	Rps28	NA
Rplp2.Mac	0	-0.427288688243647	0.997	0.985	0	Mac	Rplp2	CM
Rpl6.Mac	0	-0.427412422515286	0.99	0.949	0	Mac	Rpl6	NA
Rpl37.Mac	0	-0.430584101905552	0.989	0.996	0	Mac	Rpl37	NA
Rps25.Mac	0	-0.447650432486951	0.98	0.987	0	Mac	Rps25	NA
Eif1.Mac	0	-0.46875642926187	0.97	0.989	0	Mac	Eif1	NA
Rpl36.Mac	0	-0.475736932303325	0.99	0.944	0	Mac	Rpl36	NA
Rpl23.Mac	0	-0.480160859797653	0.994	0.981	0	Mac	Rpl23	NA
Rpl31.Mac	0	-0.489206034862428	0.973	0.931	0	Mac	Rpl31	NA
Rpl10a.Mac	0	-0.50244639348033	0.966	0.861	0	Mac	Rpl10a	NA
Rpl32.Mac	0	-0.502550092525193	0.992	0.95	0	Mac	Rpl32	CM
Rpl39.Mac	0	-0.506925495310485	0.983	0.963	0	Mac	Rpl39	NA
Rpl27.Mac	0	-0.518326278016722	0.978	0.963	0	Mac	Rpl27	NA
Rpl15.Mac	0	-0.518461225049044	0.963	0.908	0	Mac	Rpl15	NA
Fau.Mac	0	-0.52132363472473	0.998	1	0	Mac	Fau	NA
Rpsa.Mac	0	-0.525139571967197	0.992	0.9	0	Mac	Rpsa	NA
Rps29.Mac	0	-0.52738032271606	0.998	0.997	0	Mac	Rps29	NA
Eif3f.Mac	0	-0.534653871441041	0.821	0.824	0	Mac	Eif3f	NA
Rpl29.Mac	0	-0.535361718380178	0.952	0.926	0	Mac	Rpl29	NA
Ubb.Mac	0	-0.537059909272835	0.974	0.994	0	Mac	Ubb	NA
Rpl11.Mac	0	-0.539589426165865	0.986	0.96	0	Mac	Rpl11	NA
Rps10.Mac	0	-0.542296277213163	0.988	0.977	0	Mac	Rps10	NA
Rps21.Mac	0	-0.5635532214796	0.985	0.965	0	Mac	Rps21	NA
Rbm39.Mac	0	-0.565539625973484	0.897	0.905	0	Mac	Rbm39	NA
Eef1a1.Mac	0	-0.572262039995028	0.991	0.971	0	Mac	Eef1a1	NA
Coro1a.Mac	0	-0.578571765638581	0.91	0.961	0	Mac	Coro1a	NA
Rpl34.Mac	0	-0.584214014376625	0.98	0.981	0	Mac	Rpl34	CM
Rpl36a.Mac	0	-0.5891271793081	0.951	0.875	0	Mac	Rpl36a	NA
Rps14.Mac	0	-0.597635542053828	0.99	0.991	0	Mac	Rps14	NA
Rpl7.Mac	0	-0.601501594006459	0.95	0.937	0	Mac	Rpl7	NA
Rps11.Mac	0	-0.617154199555322	0.991	0.966	0	Mac	Rps11	NA
Rps3a1.Mac	0	-0.621194362151459	0.982	0.963	0	Mac	Rps3a1	NA
Cd52.Mac	0	-0.62534156574963	0.961	0.988	0	Mac	Cd52	NA
Rps18.Mac	0	-0.628493214940792	0.991	0.925	0	Mac	Rps18	NA
Srsf5.Mac	0	-0.631527138009376	0.752	0.8	0	Mac	Srsf5	NA
Rps3.Mac	0	-0.637720406243047	0.99	0.979	0	Mac	Rps3	NA
Rpl27a.Mac	0	-0.642777494566459	0.986	0.972	0	Mac	Rpl27a	CM
Rps4x.Mac	0	-0.64433935534512	0.981	0.92	0	Mac	Rps4x	NA
Rps5.Mac	0	-0.659087475207248	0.985	0.951	0	Mac	Rps5	NA
Rpl13.Mac	0	-0.673055114757937	0.997	0.967	0	Mac	Rpl13	NA
Rps15.Mac	0	-0.67671759103253	0.992	0.958	0	Mac	Rps15	NA
Rps23.Mac	0	-0.678134617894009	0.993	0.987	0	Mac	Rps23	CM
Gm11808.Mac	0	-0.685703839187546	0.891	0.873	0	Mac	Gm11808	NA
Rpl14.Mac	0	-0.687676460875176	0.972	0.911	0	Mac	Rpl14	NA
Btg1.Mac	0	-0.703292987435676	0.962	0.979	0	Mac	Btg1	NA
Rpl19.Mac	0	-0.706740218794989	0.985	0.958	0	Mac	Rpl19	NA
Rplp0.Mac	0	-0.709118891263793	0.985	0.957	0	Mac	Rplp0	NA
Rpl9.Mac	0	-0.714458320422648	0.98	0.985	0	Mac	Rpl9	CM
Rps13.Mac	0	-0.716199951779775	0.974	0.978	0	Mac	Rps13	NA
Rpl8.Mac	0	-0.716478176811754	0.988	0.964	0	Mac	Rpl8	NA
Rps20.Mac	0	-0.718087252234745	0.985	0.901	0	Mac	Rps20	NA
Rpl18.Mac	0	-0.718818677726677	0.977	0.958	0	Mac	Rpl18	CM
Rpl30.Mac	0	-0.720373250488369	0.959	0.956	0	Mac	Rpl30	NA
Ptpn18.Mac	0	-0.723399559711809	0.673	0.794	0	Mac	Ptpn18	NA
Eef1g.Mac	0	-0.72802399284174	0.772	0.773	0	Mac	Eef1g	NA
Nop53.Mac	0	-0.734678827950449	0.558	0.679	0	Mac	Nop53	NA
Ablim1.Mac	0	-0.736785344753384	0.04	0.295	0	Mac	Ablim1	NA
Skap1.Mac	0	-0.74304539604005	0.021	0.274	0	Mac	Skap1	NA
Rpl23a.Mac	0	-0.744220032582803	0.987	0.98	0	Mac	Rpl23a	NA
Uba52.Mac	0	-0.747076043678576	0.919	0.916	0	Mac	Uba52	NA
Shisa5.Mac	0	-0.748353178573488	0.845	0.841	0	Mac	Shisa5	NA
Rps19.Mac	0	-0.762525323158857	0.996	0.95	0	Mac	Rps19	NA
Tbc1d10c.Mac	0	-0.768856475358315	0.039	0.329	0	Mac	Tbc1d10c	NA
Rps16.Mac	0	-0.78464901326984	0.992	0.992	0	Mac	Rps16	NA
Ddx5.Mac	0	-0.809471571951323	0.923	0.963	0	Mac	Ddx5	NA
Rpl5.Mac	0	-0.816550699893161	0.935	0.891	0	Mac	Rpl5	NA
Rpl3.Mac	0	-0.817499486349083	0.944	0.868	0	Mac	Rpl3	CM
Rpl21.Mac	0	-0.849577924451003	0.984	0.969	0	Mac	Rpl21	CM
Rps6.Mac	0	-0.851687574510067	0.969	0.96	0	Mac	Rps6	NA
Gimap5.Mac	0	-0.852157579821369	0.03	0.321	0	Mac	Gimap5	NA
Gimap3.Mac	0	-0.855628167968753	0.032	0.328	0	Mac	Gimap3	NA
Rps24.Mac	0	-0.861172211905332	0.993	0.967	0	Mac	Rps24	NA
Pnrc1.Mac	0	-0.862932677195365	0.507	0.673	0	Mac	Pnrc1	NA
Satb1.Mac	0	-0.873773665200671	0.026	0.321	0	Mac	Satb1	TF
Rpl4.Mac	0	-0.8889255719036	0.949	0.896	0	Mac	Rpl4	CM
Thy1.Mac	0	-0.898854008518087	0.033	0.272	0	Mac	Thy1	CM
Rpl17.Mac	0	-0.899726647545433	0.982	0.987	0	Mac	Rpl17	CM
Txk.Mac	0	-0.90680695424663	0.022	0.272	0	Mac	Txk	NA
Sell.Mac	0	-0.908916802832928	0.127	0.441	0	Mac	Sell	CM
Rpl13a.Mac	0	-0.909652328393891	0.871	0.861	0	Mac	Rpl13a	NA
Cd3e.Mac	0	-0.915044346851737	0.023	0.289	0	Mac	Cd3e	NA
Lat.Mac	0	-0.925090540651519	0.051	0.315	0	Mac	Lat	NA
Cnn2.Mac	0	-0.947306728366762	0.297	0.608	0	Mac	Cnn2	NA
Rps7.Mac	0	-0.950532688843096	0.97	0.952	0	Mac	Rps7	NA
Rpl18a.Mac	0	-0.989159468415344	0.992	0.994	0	Mac	Rpl18a	NA
Apobec3.Mac	0	-1.00432475921012	0.184	0.48	0	Mac	Apobec3	NA
H2-Q7.Mac	0	-1.00880176298702	0.168	0.466	0	Mac	H2-Q7	CM
Dusp2.Mac	0	-1.04617694923236	0.189	0.451	0	Mac	Dusp2	NA
Gimap4.Mac	0	-1.04882545948759	0.045	0.381	0	Mac	Gimap4	NA
Lck.Mac	0	-1.05562348784908	0.032	0.364	0	Mac	Lck	NA
Rps15a.Mac	0	-1.05910156005434	0.971	0.949	0	Mac	Rps15a	CM
Rpl12.Mac	0	-1.06003669309362	0.96	0.866	0	Mac	Rpl12	NA
Tsc22d3.Mac	0	-1.08035911300949	0.529	0.72	0	Mac	Tsc22d3	TF
Sept1.Mac	0	-1.08932347154189	0.025	0.43	0	Mac	Sept1	NA
Bcl2.Mac	0	-1.09990254612967	0.078	0.378	0	Mac	Bcl2	NA
Trac.Mac	0	-1.11137606717703	0.042	0.316	0	Mac	Trac	NA
Rac2.Mac	0	-1.11740804609719	0.716	0.889	0	Mac	Rac2	NA
Gm8369.Mac	0	-1.1175961075132	0.052	0.367	0	Mac	Gm8369	NA
Rps27rt.Mac	0	-1.16400869941242	0.951	0.981	0	Mac	Rps27rt	NA
Gimap1.Mac	0	-1.16622868619797	0.035	0.449	0	Mac	Gimap1	NA
Ccr7.Mac	0	-1.18879933403047	0.036	0.341	0	Mac	Ccr7	CM
Ets1.Mac	0	-1.19294519895395	0.044	0.473	0	Mac	Ets1	TF
Cd37.Mac	0	-1.22477035672783	0.357	0.648	0	Mac	Cd37	CM
Limd2.Mac	0	-1.24654654729649	0.282	0.71	0	Mac	Limd2	NA
Rps27.Mac	0	-1.26756868717875	0.992	1	0	Mac	Rps27	NA
Gimap6.Mac	0	-1.32503376691414	0.079	0.519	0	Mac	Gimap6	NA
Cd3g.Mac	0	-1.35777898260462	0.033	0.364	0	Mac	Cd3g	CM
Cd3d.Mac	0	-1.42234208397709	0.057	0.388	0	Mac	Cd3d	CM
Ms4a4b.Mac	0	-1.47888266438318	0.063	0.398	0	Mac	Ms4a4b	NA
Klf2.Mac	0	-1.62337195577723	0.434	0.804	0	Mac	Klf2	TF
Ptprcap.Mac	0	-1.70584704416845	0.076	0.631	0	Mac	Ptprcap	NA
Ebf1.Mac	0	-1.73758503569169	0.038	0.274	0	Mac	Ebf1	TF
Ltb.Mac	0	-1.79772195489848	0.104	0.7	0	Mac	Ltb	CM
Trbc2.Mac	0	-1.80747379138426	0.083	0.42	0	Mac	Trbc2	NA
Ighm.Mac	0	-1.87890900765098	0.259	0.54	0	Mac	Ighm	NA
Rac1.Mac	3.44750976110043e-307	0.374462421739347	0.88	0.582	4.2221652044197e-303	Mac	Rac1	NA
Kcnn3.Mac	5.7363078308274e-307	0.270749073064717	0.142	0.002	7.02525620041432e-303	Mac	Kcnn3	NA
Tmem109.Mac	3.94962507240674e-306	0.262944245026726	0.339	0.088	4.83710582617654e-302	Mac	Tmem109	NA
Ppt1.Mac	6.39407952283681e-306	0.26040636627017	0.531	0.191	7.83082919161824e-302	Mac	Ppt1	NA
Stab1.Mac	7.10864297222473e-306	0.326611414318346	0.19	0.019	8.70595504808363e-302	Mac	Stab1	CM
Trim29.Mac	8.31450713872356e-306	0.250147937609908	0.149	0.004	1.01827768927947e-301	Mac	Trim29	NA
Epn1.Mac	1.64677659315675e-304	0.283732799523731	0.511	0.183	2.01680729363907e-300	Mac	Epn1	NA
Bnip2.Mac	1.79575859185237e-304	0.265040009895318	0.487	0.17	2.1992655474416e-300	Mac	Bnip2	NA
Cd14.Mac	1.89456166198172e-302	-0.500706292440371	0.616	0.234	2.32026966742901e-298	Mac	Cd14	CM
Cyp4f16.Mac	2.66661810612329e-302	0.259790873513175	0.243	0.043	3.26580719456919e-298	Mac	Cyp4f16	NA
Cfh.Mac	6.94315547015961e-302	0.257835887475374	0.168	0.011	8.50328250430448e-298	Mac	Cfh	NA
Ssr1.Mac	1.05833678281212e-301	0.265905983590056	0.471	0.162	1.29614505791e-297	Mac	Ssr1	CM
Smad7.Mac	1.11277994757764e-301	-0.77590298595092	0.085	0.331	1.36282160179833e-297	Mac	Smad7	TF
Klf10.Mac	2.22701373864604e-301	0.292329887466584	0.362	0.1	2.7274237257198e-297	Mac	Klf10	TF
Mrps21.Mac	2.38534023648044e-301	0.372775673953296	0.734	0.36	2.92132618761759e-297	Mac	Mrps21	NA
Gltp.Mac	4.48135888542329e-301	0.352531009820704	0.671	0.298	5.4883202269779e-297	Mac	Gltp	NA
Klf9.Mac	1.57254645185219e-300	0.252593777345481	0.276	0.056	1.92589763958338e-296	Mac	Klf9	TF
Arhgdib.Mac	3.5979029406016e-300	-0.476104321680543	0.873	0.89	4.40635173135478e-296	Mac	Arhgdib	NA
Acp5.Mac	5.91419267572159e-300	0.545951929528623	0.631	0.32	7.24311176995624e-296	Mac	Acp5	NA
Bscl2.Mac	6.58182489017552e-299	0.255106874108243	0.4	0.123	8.06076094299796e-295	Mac	Bscl2	CM
Ace.Mac	1.61627449800348e-298	0.278064448607319	0.145	0.004	1.97945137770486e-294	Mac	Ace	CM
Acaa1b.Mac	2.34766931251805e-298	0.500094211764982	0.142	0.003	2.87519060704085e-294	Mac	Acaa1b	NA
Emp3.Mac	4.73784974532484e-297	0.431410507709605	0.871	0.591	5.80244458309933e-293	Mac	Emp3	NA
Eif5b.Mac	5.93210686788377e-297	0.386299025183989	0.755	0.378	7.26505128109725e-293	Mac	Eif5b	NA
Elovl1.Mac	1.83929583303543e-296	0.255220245823941	0.427	0.138	2.25258560671849e-292	Mac	Elovl1	NA
Psmd1.Mac	2.56552427140543e-296	0.250040165483286	0.34	0.092	3.14199757519023e-292	Mac	Psmd1	NA
Rps26.Mac	2.60130768103864e-296	-0.40570546406756	0.984	0.938	3.18582151696802e-292	Mac	Rps26	NA
Cyb5a.Mac	4.59584378056331e-296	0.393181675740114	0.67	0.311	5.62852987805589e-292	Mac	Cyb5a	NA
Atf3.Mac	1.61953849549966e-295	0.501279539977907	0.447	0.16	1.98344879543843e-291	Mac	Atf3	TF
Hspa9.Mac	5.60836278162069e-293	0.275294921239458	0.475	0.167	6.86856189865085e-289	Mac	Hspa9	NA
Acly.Mac	9.4894750643495e-293	0.272397207869687	0.416	0.134	1.16217601113088e-288	Mac	Acly	CM
Cmpk1.Mac	1.08363813573735e-292	0.340058065936957	0.69	0.317	1.32713162483754e-288	Mac	Cmpk1	NA
Trpv2.Mac	2.18668982652787e-292	0.278273201519275	0.417	0.134	2.67803903054868e-288	Mac	Trpv2	CM
Lamtor1.Mac	4.28569364534655e-292	0.338496554398189	0.621	0.271	5.24868900745592e-288	Mac	Lamtor1	NA
Hipk2.Mac	4.3218728363057e-292	0.258860578813235	0.273	0.059	5.29299766262359e-288	Mac	Hipk2	NA
Ywhae.Mac	4.80901597171177e-291	0.374289241635053	0.742	0.367	5.8896018605554e-287	Mac	Ywhae	NA
Stxbp2.Mac	5.02219474480348e-291	0.28547717371876	0.479	0.171	6.15068190396082e-287	Mac	Stxbp2	NA
Ndufb7.Mac	5.1744063044899e-291	0.381678756014343	0.83	0.484	6.33709540110879e-287	Mac	Ndufb7	NA
Eef1b2.Mac	5.30470467678247e-291	-0.563340145366008	0.85	0.81	6.4966718176555e-287	Mac	Eef1b2	NA
Trbc1.Mac	2.28146618799195e-290	-1.28343489469816	0.031	0.253	2.79411164043374e-286	Mac	Trbc1	NA
Cnih4.Mac	2.38396754585666e-290	0.279953300398398	0.546	0.211	2.91964505341065e-286	Mac	Cnih4	NA
Rpl24.Mac	5.05435802000588e-289	-0.383535865135345	0.976	0.945	6.1900722671012e-285	Mac	Rpl24	NA
Cx3cr1.Mac	6.04565223286848e-289	0.463766499023811	0.211	0.031	7.40411028959402e-285	Mac	Cx3cr1	NA
Ddb1.Mac	1.22567625215292e-288	0.251699548021203	0.353	0.101	1.50108570601168e-284	Mac	Ddb1	NA
Tomm6.Mac	7.36266188203916e-288	0.258839978086507	0.508	0.188	9.01705200693336e-284	Mac	Tomm6	NA
Rsu1.Mac	1.11495571823507e-287	0.268260998980168	0.496	0.181	1.36548626812249e-283	Mac	Rsu1	NA
Eci2.Mac	3.37907212859731e-287	0.268162990222329	0.378	0.116	4.13834963589312e-283	Mac	Eci2	NA
Rbms1.Mac	4.30244767751848e-286	0.330465019344663	0.708	0.333	5.26920767065689e-282	Mac	Rbms1	NA
Hmox2.Mac	3.07868855439655e-285	0.259439401846136	0.465	0.165	3.77046987256945e-281	Mac	Hmox2	NA
Baz1a.Mac	1.46294432149078e-284	0.353827036354752	0.614	0.267	1.79166791052976e-280	Mac	Baz1a	NA
Hmgcs1.Mac	2.75585673648535e-284	0.295155984094818	0.273	0.061	3.37509774517361e-280	Mac	Hmgcs1	NA
Nras.Mac	4.70254249639702e-284	0.257670448263219	0.467	0.164	5.75920379533743e-280	Mac	Nras	NA
Pcbp1.Mac	1.49158427955328e-283	0.368854620427019	0.759	0.381	1.82674326716891e-279	Mac	Pcbp1	CM
Noct.Mac	1.56978761636612e-282	0.251114353064722	0.22	0.036	1.92251889376359e-278	Mac	Noct	NA
Grap.Mac	3.2068848849028e-282	-0.654996468069936	0.025	0.241	3.92747191854046e-278	Mac	Grap	NA
Srxn1.Mac	1.31395167414723e-281	0.260382120063995	0.178	0.018	1.60919661532811e-277	Mac	Srxn1	NA
Pomp.Mac	3.66320246284301e-281	0.373549685607049	0.807	0.456	4.48632405624383e-277	Mac	Pomp	NA
Polr2f.Mac	8.19314839051846e-281	0.303700628679468	0.631	0.274	1.0034148833868e-276	Mac	Polr2f	NA
Bst2.Mac	3.21699067492743e-280	0.434341356730103	0.579	0.252	3.93984847958363e-276	Mac	Bst2	CM
Tspan13.Mac	4.194107622375e-280	-0.713334781492052	0.134	0.377	5.13652360512267e-276	Mac	Tspan13	CM
Ybx3.Mac	5.6728329699364e-280	0.263480930495515	0.393	0.126	6.94751853828111e-276	Mac	Ybx3	TF
Marco.Mac	1.02161906933063e-279	0.717778400486208	0.155	0.01	1.25117687420923e-275	Mac	Marco	CM
Ccdc34.Mac	2.19199056109976e-279	0.267671695610489	0.227	0.04	2.68453084017888e-275	Mac	Ccdc34	NA
Gclm.Mac	5.11772746708736e-279	0.256567549677395	0.295	0.071	6.26768082894189e-275	Mac	Gclm	NA
Lef1.Mac	5.16585075280968e-278	-0.713461209478395	0.013	0.219	6.32661741696601e-274	Mac	Lef1	TF
Gimap9.Mac	7.88087756139616e-277	-0.601885529768478	0.019	0.227	9.65171074944188e-273	Mac	Gimap9	NA
Ap3s1.Mac	7.70353901273136e-276	0.259367614219933	0.503	0.189	9.43452422889209e-272	Mac	Ap3s1	NA
Ppp1r9b.Mac	1.27418364487466e-275	0.263735699044358	0.36	0.107	1.56049270987799e-271	Mac	Ppp1r9b	NA
Tespa1.Mac	4.36719506215174e-275	-0.569822661699756	0.01	0.212	5.34850379261723e-271	Mac	Tespa1	NA
Arpc4.Mac	4.28837843548661e-274	0.370128442095142	0.879	0.575	5.25197706994045e-270	Mac	Arpc4	NA
Vps29.Mac	2.67790019984895e-273	0.302314731357111	0.595	0.257	3.27962437475501e-269	Mac	Vps29	NA
Slc25a5.Mac	6.83085654286352e-273	0.36937337656663	0.904	0.716	8.36575000804495e-269	Mac	Slc25a5	NA
Ddost.Mac	1.17963969084022e-272	0.276757415603224	0.553	0.222	1.44470472937202e-268	Mac	Ddost	NA
Cd79b.Mac	2.23226851775997e-272	-1.54170283771341	0.063	0.283	2.73385925370063e-268	Mac	Cd79b	CM
Eif4g1.Mac	4.75595026155578e-272	0.274948350763234	0.456	0.164	5.82461228532736e-268	Mac	Eif4g1	NA
Pdcd4.Mac	1.38174292969452e-271	-0.764144121263698	0.155	0.385	1.69222056599688e-267	Mac	Pdcd4	NA
Wdr83os.Mac	2.66450193625608e-271	0.295712492651073	0.62	0.27	3.26321552133282e-267	Mac	Wdr83os	NA
Rpl38.Mac	8.78355391692591e-271	-0.284261653583422	0.993	0.974	1.07572184820592e-266	Mac	Rpl38	NA
H2-Ob.Mac	3.94009717826487e-270	-0.826202449434873	0.028	0.237	4.82543701422098e-266	Mac	H2-Ob	NA
Psmc1.Mac	1.44006962485634e-268	0.254083346365291	0.464	0.169	1.76365326956155e-264	Mac	Psmc1	NA
Cd79a.Mac	1.99501116517293e-268	-1.99501837311098	0.069	0.287	2.44329017398728e-264	Mac	Cd79a	CM
Psmd13.Mac	3.95796710995836e-268	0.272292042572069	0.53	0.212	4.84732231956601e-264	Mac	Psmd13	NA
Ogdh.Mac	4.63303184401766e-268	0.260604185005181	0.451	0.161	5.67407409936843e-264	Mac	Ogdh	NA
Usf2.Mac	2.77754858702002e-267	0.274464868701471	0.556	0.226	3.40166375452342e-263	Mac	Usf2	TF
Lasp1.Mac	7.45357470058075e-267	0.254762796520525	0.465	0.168	9.12839293580124e-263	Mac	Lasp1	NA
Dynll1.Mac	1.25787248783398e-266	0.34913712197125	0.896	0.621	1.54051643585028e-262	Mac	Dynll1	NA
Cdc42ep3.Mac	1.70264646758298e-266	0.442545781972265	0.416	0.151	2.08523112884888e-262	Mac	Cdc42ep3	NA
Gal.Mac	1.72067146516614e-266	0.313622033015733	0.128	0.003	2.10730634338898e-262	Mac	Gal	Sec
Adcy3.Mac	4.10345497049694e-266	0.251601049671846	0.164	0.015	5.0255013023676e-262	Mac	Adcy3	NA
Rps8.Mac	4.76409251021323e-266	-0.345080408225656	0.998	0.958	5.83458409725815e-262	Mac	Rps8	CM
Mob1a.Mac	6.13737162518079e-266	0.279602698108919	0.558	0.228	7.51643902935891e-262	Mac	Mob1a	NA
Cd69.Mac	8.58709752650982e-266	-0.76202549002166	0.07	0.294	1.05166183407166e-261	Mac	Cd69	CM
Eif3a.Mac	2.06263376982405e-265	0.315571970723199	0.664	0.307	2.52610757790351e-261	Mac	Eif3a	NA
Ms4a1.Mac	2.40939587786139e-265	-1.06527687658262	0.018	0.218	2.95078713161685e-261	Mac	Ms4a1	CM
Bax.Mac	2.48073250067902e-264	0.342027359107136	0.707	0.357	3.03815309358159e-260	Mac	Bax	NA
Ndufab1.Mac	2.45991255539581e-263	0.298769973598113	0.594	0.26	3.01265490659325e-259	Mac	Ndufab1	NA
Mrpl14.Mac	1.728114382905e-262	0.274671869801408	0.53	0.212	2.11642168474375e-258	Mac	Mrpl14	NA
Far1.Mac	2.92587249856444e-261	0.250822567229282	0.371	0.119	3.58331604899187e-257	Mac	Far1	NA
Tcf7.Mac	3.30086492794613e-261	-0.5921488456533	0.006	0.196	4.04256927725563e-257	Mac	Tcf7	TF
Myl6.Mac	4.1966203312354e-261	0.28318036854452	0.978	0.901	5.139600919664e-257	Mac	Myl6	NA
Ubl3.Mac	4.89433703901758e-261	0.296862809410735	0.688	0.317	5.99409457168483e-257	Mac	Ubl3	NA
Plekho1.Mac	1.19153275757737e-260	0.255449153079463	0.408	0.139	1.45927016820501e-256	Mac	Plekho1	NA
Bcl11b.Mac	1.23064424717411e-259	-0.605907171304366	0.013	0.208	1.50717000951413e-255	Mac	Bcl11b	NA
Ndufs5.Mac	4.97612343489702e-259	0.314996265988599	0.681	0.33	6.09425837071839e-255	Mac	Ndufs5	NA
Rps2.Mac	1.30198244043317e-258	-0.398679308730238	0.973	0.937	1.59453789479851e-254	Mac	Rps2	NA
Pik3ip1.Mac	3.68514810389766e-258	-0.614479279519959	0.022	0.221	4.51320088284346e-254	Mac	Pik3ip1	NA
Ripor2.Mac	1.34251104964267e-257	-0.63439378316522	0.054	0.268	1.64417328249738e-253	Mac	Ripor2	NA
Snrpb2.Mac	2.11899243628711e-257	0.293633033641694	0.656	0.299	2.59513003672082e-253	Mac	Snrpb2	NA
Cd274.Mac	3.58776670109566e-257	0.264891304532644	0.305	0.084	4.39393787883185e-253	Mac	Cd274	CM
Psmb5.Mac	1.95911417575491e-256	0.355938257960668	0.706	0.362	2.39932713104704e-252	Mac	Psmb5	NA
Manf.Mac	8.10776980879836e-256	0.346341405619953	0.632	0.299	9.92958568483535e-252	Mac	Manf	NA
Itgal.Mac	2.04885991155567e-255	0.333716333138731	0.522	0.212	2.50923873368223e-251	Mac	Itgal	CM
Actr2.Mac	3.77550451738734e-255	0.348176024955329	0.773	0.418	4.62386038244427e-251	Mac	Actr2	NA
Ppp2r5c.Mac	6.11432408450723e-255	0.255405395167036	0.513	0.205	7.48821270629601e-251	Mac	Ppp2r5c	NA
Naa38.Mac	9.68199444542316e-255	0.267962968563824	0.558	0.235	1.18575385973097e-250	Mac	Naa38	NA
Hcst.Mac	2.7119906479813e-253	-0.868666255349567	0.515	0.6	3.3213749465827e-249	Mac	Hcst	NA
Nfe2l1.Mac	9.28104501190151e-253	0.254037812427844	0.307	0.086	1.13664958260758e-248	Mac	Nfe2l1	TF
Cd247.Mac	1.70088415011416e-252	-0.583689031190495	0.014	0.205	2.08307281864481e-248	Mac	Cd247	NA
Snx3.Mac	8.2595140870642e-252	0.339674714911932	0.763	0.411	1.01154269024275e-247	Mac	Snx3	NA
Cnbp.Mac	3.34813665730632e-251	-0.599276977631812	0.585	0.66	4.10046296420306e-247	Mac	Cnbp	TF
Tpt1.Mac	8.35621876874239e-251	-0.35013558693489	0.993	0.993	1.02338611260788e-246	Mac	Tpt1	NA
Tmed5.Mac	2.16082591833079e-250	0.326090175017295	0.672	0.322	2.64636350217972e-246	Mac	Tmed5	NA
Rps27a.Mac	2.18456875735948e-250	-0.287110116987979	0.991	0.994	2.67544135713816e-246	Mac	Rps27a	NA
0610012G03Rik.Mac	7.85482795333061e-250	0.259707918964671	0.519	0.212	9.619807794444e-246	Mac	0610012G03Rik	NA
Iglc3.Mac	6.32663460503708e-249	-1.4442712326538	0.05	0.254	7.74822940078891e-245	Mac	Iglc3	NA
Nhp2.Mac	2.31336878923188e-248	0.279031028901378	0.56	0.243	2.83318275617229e-244	Mac	Nhp2	NA
Rpl35a.Mac	7.01593271396987e-248	-0.288715694079551	0.994	0.981	8.59241279479891e-244	Mac	Rpl35a	CM
Stk17b.Mac	1.06362218498617e-247	-0.770117976472954	0.523	0.628	1.30261808995256e-243	Mac	Stk17b	NA
1810037I17Rik.Mac	1.56092240211033e-247	0.368133171561591	0.794	0.459	1.91166166586452e-243	Mac	1810037I17Rik	NA
H2-Oa.Mac	1.849423720803e-247	-0.742885294517298	0.036	0.236	2.26498923086743e-243	Mac	H2-Oa	NA
Pkm.Mac	3.36572320050787e-247	0.382987966507402	0.865	0.601	4.12200120366199e-243	Mac	Pkm	NA
Sla.Mac	8.31570275426812e-247	0.279491584167751	0.569	0.245	1.01842411631522e-242	Mac	Sla	NA
Klrd1.Mac	8.40564178709677e-247	-0.927753433687171	0.025	0.22	1.02943894966574e-242	Mac	Klrd1	NA
Sod2.Mac	2.55396241875798e-245	0.268199163833188	0.572	0.252	3.12783777425289e-241	Mac	Sod2	NA
Msmo1.Mac	1.0919203585386e-244	0.252487495389885	0.247	0.058	1.33727486310223e-240	Mac	Msmo1	NA
Mrpl20.Mac	2.23499678534707e-244	0.296425335644964	0.61	0.278	2.73720056301456e-240	Mac	Mrpl20	NA
Cuta.Mac	3.67464441091856e-244	0.27194843261984	0.635	0.292	4.50033701005196e-240	Mac	Cuta	NA
Ly6d.Mac	4.32168619190818e-244	-1.70556609195237	0.067	0.272	5.29276907922994e-240	Mac	Ly6d	NA
Psma7.Mac	4.51792070151863e-244	0.368209956155821	0.834	0.531	5.53309748314986e-240	Mac	Psma7	NA
mt-Nd5.Mac	8.15640463347016e-244	0.466524259444451	0.759	0.418	9.9891487546109e-240	Mac	mt-Nd5	NA
Ier3ip1.Mac	1.95293131359247e-243	0.316505431043296	0.746	0.402	2.3917549797567e-239	Mac	Ier3ip1	NA
Pf4.Mac	2.24318723054088e-243	0.725346704432007	0.183	0.028	2.74723140124342e-239	Mac	Pf4	Sec
Akr1b3.Mac	3.05556659697245e-243	0.293300016655763	0.627	0.29	3.74215241131216e-239	Mac	Akr1b3	NA
Cycs.Mac	4.69767659524658e-243	0.335298605118744	0.71	0.376	5.75324452619849e-239	Mac	Cycs	NA
Ndufa12.Mac	8.19614437791267e-243	0.290264910953796	0.613	0.283	1.00378180196296e-238	Mac	Ndufa12	NA
4930523C07Rik.Mac	3.96806354830283e-242	-0.71554968143951	0.222	0.429	4.85968742760648e-238	Mac	4930523C07Rik	NA
Pycard.Mac	3.98725533397612e-242	0.355674823676773	0.692	0.37	4.88319160752055e-238	Mac	Pycard	NA
Cox7b.Mac	4.72122681996609e-242	0.357907624136875	0.835	0.555	5.78208648641247e-238	Mac	Cox7b	NA
Acox3.Mac	1.08077213914058e-241	0.287609744683164	0.327	0.101	1.32362163880547e-237	Mac	Acox3	NA
Mrps18c.Mac	1.67243280846978e-238	0.25239520187907	0.539	0.229	2.04822846053294e-234	Mac	Mrps18c	NA
Ifi211.Mac	1.70159674251441e-238	0.312261783055505	0.187	0.03	2.0839455305574e-234	Mac	Ifi211	NA
Sh3glb1.Mac	1.63043553121094e-236	0.308547282572775	0.807	0.464	1.99679439507404e-232	Mac	Sh3glb1	NA
Rhob.Mac	7.4832925451571e-236	0.266831854048783	0.475	0.186	9.16478838005391e-232	Mac	Rhob	NA
S100a11.Mac	2.96062172764317e-235	-0.264049966354779	0.955	0.702	3.62587342984459e-231	Mac	S100a11	NA
Ighd.Mac	4.88898133595451e-235	-1.15922253422785	0.041	0.233	5.98753544214349e-231	Mac	Ighd	NA
Cks1b.Mac	7.40872113477741e-235	0.254567271684583	0.227	0.051	9.07346077376189e-231	Mac	Cks1b	NA
S1pr1.Mac	6.21427413117872e-234	-0.60076291960784	0.029	0.216	7.61062152845458e-230	Mac	S1pr1	CM
Tspo.Mac	7.98961125120697e-234	0.383689130353655	0.863	0.669	9.78487689935318e-230	Mac	Tspo	NA
Cd28.Mac	1.09195537069779e-233	-0.620700936887028	0.01	0.186	1.33731774249358e-229	Mac	Cd28	CM
Ly6e.Mac	3.51789625504529e-233	-0.564222161407096	0.865	0.868	4.30836754355396e-229	Mac	Ly6e	NA
Ctsw.Mac	4.8357334192745e-233	-0.788664318017024	0.027	0.213	5.92232271858549e-229	Mac	Ctsw	NA
Itgb7.Mac	2.58103549154742e-232	-0.625137086653939	0.113	0.33	3.16099416649813e-228	Mac	Itgb7	CM
Dock10.Mac	6.98652090529618e-232	0.2828706834829	0.515	0.219	8.55639215271624e-228	Mac	Dock10	NA
Fcmr.Mac	1.6464774254346e-230	-1.02048210411916	0.027	0.211	2.01644090292975e-226	Mac	Fcmr	NA
Cenpx.Mac	3.9249312147627e-230	0.251871579283301	0.566	0.25	4.80686325871988e-226	Mac	Cenpx	NA
Chchd2.Mac	4.05633386497541e-230	0.284773969325699	0.939	0.82	4.96779208443538e-226	Mac	Chchd2	NA
Wdr1.Mac	5.95073028889954e-230	0.304673709547275	0.704	0.356	7.28785938481527e-226	Mac	Wdr1	NA
Ywhaz.Mac	2.72412522600498e-228	0.322745214357448	0.737	0.394	3.33623616428829e-224	Mac	Ywhaz	NA
Mmp12.Mac	1.12609423406548e-225	1.45190185087744	0.255	0.072	1.37912760845999e-221	Mac	Mmp12	NA
Timm10b.Mac	2.69941933037747e-225	0.281265513997588	0.76	0.408	3.30597885391329e-221	Mac	Timm10b	NA
Pdap1.Mac	7.2538166946377e-225	0.290980874513293	0.613	0.29	8.88374930592279e-221	Mac	Pdap1	NA
Rpl35.Mac	1.68349792995554e-223	-0.390730827330859	0.958	0.888	2.06177991481655e-219	Mac	Rpl35	CM
Rara.Mac	1.95449151337558e-222	0.25830521779834	0.4	0.149	2.39366575643107e-218	Mac	Rara	TF
Eef2.Mac	9.82868996355415e-222	-0.422473997156686	0.955	0.872	1.20371965983648e-217	Mac	Eef2	CM
Ndufa8.Mac	1.01222632810221e-220	0.268477922197106	0.639	0.313	1.23967358402677e-216	Mac	Ndufa8	NA
Sec61b.Mac	1.20293665051626e-220	0.332120458644071	0.898	0.697	1.47323651588726e-216	Mac	Sec61b	NA
Rhoh.Mac	2.78125344780709e-219	-0.743260051638866	0.216	0.405	3.40620109752934e-215	Mac	Rhoh	NA
Psmb4.Mac	1.39448891170705e-218	0.294704707344017	0.697	0.36	1.70783057016763e-214	Mac	Psmb4	NA
Rcsd1.Mac	1.50173684918727e-218	-0.591548185055298	0.081	0.277	1.83917711919965e-214	Mac	Rcsd1	NA
H2-Q6.Mac	8.285815937132e-218	-0.6376543657169	0.074	0.271	1.01476387782056e-213	Mac	H2-Q6	NA
Scp2.Mac	7.90127882104956e-216	0.354290065707577	0.775	0.438	9.6766961721394e-212	Mac	Scp2	NA
Arpc1b.Mac	7.03154579299111e-215	0.25922670519684	0.964	0.851	8.61153413267621e-211	Mac	Arpc1b	NA
Hsbp1.Mac	2.15609445628392e-214	0.268084956684601	0.663	0.332	2.64056888061092e-210	Mac	Hsbp1	NA
Siglecg.Mac	2.12386403939342e-210	-0.625806471886819	0.022	0.192	2.60109628904512e-206	Mac	Siglecg	NA
Vps37b.Mac	6.04536362843854e-210	-0.798754862994191	0.153	0.346	7.40375683574868e-206	Mac	Vps37b	NA
Ndufb4.Mac	1.64291773845409e-209	0.28322473381509	0.697	0.365	2.01208135428473e-205	Mac	Ndufb4	NA
Itgam.Mac	1.90536382100159e-209	0.281124038476932	0.346	0.121	2.33349907158065e-205	Mac	Itgam	CM
Iglc2.Mac	2.92563649251955e-209	-1.68789358301574	0.083	0.269	3.58302701238869e-205	Mac	Iglc2	NA
Lrrfip1.Mac	3.63044957321431e-209	0.30452640627677	0.662	0.34	4.44621159231556e-205	Mac	Lrrfip1	TF
Hprt.Mac	6.90900309507137e-209	0.251031697762763	0.581	0.273	8.4614560905339e-205	Mac	Hprt	NA
Nkg7.Mac	1.35925931524387e-208	-1.82700920380571	0.068	0.254	1.66468488337916e-204	Mac	Nkg7	NA
Jund.Mac	1.53259720059297e-208	-0.495758944988683	0.843	0.85	1.87697179156621e-204	Mac	Jund	TF
Snrpd1.Mac	3.66723372101447e-208	0.259592464384121	0.587	0.277	4.49126113812642e-204	Mac	Snrpd1	NA
Cpne5.Mac	3.81703090163437e-208	0.278448130156258	0.107	0.004	4.67471774523162e-204	Mac	Cpne5	NA
Bank1.Mac	9.28268446855396e-208	-0.736469982040527	0.017	0.18	1.1368503668638e-203	Mac	Bank1	NA
H2-Q4.Mac	4.91950801301844e-207	-0.674559722454428	0.229	0.415	6.02492146354368e-203	Mac	H2-Q4	NA
Ndufa13.Mac	2.34070512438065e-206	0.294945820652872	0.892	0.654	2.86666156582899e-202	Mac	Ndufa13	NA
Minos1.Mac	7.83391092252709e-204	0.30264012247384	0.819	0.532	9.59419070681893e-200	Mac	Minos1	NA
Ndufb9.Mac	1.67214090651391e-203	0.286297657862912	0.733	0.412	2.04787096820758e-199	Mac	Ndufb9	NA
Sqstm1.Mac	2.08313092810057e-203	0.278880170564168	0.572	0.271	2.55121044764476e-199	Mac	Sqstm1	NA
Lars2.Mac	1.94784319599868e-201	0.266456263930627	0.231	0.06	2.38552356213958e-197	Mac	Lars2	NA
Eif4g2.Mac	1.97334086745945e-201	0.27787036230611	0.723	0.398	2.41675056037759e-197	Mac	Eif4g2	NA
H2-DMb2.Mac	4.22632645433191e-201	-1.14396682870734	0.119	0.302	5.17598200862029e-197	Mac	H2-DMb2	NA
Sdhb.Mac	1.67694898911656e-200	0.269821029169665	0.661	0.342	2.05375942697105e-196	Mac	Sdhb	CM
Psma4.Mac	1.29669030305186e-198	0.260431806029882	0.624	0.31	1.58805661414761e-194	Mac	Psma4	NA
Ndufb10.Mac	4.69973369358572e-198	0.288808679069444	0.747	0.42	5.75576385453444e-194	Mac	Ndufb10	NA
Usmg5.Mac	5.3409133912322e-198	0.280524113885062	0.816	0.536	6.54101663024208e-194	Mac	Usmg5	NA
Sept6.Mac	9.45122378857444e-196	-0.503049180344527	0.065	0.244	1.15749137738671e-191	Mac	Sept6	NA
Ranbp1.Mac	5.74721934103305e-194	0.285369865442701	0.64	0.332	7.03861952696318e-190	Mac	Ranbp1	NA
S1pr4.Mac	2.1458412204387e-193	-0.503069755914086	0.034	0.199	2.62801174267127e-189	Mac	S1pr4	CM
Spint2.Mac	3.91262920561716e-193	-0.447820199006281	0.036	0.204	4.79179698811933e-189	Mac	Spint2	NA
Ly6a.Mac	3.60428343026003e-192	-0.865251143612979	0.101	0.286	4.41416591703946e-188	Mac	Ly6a	NA
Srgn.Mac	7.91873177744809e-192	-0.91349844336451	0.872	0.887	9.69807080784067e-188	Mac	Srgn	NA
Eif3c.Mac	5.76088592323322e-189	0.253556234798967	0.675	0.345	7.05535699018372e-185	Mac	Eif3c	NA
Spcs1.Mac	1.19029383395901e-188	0.269188343661098	0.666	0.357	1.4577528584496e-184	Mac	Spcs1	NA
Chmp2a.Mac	1.22263006411978e-187	0.266051891085018	0.776	0.448	1.49735503952749e-183	Mac	Chmp2a	NA
Junb.Mac	2.75678553476923e-187	-0.71912906282914	0.942	0.923	3.37623524443187e-183	Mac	Junb	TF
Gm31243.Mac	4.90637114267193e-187	-0.610909205293623	0.007	0.149	6.00883273843031e-183	Mac	Gm31243	NA
Ralgps2.Mac	6.3962144822304e-187	-0.579570002457736	0.015	0.163	7.83344387638757e-183	Mac	Ralgps2	NA
Cirbp.Mac	1.3469682986696e-186	-0.680404376867466	0.276	0.434	1.64963207538065e-182	Mac	Cirbp	NA
Ccr1.Mac	1.83264740779106e-186	-0.273395952035467	0.554	0.235	2.24444328032171e-182	Mac	Ccr1	NA
Fkbp1a.Mac	1.12755663999482e-185	0.262192068333813	0.665	0.352	1.38091861700166e-181	Mac	Fkbp1a	NA
Mzb1.Mac	1.48850194452086e-185	-0.7286147929108	0.019	0.169	1.8229683314547e-181	Mac	Mzb1	NA
Nabp1.Mac	1.68848139665798e-185	0.324516140587003	0.445	0.203	2.06788316648702e-181	Mac	Nabp1	NA
Rpl22.Mac	5.7495588062289e-185	-0.326971766434397	0.956	0.881	7.04148466998854e-181	Mac	Rpl22	NA
Prelid1.Mac	1.13561148959327e-183	0.281040122088859	0.701	0.394	1.39078339130487e-179	Mac	Prelid1	NA
Il2rb.Mac	1.3054517522605e-183	-0.67604481694254	0.019	0.169	1.59878676099344e-179	Mac	Il2rb	NA
Zcchc11.Mac	1.9720225742372e-181	-0.513206535246673	0.051	0.216	2.41513604666829e-177	Mac	Zcchc11	NA
Dynlrb1.Mac	4.04197006773685e-181	0.264657836921058	0.75	0.428	4.95020074195732e-177	Mac	Dynlrb1	NA
Rpl22l1.Mac	3.4450009667577e-180	-0.513206076073016	0.844	0.789	4.21909268398816e-176	Mac	Rpl22l1	NA
Myh9.Mac	1.03905591801406e-179	0.281829090104649	0.719	0.403	1.27253178279182e-175	Mac	Myh9	NA
Pglyrp1.Mac	1.15768292545416e-179	-1.18315159821411	0.204	0.383	1.41781427880371e-175	Mac	Pglyrp1	Sec
Gmfg.Mac	5.14341657378079e-179	-0.558776404718401	0.709	0.728	6.29914227790934e-175	Mac	Gmfg	NA
Cd55.Mac	6.77678970131064e-178	-0.560667119813324	0.013	0.155	8.29953434719514e-174	Mac	Cd55	NA
Ndufb5.Mac	3.80073812457069e-177	0.267632430439478	0.734	0.425	4.65476398116172e-173	Mac	Ndufb5	NA
Fam129a.Mac	1.57519890275955e-174	0.258921353063062	0.295	0.109	1.92914609620963e-170	Mac	Fam129a	NA
H2-D1.Mac	1.55861287478915e-172	-0.297858640865808	0.989	0.989	1.90883318775427e-168	Mac	H2-D1	CM
Atp5j.Mac	1.62142276635384e-171	0.269141888106356	0.852	0.62	1.98575646195355e-167	Mac	Atp5j	NA
Cotl1.Mac	2.28843818386289e-171	0.285484656516776	0.908	0.716	2.80265024377688e-167	Mac	Cotl1	NA
Bnip3l.Mac	3.61675221272006e-171	0.254184813460897	0.71	0.398	4.42943643491826e-167	Mac	Bnip3l	NA
Cd27.Mac	5.21343293266538e-171	-0.542972524584834	0.068	0.234	6.38489131263529e-167	Mac	Cd27	CM
Fam189b.Mac	5.83953715097834e-171	-0.460811544321831	0.028	0.175	7.15168114880317e-167	Mac	Fam189b	NA
AA467197.Mac	2.10241688611863e-168	0.341466812336037	0.454	0.22	2.57482996042949e-164	Mac	AA467197	NA
Tmsb10.Mac	2.50504659278092e-168	-0.419335195564984	0.978	0.877	3.06793056217879e-164	Mac	Tmsb10	NA
Ifitm2.Mac	7.4922712979608e-168	-0.303235240414318	0.775	0.417	9.17578465861259e-164	Mac	Ifitm2	NA
Cmah.Mac	3.87973733985627e-167	-0.41198116898117	0.013	0.148	4.75151432012198e-163	Mac	Cmah	NA
Mfge8.Mac	3.03785408729291e-165	0.415542167064574	0.219	0.066	3.72045990070763e-161	Mac	Mfge8	CM
Rack1.Mac	5.97272851416187e-164	-0.346444518616935	0.962	0.861	7.31480061129404e-160	Mac	Rack1	NA
Atp5g2.Mac	9.34978470148797e-164	0.272271472807703	0.891	0.667	1.14506813239123e-159	Mac	Atp5g2	NA
Ccl7.Mac	3.61042288212663e-163	0.888669377910076	0.15	0.031	4.42168490374049e-159	Mac	Ccl7	Sec
Ptpn22.Mac	9.12219555152792e-160	-0.475725201578379	0.051	0.202	1.11719528919562e-155	Mac	Ptpn22	NA
Fosb.Mac	9.99337909543577e-159	0.303022293206594	0.605	0.332	1.22388913781802e-154	Mac	Fosb	TF
Tnfrsf18.Mac	2.81131615313424e-158	-0.57625305135386	0.053	0.204	3.4430188927435e-154	Mac	Tnfrsf18	CM
Pkp3.Mac	3.21841792293977e-158	-0.418067110999908	0.033	0.175	3.94159643022433e-154	Mac	Pkp3	NA
Il7r.Mac	1.30107166882288e-156	-0.754402293998583	0.117	0.279	1.59342247280738e-152	Mac	Il7r	CM
Rasgrp2.Mac	2.13833617756438e-156	-0.587992885547409	0.143	0.307	2.6188203166631e-152	Mac	Rasgrp2	NA
Klk8.Mac	3.31781412010827e-156	-0.462047242255234	0.042	0.188	4.0633269528966e-152	Mac	Klk8	Sec
Gimap7.Mac	1.86072114329435e-155	-0.404015147597491	0.009	0.132	2.27882518419259e-151	Mac	Gimap7	NA
Gm2682.Mac	1.86116805815245e-154	-0.36374367473682	0.007	0.127	2.27937252081931e-150	Mac	Gm2682	NA
Vpreb3.Mac	5.73094725042314e-153	-0.652175207967723	0.011	0.134	7.01869109759321e-149	Mac	Vpreb3	NA
Atp5a1.Mac	6.35111218683111e-153	0.254085802534779	0.798	0.513	7.77820709521206e-149	Mac	Atp5a1	NA
P2ry10.Mac	9.83243145455483e-153	-0.373492322740244	0.017	0.145	1.20417788023933e-148	Mac	P2ry10	CM
Hspa8.Mac	1.00415531037134e-152	0.264626308659564	0.982	0.876	1.22978900861178e-148	Mac	Hspa8	CM
Atp6v1f.Mac	3.49547845199096e-152	0.257883237564256	0.869	0.63	4.28091246015333e-148	Mac	Atp6v1f	NA
Cd7.Mac	8.22384387629699e-152	-0.543790600033505	0.016	0.143	1.00717415953009e-147	Mac	Cd7	NA
Sh2d1a.Mac	1.29984682107314e-150	-0.35798406407476	0.007	0.125	1.59192240176827e-146	Mac	Sh2d1a	NA
Rps12.Mac	4.32786915662345e-149	-0.311213869117221	0.99	0.964	5.30034135611674e-145	Mac	Rps12	NA
Eif3e.Mac	4.26042642914285e-148	-0.52930897351327	0.613	0.611	5.21774424777125e-144	Mac	Eif3e	NA
Klrk1.Mac	5.59035840089447e-148	-0.715686887587258	0.019	0.146	6.84651193357546e-144	Mac	Klrk1	NA
Stmn1.Mac	1.47714671549468e-147	0.508257104039103	0.227	0.079	1.80906158246633e-143	Mac	Stmn1	NA
Jakmip1.Mac	1.77614066712719e-147	-0.347183027929193	0.007	0.124	2.17523947503067e-143	Mac	Jakmip1	NA
Eif4a2.Mac	4.13564752169758e-146	-0.584139683229614	0.365	0.475	5.06492751982303e-142	Mac	Eif4a2	NA
Traf3ip3.Mac	6.69115749437811e-145	-0.430903682382907	0.055	0.198	8.19466058336487e-141	Mac	Traf3ip3	NA
Npm1.Mac	2.25716386403876e-144	-0.469077092152878	0.798	0.719	2.76434858428827e-140	Mac	Npm1	NA
Dgka.Mac	2.89894719683688e-143	-0.485242368674625	0.069	0.214	3.55034063196612e-139	Mac	Dgka	NA
Lamb3.Mac	9.15265081938091e-143	-0.378554283511941	0.01	0.125	1.12092514584958e-138	Mac	Lamb3	Sec
Gramd3.Mac	6.35495191496277e-142	-0.339579936752707	0.016	0.136	7.78290961025491e-138	Mac	Gramd3	NA
Fcrla.Mac	7.35348360147623e-142	-0.510057993772023	0.017	0.138	9.00581136672793e-138	Mac	Fcrla	NA
Zap70.Mac	3.13323373464539e-141	-0.32958491823147	0.009	0.122	3.83727135482021e-137	Mac	Zap70	NA
Cd19.Mac	1.50148483229544e-140	-0.469196603637293	0.012	0.128	1.83886847411222e-136	Mac	Cd19	CM
Rgs1.Mac	2.62529671247738e-140	0.297192343375961	0.51	0.282	3.21520088377105e-136	Mac	Rgs1	NA
Cox7a2l.Mac	6.58163803183715e-140	-0.382230616993868	0.803	0.76	8.06053209759096e-136	Mac	Cox7a2l	NA
Sh2d2a.Mac	1.30362344874893e-139	-0.372367917514657	0.012	0.126	1.59654763768281e-135	Mac	Sh2d2a	NA
Ikzf3.Mac	3.779295767212e-139	-0.349838391767526	0.007	0.119	4.62850352610453e-135	Mac	Ikzf3	TF
Grap2.Mac	1.69304673554796e-138	-0.400055362234558	0.048	0.184	2.07347433702559e-134	Mac	Grap2	NA
Arhgef1.Mac	3.27702432659759e-138	-0.55252072410061	0.504	0.556	4.01337169278407e-134	Mac	Arhgef1	NA
Rbm38.Mac	5.34765841496504e-138	-0.418648404186095	0.058	0.198	6.54927726080769e-134	Mac	Rbm38	NA
Gimap8.Mac	8.75527645480691e-138	-0.325700566553036	0.005	0.113	1.0722587074202e-133	Mac	Gimap8	NA
Lbr.Mac	8.22773968231782e-137	-0.497024077182041	0.111	0.259	1.00765127889346e-132	Mac	Lbr	NA
Ppp1r16b.Mac	1.21604684321975e-136	-0.336932905474031	0.009	0.119	1.48929256889123e-132	Mac	Ppp1r16b	NA
Eif5a.Mac	1.24276334312833e-136	0.258175845572779	0.903	0.708	1.52201226632927e-132	Mac	Eif5a	NA
Mirt1.Mac	4.9006888715678e-136	-0.418336005865844	0.025	0.147	6.00187366100909e-132	Mac	Mirt1	NA
Acap1.Mac	7.36151776792587e-136	-0.387884844826323	0.042	0.173	9.01565081037882e-132	Mac	Acap1	NA
Cxcl10.Mac	1.03239806301893e-135	0.393832675839478	0.161	0.044	1.26437790777928e-131	Mac	Cxcl10	NA
Rapgef6.Mac	1.52452394934953e-134	-0.546046890784217	0.158	0.303	1.86708448076837e-130	Mac	Rapgef6	NA
Il2rg.Mac	3.41500211631353e-134	-0.577580414847309	0.254	0.384	4.18235309184918e-130	Mac	Il2rg	CM
Traf1.Mac	1.76504001366967e-133	-0.510553286337339	0.082	0.227	2.16164450474124e-129	Mac	Traf1	NA
Foxp1.Mac	3.63229399189032e-133	-0.659014123605096	0.341	0.449	4.44847045186807e-129	Mac	Foxp1	TF
Cnp.Mac	8.66525198817991e-133	-0.552339159939403	0.149	0.292	1.06123341099239e-128	Mac	Cnp	NA
Fchsd2.Mac	1.3643054075929e-130	-0.446265999843773	0.039	0.165	1.67086483267903e-126	Mac	Fchsd2	NA
Arhgap15.Mac	2.86590793433716e-130	-0.523384075382297	0.195	0.336	3.50987744718271e-126	Mac	Arhgap15	NA
Fcer2a.Mac	4.48549038452551e-130	-0.505653054976356	0.007	0.111	5.49338007392839e-126	Mac	Fcer2a	NA
Rabgap1l.Mac	3.68124706329085e-129	-0.387271402523315	0.036	0.16	4.5084232784123e-125	Mac	Rabgap1l	NA
Fam169b.Mac	8.82870204104207e-129	-0.309059770271156	0.008	0.113	1.08125113896642e-124	Mac	Fam169b	NA
Slpi.Mac	9.48820202886462e-128	-0.708314414810099	0.612	0.326	1.16202010247505e-123	Mac	Slpi	NA
Prkcq.Mac	1.19809381256352e-127	-0.311423188173306	0.01	0.116	1.46730549224655e-123	Mac	Prkcq	NA
Cd2.Mac	3.77348270167002e-126	-0.565294872271123	0.251	0.398	4.62138426473527e-122	Mac	Cd2	CM
Pou2af1.Mac	8.02913223017322e-126	-0.464098091341049	0.013	0.119	9.83327824229314e-122	Mac	Pou2af1	NA
Eif3h.Mac	9.34068194533621e-126	-0.388808206279282	0.761	0.701	1.14395331784533e-121	Mac	Eif3h	NA
mt-Nd2.Mac	1.22946739243279e-125	0.426745917693116	0.972	0.838	1.50572871551244e-121	Mac	mt-Nd2	NA
Itk.Mac	1.73025909893906e-124	-0.287175206130652	0.008	0.108	2.11904831847067e-120	Mac	Itk	NA
Crip1.Mac	6.19592830819194e-123	0.535963241640136	0.824	0.78	7.58815339904267e-119	Mac	Crip1	NA
Dapl1.Mac	6.59838496026811e-123	-0.583937965433523	0.012	0.116	8.08104206084035e-119	Mac	Dapl1	NA
Atp1b1.Mac	8.66360292821865e-123	-0.382038565346369	0.012	0.115	1.06103145061894e-118	Mac	Atp1b1	CM
Tnfrsf13c.Mac	4.17887570882042e-122	-0.421731860337571	0.009	0.109	5.11786908059236e-118	Mac	Tnfrsf13c	NA
Crlf3.Mac	1.02363139894031e-121	-0.602649893263827	0.279	0.394	1.2536413742822e-117	Mac	Crlf3	NA
Gm26740.Mac	1.48001025369299e-121	-0.542901405184143	0.186	0.321	1.81256855769781e-117	Mac	Gm26740	NA
Cd8b1.Mac	1.73573583043557e-121	-0.805380179305203	0.027	0.139	2.12575567153444e-117	Mac	Cd8b1	NA
Il18r1.Mac	3.54956541374851e-121	-0.349405442846423	0.009	0.108	4.34715276221781e-117	Mac	Il18r1	CM
Cst7.Mac	5.31893265274802e-121	-0.363980317375852	0.017	0.123	6.51409681982051e-117	Mac	Cst7	NA
Ypel3.Mac	6.47204161722312e-121	-0.537996924033683	0.544	0.577	7.92630936861316e-117	Mac	Ypel3	NA
Snrpg.Mac	1.04204054363517e-120	-0.329706001527937	0.848	0.778	1.27618705378999e-116	Mac	Snrpg	NA
Pabpc1.Mac	1.24710583493492e-119	-0.281114168290094	0.915	0.857	1.5273305160448e-115	Mac	Pabpc1	NA
Arhgap45.Mac	1.64421416936408e-118	-0.517133691677271	0.384	0.474	2.01366909322019e-114	Mac	Arhgap45	NA
Rps17.Mac	2.59112873099684e-116	-0.270999144470653	0.975	0.906	3.17335535685184e-112	Mac	Rps17	NA
Ifi206.Mac	2.26454880358333e-115	-0.404701678187149	0.043	0.161	2.7733929197485e-111	Mac	Ifi206	NA
Sp100.Mac	1.30823184492572e-113	-0.528465647945276	0.247	0.369	1.60219154048053e-109	Mac	Sp100	TF
H3f3b.Mac	2.2226753567313e-113	-0.399219648060212	0.986	0.987	2.72211050938882e-109	Mac	H3f3b	NA
Fam107b.Mac	4.60012508760146e-113	-0.553714205457794	0.235	0.356	5.63377319478551e-109	Mac	Fam107b	NA
St3gal6.Mac	2.58250090194827e-112	-0.397943573154396	0.034	0.145	3.16278885461605e-108	Mac	St3gal6	NA
Stat4.Mac	2.88688684432619e-112	-0.271774910243896	0.009	0.102	3.53557031824628e-108	Mac	Stat4	CM
Lbh.Mac	9.32259996369612e-112	-0.446744016673189	0.089	0.216	1.14173881755386e-107	Mac	Lbh	NA
Fcrl1.Mac	1.26578004750791e-111	-0.365633369998979	0.011	0.106	1.55020082418294e-107	Mac	Fcrl1	NA
Btg2.Mac	5.30543249294853e-111	-0.7011103562049	0.702	0.707	6.49756317411406e-107	Mac	Btg2	NA
Ptp4a3.Mac	1.13215251895453e-110	-0.546981279012264	0.11	0.236	1.38654718996362e-106	Mac	Ptp4a3	NA
Igfbp4.Mac	1.44751280621772e-110	-1.02714483555204	0.063	0.182	1.77276893377484e-106	Mac	Igfbp4	NA
Cdkn2d.Mac	2.44633289982647e-110	-0.542292070679399	0.222	0.347	2.99602390241748e-106	Mac	Cdkn2d	NA
Pecam1.Mac	8.3225028522357e-110	-0.390131723535268	0.047	0.161	1.01925692431331e-105	Mac	Pecam1	CM
Trim12a.Mac	1.48663887275884e-109	-0.450063221189857	0.115	0.244	1.82068662746775e-105	Mac	Trim12a	NA
Rflnb.Mac	4.13357561770776e-108	-0.326950737614838	0.021	0.12	5.06239005900669e-104	Mac	Rflnb	NA
Naca.Mac	5.76659066375092e-108	-0.271415293717512	0.922	0.851	7.06234358589575e-104	Mac	Naca	NA
Ier2.Mac	1.05882599342786e-106	-0.557179277615949	0.657	0.658	1.2967441941511e-102	Mac	Ier2	NA
Vgll4.Mac	4.42070922484011e-106	-0.489923499977523	0.123	0.249	5.41404258766168e-102	Mac	Vgll4	NA
Ddit4.Mac	5.29397200749075e-105	-0.407631532531891	0.074	0.197	6.48352751757392e-101	Mac	Ddit4	NA
Psmb8.Mac	2.05373061016713e-104	-0.395616492141188	0.768	0.698	2.51520387827169e-100	Mac	Psmb8	NA
Cd8a.Mac	5.986928385279e-104	-0.41733152021397	0.014	0.106	7.3321911934512e-100	Mac	Cd8a	CM
Cd6.Mac	6.1954833967293e-104	-0.286971207164192	0.011	0.101	7.58760851597437e-100	Mac	Cd6	CM
H3f3a.Mac	6.34494607523179e-104	-0.328035962890224	0.965	0.959	7.77065545833638e-100	Mac	H3f3a	NA
Iglc1.Mac	1.1400527600603e-103	-0.989921119643346	0.028	0.129	1.39622261524585e-99	Mac	Iglc1	NA
Bc1.Mac	1.15872868981396e-103	0.334913046341355	0.213	0.086	1.41909502641515e-99	Mac	Bc1	NA
Supt4a.Mac	2.51151084761069e-102	-0.451751977337188	0.544	0.556	3.07584733506881e-98	Mac	Supt4a	NA
H2-K1.Mac	3.40534604765395e-102	-0.320013131100225	0.949	0.898	4.17052730456179e-98	Mac	H2-K1	CM
Runx3.Mac	3.4861343135203e-102	-0.443147944685834	0.11	0.236	4.26946869376831e-98	Mac	Runx3	TF
Rdh12.Mac	1.06877261562904e-101	-0.578755772480479	0.036	0.14	1.30892582236089e-97	Mac	Rdh12	NA
Btla.Mac	1.20621723449912e-101	-0.28791994461955	0.018	0.111	1.47725424709108e-97	Mac	Btla	CM
Ms4a6b.Mac	4.54839925739286e-101	-0.529565275743571	0.197	0.331	5.57042457052904e-97	Mac	Ms4a6b	NA
Bcl11a.Mac	5.99586226626639e-100	-0.360186249959594	0.021	0.115	7.34313251749645e-96	Mac	Bcl11a	TF
Kbtbd11.Mac	6.19360725246023e-100	-0.267139833900589	0.017	0.108	7.58531080208804e-96	Mac	Kbtbd11	NA
Socs1.Mac	1.56788212397703e-99	-0.347168317369263	0.04	0.144	1.92018523723467e-95	Mac	Socs1	NA
H2-T23.Mac	1.82607520582392e-99	-0.419565284535492	0.577	0.59	2.23639430457256e-95	Mac	H2-T23	CM
Cbx7.Mac	3.57241485607133e-97	-0.29325874011641	0.023	0.116	4.37513647423055e-93	Mac	Cbx7	NA
Ppp1r15a.Mac	8.76179498126139e-97	-0.573634422240371	0.35	0.447	1.07305703135508e-92	Mac	Ppp1r15a	NA
Icam2.Mac	4.03169073069828e-96	-0.337233076452177	0.035	0.134	4.93761163788619e-92	Mac	Icam2	CM
Hsd11b1.Mac	2.54779007137579e-94	-0.343663205891715	0.031	0.127	3.12027850041394e-90	Mac	Hsd11b1	NA
Ier5.Mac	1.84388865928604e-92	-0.427681288191847	0.659	0.657	2.25821044102762e-88	Mac	Ier5	NA
Clk1.Mac	1.37249338405197e-91	-0.482419711783202	0.454	0.504	1.68089264744844e-87	Mac	Clk1	NA
Psip1.Mac	2.17369231649931e-91	-0.409561416826098	0.108	0.223	2.6621209800167e-87	Mac	Psip1	NA
Slc38a2.Mac	4.5145842046337e-91	-0.451611755157781	0.55	0.573	5.52901127541489e-87	Mac	Slc38a2	CM
Hmgb2.Mac	9.71518634292194e-91	-0.410944677160468	0.579	0.609	1.18981887141765e-86	Mac	Hmgb2	TF
Saa3.Mac	1.22002259895679e-90	0.36440079259473	0.114	0.032	1.49416167694238e-86	Mac	Saa3	Sec
Gpr18.Mac	1.26406972552442e-88	-0.296234535241452	0.024	0.111	1.54810619284976e-84	Mac	Gpr18	NA
Tubb5.Mac	6.00909147819655e-87	0.275667919979308	0.759	0.513	7.35933433334732e-83	Mac	Tubb5	CM
Cd82.Mac	2.25904271133946e-86	-0.556766234849833	0.248	0.346	2.76664960857744e-82	Mac	Cd82	CM
Serpina3g.Mac	2.59342689588858e-86	-0.306328651109381	0.022	0.106	3.17616991939475e-82	Mac	Serpina3g	NA
Ccrl2.Mac	3.10186305096059e-86	-0.834100303394752	0.504	0.281	3.79885167851143e-82	Mac	Ccrl2	NA
Cxcl2.Mac	4.63106583380372e-86	-1.09389367616572	0.829	0.608	5.67166632665942e-82	Mac	Cxcl2	Sec
Clec2i.Mac	7.66978668734954e-85	-0.270810977311054	0.025	0.111	9.39318775599698e-81	Mac	Clec2i	NA
Ifi203.Mac	3.64050497754427e-84	-0.482049801079154	0.195	0.303	4.45852644599846e-80	Mac	Ifi203	NA
Son.Mac	6.93232508316461e-84	-0.272455336396931	0.816	0.755	8.49001852935169e-80	Mac	Son	TF
Jaml.Mac	8.03723571276702e-84	-0.485716824721891	0.099	0.208	9.84320257742577e-80	Mac	Jaml	NA
Trp53i11.Mac	1.04953270002707e-82	-0.299048885170065	0.033	0.121	1.28536269772316e-78	Mac	Trp53i11	NA
Prkd2.Mac	1.72418017071209e-82	-0.2975526575188	0.038	0.129	2.11160345507109e-78	Mac	Prkd2	NA
Jak1.Mac	4.53413290171709e-82	-0.501069030463414	0.481	0.496	5.55295256473292e-78	Mac	Jak1	NA
Zfp36l1.Mac	5.46757166581158e-81	-0.523818216173799	0.37	0.443	6.69613501911944e-77	Mac	Zfp36l1	TF
Gpr171.Mac	3.67093246522802e-80	-0.408963545110215	0.084	0.186	4.49579099016475e-76	Mac	Gpr171	NA
Wdr89.Mac	4.14374586295822e-80	-0.283014609338924	0.955	0.889	5.07484555836493e-76	Mac	Wdr89	NA
2310001H17Rik.Mac	4.16385757504479e-80	-0.647292526053258	0.193	0.293	5.09947637215736e-76	Mac	2310001H17Rik	NA
Fyb.Mac	7.69921027760363e-80	-0.484065697768919	0.336	0.422	9.42922282698117e-76	Mac	Fyb	NA
Mmp9.Mac	3.32360654623672e-79	-0.804617845139728	0.074	0.171	4.07042093717611e-75	Mac	Mmp9	Sec
AW112010.Mac	6.36277148398192e-78	-1.29682071503764	0.366	0.419	7.79248623643266e-74	Mac	AW112010	NA
Ifitm3.Mac	1.17517229385484e-77	0.583450185789462	0.451	0.279	1.43923350828402e-73	Mac	Ifitm3	NA
Hdc.Mac	1.24109387868101e-76	-1.09013017344195	0.112	0.211	1.51996767322063e-72	Mac	Hdc	NA
Rnf167.Mac	1.56517085762225e-76	-0.394555112586086	0.135	0.238	1.91686474932997e-72	Mac	Rnf167	NA
Hdac7.Mac	6.81625421648676e-76	-0.271693097381968	0.033	0.116	8.34786653893133e-72	Mac	Hdac7	NA
Strbp.Mac	1.55984346351738e-75	-0.291685671726841	0.035	0.119	1.91034028976974e-71	Mac	Strbp	NA
Msi2.Mac	6.22166488459885e-75	-0.25771066569934	0.031	0.113	7.61967298416821e-71	Mac	Msi2	NA
Cxcr2.Mac	7.03586015170182e-75	-0.632732311951291	0.06	0.151	8.61681792778922e-71	Mac	Cxcr2	NA
Hp.Mac	2.41550990150844e-74	-0.463614981678924	0.48	0.263	2.95827497637739e-70	Mac	Hp	Sec
Avl9.Mac	5.55989803650677e-74	-0.386937249392935	0.092	0.189	6.80920712530985e-70	Mac	Avl9	NA
Ctla2a.Mac	5.01195437844632e-72	-0.745256010630828	0.065	0.155	6.13814052728321e-68	Mac	Ctla2a	NA
Irf8.Mac	6.08869281101787e-72	-0.298396310626542	0.528	0.278	7.45682208565359e-68	Mac	Irf8	TF
Rabac1.Mac	7.90103163082235e-72	-0.332261900632565	0.746	0.692	9.67639343826813e-68	Mac	Rabac1	NA
Gm20186.Mac	2.4621444575151e-70	-0.455090103134194	0.117	0.214	3.01538831711874e-66	Mac	Gm20186	NA
Ccnd2.Mac	4.08480874753988e-70	-0.378988834531055	0.27	0.391	5.00266527311209e-66	Mac	Ccnd2	NA
Sorl1.Mac	2.91924399391975e-69	-0.412905696652592	0.119	0.216	3.57519811935352e-65	Mac	Sorl1	CM
Ankrd33b.Mac	1.4141284193734e-68	-0.326726728265238	0.028	0.103	1.7318830752066e-64	Mac	Ankrd33b	NA
Ipcef1.Mac	1.09196795224461e-67	-0.252222946358448	0.037	0.116	1.33733315111397e-63	Mac	Ipcef1	NA
Foxo1.Mac	4.13302920771923e-67	-0.376608307260786	0.097	0.188	5.06172087069374e-63	Mac	Foxo1	TF
Sub1.Mac	7.19359045864942e-66	-0.298088424076518	0.886	0.821	8.80999023470795e-62	Mac	Sub1	TF
Ube2b.Mac	8.22388610884018e-65	-0.445902707835866	0.543	0.526	1.00717933174966e-60	Mac	Ube2b	NA
Rhof.Mac	2.65897213667538e-64	-0.272745106545354	0.052	0.133	3.25644317578634e-60	Mac	Rhof	NA
Clec4e.Mac	3.12420740223816e-64	-0.490002264432827	0.42	0.231	3.82621680552107e-60	Mac	Clec4e	NA
Fkbp3.Mac	3.3242922590829e-64	-0.462402589537317	0.273	0.342	4.07126072969883e-60	Mac	Fkbp3	NA
Clec4d.Mac	1.40735870666062e-63	-0.389937188927664	0.399	0.212	1.72359220804726e-59	Mac	Clec4d	NA
Ccl3.Mac	5.30460740306841e-63	-0.623632699829663	0.387	0.226	6.49655268653789e-59	Mac	Ccl3	Sec
Grina.Mac	8.72807947012681e-63	-0.28673183271824	0.498	0.278	1.06892789270643e-58	Mac	Grina	NA
Treml2.Mac	2.72462687591615e-62	-0.261208510706283	0.036	0.109	3.33685053493451e-58	Mac	Treml2	NA
Ier3.Mac	6.55007928057968e-62	-0.621613103698349	0.437	0.252	8.02188209492593e-58	Mac	Ier3	NA
Utrn.Mac	9.22835399821866e-62	-0.261872058825012	0.048	0.125	1.13019651416184e-57	Mac	Utrn	NA
Gpr183.Mac	1.32658694749757e-61	-0.330740363750822	0.082	0.168	1.62467103460028e-57	Mac	Gpr183	NA
Gpr132.Mac	1.78199981109642e-61	-0.318095983177741	0.103	0.193	2.18241516864978e-57	Mac	Gpr132	NA
Tnrc6b.Mac	8.63874142980233e-61	-0.412927833313569	0.266	0.339	1.05798666290789e-56	Mac	Tnrc6b	NA
Use1.Mac	1.5312398297679e-60	-0.345623604917389	0.653	0.594	1.87530941951674e-56	Mac	Use1	NA
Epsti1.Mac	9.86391792098832e-60	-0.556356468230666	0.22	0.296	1.20803402778344e-55	Mac	Epsti1	NA
Selplg.Mac	1.16231380903664e-59	-0.451855920016247	0.766	0.647	1.42348572192718e-55	Mac	Selplg	NA
Gm26699.Mac	1.38804733129784e-59	-0.288254946895862	0.069	0.15	1.69994156664046e-55	Mac	Gm26699	NA
Slamf6.Mac	6.17651042891065e-58	-0.404761186535906	0.107	0.189	7.56437232228687e-54	Mac	Slamf6	CM
Osm.Mac	4.51863344841956e-57	-0.294988259137646	0.369	0.213	5.53397038427943e-53	Mac	Osm	NA
Mfng.Mac	8.07201142457123e-57	-0.250140645431553	0.051	0.125	9.88579239167239e-53	Mac	Mfng	NA
Chd3.Mac	1.3986886610463e-56	-0.447745050805891	0.237	0.312	1.7129740031834e-52	Mac	Chd3	NA
Cyfip2.Mac	2.22489108235571e-56	-0.276845337463123	0.066	0.143	2.72482410856104e-52	Mac	Cyfip2	NA
Sumo2.Mac	8.94485118619289e-55	-0.301061762240697	0.713	0.633	1.09547592477304e-50	Mac	Sumo2	NA
Scd1.Mac	9.21122179453435e-55	-0.396437843337298	0.052	0.123	1.12809833317662e-50	Mac	Scd1	NA
Dnajb1.Mac	1.63455521173013e-53	-0.454696000227542	0.187	0.262	2.00183976780589e-49	Mac	Dnajb1	NA
Mir142hg.Mac	2.65061984777445e-53	-0.268412670023765	0.055	0.128	3.24621412756936e-49	Mac	Mir142hg	NA
Cd72.Mac	3.79626798802309e-53	-0.356605030159353	0.087	0.166	4.64928940493188e-49	Mac	Cd72	CM
Gm12840.Mac	4.31360398993033e-53	-0.831847146916341	0.111	0.191	5.28287080646768e-49	Mac	Gm12840	NA
Grcc10.Mac	1.61400828749226e-52	-0.373882360103892	0.582	0.544	1.97667594969177e-48	Mac	Grcc10	NA
Anp32a.Mac	2.24728334965277e-52	-0.32384847306773	0.667	0.605	2.75224791831974e-48	Mac	Anp32a	NA
Adgre5.Mac	2.57116407381272e-52	-0.383647814693043	0.215	0.299	3.14890464119843e-48	Mac	Adgre5	NA
Srrm2.Mac	6.27913193116527e-52	-0.308055778055914	0.695	0.62	7.69005287609811e-48	Mac	Srrm2	NA
Il16.Mac	1.27535557471143e-51	-0.367228439256293	0.146	0.224	1.56192797234909e-47	Mac	Il16	NA
Grk6.Mac	5.8117553416951e-50	-0.380030752761386	0.17	0.244	7.11765676697399e-46	Mac	Grk6	NA
Arl2bp.Mac	1.11494441990718e-49	-0.32914992494649	0.135	0.212	1.36547243106032e-45	Mac	Arl2bp	NA
Stap1.Mac	5.18197912526187e-49	-0.352711346079686	0.114	0.193	6.34636983470822e-45	Mac	Stap1	NA
Rasal3.Mac	6.74075226752322e-49	-0.324909013189481	0.097	0.17	8.25539930203569e-45	Mac	Rasal3	NA
Ccdc88c.Mac	8.10824008046058e-49	-0.317832016105645	0.113	0.19	9.93016162654007e-45	Mac	Ccdc88c	NA
Lrg1.Mac	1.81330538143596e-48	-0.508407110238446	0.285	0.155	2.22075510064461e-44	Mac	Lrg1	NA
Slfn1.Mac	2.08881137681381e-48	-0.52919257374418	0.152	0.228	2.55816729318387e-44	Mac	Slfn1	NA
Trim30b.Mac	6.05541674382635e-47	-0.284523708763841	0.041	0.103	7.41606888616413e-43	Mac	Trim30b	NA
Tmem71.Mac	6.75301412794938e-46	-0.268576216380943	0.061	0.127	8.27041640249961e-42	Mac	Tmem71	NA
Tmem243.Mac	8.36239953860387e-46	-0.408638213727824	0.21	0.276	1.02414307149282e-41	Mac	Tmem243	NA
Ankrd11.Mac	9.48070538912299e-46	-0.352950499819301	0.592	0.55	1.16110198900589e-41	Mac	Ankrd11	NA
Ankrd44.Mac	8.69161239228619e-45	-0.384809123051704	0.318	0.365	1.06446176968329e-40	Mac	Ankrd44	NA
Slc16a3.Mac	2.92444430310209e-44	-0.353017761804945	0.29	0.162	3.58156693800912e-40	Mac	Slc16a3	NA
Cxcr4.Mac	1.05555714428507e-43	-0.593961393403707	0.364	0.388	1.29274083460593e-39	Mac	Cxcr4	NA
Ptprc.Mac	1.10080576113245e-43	-0.28647031687644	0.813	0.724	1.34815681565891e-39	Mac	Ptprc	CM
Fgl2.Mac	1.1056644656126e-43	-0.544791015216408	0.146	0.215	1.35410727103575e-39	Mac	Fgl2	NA
Tecpr1.Mac	3.25549391398502e-43	-0.371457508937259	0.14	0.209	3.98700339645745e-39	Mac	Tecpr1	NA
Slc7a11.Mac	3.66740500813914e-43	-0.444497920733875	0.324	0.186	4.491470913468e-39	Mac	Slc7a11	NA
Tra2b.Mac	8.0469913345447e-41	-0.324649872424319	0.72	0.632	9.85515028741689e-37	Mac	Tra2b	NA
Prdx6.Mac	1.76470633871874e-39	-0.362230299178531	0.502	0.491	2.16123585302884e-35	Mac	Prdx6	NA
Il1r2.Mac	1.79722529796382e-39	-1.19651181583532	0.226	0.28	2.20106182241629e-35	Mac	Il1r2	CM
H2-Q10.Mac	2.05650766031008e-39	-0.559770330469311	0.081	0.143	2.51860493158175e-35	Mac	H2-Q10	CM
Tprgl.Mac	3.40319865767925e-39	-0.37771294797634	0.406	0.412	4.16789739605977e-35	Mac	Tprgl	NA
Sf3b1.Mac	1.92096783066416e-38	-0.303878459161506	0.646	0.576	2.3526093022144e-34	Mac	Sf3b1	NA
Gm2000.Mac	2.10226579629822e-38	-0.276759338345851	0.781	0.66	2.57464492072643e-34	Mac	Gm2000	NA
Birc2.Mac	8.19754140320196e-38	-0.290348267164379	0.102	0.166	1.00395289565014e-33	Mac	Birc2	NA
Ccl4.Mac	9.29255177023046e-38	-0.276957795889629	0.323	0.215	1.13805881530012e-33	Mac	Ccl4	Sec
Ppdpf.Mac	9.71697471594558e-37	-0.449787848538959	0.357	0.37	1.19003789346186e-32	Mac	Ppdpf	NA
Peli1.Mac	1.2956427762944e-36	-0.411626047969774	0.31	0.344	1.58677370812775e-32	Mac	Peli1	NA
Marcksl1.Mac	1.50386403316754e-36	-0.785619180970977	0.204	0.258	1.84178228142029e-32	Mac	Marcksl1	NA
Psme1.Mac	3.5924304579236e-36	-0.316393700715703	0.685	0.585	4.39964958181904e-32	Mac	Psme1	NA
Ccl5.Mac	1.42606939535885e-35	-2.73853061834412	0.272	0.305	1.74650718849599e-31	Mac	Ccl5	Sec
Igkc.Mac	3.19695296471163e-35	-2.22846499104091	0.566	0.494	3.91530829588233e-31	Mac	Igkc	NA
Rnf138.Mac	3.4150071309931e-35	-0.291351273541961	0.113	0.173	4.18235923332725e-31	Mac	Rnf138	NA
Mxd1.Mac	4.05760035685502e-35	-0.77336671640992	0.27	0.309	4.96934315704034e-31	Mac	Mxd1	TF
Rasgrp1.Mac	4.26005798019207e-35	-0.252302782311359	0.068	0.124	5.21729300834123e-31	Mac	Rasgrp1	NA
Ptgs2.Mac	5.10665656835299e-35	-1.00762557840126	0.149	0.207	6.2541222992619e-31	Mac	Ptgs2	CM
Arid5a.Mac	3.80944633663641e-34	-0.281458796384211	0.117	0.178	4.66542892847861e-30	Mac	Arid5a	TF
Rinl.Mac	8.64346562347801e-33	-0.37317593071518	0.207	0.257	1.05856523490735e-28	Mac	Rinl	NA
Ncor1.Mac	4.83804946672505e-32	-0.359881831479821	0.468	0.448	5.92515918189817e-28	Mac	Ncor1	TF
Mndal.Mac	4.93658356061743e-32	-0.394281516153605	0.262	0.301	6.04583388668816e-28	Mac	Mndal	NA
Eif3m.Mac	7.5782791496826e-32	-0.294348876116404	0.611	0.534	9.28111847461628e-28	Mac	Eif3m	NA
Neurl3.Mac	7.76447360985333e-32	-0.369493384459496	0.193	0.245	9.50915082998737e-28	Mac	Neurl3	NA
Dnajc9.Mac	2.47261677667699e-31	-0.322869507355212	0.144	0.198	3.02821376639631e-27	Mac	Dnajc9	NA
Tagap.Mac	2.54273352634391e-31	-0.276353907736824	0.082	0.137	3.11408574971339e-27	Mac	Tagap	NA
Dennd4a.Mac	2.64593841882065e-31	-0.473510646800533	0.28	0.315	3.24048078152965e-27	Mac	Dennd4a	NA
Pde4b.Mac	2.10001526273199e-30	-0.394577509436226	0.2	0.251	2.57188869226787e-26	Mac	Pde4b	NA
Syf2.Mac	8.8408653676822e-30	-0.340449045538128	0.455	0.435	1.08274078158004e-25	Mac	Syf2	NA
Paip2.Mac	1.2568859831906e-28	-0.345713522473663	0.456	0.434	1.53930826361353e-24	Mac	Paip2	NA
Spn.Mac	5.27406555821428e-28	-0.297999541781436	0.117	0.17	6.45914808914503e-24	Mac	Spn	NA
Lmnb1.Mac	8.48126647166969e-28	-0.768571004571108	0.284	0.311	1.03870070478539e-23	Mac	Lmnb1	NA
Vasp.Mac	6.72053734079126e-27	-0.324761754104584	0.689	0.588	8.23064208126705e-23	Mac	Vasp	NA
Tcp11l2.Mac	1.34394000077431e-26	-0.311262311744462	0.146	0.194	1.6459233189483e-22	Mac	Tcp11l2	NA
Acod1.Mac	1.37501446861661e-26	-0.733904863810137	0.09	0.138	1.68398021971477e-22	Mac	Acod1	NA
Snn.Mac	1.00108662247473e-25	-0.281752404811823	0.057	0.101	1.22603078654481e-21	Mac	Snn	NA
Nsd3.Mac	7.22162926976632e-25	-0.335235187944254	0.3	0.321	8.84432936668281e-21	Mac	Nsd3	NA
Tspan32.Mac	2.38555564154568e-23	-0.421336770680033	0.223	0.251	2.92158999420099e-19	Mac	Tspan32	NA
AB124611.Mac	2.74214432278867e-23	-0.386450046869757	0.341	0.353	3.35830415211929e-19	Mac	AB124611	NA
S100a8.Mac	1.55467824367014e-22	-2.02637658688106	0.98	0.894	1.90401444502282e-18	Mac	S100a8	NA
Arid4b.Mac	2.19392788031449e-22	-0.314744337194313	0.181	0.222	2.68690347502115e-18	Mac	Arid4b	TF
Mef2c.Mac	4.41069233875659e-22	-0.713561670792725	0.221	0.247	5.4017749072752e-18	Mac	Mef2c	TF
Taf7.Mac	6.08123776470638e-22	-0.300773058174587	0.149	0.192	7.4476918904359e-18	Mac	Taf7	NA
Birc3.Mac	1.0883638577207e-21	-0.363207773685279	0.209	0.244	1.33291921655054e-17	Mac	Birc3	NA
Arg2.Mac	1.25774196251217e-21	-0.372323887286979	0.072	0.112	1.54035658148866e-17	Mac	Arg2	NA
Rsbn1l.Mac	1.40932335232976e-21	-0.326801086363243	0.322	0.332	1.72599830959826e-17	Mac	Rsbn1l	NA
Psmb9.Mac	3.34086881116535e-21	-0.345152889805804	0.4	0.381	4.09156203303421e-17	Mac	Psmb9	NA
Elf1.Mac	4.14908189787575e-21	-0.35720728386746	0.334	0.338	5.08138060032843e-17	Mac	Elf1	TF
Gzma.Mac	1.06918021635871e-20	-2.36902585158831	0.079	0.119	1.30942501097451e-16	Mac	Gzma	CM
Ccl17.Mac	1.16379162303339e-19	-0.414054281442839	0.22	0.147	1.425295600729e-15	Mac	Ccl17	Sec
Asprv1.Mac	1.32219065639263e-19	-0.862845509152186	0.099	0.138	1.61928689688406e-15	Mac	Asprv1	NA
Tuba1a.Mac	2.58453183314095e-19	-0.341656427170698	0.26	0.284	3.16527613604773e-15	Mac	Tuba1a	NA
Il21r.Mac	3.88642300106915e-19	-0.259590530059254	0.137	0.177	4.75970224940939e-15	Mac	Il21r	CM
Mmp8.Mac	1.37162356708574e-18	-0.323374997391254	0.152	0.094	1.6798273826099e-14	Mac	Mmp8	NA
Sp110.Mac	2.47276226803115e-18	-0.304477279995171	0.293	0.307	3.02839194965776e-14	Mac	Sp110	TF
Fyn.Mac	1.3025977119978e-17	-0.252106904290837	0.167	0.203	1.59529141788371e-13	Mac	Fyn	NA
Ppp1r12a.Mac	1.45933216456368e-17	-0.333907437504134	0.289	0.301	1.78724410194113e-13	Mac	Ppp1r12a	NA
Saraf.Mac	2.83894045981922e-17	-0.447318670205043	0.434	0.391	3.47685038114061e-13	Mac	Saraf	NA
Arpc5l.Mac	9.84580973355361e-17	-0.373982618976457	0.345	0.334	1.20581631806831e-12	Mac	Arpc5l	NA
Mettl23.Mac	1.22663599821442e-16	-0.324133750303754	0.311	0.312	1.5022611070132e-12	Mac	Mettl23	NA
Vps28.Mac	2.2999320247287e-16	-0.298745872772488	0.533	0.464	2.81672675068524e-12	Mac	Vps28	NA
Klf3.Mac	1.98770804927816e-15	-0.366058862532912	0.289	0.294	2.43434604795096e-11	Mac	Klf3	TF
Anxa6.Mac	2.92924465351022e-15	-0.370367092224036	0.31	0.307	3.58744592715396e-11	Mac	Anxa6	NA
Krit1.Mac	1.2975205034379e-14	-0.296343013818367	0.255	0.27	1.5890733605604e-10	Mac	Krit1	NA
Ttc14.Mac	4.75868797788183e-14	-0.317717495789383	0.293	0.297	5.82796516651188e-10	Mac	Ttc14	NA
Serinc3.Mac	5.48683040240266e-14	-0.304618533174653	0.771	0.649	6.71972119382254e-10	Mac	Serinc3	NA
Nfkbid.Mac	1.70363848908468e-13	-0.380461582725883	0.182	0.207	2.086446057582e-09	Mac	Nfkbid	NA
Ccnd3.Mac	2.5336118625752e-12	-0.297139441893249	0.397	0.373	3.10291444809584e-08	Mac	Ccnd3	NA
Gabarapl2.Mac	2.65013669045738e-12	-0.289282150150531	0.49	0.424	3.24562240480316e-08	Mac	Gabarapl2	NA
Rchy1.Mac	3.40227663251727e-12	-0.298493298541462	0.284	0.287	4.1667681918439e-08	Mac	Rchy1	NA
Gadd45a.Mac	1.16202568926706e-11	-0.492365098781539	0.157	0.18	1.42313286164537e-07	Mac	Gadd45a	NA
Coq10b.Mac	1.71754468538255e-11	-0.401102935377404	0.262	0.267	2.10347697618801e-07	Mac	Coq10b	NA
Gm34084.Mac	6.4286452442239e-11	-0.26334741337732	0.074	0.101	7.87316183060101e-07	Mac	Gm34084	NA
Csrnp1.Mac	6.72545289591617e-11	-0.45573650771815	0.312	0.311	8.23666216162854e-07	Mac	Csrnp1	TF
Arid4a.Mac	9.16731078997189e-11	-0.268344389121354	0.237	0.25	1.12272055244786e-06	Mac	Arid4a	TF
Sdhaf1.Mac	1.07901784024722e-10	-0.295894061390866	0.174	0.193	1.32147314895077e-06	Mac	Sdhaf1	NA
Plac8.Mac	5.95725169725373e-10	0.456851543921512	0.21	0.256	7.29584615362664e-06	Mac	Plac8	NA
Tap1.Mac	7.41205903341509e-10	-0.251448800534309	0.206	0.221	9.07754869822346e-06	Mac	Tap1	NA
Ikzf1.Mac	1.31464082073282e-09	-0.286355677454931	0.362	0.338	1.61004061315148e-05	Mac	Ikzf1	TF
Kras.Mac	4.89438351330114e-09	-0.305351958906649	0.261	0.261	5.9941514887399e-05	Mac	Kras	NA
H2-T22.Mac	7.79974931176074e-09	-0.27433275092968	0.274	0.27	9.55235298211338e-05	Mac	H2-T22	NA
G0s2.Mac	8.63749016210291e-09	-1.90749233174173	0.339	0.314	0.000105783342015274	Mac	G0s2	NA
Srpk1.Mac	9.93305414453634e-09	-0.252802927295683	0.224	0.233	0.000121650114108137	Mac	Srpk1	NA
Csf3r.Mac	1.73013358967675e-08	-0.689342270861378	0.195	0.203	0.000211889460727712	Mac	Csf3r	NA
Smim14.Mac	2.47972923690489e-08	-0.3210180407755	0.512	0.43	0.000303692439643742	Mac	Smim14	NA
Ly6c2.Mac	3.05626661796921e-08	-0.473401768576606	0.167	0.189	0.00037430097270269	Mac	Ly6c2	NA
Zfp622.Mac	1.42465454660385e-07	-0.272618124141516	0.261	0.261	0.00174477442322574	Mac	Zfp622	TF
Senp6.Mac	1.51503761352908e-07	-0.2609473739326	0.246	0.247	0.00185546656528907	Mac	Senp6	NA
Stk24.Mac	2.12917872446368e-07	-0.286107192473322	0.441	0.388	0.00260760518385067	Mac	Stk24	NA
Relb.Mac	2.47441944141335e-07	-0.272093062701921	0.131	0.147	0.00303042148989893	Mac	Relb	TF
2810474O19Rik.Mac	3.41909658254774e-07	-0.468863855327984	0.382	0.343	0.00418736758464622	Mac	2810474O19Rik	NA
Fam103a1.Mac	3.48066720346052e-07	-0.276887695878272	0.378	0.339	0.0042627731240781	Mac	Fam103a1	NA
Pnisr.Mac	6.20428349637506e-07	-0.281132681098797	0.347	0.32	0.00759838599801053	Mac	Pnisr	NA
Dusp11.Mac	1.32250875857491e-06	-0.269284495423447	0.371	0.335	0.016196764766267	Mac	Dusp11	NA
Dnaja1.Mac	2.08838135087535e-06	-0.256575966888702	0.524	0.44	0.0255764064041704	Mac	Dnaja1	NA
Il1b.Mac	2.32401253602571e-06	-1.60336720572812	0.846	0.643	0.0284621815287069	Mac	Il1b	NA
Glipr2.Mac	5.31841429775051e-06	-0.298282280550545	0.265	0.258	0.0651346199045505	Mac	Glipr2	NA
Tmem123.Mac	5.3331270395356e-06	-0.476185473848668	0.332	0.296	0.0653148068531925	Mac	Tmem123	NA
Cd74.Mac	7.1750476860818e-06	-0.487039914278669	0.814	0.684	0.0878728090114438	Mac	Cd74	CM
Ddx50.Mac	7.19004034580103e-06	-0.269159797042456	0.335	0.307	0.0880564241150252	Mac	Ddx50	NA
Dhrs7.Mac	1.02389969248161e-05	-0.303349767452818	0.314	0.231	0.125396995338223	Mac	Dhrs7	NA
Nfkbiz.Mac	1.41269310157407e-05	-0.277152096607129	0.4	0.315	0.173012524149776	Mac	Nfkbiz	NA
Ogt.Mac	2.10615750049093e-05	-0.259529167539034	0.34	0.311	0.257941109085124	Mac	Ogt	NA
Trem3.Mac	3.96648299521414e-05	-0.281496096861521	0.099	0.112	0.485775172423876	Mac	Trem3	NA
Emb.Mac	9.21495532656078e-05	-0.319843188914159	0.564	0.466	1	Mac	Emb	CM
Zbtb20.Mac	0.000100005924762021	-0.265744355240735	0.174	0.18	1	Mac	Zbtb20	TF
Pxk.Mac	0.000118836137550952	-0.275598979085932	0.162	0.166	1	Mac	Pxk	NA
Npm3.Mac	0.00012656109365658	-0.279163937877334	0.375	0.329	1	Mac	Npm3	NA
Maf1.Mac	0.000133851628251264	-0.277362732059289	0.324	0.293	1	Mac	Maf1	TF
Slc9a3r1.Mac	0.00015852018774837	-0.271931857198139	0.364	0.324	1	Mac	Slc9a3r1	NA
S100a9.Mac	0.000219297845495392	-2.07713102889095	0.968	0.878	1	Mac	S100a9	NA
Mif4gd.Mac	0.000448525217322724	-0.301533274118588	0.262	0.244	1	Mac	Mif4gd	NA
N4bp2l2.Mac	0.00113916668955894	-0.252619152705644	0.275	0.255	1	Mac	N4bp2l2	NA
Ets2.Mac	0.00140463182188482	-0.391435307085619	0.232	0.18	1	Mac	Ets2	TF
Ankrd12.Mac	0.00152785732560425	-0.254342873164156	0.263	0.248	1	Mac	Ankrd12	NA
Smc4.Mac	0.00205102741908033	-0.265140100896997	0.252	0.242	1	Mac	Smc4	NA
Slc50a1.Mac	0.00288202832717334	-0.267542571709998	0.254	0.234	1	Mac	Slc50a1	NA
Smap2.Mac	0.00314287809704093	-0.275037670046863	0.365	0.317	1	Mac	Smap2	NA
Hcar2.Mac	0.00341940750227027	-0.502165307547839	0.178	0.142	1	Mac	Hcar2	NA
Swap70.Mac	0.00350565672834928	-0.258376606376334	0.144	0.147	1	Mac	Swap70	NA
Lcn2.Mac	0.00354047079066148	-1.19128712849155	0.205	0.196	1	Mac	Lcn2	NA
Ifitm1.Mac	0.00381631097518415	-1.16775902724704	0.25	0.231	1	Mac	Ifitm1	NA
Map1lc3b.Mac	0.00448972157136976	-0.307762422132608	0.772	0.62	1	Mac	Map1lc3b	NA
Fam32a.Mac	0.00578514794262573	-0.284216446980203	0.52	0.42	1	Mac	Fam32a	NA
Ubald2.Mac	0.00594896473522369	-0.254376359656121	0.477	0.396	1	Mac	Ubald2	NA
Cdk2ap2.Mac	0.0130346522768643	-0.277646212405719	0.787	0.616	1	Mac	Cdk2ap2	NA
Pou2f2.Mac	0.0136782893026845	-0.318395508134018	0.248	0.233	1	Mac	Pou2f2	TF
Klhl6.Mac	0.0155965722369315	-0.268764109441581	0.193	0.183	1	Mac	Klhl6	NA
H2-Aa.Mac	0.019581728004087	-0.461310905621699	0.693	0.542	1	Mac	H2-Aa	CM
Nudt4.Mac	0.0220443477116845	-0.297287170962056	0.156	0.152	1	Mac	Nudt4	NA
Gm26917.Mac	0.0484045314625049	-0.267286483656602	0.442	0.372	1	Mac	Gm26917	NA
Dnajc7.Mac	0.11311336297537	-0.259537442078444	0.342	0.293	1	Mac	Dnajc7	NA
H2-Eb1.Mac	0.150895391362383	-0.365474197489153	0.607	0.484	1	Mac	H2-Eb1	NA
Cd83.Mac	0.330193000254128	-0.287763567589497	0.21	0.182	1	Mac	Cd83	NA
Trem1.Mac	0.406369797650012	-0.758895178140532	0.256	0.209	1	Mac	Trem1	NA
Nfkbia.Mac	0.46171589514207	-0.612148072142489	0.851	0.73	1	Mac	Nfkbia	NA
Hist1h1c.Mac	0.4840161352102	-0.286789353966597	0.362	0.302	1	Mac	Hist1h1c	CM
Scaf11.Mac	0.531807321399306	-0.302687881466201	0.359	0.289	1	Mac	Scaf11	NA
Pim1.Mac	0.818333141102899	-0.489372703849565	0.746	0.597	1	Mac	Pim1	NA
Samsn1.Mac	0.839444298322668	-0.435479408833478	0.39	0.309	1	Mac	Samsn1	NA
Gadd45b.Mac	0.898638563189432	-0.622203736364016	0.382	0.313	1	Mac	Gadd45b	NA
Retnlg.Mac	0.931419926110426	-2.07082767462144	0.492	0.379	1	Mac	Retnlg	NA
S100a8.Neu	0	4.04183721678018	0.996	0.917	0	Neu	S100a8	NA
S100a9.Neu	0	4.01642105038985	0.996	0.9	0	Neu	S100a9	NA
Retnlg.Neu	0	3.88105972796473	0.807	0.371	0	Neu	Retnlg	NA
G0s2.Neu	0	3.6361812718782	0.851	0.256	0	Neu	G0s2	NA
Il1b.Neu	0	3.53889419719666	0.988	0.683	0	Neu	Il1b	NA
Cxcl2.Neu	0	3.27662338903992	0.986	0.651	0	Neu	Cxcl2	Sec
Lcn2.Neu	0	2.85705768518481	0.739	0.13	0	Neu	Lcn2	NA
Il1r2.Neu	0	2.7382347644312	0.947	0.172	0	Neu	Il1r2	CM
Ccrl2.Neu	0	2.73320320663553	0.83	0.303	0	Neu	Ccrl2	NA
Slpi.Neu	0	2.68780174293104	0.855	0.377	0	Neu	Slpi	NA
Hdc.Neu	0	2.59621931216281	0.94	0.075	0	Neu	Hdc	NA
Cd14.Neu	0	2.51433854002303	0.847	0.314	0	Neu	Cd14	CM
Ptgs2.Neu	0	2.50209534614992	0.823	0.103	0	Neu	Ptgs2	CM
Ifitm1.Neu	0	2.46160702489117	0.639	0.186	0	Neu	Ifitm1	NA
Pglyrp1.Neu	0	2.45413014819704	0.911	0.24	0	Neu	Pglyrp1	Sec
Ier3.Neu	0	2.42037976912781	0.806	0.258	0	Neu	Ier3	NA
Hp.Neu	0	2.35431181685014	0.91	0.27	0	Neu	Hp	Sec
Trem1.Neu	0	2.2455005910346	0.848	0.146	0	Neu	Trem1	NA
Gm5483.Neu	0	2.23339178407482	0.357	0.056	0	Neu	Gm5483	NA
Srgn.Neu	0	2.22532529549815	0.998	0.866	0	Neu	Srgn	NA
Clec4e.Neu	0	2.21121630759452	0.878	0.226	0	Neu	Clec4e	NA
Ifitm2.Neu	0	2.16679768710356	0.956	0.497	0	Neu	Ifitm2	NA
Slc7a11.Neu	0	2.16522466081667	0.823	0.162	0	Neu	Slc7a11	NA
Asprv1.Neu	0	2.16309044326686	0.508	0.074	0	Neu	Asprv1	NA
Nfkbia.Neu	0	2.15761286000133	0.957	0.751	0	Neu	Nfkbia	NA
Lrg1.Neu	0	2.13749415164202	0.692	0.14	0	Neu	Lrg1	NA
Mmp9.Neu	0	2.12642913828285	0.804	0.049	0	Neu	Mmp9	Sec
Csf3r.Neu	0	2.12249268847342	0.87	0.113	0	Neu	Csf3r	NA
Stfa2l1.Neu	0	2.1205564495483	0.438	0.038	0	Neu	Stfa2l1	NA
Acod1.Neu	0	2.05734552404362	0.617	0.057	0	Neu	Acod1	NA
S100a11.Neu	0	2.04045904186573	0.994	0.77	0	Neu	S100a11	NA
Lmnb1.Neu	0	2.03146815469298	0.867	0.228	0	Neu	Lmnb1	NA
Mxd1.Neu	0	2.00056088325687	0.87	0.221	0	Neu	Mxd1	TF
Lst1.Neu	0	2.00010192707718	0.926	0.312	0	Neu	Lst1	NA
Clec4d.Neu	0	1.97980477838957	0.846	0.209	0	Neu	Clec4d	NA
Cebpb.Neu	0	1.97912437727798	0.997	0.667	0	Neu	Cebpb	TF
Ccr1.Neu	0	1.97330507888877	0.894	0.283	0	Neu	Ccr1	NA
Osm.Neu	0	1.93114152297048	0.719	0.213	0	Neu	Osm	NA
Dusp1.Neu	0	1.8969467088856	0.985	0.676	0	Neu	Dusp1	NA
Msrb1.Neu	0	1.89287452082592	0.975	0.594	0	Neu	Msrb1	NA
Pim1.Neu	0	1.8566725192451	0.974	0.611	0	Neu	Pim1	NA
Cxcr2.Neu	0	1.85272956172043	0.731	0.039	0	Neu	Cxcr2	NA
Gadd45b.Neu	0	1.84829006975424	0.721	0.289	0	Neu	Gadd45b	NA
C5ar1.Neu	0	1.84324306868359	0.89	0.272	0	Neu	C5ar1	NA
Hcar2.Neu	0	1.84266559825082	0.634	0.093	0	Neu	Hcar2	NA
Btg2.Neu	0	1.72820420170343	0.983	0.67	0	Neu	Btg2	NA
H2-Q10.Neu	0	1.69405804884572	0.616	0.056	0	Neu	H2-Q10	CM
Slc16a3.Neu	0	1.68109898380947	0.635	0.155	0	Neu	Slc16a3	NA
Grina.Neu	0	1.67491865372752	0.834	0.298	0	Neu	Grina	NA
Gsr.Neu	0	1.67328499377198	0.889	0.32	0	Neu	Gsr	NA
Ets2.Neu	0	1.64237453529363	0.729	0.131	0	Neu	Ets2	TF
Nfkbiz.Neu	0	1.63410491060284	0.804	0.287	0	Neu	Nfkbiz	NA
Marcksl1.Neu	0	1.61854616592379	0.652	0.185	0	Neu	Marcksl1	NA
Junb.Neu	0	1.61398948444894	0.996	0.922	0	Neu	Junb	TF
Mmp8.Neu	0	1.58646134895452	0.47	0.07	0	Neu	Mmp8	NA
Pla2g7.Neu	0	1.5721376944221	0.72	0.195	0	Neu	Pla2g7	CM
Csrnp1.Neu	0	1.554465527477	0.781	0.251	0	Neu	Csrnp1	TF
Tnfaip2.Neu	0	1.53320696511481	0.852	0.355	0	Neu	Tnfaip2	NA
Sirpb1b.Neu	0	1.49477093930261	0.679	0.129	0	Neu	Sirpb1b	NA
2310001H17Rik.Neu	0	1.49213210052219	0.744	0.193	0	Neu	2310001H17Rik	NA
Rdh12.Neu	0	1.48452113068822	0.494	0.051	0	Neu	Rdh12	NA
Nr4a1.Neu	0	1.47504758039538	0.7	0.302	0	Neu	Nr4a1	TF
Zfp36.Neu	0	1.46758974307439	0.957	0.633	0	Neu	Zfp36	NA
Slfn1.Neu	0	1.45938436357196	0.656	0.141	0	Neu	Slfn1	NA
Gadd45a.Neu	0	1.45755506135814	0.546	0.123	0	Neu	Gadd45a	NA
S100a6.Neu	0	1.44314472705504	0.942	0.615	0	Neu	S100a6	NA
Tyrobp.Neu	0	1.41997284621093	0.999	0.767	0	Neu	Tyrobp	NA
Litaf.Neu	0	1.41822365596277	0.803	0.327	0	Neu	Litaf	TF
Wfdc21.Neu	0	1.38974121208911	0.702	0.297	0	Neu	Wfdc21	NA
Il1f9.Neu	0	1.38351289297545	0.454	0.015	0	Neu	Il1f9	NA
Arg2.Neu	0	1.36426095342647	0.536	0.041	0	Neu	Arg2	NA
Alox5ap.Neu	0	1.36221954309321	0.972	0.504	0	Neu	Alox5ap	NA
Il1rn.Neu	0	1.36196207988406	0.637	0.264	0	Neu	Il1rn	Sec
Plaur.Neu	0	1.36156872341262	0.733	0.369	0	Neu	Plaur	CM
Ifitm6.Neu	0	1.33867217056466	0.457	0.104	0	Neu	Ifitm6	NA
Cebpd.Neu	0	1.33110704809772	0.599	0.171	0	Neu	Cebpd	TF
Cd300ld.Neu	0	1.32946255761832	0.601	0.111	0	Neu	Cd300ld	NA
Rnf149.Neu	0	1.32566863499585	0.783	0.406	0	Neu	Rnf149	NA
Trem3.Neu	0	1.32360370153555	0.547	0.051	0	Neu	Trem3	NA
Fos.Neu	0	1.31598198945628	0.955	0.713	0	Neu	Fos	TF
2810474O19Rik.Neu	0	1.30761282820588	0.671	0.317	0	Neu	2810474O19Rik	NA
Pilra.Neu	0	1.30486520263072	0.733	0.268	0	Neu	Pilra	NA
Ptafr.Neu	0	1.30369506039124	0.519	0.142	0	Neu	Ptafr	CM
Tpd52.Neu	0	1.29282202529513	0.821	0.408	0	Neu	Tpd52	NA
Map1lc3b.Neu	0	1.28677496023854	0.913	0.646	0	Neu	Map1lc3b	NA
Fgl2.Neu	0	1.27671724239466	0.571	0.14	0	Neu	Fgl2	NA
Dhrs7.Neu	0	1.27366243208992	0.657	0.21	0	Neu	Dhrs7	NA
Trib1.Neu	0	1.27196032213088	0.679	0.226	0	Neu	Trib1	NA
Thbs1.Neu	0	1.26874013831177	0.433	0.101	0	Neu	Thbs1	CM
Egr1.Neu	0	1.26543908435115	0.657	0.272	0	Neu	Egr1	TF
Gm20406.Neu	0	1.22090712215022	0.488	0.043	0	Neu	Gm20406	NA
1600010M07Rik.Neu	0	1.21246208302972	0.506	0.081	0	Neu	1600010M07Rik	NA
Coq10b.Neu	0	1.21021955595343	0.641	0.216	0	Neu	Coq10b	NA
Cyp4f18.Neu	0	1.20578915912239	0.717	0.294	0	Neu	Cyp4f18	NA
Taldo1.Neu	0	1.20365646247068	0.881	0.677	0	Neu	Taldo1	NA
Fxyd5.Neu	0	1.19516940935007	0.992	0.849	0	Neu	Fxyd5	NA
Adipor1.Neu	0	1.19268738194167	0.78	0.393	0	Neu	Adipor1	NA
Gm34084.Neu	0	1.19256642910278	0.447	0.045	0	Neu	Gm34084	NA
Dennd4a.Neu	0	1.18533630152458	0.665	0.255	0	Neu	Dennd4a	NA
Samsn1.Neu	0	1.1830583395025	0.694	0.293	0	Neu	Samsn1	NA
Hmgb2.Neu	0	1.17830687329498	0.884	0.561	0	Neu	Hmgb2	TF
Mcl1.Neu	0	1.17726942668917	0.881	0.652	0	Neu	Mcl1	NA
Snap23.Neu	0	1.17376436343603	0.662	0.255	0	Neu	Snap23	NA
Nlrp3.Neu	0	1.16636192886195	0.49	0.124	0	Neu	Nlrp3	NA
Ninj1.Neu	0	1.16556671604148	0.585	0.199	0	Neu	Ninj1	NA
Ifitm3.Neu	0	1.16263747324711	0.799	0.284	0	Neu	Ifitm3	NA
Spi1.Neu	0	1.16054707373129	0.925	0.511	0	Neu	Spi1	TF
Cd33.Neu	0	1.1605395412381	0.576	0.175	0	Neu	Cd33	CM
Nfkbid.Neu	0	1.15407335287284	0.544	0.153	0	Neu	Nfkbid	NA
Jaml.Neu	0	1.15356796309859	0.504	0.124	0	Neu	Jaml	NA
Cd24a.Neu	0	1.15336048280107	0.751	0.388	0	Neu	Cd24a	NA
Ier2.Neu	0	1.11313456565461	0.914	0.624	0	Neu	Ier2	NA
Ndel1.Neu	0	1.11119242232159	0.588	0.226	0	Neu	Ndel1	NA
Gm5150.Neu	0	1.10627374864187	0.47	0.099	0	Neu	Gm5150	NA
H3f3b.Neu	0	1.10619100419799	0.998	0.985	0	Neu	H3f3b	NA
Nudt4.Neu	0	1.10038085242623	0.509	0.107	0	Neu	Nudt4	NA
Ankrd33b.Neu	0	1.08410219179417	0.422	0.031	0	Neu	Ankrd33b	NA
Siglece.Neu	0	1.06906421569096	0.502	0.109	0	Neu	Siglece	NA
Atg3.Neu	0	1.06761097227951	0.7	0.361	0	Neu	Atg3	NA
Snx20.Neu	0	1.06583595952376	0.673	0.366	0	Neu	Snx20	NA
AC110211.1.Neu	0	1.05667828175987	0.415	0.022	0	Neu	AC110211.1	NA
Plk3.Neu	0	1.0559864971526	0.493	0.168	0	Neu	Plk3	NA
Gmfg.Neu	0	1.05317480907134	0.922	0.695	0	Neu	Gmfg	NA
Zyx.Neu	0	1.03635704093874	0.717	0.395	0	Neu	Zyx	NA
Chil1.Neu	0	1.03473322570568	0.34	0.011	0	Neu	Chil1	Sec
Card19.Neu	0	1.02648182383668	0.664	0.325	0	Neu	Card19	NA
Pde4b.Neu	0	1.02160701789346	0.533	0.194	0	Neu	Pde4b	NA
Ubc.Neu	0	1.01062386606661	0.959	0.826	0	Neu	Ubc	NA
Trim30b.Neu	0	1.00355792622536	0.422	0.036	0	Neu	Trim30b	NA
Mrpl33.Neu	0	1.00171892824414	0.862	0.665	0	Neu	Mrpl33	NA
AB124611.Neu	0	0.993470962975431	0.659	0.309	0	Neu	AB124611	NA
Fpr2.Neu	0	0.992021720859162	0.462	0.122	0	Neu	Fpr2	NA
Pygl.Neu	0	0.978467878944962	0.57	0.236	0	Neu	Pygl	NA
Cd300a.Neu	0	0.973206366208579	0.531	0.196	0	Neu	Cd300a	NA
Prdx5.Neu	0	0.970877869977343	0.921	0.633	0	Neu	Prdx5	NA
Actg1.Neu	0	0.959274984657187	0.989	0.954	0	Neu	Actg1	NA
Cd300lf.Neu	0	0.951488509485558	0.675	0.316	0	Neu	Cd300lf	NA
Pi16.Neu	0	0.941802415030429	0.383	0.04	0	Neu	Pi16	NA
Pnrc1.Neu	0	0.907167689191706	0.839	0.582	0	Neu	Pnrc1	NA
Stk17b.Neu	0	0.898672938292413	0.816	0.56	0	Neu	Stk17b	NA
Csf1.Neu	0	0.875615978745434	0.238	0.025	0	Neu	Csf1	CM
Atp6v1g1.Neu	0	0.853447458714946	0.88	0.634	0	Neu	Atp6v1g1	NA
Txn1.Neu	0	0.845002802252039	0.939	0.742	0	Neu	Txn1	NA
Slc2a3.Neu	0	0.804533107008885	0.312	0.038	0	Neu	Slc2a3	CM
Gm17619.Neu	0	0.79626940382367	0.267	0.014	0	Neu	Gm17619	NA
Fth1.Neu	0	0.762758800391935	1	0.995	0	Neu	Fth1	NA
Arpc3.Neu	0	0.756460079319382	0.933	0.804	0	Neu	Arpc3	NA
Gabarap.Neu	0	0.754930334213963	0.975	0.797	0	Neu	Gabarap	NA
Btg1.Neu	0	0.747164360356065	0.983	0.972	0	Neu	Btg1	NA
Mrgpra2b.Neu	0	0.743170529624193	0.228	0.006	0	Neu	Mrgpra2b	NA
Slc40a1.Neu	0	0.737526225804115	0.26	0.019	0	Neu	Slc40a1	NA
Fcer1g.Neu	0	0.720373145996213	0.998	0.685	0	Neu	Fcer1g	NA
Rac2.Neu	0	0.719665279367205	0.948	0.809	0	Neu	Rac2	NA
Ubb.Neu	0	0.719530649091513	0.997	0.985	0	Neu	Ubb	NA
Ceacam10.Neu	0	0.701904058987057	0.217	0.005	0	Neu	Ceacam10	NA
Cd52.Neu	0	0.687356308697592	0.995	0.976	0	Neu	Cd52	NA
Ly6g.Neu	0	0.685109014815588	0.162	0.003	0	Neu	Ly6g	NA
Ptgs2os2.Neu	0	0.678470192259718	0.236	0.01	0	Neu	Ptgs2os2	NA
Eif1.Neu	0	0.667111052335708	0.997	0.98	0	Neu	Eif1	NA
Ddx5.Neu	0	0.631460936436317	0.985	0.943	0	Neu	Ddx5	NA
H3f3a.Neu	0	0.559041643571754	0.992	0.957	0	Neu	H3f3a	NA
Scnn1a.Neu	0	0.529128907466068	0.193	0.011	0	Neu	Scnn1a	NA
Padi4.Neu	0	0.445653799424183	0.157	0.007	0	Neu	Padi4	NA
Mrgpra2a.Neu	0	0.418384033042969	0.138	0.005	0	Neu	Mrgpra2a	NA
Rps27a.Neu	0	-0.699622965059688	0.973	0.995	0	Neu	Rps27a	NA
Uqcrh.Neu	0	-0.737841439330443	0.593	0.917	0	Neu	Uqcrh	NA
Rpl37.Neu	0	-0.805433568935497	0.976	0.995	0	Neu	Rpl37	NA
Rps25.Neu	0	-0.874859026091406	0.935	0.991	0	Neu	Rps25	NA
Serbp1.Neu	0	-0.895308843780006	0.246	0.788	0	Neu	Serbp1	NA
Eif3h.Neu	0	-0.96352621159139	0.246	0.785	0	Neu	Eif3h	NA
Tpt1.Neu	0	-0.964379195214194	0.966	0.997	0	Neu	Tpt1	NA
Eif3f.Neu	0	-0.975780688547785	0.426	0.874	0	Neu	Eif3f	NA
Wdr89.Neu	0	-1.01130706397725	0.607	0.953	0	Neu	Wdr89	NA
Snrpg.Neu	0	-1.0227789759603	0.276	0.872	0	Neu	Snrpg	NA
Nme2.Neu	0	-1.03455144899562	0.066	0.608	0	Neu	Nme2	TF
Atp5g2.Neu	0	-1.04321535049377	0.247	0.815	0	Neu	Atp5g2	NA
Tbca.Neu	0	-1.04683417136128	0.16	0.718	0	Neu	Tbca	NA
Rps27.Neu	0	-1.05571058294236	0.999	0.997	0	Neu	Rps27	NA
Rpl10-ps3.Neu	0	-1.06068289695846	0.403	0.891	0	Neu	Rpl10-ps3	NA
Eef1b2.Neu	0	-1.0648018533996	0.414	0.878	0	Neu	Eef1b2	NA
Snrpf.Neu	0	-1.0753204446081	0.1	0.724	0	Neu	Snrpf	NA
Hspa8.Neu	0	-1.07663315451327	0.631	0.952	0	Neu	Hspa8	CM
Rpl9.Neu	0	-1.09400305539928	0.92	0.991	0	Neu	Rpl9	CM
mt-Nd3.Neu	0	-1.09776255739877	0.214	0.81	0	Neu	mt-Nd3	NA
Rpl41.Neu	0	-1.10195638181732	0.993	0.999	0	Neu	Rpl41	NA
Tubb5.Neu	0	-1.12829257578141	0.104	0.668	0	Neu	Tubb5	CM
Ppia.Neu	0	-1.14947467673319	0.575	0.985	0	Neu	Ppia	NA
Eif3e.Neu	0	-1.15803341234293	0.07	0.682	0	Neu	Eif3e	NA
Naca.Neu	0	-1.16992785603403	0.444	0.934	0	Neu	Naca	NA
Hspe1.Neu	0	-1.19537079305961	0.093	0.727	0	Neu	Hspe1	NA
Ptma.Neu	0	-1.21872991591495	0.54	0.983	0	Neu	Ptma	NA
Rpl27.Neu	0	-1.22798041761347	0.807	0.99	0	Neu	Rpl27	NA
Rpl30.Neu	0	-1.24498822838445	0.779	0.98	0	Neu	Rpl30	NA
Gm11808.Neu	0	-1.25031753140624	0.458	0.934	0	Neu	Gm11808	NA
Gm2000.Neu	0	-1.25740602863668	0.123	0.78	0	Neu	Gm2000	NA
Rpl17.Neu	0	-1.25933540662339	0.934	0.992	0	Neu	Rpl17	CM
Rpl34.Neu	0	-1.27711408855722	0.897	0.991	0	Neu	Rpl34	CM
Rpl18a.Neu	0	-1.29176020170177	0.97	0.997	0	Neu	Rpl18a	NA
Rps10.Neu	0	-1.29339372273929	0.883	0.994	0	Neu	Rps10	NA
Rpl24.Neu	0	-1.30687739754486	0.733	0.986	0	Neu	Rpl24	NA
Rpl36al.Neu	0	-1.31613296955186	0.29	0.923	0	Neu	Rpl36al	NA
Selenow.Neu	0	-1.31820931996174	0.066	0.746	0	Neu	Selenow	NA
Rpl29.Neu	0	-1.3198140473583	0.653	0.972	0	Neu	Rpl29	NA
mt-Nd4.Neu	0	-1.32361108657495	0.507	0.981	0	Neu	mt-Nd4	NA
Rpl18.Neu	0	-1.32468513555419	0.784	0.988	0	Neu	Rpl18	CM
H2-DMa.Neu	0	-1.34153151850211	0.052	0.58	0	Neu	H2-DMa	CM
Rpl7a.Neu	0	-1.34322466322198	0.497	0.965	0	Neu	Rpl7a	NA
Rps3.Neu	0	-1.34665095514603	0.885	0.995	0	Neu	Rps3	NA
Rpl10.Neu	0	-1.35551556486597	0.762	0.981	0	Neu	Rpl10	NA
Rps12.Neu	0	-1.35708777512017	0.82	0.994	0	Neu	Rps12	NA
Rps13.Neu	0	-1.36028500454843	0.887	0.988	0	Neu	Rps13	NA
Rpl11.Neu	0	-1.36373832142441	0.786	0.993	0	Neu	Rpl11	NA
Uba52.Neu	0	-1.37355054955459	0.586	0.96	0	Neu	Uba52	NA
Rpl35a.Neu	0	-1.37484958270331	0.896	0.997	0	Neu	Rpl35a	CM
Rps16.Neu	0	-1.37760560173859	0.958	0.996	0	Neu	Rps16	NA
Rps21.Neu	0	-1.38088140528731	0.818	0.992	0	Neu	Rps21	NA
mt-Nd2.Neu	0	-1.38696221582553	0.314	0.961	0	Neu	mt-Nd2	NA
mt-Cytb.Neu	0	-1.38766390881293	0.611	0.993	0	Neu	mt-Cytb	NA
Rpl22.Neu	0	-1.39003844859902	0.453	0.968	0	Neu	Rpl22	NA
Rpl27a.Neu	0	-1.39185631821578	0.849	0.994	0	Neu	Rpl27a	CM
Rpl7.Neu	0	-1.3969648274654	0.674	0.976	0	Neu	Rpl7	NA
Rps26.Neu	0	-1.40422340132944	0.692	0.989	0	Neu	Rps26	NA
Rpl23.Neu	0	-1.40531475187429	0.902	0.997	0	Neu	Rpl23	NA
Npm1.Neu	0	-1.40914307671508	0.134	0.827	0	Neu	Npm1	NA
Eef2.Neu	0	-1.40998440285846	0.443	0.962	0	Neu	Eef2	CM
Rps29.Neu	0	-1.41033851102264	0.984	0.999	0	Neu	Rps29	NA
Rpl28.Neu	0	-1.42617838598095	0.657	0.986	0	Neu	Rpl28	NA
Rpl8.Neu	0	-1.4292496137656	0.808	0.994	0	Neu	Rpl8	NA
Rpl38.Neu	0	-1.43122377308557	0.856	0.997	0	Neu	Rpl38	NA
Rplp2.Neu	0	-1.43732443671182	0.916	0.999	0	Neu	Rplp2	CM
mt-Co2.Neu	0	-1.43851115560099	0.709	0.997	0	Neu	mt-Co2	NA
Rpl21.Neu	0	-1.44370886513229	0.83	0.993	0	Neu	Rpl21	CM
Prdx1.Neu	0	-1.45230105712506	0.213	0.735	0	Neu	Prdx1	NA
Hsp90ab1.Neu	0	-1.4644964874934	0.379	0.935	0	Neu	Hsp90ab1	CM
Rps14.Neu	0	-1.46789119462628	0.951	0.996	0	Neu	Rps14	NA
mt-Co1.Neu	0	-1.488477721918	0.788	0.998	0	Neu	mt-Co1	NA
Rpl31.Neu	0	-1.50505482247936	0.66	0.984	0	Neu	Rpl31	NA
Eef1g.Neu	0	-1.50605756026787	0.178	0.849	0	Neu	Eef1g	NA
Rpl22l1.Neu	0	-1.50866655533155	0.255	0.881	0	Neu	Rpl22l1	NA
mt-Co3.Neu	0	-1.50938687083299	0.83	0.998	0	Neu	mt-Co3	NA
Rps3a1.Neu	0	-1.51550361855457	0.807	0.991	0	Neu	Rps3a1	NA
Rpl26.Neu	0	-1.51654054401359	0.816	0.994	0	Neu	Rpl26	NA
Rpl23a.Neu	0	-1.53891990823229	0.892	0.994	0	Neu	Rpl23a	NA
Rps2.Neu	0	-1.54211907029624	0.692	0.984	0	Neu	Rps2	NA
mt-Atp6.Neu	0	-1.54278597584627	0.834	0.999	0	Neu	mt-Atp6	NA
Rpl37a.Neu	0	-1.56328900638594	0.959	0.999	0	Neu	Rpl37a	NA
mt-Nd1.Neu	0	-1.56692684558898	0.482	0.996	0	Neu	mt-Nd1	NA
Rps15.Neu	0	-1.57813923059746	0.77	0.996	0	Neu	Rps15	NA
Rps23.Neu	0	-1.57965493167456	0.929	0.997	0	Neu	Rps23	CM
Rps6.Neu	0	-1.58278169474105	0.79	0.986	0	Neu	Rps6	NA
Rpl5.Neu	0	-1.59372403415857	0.478	0.963	0	Neu	Rpl5	NA
Rps17.Neu	0	-1.60263743972785	0.539	0.982	0	Neu	Rps17	NA
Rpl19.Neu	0	-1.62891535545133	0.773	0.993	0	Neu	Rpl19	NA
Rpl36.Neu	0	-1.64684191933293	0.696	0.995	0	Neu	Rpl36	NA
Rpl6.Neu	0	-1.64968180407808	0.726	0.995	0	Neu	Rpl6	NA
Rpl15.Neu	0	-1.66794673864858	0.537	0.979	0	Neu	Rpl15	NA
Rack1.Neu	0	-1.68095783309101	0.359	0.968	0	Neu	Rack1	NA
Rpl39.Neu	0	-1.69133830674485	0.802	0.992	0	Neu	Rpl39	NA
Rplp0.Neu	0	-1.71152733655171	0.772	0.992	0	Neu	Rplp0	NA
Rpl13a.Neu	0	-1.71288193133384	0.336	0.932	0	Neu	Rpl13a	NA
Rps11.Neu	0	-1.72568601839175	0.813	0.996	0	Neu	Rps11	NA
Rps8.Neu	0	-1.74812334478526	0.772	0.998	0	Neu	Rps8	CM
Eef1a1.Neu	0	-1.7522382391943	0.843	0.996	0	Neu	Eef1a1	NA
S100a10.Neu	0	-1.7550533352475	0.125	0.8	0	Neu	S100a10	NA
Rpl4.Neu	0	-1.82416743528095	0.462	0.974	0	Neu	Rpl4	CM
Rps7.Neu	0	-1.82418438663983	0.743	0.986	0	Neu	Rps7	NA
Rplp1.Neu	0	-1.86378885082392	0.835	0.999	0	Neu	Rplp1	NA
Rps5.Neu	0	-1.87855400619742	0.734	0.993	0	Neu	Rps5	NA
Rpl14.Neu	0	-1.89027395719363	0.52	0.987	0	Neu	Rpl14	NA
Rps28.Neu	0	-1.90303897497617	0.792	0.997	0	Neu	Rps28	NA
Lgals1.Neu	0	-1.909051158557	0.166	0.7	0	Neu	Lgals1	NA
Rpl35.Neu	0	-1.96992749826131	0.418	0.977	0	Neu	Rpl35	CM
Rpl13.Neu	0	-1.97907854200992	0.821	0.998	0	Neu	Rpl13	NA
Rpl32.Neu	0	-1.98305970848234	0.726	0.996	0	Neu	Rpl32	CM
Rps24.Neu	0	-2.01069549710628	0.817	0.997	0	Neu	Rps24	NA
Rpsa.Neu	0	-2.02113878577608	0.464	0.994	0	Neu	Rpsa	NA
Rps19.Neu	0	-2.05118501687766	0.732	0.997	0	Neu	Rps19	NA
Rpl36a.Neu	0	-2.06082783186238	0.37	0.972	0	Neu	Rpl36a	NA
Crip1.Neu	0	-2.06317920870642	0.329	0.856	0	Neu	Crip1	NA
Rps15a.Neu	0	-2.09676186727131	0.723	0.987	0	Neu	Rps15a	CM
Rps4x.Neu	0	-2.17000772447931	0.569	0.99	0	Neu	Rps4x	NA
Rps20.Neu	0	-2.18744229973039	0.478	0.991	0	Neu	Rps20	NA
Rpl10a.Neu	0	-2.21987609308789	0.288	0.978	0	Neu	Rpl10a	NA
Rpl3.Neu	0	-2.22294409941288	0.311	0.971	0	Neu	Rpl3	CM
Rps18.Neu	0	-2.25241721327228	0.589	0.996	0	Neu	Rps18	NA
Rpl12.Neu	0	-2.29301323838872	0.306	0.977	0	Neu	Rpl12	NA
Tmsb10.Neu	0	-2.56188989068175	0.329	0.989	0	Neu	Tmsb10	NA
Snai1.Neu	2.80597756105646e-307	0.642599597921945	0.179	0.014	3.43648071902584e-303	Neu	Snai1	TF
Lsp1.Neu	4.49754195625657e-307	0.813096798534976	0.902	0.79	5.50813963382742e-303	Neu	Lsp1	NA
Cdk2ap2.Neu	2.43161486444543e-306	1.34424459632513	0.828	0.66	2.97799872448631e-302	Neu	Cdk2ap2	NA
Ostf1.Neu	9.08227530852985e-306	0.758240585874299	0.866	0.68	1.11230625703565e-301	Neu	Ostf1	NA
Sec61g.Neu	3.42447569155353e-305	-0.795850835484836	0.413	0.836	4.19395537944561e-301	Neu	Sec61g	NA
Lcp1.Neu	8.90133224527013e-305	0.771888624604632	0.889	0.71	1.09014616007823e-300	Neu	Lcp1	NA
Sirpb1c.Neu	3.45949693943198e-303	1.0001098907516	0.601	0.259	4.23684590172235e-299	Neu	Sirpb1c	NA
Lrrc25.Neu	3.87796294256742e-303	0.972153347003587	0.489	0.169	4.74934121576231e-299	Neu	Lrrc25	CM
Ctss.Neu	1.0339361685943e-300	-1.78522791282068	0.528	0.831	1.26626162567744e-296	Neu	Ctss	NA
Pilrb2.Neu	1.55653396408546e-299	0.770776203218012	0.344	0.076	1.90628714581546e-295	Neu	Pilrb2	CM
Nsa2.Neu	1.06144954558791e-298	-0.869299699116308	0.144	0.672	1.29995725848151e-294	Neu	Nsa2	NA
Lilr4b.Neu	5.19390647583181e-298	0.878280071346816	0.724	0.378	6.36097726095122e-294	Neu	Lilr4b	NA
Tiparp.Neu	1.56213172396081e-297	1.0054939999405	0.438	0.133	1.91314272233481e-293	Neu	Tiparp	NA
Crispld2.Neu	3.11631151219817e-297	0.587125271136575	0.206	0.021	3.8165467089891e-293	Neu	Crispld2	NA
Mcemp1.Neu	3.40766977518689e-296	1.01730822441638	0.7	0.363	4.17337317367138e-292	Neu	Mcemp1	NA
Hint1.Neu	6.20610629529083e-294	-0.825122219080768	0.277	0.77	7.60061837984268e-290	Neu	Hint1	NA
F630028O10Rik.Neu	8.64427646158006e-294	0.84110984302781	0.278	0.047	1.05866453824971e-289	Neu	F630028O10Rik	NA
Ube2b.Neu	1.03920445670179e-292	0.884436431925881	0.756	0.504	1.27271369812268e-288	Neu	Ube2b	NA
Cox7c.Neu	1.28732153436075e-292	-0.732578898987217	0.517	0.872	1.57658268313161e-288	Neu	Cox7c	NA
Nme1.Neu	3.22682304342086e-292	-0.962074688345955	0.108	0.617	3.95189018127753e-288	Neu	Nme1	NA
Gda.Neu	5.231404996477e-291	0.966038733662651	0.644	0.315	6.40690169918538e-287	Neu	Gda	NA
Krtcap2.Neu	3.20577306179355e-289	-0.803403237309803	0.113	0.645	3.92611026877856e-285	Neu	Krtcap2	NA
Acta2.Neu	1.34288310258398e-286	0.54084140248954	0.169	0.013	1.64462893573459e-282	Neu	Acta2	NA
4732465J04Rik.Neu	7.02684230158513e-285	0.397074536630477	0.134	0.006	8.60577376675131e-281	Neu	4732465J04Rik	NA
Bola2.Neu	1.09465716152173e-283	-0.868864268757621	0.147	0.657	1.34062662571566e-279	Neu	Bola2	NA
Mbnl1.Neu	2.25321689900842e-283	-0.844339495416099	0.12	0.633	2.75951473621561e-279	Neu	Mbnl1	NA
Eef1d.Neu	9.04747429701242e-282	-0.803781331007746	0.187	0.708	1.10804417715511e-277	Neu	Eef1d	NA
Retn.Neu	5.77602827013543e-279	0.493659367861939	0.156	0.011	7.07390182243486e-275	Neu	Retn	Sec
Arpc1b.Neu	2.01634442967187e-278	0.572058417254728	0.982	0.881	2.46941702301914e-274	Neu	Arpc1b	NA
Tuba1b.Neu	2.49241994668841e-275	-1.0738769740349	0.138	0.621	3.05246670870929e-271	Neu	Tuba1b	NA
Eif3i.Neu	2.95394210862249e-274	-0.814878012752721	0.09	0.59	3.61769290042997e-270	Neu	Eif3i	NA
Ybx1.Neu	1.09709293339716e-273	-0.733103905032739	0.477	0.841	1.3436097155315e-269	Neu	Ybx1	CM
Tacstd2.Neu	1.73964566130259e-273	0.518716802648885	0.178	0.016	2.13054404139729e-269	Neu	Tacstd2	CM
Plek.Neu	4.17187253755692e-273	1.03480201742852	0.711	0.419	5.10929229674596e-269	Neu	Plek	TF
Hist1h2bc.Neu	5.67484794956961e-273	1.11085745652499	0.613	0.296	6.9499862838379e-269	Neu	Hist1h2bc	NA
Npc2.Neu	6.09717148270042e-272	-0.944658110181642	0.402	0.772	7.46720591486321e-268	Neu	Npc2	NA
Lpcat2.Neu	2.31934463745317e-270	0.870589627102739	0.407	0.124	2.8405013774889e-266	Neu	Lpcat2	NA
Ypel3.Neu	6.15445330196703e-270	0.83115912788443	0.787	0.536	7.53735895891902e-266	Neu	Ypel3	NA
Igf1r.Neu	4.10290783754457e-269	0.663817815856528	0.26	0.044	5.02483122864084e-265	Neu	Igf1r	CM
Shisa5.Neu	2.1813812573645e-268	-0.879285074156808	0.501	0.886	2.6715376258943e-264	Neu	Shisa5	NA
Gpsm3.Neu	3.2489832900804e-267	0.823423263193527	0.774	0.572	3.97902983536146e-263	Neu	Gpsm3	NA
Tmem256.Neu	1.34349347957347e-266	-1.01670533230589	0.047	0.507	1.64537646443363e-262	Neu	Tmem256	NA
Ncf2.Neu	2.91535962562056e-262	0.899226249730209	0.692	0.406	3.5704409334975e-258	Neu	Ncf2	NA
Atp5g1.Neu	6.28223027716263e-262	-0.837438473932021	0.189	0.67	7.69384742044108e-258	Neu	Atp5g1	NA
Ogfrl1.Neu	1.17922256368137e-258	0.939941075195848	0.474	0.179	1.44419387374058e-254	Neu	Ogfrl1	NA
Ptprcap.Neu	1.28113048476875e-258	-1.46070584561206	0.035	0.476	1.56900050469629e-254	Neu	Ptprcap	NA
Snx5.Neu	3.37020675536173e-256	-0.851964436754126	0.034	0.489	4.1274922132915e-252	Neu	Snx5	NA
Slc22a15.Neu	5.42920880138123e-256	0.60621659967404	0.24	0.039	6.64915201905159e-252	Neu	Slc22a15	NA
Selplg.Neu	2.48686125579672e-254	0.789858897370947	0.843	0.672	3.04565897997424e-250	Neu	Selplg	NA
Atp5g3.Neu	3.15346338978755e-253	-0.835926348150108	0.175	0.649	3.86204661347281e-249	Neu	Atp5g3	NA
Ppp1r2.Neu	5.53471014337537e-253	0.940993773478676	0.543	0.253	6.77835951259181e-249	Neu	Ppp1r2	NA
Igfbp6.Neu	7.83218358193694e-253	0.875089068944115	0.226	0.035	9.59207523279817e-249	Neu	Igfbp6	NA
Dad1.Neu	1.02862959053057e-252	-0.709543217091799	0.231	0.731	1.25976265952279e-248	Neu	Dad1	NA
Klra17.Neu	3.16120777357103e-252	0.386094001811133	0.135	0.008	3.87153116029244e-248	Neu	Klra17	NA
Ppp1r15a.Neu	4.99270900086958e-251	1.05422684159601	0.664	0.379	6.11457071336498e-247	Neu	Ppp1r15a	NA
AC139671.1.Neu	1.42967506170876e-250	0.592468996973145	0.234	0.037	1.75092304807472e-246	Neu	AC139671.1	NA
Dbi.Neu	9.11677068020122e-250	-1.10604781882369	0.146	0.59	1.11653090520424e-245	Neu	Dbi	NA
Igsf6.Neu	1.62513858420726e-247	0.902888016059189	0.434	0.154	1.99030722407863e-243	Neu	Igsf6	NA
Fkbp1a.Neu	6.4954935487871e-246	-0.781784606391991	0.061	0.52	7.95503094919956e-242	Neu	Fkbp1a	NA
Rhog.Neu	1.18026799417426e-245	0.848525052401344	0.709	0.478	1.44547421246522e-241	Neu	Rhog	NA
mt-Nd5.Neu	9.5278330214341e-245	-0.822614113158245	0.126	0.598	1.16687371013503e-240	Neu	mt-Nd5	NA
Ccl6.Neu	1.49595973661106e-244	0.778615986995179	0.893	0.645	1.83210188942756e-240	Neu	Ccl6	NA
Scrg1.Neu	3.03757195519825e-244	0.329738565792609	0.119	0.006	3.7201143735313e-240	Neu	Scrg1	NA
Snrpe.Neu	3.61138943192145e-244	-0.692872637789311	0.216	0.706	4.4228686372742e-240	Neu	Snrpe	NA
Fosl2.Neu	4.01001187313792e-244	0.892597539360211	0.556	0.263	4.911061541032e-240	Neu	Fosl2	TF
Stx11.Neu	4.67950875458875e-244	0.712445649503824	0.286	0.06	5.73099437174484e-240	Neu	Stx11	NA
Anxa2.Neu	6.32117126235391e-243	0.636963682137287	0.907	0.589	7.74153844500483e-239	Neu	Anxa2	CM
Nfe2l2.Neu	8.93615004073839e-243	0.939071200963695	0.613	0.331	1.09441029548923e-238	Neu	Nfe2l2	TF
Prdx2.Neu	4.56164515521212e-241	-0.810950305508554	0.063	0.509	5.58664682158829e-237	Neu	Prdx2	NA
D8Ertd738e.Neu	7.60190783323505e-241	0.810330991046615	0.807	0.652	9.31005652336297e-237	Neu	D8Ertd738e	NA
Uqcrb.Neu	3.31665717664692e-240	-0.776750365296865	0.204	0.67	4.06191004423948e-236	Neu	Uqcrb	NA
Acp5.Neu	6.88408672119071e-240	-0.958449766800644	0.048	0.485	8.43094100744227e-236	Neu	Acp5	NA
Upp1.Neu	2.96719518402704e-239	0.522599392121987	0.124	0.007	3.63392394187791e-235	Neu	Upp1	NA
Adam8.Neu	4.89730666254857e-239	0.801901681582401	0.421	0.14	5.99773146962323e-235	Neu	Adam8	NA
Eif3k.Neu	5.07527629587665e-239	-0.680359159823558	0.357	0.793	6.21569087956013e-235	Neu	Eif3k	NA
Akr1b3.Neu	9.0305381058655e-236	-0.750437422910022	0.031	0.464	1.10597000182535e-231	Neu	Akr1b3	NA
Hnrnpa1.Neu	2.44008191829931e-235	-0.76190700189938	0.096	0.551	2.98836832534117e-231	Neu	Hnrnpa1	NA
Anxa1.Neu	1.09757533203462e-234	1.04723647258464	0.683	0.416	1.3442005091428e-230	Neu	Anxa1	NA
Hsp90b1.Neu	1.61962423714367e-234	-0.95549713489632	0.159	0.596	1.98355380322985e-230	Neu	Hsp90b1	CM
Coro1a.Neu	1.90146059985055e-234	0.498832300963267	0.98	0.937	2.32871879663696e-230	Neu	Coro1a	NA
Cox4i1.Neu	3.04753489981631e-234	-0.549940406633036	0.822	0.945	3.73231599180504e-230	Neu	Cox4i1	NA
Sgms2.Neu	3.42229774316755e-234	0.551694240982073	0.208	0.031	4.1912880460573e-230	Neu	Sgms2	NA
Ikbkap.Neu	6.41859034704212e-234	0.698573726879741	0.28	0.061	7.86084759802248e-230	Neu	Ikbkap	NA
Ctsc.Neu	1.32058876395809e-233	-1.05886144513326	0.086	0.515	1.61732505921948e-229	Neu	Ctsc	CM
Atp5a1.Neu	2.60106226145273e-233	-0.715915031929215	0.206	0.672	3.18552095160116e-229	Neu	Atp5a1	NA
Vasp.Neu	4.65413204492343e-233	0.79601324763585	0.781	0.605	5.69991551541772e-229	Neu	Vasp	NA
Calr.Neu	2.47994391502436e-232	-0.90805220289384	0.249	0.67	3.03718731273033e-228	Neu	Calr	NA
Rab20.Neu	2.19766024243252e-231	0.879408902060284	0.35	0.102	2.6914744989071e-227	Neu	Rab20	NA
Tnfrsf1a.Neu	2.50450257173368e-230	0.889867629566263	0.521	0.247	3.06726429960224e-226	Neu	Tnfrsf1a	NA
Themis2.Neu	3.26041752612618e-230	0.762210690003141	0.379	0.118	3.99303334424674e-226	Neu	Themis2	NA
Ier5.Neu	4.86021727013387e-230	0.805834984122659	0.83	0.636	5.95230809073295e-226	Neu	Ier5	NA
Tmem160.Neu	8.98544447092309e-230	-0.730827129707679	0.113	0.571	1.10044738435395e-225	Neu	Tmem160	NA
H2-K1.Neu	9.25500692603083e-230	-0.651661921551338	0.686	0.947	1.133460698231e-225	Neu	H2-K1	CM
Akr1a1.Neu	1.08666531893495e-228	-0.894851579905518	0.225	0.641	1.33083901609963e-224	Neu	Akr1a1	NA
Slc25a4.Neu	2.15132169609169e-226	-0.753019437232155	0.032	0.451	2.6347236812035e-222	Neu	Slc25a4	NA
Rasgrp4.Neu	2.88387792634159e-226	0.675143825123865	0.312	0.08	3.53188529639054e-222	Neu	Rasgrp4	NA
Ahnak.Neu	5.68277285868499e-226	-0.912379362266411	0.052	0.474	6.95969192003151e-222	Neu	Ahnak	NA
Pilrb1.Neu	9.22664139126867e-226	0.594043976934846	0.248	0.049	1.12998677118867e-221	Neu	Pilrb1	NA
AW112010.Neu	1.05239365908799e-224	-1.65532137807776	0.037	0.446	1.28886651428507e-220	Neu	AW112010	NA
Selenon.Neu	1.66503358551861e-224	0.695948046659991	0.308	0.079	2.03916663218464e-220	Neu	Selenon	NA
Btf3.Neu	8.87769627561096e-224	-0.563479799476559	0.674	0.91	1.08725146287407e-219	Neu	Btf3	NA
Gnas.Neu	1.57185631483821e-222	-0.680279663699062	0.437	0.837	1.92505242878235e-218	Neu	Gnas	NA
Evl.Neu	6.05913653219509e-222	-0.79532570538651	0.029	0.439	7.42062451097933e-218	Neu	Evl	NA
Nop10.Neu	1.09809685394846e-221	-0.672252649314705	0.155	0.624	1.34483921703068e-217	Neu	Nop10	NA
Tctex1d2.Neu	5.41968977241608e-220	0.860120426066784	0.408	0.15	6.63749406427797e-216	Neu	Tctex1d2	NA
Rtraf.Neu	2.74774058838585e-219	-0.676448294678701	0.123	0.577	3.36515789859615e-215	Neu	Rtraf	NA
H2-Ab1.Neu	2.14642119378428e-218	-2.19077703027409	0.321	0.681	2.6287220360276e-214	Neu	H2-Ab1	NA
Pgls.Neu	1.97561133484776e-216	-0.707575105042955	0.131	0.577	2.41953120178806e-212	Neu	Pgls	NA
Gm13822.Neu	2.21373619989342e-216	0.455536896816751	0.124	0.009	2.71116272400948e-212	Neu	Gm13822	NA
Prr13.Neu	3.06424159596045e-216	0.85324303351398	0.74	0.559	3.75277668257276e-212	Neu	Prr13	NA
Ccnl1.Neu	8.14024021344908e-215	0.772259908282223	0.734	0.512	9.96935218941109e-211	Neu	Ccnl1	NA
Gm39321.Neu	4.13441460200965e-214	0.307749671195825	0.102	0.005	5.06341756308122e-210	Neu	Gm39321	NA
Snrpb2.Neu	8.73365159664936e-214	-0.685495818633837	0.06	0.479	1.06961031104165e-209	Neu	Snrpb2	NA
Timm13.Neu	1.58525246148417e-213	-0.681955972681592	0.13	0.579	1.94145868957967e-209	Neu	Timm13	NA
Cass4.Neu	4.0688329198171e-213	0.467156806608535	0.16	0.019	4.9830996769e-209	Neu	Cass4	NA
Set.Neu	5.98051198522216e-213	-0.670819929742276	0.139	0.593	7.32433302830158e-209	Neu	Set	NA
Mrpl23.Neu	2.10754248778833e-212	-0.676840696866372	0.065	0.485	2.58110728479437e-208	Neu	Mrpl23	NA
Smim3.Neu	2.12371273256604e-212	0.824127936610036	0.358	0.116	2.60091098357363e-208	Neu	Smim3	NA
Cd44.Neu	2.14919739796115e-212	0.638124790592351	0.824	0.521	2.63212205328302e-208	Neu	Cd44	CM
Tarm1.Neu	3.34353295087629e-212	0.761948166731067	0.257	0.057	4.09482480493819e-208	Neu	Tarm1	NA
Cd48.Neu	7.21190807282782e-212	-0.736919010338661	0.04	0.445	8.83242381679223e-208	Neu	Cd48	CM
H2-Aa.Neu	1.09292274755141e-211	-2.31290563953964	0.282	0.639	1.33850248892622e-207	Neu	H2-Aa	CM
Cd53.Neu	1.14780839342967e-211	0.61983023905492	0.892	0.779	1.40572093943332e-207	Neu	Cd53	CM
St3gal6.Neu	4.49340857831747e-211	0.677785607135084	0.308	0.078	5.50307748586541e-207	Neu	St3gal6	NA
Pkm.Neu	2.16270275291947e-210	0.634469354935965	0.845	0.68	2.64866206150047e-206	Neu	Pkm	NA
Sorl1.Neu	5.35992713240357e-210	0.731710983616643	0.421	0.149	6.56430275905465e-206	Neu	Sorl1	CM
Cox17.Neu	7.52412911946449e-210	0.777545298293127	0.797	0.648	9.21480093260816e-206	Neu	Cox17	NA
Rnf144a.Neu	7.5500316155789e-210	0.491534499618949	0.211	0.035	9.24652371959948e-206	Neu	Rnf144a	NA
Irf8.Neu	4.04462301334566e-209	-0.993177106280277	0.025	0.415	4.95344980444443e-205	Neu	Irf8	TF
Ncl.Neu	4.3828112150976e-209	-0.699061679544587	0.267	0.719	5.36762889513003e-205	Neu	Ncl	CM
H2-Eb1.Neu	1.28095983235415e-208	-2.18157390764632	0.201	0.572	1.56879150668413e-204	Neu	H2-Eb1	NA
Vsir.Neu	4.21483484774028e-208	0.784595176060841	0.612	0.363	5.16190823802752e-204	Neu	Vsir	NA
Eif3m.Neu	2.49678365154862e-207	-0.657340509886348	0.165	0.614	3.05781093805159e-203	Neu	Eif3m	NA
Nap1l1.Neu	7.46678989317794e-207	-0.702781977893282	0.122	0.559	9.14457758217502e-203	Neu	Nap1l1	NA
Anxa5.Neu	4.71158252144835e-206	-0.933762083431467	0.128	0.525	5.77027511401779e-202	Neu	Anxa5	NA
Rab11fip1.Neu	1.87003492816033e-204	0.77304223454598	0.378	0.131	2.29023177651795e-200	Neu	Rab11fip1	CM
Fcgr3.Neu	4.11248615095002e-204	0.701622141217492	0.693	0.381	5.03656178906849e-200	Neu	Fcgr3	NA
Gm26917.Neu	9.1384090119368e-204	-0.930379558477671	0.048	0.443	1.1191809516919e-199	Neu	Gm26917	NA
Cd177.Neu	1.34314040860658e-203	0.596742828151176	0.175	0.024	1.64494405842048e-199	Neu	Cd177	NA
Vegfa.Neu	1.36919327212495e-203	0.509416520695215	0.153	0.017	1.67685100037142e-199	Neu	Vegfa	Sec
Ndufa11.Neu	3.35405504188172e-203	-0.633263755425813	0.102	0.535	4.10771120979255e-199	Neu	Ndufa11	NA
Pld3.Neu	1.28252073086972e-202	-1.04224734103564	0.061	0.447	1.57070313909614e-198	Neu	Pld3	CM
Metap2.Neu	1.76928922324686e-202	-0.680602299563104	0.052	0.453	2.16684851171042e-198	Neu	Metap2	NA
Atp5d.Neu	6.76976268988836e-202	-0.634880015573768	0.313	0.729	8.29092836630628e-198	Neu	Atp5d	NA
Mdh1.Neu	2.2120562191816e-201	-0.635356302831027	0.065	0.474	2.7091052516317e-197	Neu	Mdh1	NA
Lilra6.Neu	9.95115786345393e-201	0.516523126189424	0.202	0.035	1.2187183035372e-196	Neu	Lilra6	NA
Cox7a2l.Neu	2.79572822193694e-199	-0.664302434016604	0.453	0.818	3.42392835340617e-195	Neu	Cox7a2l	NA
Snrpd2.Neu	3.55572545338406e-199	-0.626536068261148	0.17	0.611	4.35469696275946e-195	Neu	Snrpd2	CM
Cd2.Neu	2.28107210348444e-198	-0.982285401168218	0.017	0.386	2.79362900513739e-194	Neu	Cd2	CM
Isg15.Neu	3.9393889866529e-198	1.42153447975969	0.439	0.179	4.82456969195381e-194	Neu	Isg15	Sec
Ppib.Neu	1.4827019208249e-197	-0.62773006738344	0.266	0.691	1.81586504243425e-193	Neu	Ppib	CM
Gimap6.Neu	5.51158740648058e-197	-1.11567981132549	0.03	0.398	6.75004109671677e-193	Neu	Gimap6	NA
Cd74.Neu	3.13766985776911e-196	-2.77473412811584	0.51	0.76	3.84270427480983e-192	Neu	Cd74	CM
Hmgn1.Neu	3.4987359661095e-196	-0.699658450400774	0.028	0.407	4.2849019376943e-192	Neu	Hmgn1	NA
R3hdm4.Neu	4.23224774137483e-196	0.868075151924958	0.552	0.311	5.18323380886175e-192	Neu	R3hdm4	NA
Hnrnpa0.Neu	3.92391998355239e-195	-0.647791852396471	0.092	0.501	4.80562480385661e-191	Neu	Hnrnpa0	NA
Ddx21.Neu	1.77804118273804e-193	-0.673375717167385	0.035	0.415	2.17756703649928e-189	Neu	Ddx21	NA
Nt5c.Neu	4.86857072778443e-193	-0.628209054520581	0.053	0.444	5.9625385703176e-189	Neu	Nt5c	NA
Fam32a.Neu	2.21203998052126e-192	0.850893203476238	0.646	0.433	2.70908536414438e-188	Neu	Fam32a	NA
Plp2.Neu	3.58366365321633e-192	0.805302094168106	0.557	0.308	4.38891287609404e-188	Neu	Plp2	NA
Tra2b.Neu	7.65139692784316e-192	-0.661757636082245	0.275	0.714	9.37066581752952e-188	Neu	Tra2b	NA
Cxcl3.Neu	3.48854031939881e-190	1.37505998042146	0.226	0.047	4.27241532916772e-186	Neu	Cxcl3	NA
Eif5b.Neu	5.93138397049509e-190	-0.61217377508857	0.138	0.566	7.26416594866533e-186	Neu	Eif5b	NA
Ndufa4.Neu	1.03837998798332e-189	-0.656901538823445	0.267	0.681	1.27170397128317e-185	Neu	Ndufa4	NA
Ccl3.Neu	1.25187634618231e-189	1.98519794599558	0.512	0.256	1.53317296116948e-185	Neu	Ccl3	Sec
Ptp4a1.Neu	5.65524003326861e-189	0.776019502782939	0.635	0.396	6.92597246874407e-185	Neu	Ptp4a1	NA
4833407H14Rik.Neu	1.69659639661513e-188	0.498856105008056	0.191	0.032	2.07782160693455e-184	Neu	4833407H14Rik	NA
Ranbp1.Neu	2.95224087868478e-188	-0.614027002003692	0.085	0.492	3.61560940412525e-184	Neu	Ranbp1	NA
Ndufc2.Neu	6.72355327742902e-187	-0.610981468927631	0.099	0.508	8.23433569886732e-183	Neu	Ndufc2	NA
Atp5o.1.Neu	3.14562295504875e-186	-0.601410606777483	0.188	0.611	3.8524444330482e-182	Neu	Atp5o.1	NA
Ndufb5.Neu	3.26291960901103e-186	-0.584552451249854	0.157	0.589	3.99609764515581e-182	Neu	Ndufb5	NA
Nmt1.Neu	4.37946365770418e-186	-0.659705539171358	0.121	0.531	5.36352914159031e-182	Neu	Nmt1	NA
Ran.Neu	9.68542916866339e-186	-0.633059301401236	0.193	0.617	1.18617451028621e-181	Neu	Ran	NA
Rexo2.Neu	1.42825956488083e-184	-0.659642408304683	0.067	0.454	1.74918948910955e-180	Neu	Rexo2	NA
Pbx1.Neu	1.5044076426603e-184	0.578245906580251	0.236	0.053	1.84244803996607e-180	Neu	Pbx1	TF
Tnfaip3.Neu	4.92576181378688e-184	0.974730714909831	0.546	0.296	6.03258049334479e-180	Neu	Tnfaip3	NA
Eif4ebp1.Neu	1.85850422798665e-183	0.829796884464793	0.513	0.273	2.27611012801525e-179	Neu	Eif4ebp1	NA
Atp5h.Neu	3.04124148400896e-183	-0.524998471173624	0.58	0.862	3.72460844546577e-179	Neu	Atp5h	CM
Pycard.Neu	3.09946149101381e-183	-0.679954099061197	0.133	0.535	3.79591048804461e-179	Neu	Pycard	NA
Camk2d.Neu	7.78288062577401e-183	-0.682413263262699	0.024	0.379	9.53169390238542e-179	Neu	Camk2d	NA
Ly86.Neu	1.14919076880563e-182	-0.925969085539558	0.028	0.381	1.40741393455625e-178	Neu	Ly86	NA
Ndufa5.Neu	1.50231427670366e-182	-0.603767991124627	0.055	0.433	1.83988429467897e-178	Neu	Ndufa5	NA
Eif3c.Neu	4.73198686984921e-182	-0.587872923114892	0.108	0.513	5.79526431950433e-178	Neu	Eif3c	NA
Esyt1.Neu	4.78915823900719e-182	-0.633739658795493	0.026	0.383	5.86528209531211e-178	Neu	Esyt1	NA
Sh3bgrl.Neu	7.25065326440244e-182	-0.701991353477244	0.058	0.429	8.87987505291366e-178	Neu	Sh3bgrl	NA
Pld4.Neu	1.14557748357257e-180	-0.859607585802183	0.049	0.409	1.40298874413133e-176	Neu	Pld4	CM
Srsf5.Neu	1.97562092877633e-180	0.539645085221928	0.871	0.771	2.41954295147237e-176	Neu	Srsf5	NA
Osgin1.Neu	4.16687490830281e-180	0.534861181124226	0.166	0.025	5.10317170019845e-176	Neu	Osgin1	NA
Psmb1.Neu	5.01391035137751e-180	-0.5727187774353	0.381	0.766	6.14053600733204e-176	Neu	Psmb1	NA
Gm17056.Neu	1.73198973775299e-179	0.569055842660825	0.171	0.027	2.12116783182608e-175	Neu	Gm17056	NA
Ppp1r14b.Neu	2.1364806062986e-179	-0.626453879126398	0.015	0.362	2.61654779853389e-175	Neu	Ppp1r14b	NA
Cks2.Neu	2.32581121788183e-179	1.07088221564182	0.413	0.172	2.84842099853987e-175	Neu	Cks2	NA
[truncated: 6,234 more rows]
