# Supplementary material for: Dynamic atlas of immune cells reveals multiple functional features of macrophages associated with progression of pulmonary fibrosis
Source: Front Immunol. 2023 Sep 13;14:1230266. doi: 10.3389/fimmu.2023.1230266 (PMC10525351; doi:10.3389/fimmu.2023.1230266)
Supplement: Supplementary file 11 [file Table_3.csv]

	Term	Overlap	P.value	Adjusted.P.value	Old.P.value	Old.Adjusted.P.value	Odds.Ratio	Combined.Score	Genes	cluster
1	cellular response to cytokine stimulus (GO:0071345)	16/457	5.42160035298573e-09	2.76664266012862e-05	0	0	6.25195373554236	118.99265268521	EGR1;OSM;TNF;CXCL2;AIF1;ZFP36L1;CXCL10;ZFP36;AXL;CCL5;UBC;CCL4;PIM1;CCL3;CCL17;NFE2L2	0
2	cellular response to tumor necrosis factor (GO:0071356)	11/195	1.27059333802274e-08	3.24191890196502e-05	0	0	10.0732600732601	183.143923379296	NFKBIA;ZFP36;TMSB4X;CCL5;UBC;CCL4;CCL3;TNF;CCL17;ZFP36L1;NFE2L2	0
3	positive regulation of lymphocyte migration (GO:2000403)	5/17	2.95159762713567e-08	5.02066756375778e-05	0	0	52.5210084033613	910.62679368043	CXCL10;CCL5;CCL4;CCL3;AIF1	0
4	cellular response to lipopolysaccharide (GO:0071222)	8/92	4.72990807273893e-08	6.03418022379669e-05	0	0	15.527950310559	261.906443735657	CXCL10;ZFP36;AXL;CCL5;TNIP3;CCL3;TNFAIP3;TNF	0
5	response to tumor necrosis factor (GO:0034612)	8/98	7.77761895575888e-08	7.93783790624751e-05	0	0	14.5772594752187	238.621435851626	ZFP36;CCL5;CCL4;CCL3;CCL17;CXCL16;ZFP36L1;NFE2L2	0
6	response to interferon-gamma (GO:0034341)	7/69	1.15808266550555e-07	9.84949307012474e-05	0	0	18.1159420289855	289.335686375153	BST2;CCL5;CCL4;CCL3;AIF1;CCL17;CXCL16	0
7	negative regulation of viral transcription (GO:0032897)	5/23	1.56263872348216e-07	0.00011391636294185	0	0	38.8198757763975	608.374214644499	JUN;ZFP36;CCL5;CCL4;CCL3	0
8	lymphocyte chemotaxis (GO:0048247)	6/45	1.83692405018463e-07	0.000117172792851152	0	0	23.8095238095238	369.285790239597	CXCL10;CCL5;CCL4;CCL3;CCL17;CXCL16	0
9	negative regulation by host of viral transcription (GO:0043922)	4/12	4.45547164445089e-07	0.000252625242240366	0	0	59.5238095238095	870.473971849739	JUN;CCL5;CCL4;CCL3	0
10	chemokine-mediated signaling pathway (GO:0070098)	6/53	4.99274138040698e-07	0.000254779592642168	0	0	20.2156334231806	293.331075145855	CXCL10;CCL5;CCL4;CCL3;CXCL2;CCL17	0
11	mitochondrial ATP synthesis coupled electron transport (GO:0042775)	7/86	5.33422326870324e-07	0.000247459466729024	0	0	14.5348837209302	209.94116814571	MT-ND4;MT-CO1;MT-CO2;MT-CO3;MT-ND2;MT-ND3;MT-ND1	0
12	respiratory electron transport chain (GO:0022904)	7/95	1.05257323687877e-06	0.000447606768982698	0	0	13.1578947368421	181.108851185236	MT-ND4;MT-CO1;MT-CO2;MT-CO3;MT-ND2;MT-ND3;MT-ND1	0
13	positive regulation of leukocyte chemotaxis (GO:0002690)	6/62	1.28340047063553e-06	0.000503784046281009	0	0	17.2811059907834	234.435438679495	CXCL10;CCL5;CCL4;CCL3;CXCL2;AIF1	0
14	cellular response to transforming growth factor beta stimulus (GO:0071560)	7/101	1.59382513044472e-06	0.000580949260047099	0	0	12.3762376237624	165.215020897024	JUN;ITGB5;GDF15;UBC;FURIN;F11R;ZFP36L1	0
15	inflammatory response (GO:0006954)	10/253	1.60489578895292e-06	0.000545985547401785	0	0	7.05815923207228	94.1731488741641	CXCL10;CCL5;CCRL2;CCL4;CCL3;F11R;TNF;CXCL2;AIF1;CCL17	0
16	cytokine-mediated signaling pathway (GO:0019221)	15/634	2.54207761896823e-06	0.000810763880599681	0	0	4.22487607030194	54.4270878678062	EGR1;OSM;TNF;CXCL2;NFKBIA;BST2;CXCL10;TMSB4X;CCL5;UBC;CCL4;PIM1;CCL3;B2M;CCL17	0
17	response to lipopolysaccharide (GO:0032496)	8/156	2.73957346317019e-06	0.000822355493091617	0	0	9.15750915750916	117.286706227638	CXCL10;ZFP36;JUN;AXL;TNIP3;TNFAIP3;TRIB1;CXCL2	0
18	positive regulation of mononuclear cell migration (GO:0071677)	4/19	3.38485234691672e-06	0.000959605640350889	0	0	37.593984962406	473.541363622903	CXCL10;CCL5;TNF;AIF1	0
19	regulation of inflammatory response (GO:0050727)	8/167	4.54608158095662e-06	0.0012209818056643	0	0	8.55431993156544	105.228784320256	NFKBIA;TMSB4X;CCL5;CCL4;CCL3;TNFAIP3;APOE;TLR2	0
20	transforming growth factor beta receptor signaling pathway (GO:0007179)	6/77	4.62408369124544e-06	0.00117983495382127	0	0	13.9146567717996	170.930876541376	JUN;ITGB5;GDF15;UBC;FURIN;F11R	0
21	regulation of smooth muscle cell proliferation (GO:0048660)	5/45	5.14393162774451e-06	0.00124997538554191	0	0	19.8412698412698	241.620890134302	CCL5;TNFAIP3;TRIB1;TNF;AIF1	0
22	regulation of natural killer cell chemotaxis (GO:2000501)	3/7	5.88617027906392e-06	0.00136532395154833	0	0	76.530612244898	921.650891255118	CCL5;CCL4;CCL3	0
23	activation of MAPKKK activity (GO:0000185)	3/7	5.88617027906392e-06	0.00130596204061144	0	0	76.530612244898	921.650891255118	GADD45B;TNF;GADD45G	0
24	cellular response to molecule of bacterial origin (GO:0071219)	6/85	8.22587083559433e-06	0.00174902578641824	0	0	12.6050420168067	147.582685591379	CXCL10;ZFP36;AXL;TNIP3;TNFAIP3;TLR2	0
25	modulation by host of viral transcription (GO:0043921)	4/28	1.71991817741596e-05	0.00351069698374145	0	0	25.5102040816327	279.863488432301	JUN;CCL5;CCL4;CCL3	0
26	positive regulation of ERK1 and ERK2 cascade (GO:0070374)	8/202	1.82586870301759e-05	0.00358361845826875	0	0	7.07213578500707	77.163151269697	CD74;GPNMB;AXL;CCL5;CCL4;CCL3;TNF;CCL17	0
27	T cell chemotaxis (GO:0010818)	3/10	1.99352059634332e-05	0.00376775392708887	0	0	53.5714285714286	579.804816719704	CXCL10;CCL3;CXCL16	0
28	regulation of I-kappaB kinase/NF-kappaB signaling (GO:0043122)	8/205	2.03037628157959e-05	0.0037003607731788	0	0	6.96864111498258	75.294106820276	NFKBIA;BST2;CD74;TNIP3;UBC;TNFAIP3;TNF;MALT1	0
29	cellular response to interleukin-1 (GO:0071347)	7/151	2.27215308224637e-05	0.00399820592369077	0	0	8.27814569536424	88.5115694423164	NFKBIA;EGR1;CCL5;UBC;CCL4;CCL3;CCL17	0
30	cellular response to oxygen-containing compound (GO:1901701)	9/275	2.46273498556814e-05	0.00418911221045141	0	0	5.84415584415584	62.0161536030044	EGR1;CXCL10;ZFP36;JUN;AXL;TNIP3;TNFAIP3;ZFP36L1;TLR2	0
31	positive regulation of MAPK cascade (GO:0043410)	9/290	3.73072556060432e-05	0.00614125565669801	0	0	5.54187192118227	56.5067146364882	CD74;GPNMB;AXL;CCL5;CCL4;CCL3;OSM;TNF;CCL17	0
32	positive regulation of chemokine production (GO:0032722)	4/35	4.26750234273003e-05	0.00680533264217229	0	0	20.4081632653061	205.344831434975	EGR1;CD74;TNF;TLR2	0
33	protein kinase B signaling (GO:0043491)	4/36	4.78029246930109e-05	0.00739207044571015	0	0	19.8412698412698	197.389359807389	CCL5;CCL3;TNF;ZFP36L1	0
34	cellular response to interferon-gamma (GO:0071346)	6/117	5.08871007506998e-05	0.0076375551509065	0	0	9.15750915750916	90.5302297609007	CCL5;CCL4;CCL3;B2M;AIF1;CCL17	0
35	positive regulation of smooth muscle cell proliferation (GO:0048661)	4/38	5.93887324760759e-05	0.00865887719501187	0	0	18.796992481203	182.921166138042	JUN;CCL5;TNF;AIF1	0
36	positive regulation of inflammatory response (GO:0050729)	5/74	5.96161089914999e-05	0.00845058344954511	0	0	12.0656370656371	117.369506941616	NFKBIA;CCL4;CCL3;OSM;TLR2	0
37	positive regulation of defense response (GO:0031349)	5/75	6.35913640488864e-05	0.00877045218220181	0	0	11.9047619047619	115.036105740866	NFKBIA;CCL5;CCL4;CCL3;TLR2	0
38	regulation of transcription from RNA polymerase II promoter (GO:0006357)	21/1479	6.48228370346008e-05	0.00870502466809389	0	0	2.53549695740365	24.4519589080099	EGR1;JUN;GDF15;OSM;TNF;NFKBIA;CXCL10;ZFP36;NFIC;TNIP3;UBC;BHLHE40;NFKBIZ;FOSB;APOE;CCNL1;IER5;SKIL;ATF3;NFE2L2;TLR2	0
39	positive regulation of membrane protein ectodomain proteolysis (GO:0051044)	3/15	7.40593209169334e-05	0.00969037729843875	0	0	35.7142857142857	339.665862567301	FURIN;APOE;TNF	0
40	regulation of ERK1 and ERK2 cascade (GO:0070372)	8/248	7.82523016997792e-05	0.00998303738934934	0	0	5.76036866359447	54.4675824555469	CD74;GPNMB;AXL;CCL5;CCL4;CCL3;TNF;CCL17	0
41	positive regulation of intracellular signal transduction (GO:1902533)	11/480	8.04748096386057e-05	0.0100161695996538	0	0	4.0922619047619	38.5800706133932	BST2;CXCL10;CD74;AXL;CCL5;UBC;CCL4;CCL3;OSM;TNF;MALT1	0
42	neutrophil degranulation (GO:0043312)	11/480	8.04748096386057e-05	0.00977768937109059	0	0	4.0922619047619	38.5800706133932	BST2;SYNGR1;GRN;FABP5;HEXB;IQGAP1;B2M;CTSD;CTSS;CTSB;TLR2	0
43	neutrophil activation involved in immune response (GO:0002283)	11/484	8.66226740961967e-05	0.0102798954863463	0	0	4.05844155844156	37.9624551585838	BST2;SYNGR1;GRN;FABP5;HEXB;IQGAP1;B2M;CTSD;CTSS;CTSB;TLR2	0
44	monocyte chemotaxis (GO:0002548)	4/42	8.85163094008405e-05	0.0102658801561929	0	0	17.0068027210884	158.712988706021	CCL5;CCL4;CCL3;CCL17	0
45	T cell migration (GO:0072678)	3/16	9.07785167684693e-05	0.0102942838015444	0	0	33.4821428571429	311.621246645668	CXCL10;CCL3;CXCL16	0
46	lipopolysaccharide-mediated signaling pathway (GO:0031663)	3/16	9.07785167684693e-05	0.01007049502325	0	0	33.4821428571429	311.621246645668	CCL5;CCL3;TNF	0
47	neutrophil mediated immunity (GO:0002446)	11/488	9.31687021613864e-05	0.0101157422793522	0	0	4.0251756440281	37.358052462781	BST2;SYNGR1;GRN;FABP5;HEXB;IQGAP1;B2M;CTSD;CTSS;CTSB;TLR2	0
48	positive regulation of monocyte chemotaxis (GO:0090026)	3/17	0.000109781977833247	0.0116711965183971	0	0	31.5126050420168	287.300866974892	CXCL10;CCL5;AIF1	0
49	regulation of T cell migration (GO:2000404)	3/17	0.000109781977833247	0.0114330088343481	0	0	31.5126050420168	287.300866974892	CXCL10;CCL5;AIF1	0
50	toll-like receptor signaling pathway (GO:0002224)	5/87	0.000129078849115859	0.0131737873407646	0	0	10.2627257799672	91.9036033135613	TNIP3;UBC;CTSS;CTSB;TLR2	0
51	mitochondrial electron transport, NADH to ubiquinone (GO:0006120)	4/47	0.000138050847171376	0.0138132053552065	0	0	15.1975683890577	135.074293053303	MT-ND4;MT-ND2;MT-ND3;MT-ND1	0
52	negative regulation of sequence-specific DNA binding transcription factor activity (GO:0043433)	6/141	0.000143031764393091	0.0140363671864989	0	0	7.59878419452887	67.267810210853	NFKBIA;TMSB4X;BHLHE40;PIM1;TNFAIP3;TRIB1	0
53	negative regulation of I-kappaB kinase/NF-kappaB signaling (GO:0043124)	4/48	0.000149954315350905	0.0144380541742579	0	0	14.8809523809524	131.029462419411	NFKBIA;TMSB4X;TNIP3;TNFAIP3	0
54	positive regulation of response to external stimulus (GO:0032103)	5/91	0.000159599917594418	0.0150821922126725	0	0	9.8116169544741	85.7814009936656	NFKBIA;CCL4;CCL3;LY86;TLR2	0
55	regulation of cytokine-mediated signaling pathway (GO:0001959)	5/91	0.000159599917594418	0.0148079705360784	0	0	9.8116169544741	85.7814009936656	CD74;AXL;UBC;TNFAIP3;TNF	0
56	positive regulation of chemotaxis (GO:0050921)	4/49	0.000162582626633119	0.014815341851943	0	0	14.5772594752187	127.17673781099	CXCL10;TMSB4X;CXCL2;AIF1	0
57	transmembrane receptor protein serine/threonine kinase signaling pathway (GO:0007178)	6/145	0.000166642449520614	0.0149188845597139	0	0	7.38916256157635	64.2832024259408	JUN;ITGB5;GDF15;UBC;FURIN;F11R	0
58	positive regulation of T cell migration (GO:2000406)	3/20	0.000181806942066189	0.0159958762993752	0	0	26.7857142857143	230.693710493769	CXCL10;CCL5;AIF1	0
59	mitochondrial electron transport, cytochrome c to oxygen (GO:0006123)	3/21	0.000211244709165735	0.0182708771334364	0	0	25.5102040816327	215.879932076784	MT-CO1;MT-CO2;MT-CO3	0
60	response to molecule of bacterial origin (GO:0002237)	5/99	0.000236910957785972	0.020149276959697	0	0	9.01875901875902	75.2870327648681	CXCL10;JUN;TNFAIP3;TRIB1;CXCL2	0
61	neutrophil chemotaxis (GO:0030593)	4/54	0.000237512437843815	0.0198692782019178	0	0	13.2275132275132	110.387441349102	CCL5;CCL4;CCL3;CCL17	0
62	regulation of membrane protein ectodomain proteolysis (GO:0051043)	3/22	0.000243603710970817	0.0200501570497432	0	0	24.3506493506493	202.596618223398	FURIN;APOE;TNF	0
63	regulation of monocyte chemotaxis (GO:0090025)	3/22	0.000243603710970817	0.0197319005886362	0	0	24.3506493506493	202.596618223398	CXCL10;CCL5;AIF1	0
64	positive regulation of transcription from RNA polymerase II promoter (GO:0045944)	14/849	0.000280004035314911	0.0223259467533124	0	0	2.94464075382803	24.0892418818018	EGR1;JUN;OSM;TNF;NFKBIA;CXCL10;NFIC;TNIP3;UBC;CCNL1;IER5;ATF3;NFE2L2;TLR2	0
65	granulocyte chemotaxis (GO:0071621)	4/57	0.000292862034251166	0.0229919224735954	0	0	12.531328320802	101.952492891047	CCL5;CCL4;CCL3;CCL17	0
66	I-kappaB kinase/NF-kappaB signaling (GO:0007249)	4/58	0.000313206936741866	0.0242165908817234	0	0	12.3152709359606	99.3675670705709	NFKBIA;UBC;TNF;TLR2	0
67	cellular respiration (GO:0045333)	4/58	0.000313206936741866	0.0238551492267723	0	0	12.3152709359606	99.3675670705709	MT-ND4;MT-CO1;MT-CO3;MT-ND1	0
68	positive regulation of I-kappaB kinase/NF-kappaB signaling (GO:0043123)	6/164	0.000324131937328855	0.0243241952380757	0	0	6.53310104529617	52.4892851333827	BST2;CD74;UBC;TNF;MALT1;TLR2	0
69	neutrophil migration (GO:1990266)	4/59	0.000334545378591988	0.024741812564564	0	0	12.1065375302663	96.8854482643404	CCL5;CCL4;CCL3;CCL17	0
70	eosinophil migration (GO:0072677)	3/25	0.000359401876090922	0.0262003967670282	0	0	21.4285714285714	169.9514863621	CCL5;CCL4;CCL3	0
71	response to glucocorticoid (GO:0051384)	3/25	0.000359401876090922	0.0258313770942532	0	0	21.4285714285714	169.9514863621	ZFP36;TNF;ZFP36L1	0
72	eosinophil chemotaxis (GO:0048245)	3/25	0.000359401876090922	0.0254726079679441	0	0	21.4285714285714	169.9514863621	CCL5;CCL4;CCL3	0
73	negative regulation of cytokine production (GO:0001818)	5/111	0.000402559884326526	0.0281405902701132	0	0	8.04375804375804	62.8834193310567	GPNMB;AXL;UBC;TNFAIP3;TNF	0
74	cellular response to epidermal growth factor stimulus (GO:0071364)	3/26	0.000404628466269508	0.0279029603158554	0	0	20.6043956043956	160.972691190914	ZFP36;IQGAP1;ZFP36L1	0
75	regulation of tumor necrosis factor production (GO:0032680)	4/62	0.000404801044784891	0.027542663087164	0	0	11.5207373271889	90.0013232604148	ZFP36;CCL3;TNFAIP3;TLR2	0
76	stress-activated MAPK cascade (GO:0051403)	4/63	0.000430393414995329	0.0288986525884364	0	0	11.3378684807256	87.8776740245554	ZFP36;UBC;TRIB1;ZFP36L1	0
77	positive regulation of hydrolase activity (GO:0051345)	6/173	0.000430942568600115	0.028559739319044	0	0	6.19322873658134	47.994647367344	RGS1;CCL5;CCL4;CCL3;F11R;CCL17	0
78	regulation of NF-kappaB import into nucleus (GO:0042345)	3/27	0.000453356601581941	0.0296599838188801	0	0	19.8412698412698	152.754594091279	NFKBIA;TNF;TLR2	0
79	regulation of keratinocyte apoptotic process (GO:1902172)	2/6	0.000459413374052405	0.0296757778201193	0	0	59.5238095238095	457.473818817493	ZFP36;ZFP36L1	0
80	negative regulation of erythrocyte differentiation (GO:0045647)	2/6	0.000459413374052405	0.0293048305973678	0	0	59.5238095238095	457.473818817493	ZFP36;ZFP36L1	0
81	positive regulation of endocytosis (GO:0045807)	4/65	0.000485008796555024	0.0305555541829665	0	0	10.989010989011	83.8609179116969	AXL;APOE;TNF;B2M	0
82	NADH dehydrogenase complex assembly (GO:0010257)	4/65	0.000485008796555024	0.0301829254734182	0	0	10.989010989011	83.8609179116969	MT-ND4;MT-ND2;MT-ND3;MT-ND1	0
83	mitochondrial respiratory chain complex I biogenesis (GO:0097031)	4/65	0.000485008796555024	0.0298192757689191	0	0	10.989010989011	83.8609179116969	MT-ND4;MT-ND2;MT-ND3;MT-ND1	0
84	mitochondrial respiratory chain complex I assembly (GO:0032981)	4/65	0.000485008796555024	0.0294642843907177	0	0	10.989010989011	83.8609179116969	MT-ND4;MT-ND2;MT-ND3;MT-ND1	0
85	negative regulation of smooth muscle cell proliferation (GO:0048662)	3/28	0.00050569582203752	0.0303595974100878	0	0	19.1326530612245	145.208709406637	TNFAIP3;TRIB1;AIF1	0
86	negative regulation of homeostatic process (GO:0032845)	3/29	0.000561753551191772	0.0333328880433909	0	0	18.4729064039409	138.259494924756	ZFP36;TNFAIP3;ZFP36L1	0
87	aerobic respiration (GO:0009060)	3/29	0.000561753551191772	0.032949751399214	0	0	18.4729064039409	138.259494924756	MT-ND4;MT-CO1;MT-CO3	0
88	cytoplasmic sequestering of NF-kappaB (GO:0007253)	2/7	0.000640825649111306	0.0371606055388067	0	0	51.0204081632653	375.14046613817	NFKBIA;TMSB4X	0
89	negative regulation of synapse organization (GO:1905809)	2/7	0.000640825649111306	0.0367430706451123	0	0	51.0204081632653	375.14046613817	APOE;TLR2	0
90	regulation of chemokine biosynthetic process (GO:0045073)	2/7	0.000640825649111306	0.036334814304611	0	0	51.0204081632653	375.14046613817	EGR1;TNF	0
91	regulation of apoptotic process (GO:0042981)	13/816	0.000646112630803784	0.0362320082966122	0	0	2.84488795518207	20.8943840462546	CD74;JUN;GADD45B;GDF15;TNF;MALT1;GADD45G;NFKBIA;AXL;UBC;PIM1;SGK1;CTSB	0
92	regulation of GTPase activity (GO:0043087)	6/189	0.000686839559670091	0.0380971986195269	0	0	5.66893424036281	41.2891713753639	RGS1;CCL5;CCL4;CCL3;F11R;CCL17	0
93	regulation of neuron death (GO:1901214)	4/73	0.000753414715345566	0.0413405945420261	0	0	9.78473581213307	70.3610051955089	EGR1;GPNMB;CCL5;APOE	0
94	positive regulation of GTPase activity (GO:0043547)	6/193	0.000766185980275157	0.0415941176313205	0	0	5.55144337527757	39.8265301088111	RGS1;CCL5;CCL4;CCL3;F11R;CCL17	0
95	positive regulation of NF-kappaB transcription factor activity (GO:0051092)	5/129	0.000798366776455365	0.0428849016868603	0	0	6.92137320044297	49.3697566894308	NFKBIA;UBC;TNF;MALT1;TLR2	0
96	positive regulation of myeloid leukocyte differentiation (GO:0002763)	3/33	0.000825245277099234	0.0438669442608062	0	0	16.2337662337662	115.256979062359	CD74;TNF;ZFP36L1	0
97	positive regulation of monocyte differentiation (GO:0045657)	2/8	0.000851309210309403	0.0447858855691638	0	0	44.6428571428571	315.568533304533	CD74;ZFP36L1	0
98	nuclear-transcribed mRNA catabolic process, deadenylation-independent decay (GO:0031086)	2/8	0.000851309210309403	0.0443288867368254	0	0	44.6428571428571	315.568533304533	ZFP36;ZFP36L1	0
99	positive regulation of calcium ion transport (GO:0051928)	3/34	0.000901434486554093	0.0464648503523792	0	0	15.7563025210084	110.475680507772	CCL5;CCL4;CCL3	0
100	response to interleukin-1 (GO:0070555)	4/77	0.000920821914923462	0.0469895423185442	0	0	9.27643784786642	64.8445630887419	CCL5;CCL4;CCL3;CCL17	0
101	positive regulation of leukocyte migration (GO:0002687)	3/35	0.000981943625447688	0.0496124586203916	0	0	15.3061224489796	106.009846823757	CXCL10;CXCL2;TNF	0
102	cellular response to organic cyclic compound (GO:0071407)	5/136	0.00101227384101349	0.0506434648107044	0	0	6.56512605042017	45.2701953179749	EGR1;CCL5;CCL3;TNF;ZFP36L1	0
103	negative regulation of cell proliferation (GO:0008285)	8/364	0.00102479670102892	0.0507722093723357	0	0	3.92464678178964	27.0143682359632	GPNMB;BHLHE40;OSM;TNFAIP3;TRIB1;CBFA2T3;AIF1;MTSS1	0
104	negative regulation of lipid localization (GO:1905953)	2/9	0.00109053863479735	0.0535097947439508	0	0	39.6825396825397	270.677918429903	NFKBIA;TNF	0
105	negative regulation of signal transduction (GO:0009968)	7/284	0.00110104199384461	0.0535106409008479	0	0	4.40140845070423	29.9801860934011	RGS2;MMP14;AXL;CCL5;UBC;TNFAIP3;TRIB1	0
106	cellular response to hormone stimulus (GO:0032870)	4/81	0.0011128474686507	0.0535741569106086	0	0	8.81834215167548	59.972074614795	JUN;CTSS;CTSB;ZFP36L1	0
107	positive regulation of protein catabolic process (GO:0045732)	4/82	0.00116491909450854	0.0555568424231501	0	0	8.71080139372822	58.8423662121063	TNFAIP3;FURIN;APOE;TNF	0
108	cellular response to thyroid hormone stimulus (GO:0097067)	2/10	0.00135819117010311	0.064174532787372	0	0	35.7142857142857	235.771481660052	CTSS;CTSB	0
109	3'-UTR-mediated mRNA destabilization (GO:0061158)	2/10	0.00135819117010311	0.0635857756058365	0	0	35.7142857142857	235.771481660052	ZFP36;ZFP36L1	0
110	positive regulation of smooth muscle cell migration (GO:0014911)	2/10	0.00135819117010311	0.0630077231003289	0	0	35.7142857142857	235.771481660052	CCL5;AIF1	0
111	macrophage chemotaxis (GO:0048246)	2/10	0.00135819117010311	0.0624400859552809	0	0	35.7142857142857	235.771481660052	CCL5;CCL3	0
112	energy coupled proton transmembrane transport, against electrochemical gradient (GO:0015988)	2/10	0.00135819117010311	0.061882585187823	0	0	35.7142857142857	235.771481660052	MT-ND4;MT-CO1	0
113	macrophage migration (GO:1905517)	2/10	0.00135819117010311	0.0613349516905856	0	0	35.7142857142857	235.771481660052	CCL5;CCL3	0
114	regulation of T cell chemotaxis (GO:0010819)	2/10	0.00135819117010311	0.0607969257985629	0	0	35.7142857142857	235.771481660052	CXCL10;CCL5	0
115	positive regulation of transcription, DNA-templated (GO:0045893)	15/1121	0.00146350842641668	0.0649415956522116	0	0	2.38944819676309	15.5957341041163	EGR1;CD74;JUN;OSM;TNF;NFKBIA;CXCL10;NFIC;TNIP3;UBC;CCNL1;IER5;ATF3;NFE2L2;TLR2	0
116	regulation of MAP kinase activity (GO:0043405)	4/88	0.00151373711177723	0.0665913834603381	0	0	8.11688311688312	52.7043326074334	RGS2;APOE;TRIB1;TNF	0
117	response to thyroid hormone (GO:0097066)	2/11	0.00165394671663694	0.0721375221794727	0	0	32.4675324675325	207.941262913969	CTSS;CTSB	0
118	regulation of interleukin-6 production (GO:0032675)	3/43	0.00179232658507917	0.0775105302005001	0	0	12.4584717607973	78.7903746041895	TNFAIP3;TNF;TLR2	0
119	proteolysis involved in cellular protein catabolic process (GO:0051603)	4/94	0.00192944795678576	0.082739268264519	0	0	7.59878419452887	47.496362839924	UBC;TNFAIP3;CTSS;CTSB	0
120	cellular response to fluid shear stress (GO:0071498)	2/12	0.0019774878100937	0.0840926691242348	0	0	29.7619047619048	185.295476864375	MTSS1;NFE2L2	0
121	regulation of mononuclear cell migration (GO:0071675)	2/12	0.0019774878100937	0.0833976883876709	0	0	29.7619047619048	185.295476864375	CCL5;TNF	0
122	PERK-mediated unfolded protein response (GO:0036499)	2/12	0.0019774878100937	0.0827141007779359	0	0	29.7619047619048	185.295476864375	ATF3;NFE2L2	0
123	positive regulation of T cell cytokine production (GO:0002726)	2/12	0.0019774878100937	0.0820416284138876	0	0	29.7619047619048	185.295476864375	B2M;MALT1	0
124	cellular response to fibroblast growth factor stimulus (GO:0044344)	4/95	0.00200567223556204	0.0825398824038153	0	0	7.5187969924812	46.7050826679337	ZFP36;CCL5;UBC;ZFP36L1	0
125	positive regulation of transport (GO:0051050)	3/45	0.00204421211571415	0.0834529154119146	0	0	11.9047619047619	73.7231290144486	APOE;SGK1;TNF	0
126	regulation of cell migration (GO:0030334)	7/317	0.00206137812874746	0.0834858142142723	0	0	3.94321766561514	24.3863585383286	BST2;MMP14;GPNMB;CCL5;CCL3;SGK1;CXCL16	0
127	positive regulation of protein metabolic process (GO:0051247)	4/97	0.00216432464613345	0.0869649501513307	0	0	7.36377025036819	45.1814941673886	NFKBIA;TNFAIP3;APOE;TNF	0
128	mitochondrial respiratory chain complex assembly (GO:0033108)	4/98	0.00224680922308069	0.0895739645732871	0	0	7.28862973760933	44.4478439674143	MT-ND4;MT-ND2;MT-ND3;MT-ND1	0
129	positive regulation of protein phosphorylation (GO:0001934)	8/413	0.00226850993962812	0.0897380327280799	0	0	3.45901072293324	21.0606436433197	CD74;GPNMB;GDF15;AXL;OSM;IQGAP1;CCNL1;TNF	0
130	positive regulation of ion transport (GO:0043270)	3/47	0.00231706926513542	0.0909538804614309	0	0	11.3981762917933	69.1578891298685	CCL5;CCL4;CCL3	0
131	regulation of T cell cytokine production (GO:0002724)	2/13	0.00232849960174323	0.0907048356312648	0	0	27.4725274725275	166.553054026858	B2M;MALT1	0
132	positive regulation of cholesterol efflux (GO:0010875)	2/13	0.00232849960174323	0.0900176777855734	0	0	27.4725274725275	166.553054026858	NFKBIA;APOE	0
133	pattern recognition receptor signaling pathway (GO:0002221)	3/49	0.00261147714257089	0.100198254575483	0	0	10.932944606414	65.0273971872996	CTSS;CTSB;TLR2	0
134	regulation of nuclear-transcribed mRNA catabolic process, deadenylation-dependent decay (GO:1900151)	2/14	0.00270666984164533	0.103075643297882	0	0	25.5102040816327	150.817251032032	ZFP36;ZFP36L1	0
135	positive regulation of response to cytokine stimulus (GO:0060760)	2/14	0.00270666984164533	0.102312120014194	0	0	25.5102040816327	150.817251032032	CD74;AXL	0
136	regulation of monocyte differentiation (GO:0045655)	2/14	0.00270666984164533	0.101559825014089	0	0	25.5102040816327	150.817251032032	CD74;ZFP36L1	0
137	negative regulation of smooth muscle cell migration (GO:0014912)	2/14	0.00270666984164533	0.100818512422746	0	0	25.5102040816327	150.817251032032	TRIB1;AIF1	0
138	negative regulation of viral genome replication (GO:0045071)	3/51	0.00292798805230336	0.108271906021044	0	0	10.5042016806723	61.2756277666899	BST2;CCL5;TNF	0
139	positive regulation of acute inflammatory response (GO:0002675)	2/15	0.00311168886001554	0.114237037788916	0	0	23.8095238095238	137.44261091379	OSM;TNF	0
140	regulation of B cell differentiation (GO:0045577)	2/15	0.00311168886001554	0.113421058947567	0	0	23.8095238095238	137.44261091379	MMP14;ZFP36L1	0
141	positive regulation of NF-kappaB import into nucleus (GO:0042346)	2/15	0.00311168886001554	0.11261665427418	0	0	23.8095238095238	137.44261091379	TNF;TLR2	0
142	positive regulation of cytokine production involved in immune response (GO:0002720)	2/15	0.00311168886001554	0.11182357924408	0	0	23.8095238095238	137.44261091379	B2M;MALT1	0
143	negative regulation of interleukin-2 production (GO:0032703)	2/15	0.00311168886001554	0.111041596172443	0	0	23.8095238095238	137.44261091379	ZFP36;TNFAIP3	0
144	cellular response to corticosteroid stimulus (GO:0071384)	2/15	0.00311168886001554	0.110270473976801	0	0	23.8095238095238	137.44261091379	ZFP36;ZFP36L1	0
145	viral life cycle (GO:0019058)	4/108	0.00319409918357512	0.112410262991613	0	0	6.61375661375661	38.0056228609767	AXL;UBC;FURIN;APOE	0
146	positive regulation of proteolysis (GO:0045862)	3/53	0.00326712813049178	0.114192841437668	0	0	10.1078167115903	57.8555653050641	FURIN;APOE;TNF	0
147	regulation of calcium ion transport (GO:0051924)	3/53	0.00326712813049178	0.113416019387072	0	0	10.1078167115903	57.8555653050641	CCL5;CCL4;CCL3	0
148	regulation of cytokine production (GO:0001817)	4/109	0.00330167609691651	0.11384089947679	0	0	6.55307994757536	37.4398756965588	CD83;GPNMB;UBC;TNF	0
149	cellular response to lipid (GO:0071396)	5/179	0.00336863941478624	0.115370247876874	0	0	4.98802873104549	28.3980763698392	CXCL10;ZFP36;AXL;TNIP3;TNFAIP3	0
150	negative regulation of cellular response to transforming growth factor beta stimulus (GO:1903845)	3/54	0.00344534152413819	0.117210518651181	0	0	9.92063492063492	56.2572643179637	UBC;PMEPA1;SKIL	0
151	positive regulation of cell motility (GO:2000147)	5/180	0.00344969846665527	0.11658153162478	0	0	4.96031746031746	28.1223633567859	MMP14;GPNMB;CCL5;CCL3;CXCL16	0
152	negative regulation of NF-kappaB import into nucleus (GO:0042347)	2/16	0.00354324954665509	0.118955279188032	0	0	22.3214285714286	125.953371023735	NFKBIA;TMSB4X	0
153	positive regulation of nuclear-transcribed mRNA catabolic process, deadenylation-dependent decay (GO:1900153)	2/16	0.00354324954665509	0.118177793703143	0	0	22.3214285714286	125.953371023735	ZFP36;ZFP36L1	0
154	cytoplasmic sequestering of transcription factor (GO:0042994)	2/16	0.00354324954665509	0.117410405432344	0	0	22.3214285714286	125.953371023735	NFKBIA;TMSB4X	0
155	positive regulation of lymphocyte differentiation (GO:0045621)	2/16	0.00354324954665509	0.116652918945683	0	0	22.3214285714286	125.953371023735	MMP14;AXL	0
156	negative regulation of lipid storage (GO:0010888)	2/16	0.00354324954665509	0.115905143824237	0	0	22.3214285714286	125.953371023735	NFKBIA;TNF	0
157	negative regulation of transforming growth factor beta receptor signaling pathway (GO:0030512)	3/56	0.00381935615215456	0.124141238499648	0	0	9.56632653061224	53.2621819240333	UBC;PMEPA1;SKIL	0
158	positive regulation of kinase activity (GO:0033674)	4/114	0.00387674965255134	0.125209199221326	0	0	6.265664160401	34.7917180128052	CD74;AXL;IQGAP1;TNF	0
159	positive regulation of cholesterol transport (GO:0032376)	2/17	0.00400104733564253	0.128410972036376	0	0	21.0084033613445	115.991578113952	NFKBIA;APOE	0
160	response to interferon-alpha (GO:0035455)	2/17	0.00400104733564253	0.127608403461149	0	0	21.0084033613445	115.991578113952	BST2;AXL	0
161	long-term memory (GO:0007616)	2/17	0.00400104733564253	0.126815804681887	0	0	21.0084033613445	115.991578113952	APOE;SGK1	0
162	virion assembly (GO:0019068)	2/17	0.00400104733564253	0.12603299107274	0	0	21.0084033613445	115.991578113952	UBC;APOE	0
163	positive regulation of cation transmembrane transport (GO:1904064)	2/17	0.00400104733564253	0.125259782538551	0	0	21.0084033613445	115.991578113952	TMSB4X;CTSS	0
164	cellular response to glucocorticoid stimulus (GO:0071385)	2/17	0.00400104733564253	0.124496003376731	0	0	21.0084033613445	115.991578113952	ZFP36;ZFP36L1	0
165	negative regulation of phosphoprotein phosphatase activity (GO:0032515)	2/17	0.00400104733564253	0.123741482144144	0	0	21.0084033613445	115.991578113952	PPP1R15A;TNF	0
166	regulation of tumor necrosis factor-mediated signaling pathway (GO:0010803)	3/57	0.00401527323366269	0.123433369345667	0	0	9.3984962406015	51.8576116605528	UBC;TNFAIP3;TNF	0
167	regulation of programmed cell death (GO:0043067)	6/269	0.00408336671761821	0.124774972215603	0	0	3.9830058417419	21.9098517855139	GDF15;UBC;SGK1;TNF;MALT1;CTSB	0
168	regulation of cholesterol efflux (GO:0010874)	2/18	0.00448478018606296	0.136225198151662	0	0	19.8412698412698	107.283051499677	NFKBIA;APOE	0
169	regulation of keratinocyte proliferation (GO:0010837)	2/18	0.00448478018606296	0.13541913189041	0	0	19.8412698412698	107.283051499677	ZFP36;ZFP36L1	0
170	positive regulation of p38MAPK cascade (GO:1900745)	2/18	0.00448478018606296	0.134622548761643	0	0	19.8412698412698	107.283051499677	GADD45B;GADD45G	0
171	regulation of chemokine production (GO:0032642)	2/18	0.00448478018606296	0.133835282394616	0	0	19.8412698412698	107.283051499677	TNF;TLR2	0
172	regulation of lipopolysaccharide-mediated signaling pathway (GO:0031664)	2/18	0.00448478018606296	0.13305717028767	0	0	19.8412698412698	107.283051499677	LY86;TRIB1	0
173	regulation of smooth muscle cell migration (GO:0014910)	2/18	0.00448478018606296	0.132288053696412	0	0	19.8412698412698	107.283051499677	CCL5;TRIB1	0
174	mRNA destabilization (GO:0061157)	2/18	0.00448478018606296	0.131527777525743	0	0	19.8412698412698	107.283051499677	ZFP36;ZFP36L1	0
175	negative regulation of transcription from RNA polymerase II promoter (GO:0000122)	9/566	0.00454891997581462	0.132646506494754	0	0	2.83947501261989	15.3129066694015	ZFP36;JUN;NFIC;UBC;BHLHE40;FOSB;TNF;SKIL;ATF3	0
176	MAPK cascade (GO:0000165)	6/279	0.00487055858277548	0.141218525272178	0	0	3.84024577572965	20.4475677793517	ZFP36;CCL5;UBC;CCL3;TNF;ZFP36L1	0
177	regulation of acute inflammatory response (GO:0002673)	4/122	0.00493208963801138	0.142194652106057	0	0	5.85480093676815	31.1006587767326	C1QB;C1QA;OSM;C1QC	0
178	negative regulation of lymphocyte activation (GO:0051250)	2/19	0.00499414856205999	0.143174944450518	0	0	18.796992481203	99.6144424710017	GPNMB;TNFAIP3	0
179	negative regulation of viral life cycle (GO:1903901)	3/62	0.00508613873519635	0.144997575227413	0	0	8.6405529953917	45.6328024293851	BST2;CCL5;TNF	0
180	tumor necrosis factor-mediated signaling pathway (GO:0033209)	4/124	0.00522319387632456	0.148077546393801	0	0	5.76036866359447	30.268699369192	NFKBIA;TMSB4X;UBC;TNF	0
181	regulation of T cell proliferation (GO:0042129)	3/63	0.00531892680992721	0.149958472436788	0	0	8.50340136054422	44.5279228183299	GPNMB;CCL5;AIF1	0
182	regulation of epidermal cell differentiation (GO:0045604)	2/20	0.00552885541810121	0.155020599992146	0	0	17.8571428571429	92.8174011018889	ZFP36;ZFP36L1	0
183	regulation of viral genome replication (GO:0045069)	3/64	0.0055580328895829	0.154987113855418	0	0	8.37053571428571	43.464099024761	BST2;CCL5;TNF	0
184	regulation of MAPK cascade (GO:0043408)	5/204	0.00584427485669929	0.16208334018335	0	0	4.37675070028011	22.5065334117221	CD74;GDF15;AXL;OSM;TRIB1	0
185	proteolysis (GO:0006508)	6/292	0.00605435477018686	0.167002012931154	0	0	3.6692759295499	18.7389095002827	MMP14;FURIN;CTSD;CTSS;MALT1;CTSB	0
186	cellular response to reactive oxygen species (GO:0034614)	3/66	0.00605538031352557	0.166132288924306	0	0	8.11688311688312	41.4513644003143	JUN;TNFAIP3;NFE2L2	0
187	mitochondrial ATP synthesis coupled proton transport (GO:0042776)	2/21	0.00608860617757282	0.166150573925958	0	0	17.0068027210884	86.7574165668864	MT-ATP6;MT-ATP8	0
188	regulation of interleukin-2 production (GO:0032663)	2/21	0.00608860617757282	0.165266794277416	0	0	17.0068027210884	86.7574165668864	TNFAIP3;MALT1	0
189	positive regulation of T cell mediated immunity (GO:0002711)	2/21	0.00608860617757282	0.164392366794466	0	0	17.0068027210884	86.7574165668864	B2M;MALT1	0
190	positive regulation of translational initiation (GO:0045948)	2/21	0.00608860617757282	0.163527143811337	0	0	17.0068027210884	86.7574165668864	PPP1R15A;CCL5	0
191	negative regulation of G-protein coupled receptor protein signaling pathway (GO:0045744)	2/21	0.00608860617757282	0.162670980754734	0	0	17.0068027210884	86.7574165668864	RGS2;CCL5	0
192	positive regulation of phosphorylation (GO:0042327)	5/209	0.00646128063789388	0.171728724454023	0	0	4.27204374572796	21.5393358666899	CD74;GPNMB;AXL;CCL5;TNF	0
193	positive regulation of biosynthetic process (GO:0009891)	2/22	0.00667310871737193	0.176439760542741	0	0	16.2337662337662	81.3258028094986	CCL5;APOE	0
194	negative regulation of myeloid cell differentiation (GO:0045638)	2/22	0.00667310871737193	0.175530277240974	0	0	16.2337662337662	81.3258028094986	ZFP36;ZFP36L1	0
195	triglyceride catabolic process (GO:0019433)	2/22	0.00667310871737193	0.174630121973072	0	0	16.2337662337662	81.3258028094986	FABP5;APOE	0
196	cellular response to organic substance (GO:0071310)	4/134	0.00685200085825066	0.178396736630883	0	0	5.33049040511727	26.5629774694284	JUN;CCL5;CCL3;TNF	0
197	response to organic cyclic compound (GO:0014070)	3/70	0.00712780977325446	0.18463560037014	0	0	7.6530612244898	37.8348311971194	CCL5;CCL3;TNF	0
198	regulation of interleukin-8 secretion (GO:2000482)	2/23	0.00728207334927949	0.187678890410976	0	0	15.527950310559	76.4338455993225	TMSB4X;TLR2	0
199	positive regulation of mRNA catabolic process (GO:0061014)	2/23	0.00728207334927949	0.186735780408911	0	0	15.527950310559	76.4338455993225	ZFP36;ZFP36L1	0
200	positive regulation of ion transmembrane transporter activity (GO:0032414)	2/23	0.00728207334927949	0.185802101506866	0	0	15.527950310559	76.4338455993225	TMSB4X;CTSS	0
201	positive regulation of monooxygenase activity (GO:0032770)	2/23	0.00728207334927949	0.184877712942155	0	0	15.527950310559	76.4338455993225	APOE;TNF	0
202	positive regulation of sequence-specific DNA binding transcription factor activity (GO:0051091)	5/216	0.00740006056228689	0.186943114105693	0	0	4.13359788359788	20.2805352790703	NFKBIA;UBC;TNF;MALT1;TLR2	0
203	regulation of cell cycle (GO:0051726)	5/216	0.00740006056228689	0.186022212065764	0	0	4.13359788359788	20.2805352790703	JUN;GADD45B;PIM1;IQGAP1;GADD45G	0
204	positive regulation of proteasomal ubiquitin-dependent protein catabolic process (GO:0032436)	3/71	0.00741234519145329	0.185417634862677	0	0	7.54527162977867	37.0066026132185	TRIB1;CBFA2T3;NFE2L2	0
205	positive regulation of lymphocyte proliferation (GO:0050671)	3/72	0.0077035267021816	0.191761447615769	0	0	7.44047619047619	36.2059303698529	CD74;CCL5;AIF1	0
206	positive regulation of apoptotic process (GO:0043065)	6/308	0.00778444119731223	0.192834968106235	0	0	3.47866419294991	16.8911001473098	JUN;GADD45B;UBC;CCL3;TNF;GADD45G	0
207	cellular response to growth factor stimulus (GO:0071363)	4/140	0.00797451360611212	0.196589096289807	0	0	5.10204081632653	24.6505337857163	ZFP36;CCL5;IQGAP1;ZFP36L1	0
208	regulation of fat cell differentiation (GO:0045598)	3/73	0.00800138954693524	0.196303321432743	0	0	7.3385518590998	35.4315562061033	ZFP36;TNF;ZFP36L1	0
209	regulation of epithelial cell proliferation (GO:0050678)	3/73	0.00800138954693524	0.195364071090959	0	0	7.3385518590998	35.4315562061033	ZFP36;MTSS1;ZFP36L1	0
210	response to lipid (GO:0033993)	4/141	0.00817262391579084	0.198594761153717	0	0	5.06585612968592	24.3513944121028	CXCL10;JUN;TRIB1;CXCL2	0
211	positive regulation of cell migration (GO:0030335)	5/222	0.00827728787272233	0.200184834191953	0	0	4.02187902187902	19.2818529433932	MMP14;GPNMB;CCL5;CCL3;CXCL16	0
212	positive regulation of neutrophil chemotaxis (GO:0090023)	2/25	0.00857224220409961	0.206340339469435	0	0	14.2857142857143	67.9889420929816	CD74;CXCL2	0
213	positive regulation of purine nucleotide biosynthetic process (GO:1900373)	2/25	0.00857224220409961	0.205371605481316	0	0	14.2857142857143	67.9889420929816	TMSB4X;APOE	0
214	regulation of neuronal synaptic plasticity (GO:0048168)	2/25	0.00857224220409961	0.204411925081871	0	0	14.2857142857143	67.9889420929816	SYNGR1;APOE	0
215	negative regulation of interleukin-6 production (GO:0032715)	2/25	0.00857224220409961	0.203461171941955	0	0	14.2857142857143	67.9889420929816	TNFAIP3;TNF	0
216	cytoplasmic pattern recognition receptor signaling pathway (GO:0002753)	2/25	0.00857224220409961	0.202519222071853	0	0	14.2857142857143	67.9889420929816	UBC;TNFAIP3	0
217	negative regulation of endothelial cell apoptotic process (GO:2000352)	2/25	0.00857224220409961	0.201585953767375	0	0	14.2857142857143	67.9889420929816	TNFAIP3;NFE2L2	0
218	regulation of G-protein coupled receptor protein signaling pathway (GO:0008277)	3/75	0.0086172940811683	0.201715833468816	0	0	7.14285714285714	33.9570296806039	RGS2;CCL5;NMT1	0
219	regulation of cell proliferation (GO:0042127)	10/741	0.00871438618952188	0.203057135731188	0	0	2.40987083092346	11.4294872613878	CXCL10;JUN;GPNMB;BHLHE40;OSM;SGK1;IER5;CXCL2;CBFA2T3;ZFP36L1	0
220	regulation of defense response (GO:0031347)	3/76	0.00893540017576044	0.207260668622298	0	0	7.04887218045113	33.2547063717255	TMSB4X;TNFAIP3;APOE	0
221	nucleotide-binding domain, leucine rich repeat containing receptor signaling pathway (GO:0035872)	2/26	0.00925287906432576	0.213653583100698	0	0	13.7362637362637	64.3244577704494	UBC;TNFAIP3	0
222	positive regulation of neutrophil migration (GO:1902624)	2/26	0.00925287906432576	0.212691179573218	0	0	13.7362637362637	64.3244577704494	CD74;CXCL2	0
223	positive regulation of JNK cascade (GO:0046330)	3/77	0.00926031644478361	0.21190760007951	0	0	6.95732838589981	32.5743301781436	GADD45B;TNF;GADD45G	0
224	extracellular matrix organization (GO:0030198)	5/230	0.00955591950519277	0.217695791227673	0	0	3.88198757763975	18.0535499729714	MMP14;ITGB5;FURIN;F11R;CTSS	0
225	negative regulation of transmembrane receptor protein serine/threonine kinase signaling pathway (GO:0090101)	3/78	0.00959207214670969	0.217548196287376	0	0	6.86813186813187	31.9149611245535	UBC;PMEPA1;SKIL	0
226	apoptotic process (GO:0006915)	5/232	0.00989567897048122	0.223440928258255	0	0	3.84852216748769	17.7634586081799	NFKBIA;PPP1R15A;LY86;HK2;TLR2	0
227	extracellular matrix disassembly (GO:0022617)	3/79	0.00993069538718871	0.223243782206273	0	0	6.78119349005425	31.2757104958566	MMP14;FURIN;CTSS	0
228	regulation of p38MAPK cascade (GO:1900744)	2/27	0.00995684326207369	0.222849873536676	0	0	13.2275132275132	60.9721587193266	GADD45B;GADD45G	0
229	positive regulation of granulocyte chemotaxis (GO:0071624)	2/27	0.00995684326207369	0.221876729984114	0	0	13.2275132275132	60.9721587193266	CD74;CXCL2	0
230	activation of protein kinase activity (GO:0032147)	5/234	0.0102436664217105	0.22727578152169	0	0	3.81562881562882	17.4797606626216	GADD45B;UBC;TNF;MALT1;GADD45G	0
231	negative regulation of mitotic cell cycle phase transition (GO:1901991)	3/80	0.0102762131341598	0.227010890145531	0	0	6.69642857142857	30.6557374485552	GPNMB;UBC;ZFP36L1	0
232	regulation of transforming growth factor beta receptor signaling pathway (GO:0017015)	3/80	0.0102762131341598	0.226032394929387	0	0	6.69642857142857	30.6557374485552	UBC;PMEPA1;SKIL	0
233	ATP synthesis coupled proton transport (GO:0015986)	2/28	0.0106838570177185	0.233990224727114	0	0	12.7551020408163	57.8956806972672	MT-ATP6;MT-ATP8	0
234	cristae formation (GO:0042407)	2/28	0.0106838570177185	0.232990266501784	0	0	12.7551020408163	57.8956806972672	MT-ATP6;MT-ATP8	0
235	purine ribonucleoside triphosphate biosynthetic process (GO:0009206)	2/28	0.0106838570177185	0.231998818559223	0	0	12.7551020408163	57.8956806972672	MT-ATP6;MT-ATP8	0
236	negative regulation of myeloid leukocyte differentiation (GO:0002762)	2/28	0.0106838570177185	0.231015772717871	0	0	12.7551020408163	57.8956806972672	CCL3;C1QC	0
237	negative regulation of NF-kappaB transcription factor activity (GO:0032088)	3/83	0.0113543863948701	0.244478623514861	0	0	6.45438898450947	28.9037294096727	NFKBIA;TMSB4X;TNFAIP3	0
238	cellular response to hydrogen peroxide (GO:0070301)	2/29	0.0114336448876099	0.245150797737283	0	0	12.3152709359606	55.0639773916803	TNFAIP3;NFE2L2	0
239	regulation of NIK/NF-kappaB signaling (GO:1901222)	2/29	0.0114336448876099	0.244125062181896	0	0	12.3152709359606	55.0639773916803	TMSB4X;TNF	0
240	positive regulation of calcium-mediated signaling (GO:0050850)	2/29	0.0114336448876099	0.243107874422805	0	0	12.3152709359606	55.0639773916803	CCL4;CCL3	0
241	nucleotide-binding oligomerization domain containing signaling pathway (GO:0070423)	2/29	0.0114336448876099	0.242099128055906	0	0	12.3152709359606	55.0639773916803	UBC;TNFAIP3	0
242	protein maturation (GO:0051604)	3/84	0.0117277296709459	0.247300018639822	0	0	6.37755102040816	28.3533111223771	MMP14;FURIN;CTSS	0
243	regulation of keratinocyte differentiation (GO:0045616)	2/30	0.0122059337373962	0.256324608485321	0	0	11.9047619047619	52.4503937329249	ZFP36;ZFP36L1	0
244	negative regulation of epithelial cell apoptotic process (GO:1904036)	2/30	0.0122059337373962	0.255274097794807	0	0	11.9047619047619	52.4503937329249	TNFAIP3;NFE2L2	0
245	negative regulation of Notch signaling pathway (GO:0045746)	2/30	0.0122059337373962	0.254232162701767	0	0	11.9047619047619	52.4503937329249	MMP14;UBC	0
246	MyD88-dependent toll-like receptor signaling pathway (GO:0002755)	2/30	0.0122059337373962	0.253198698625743	0	0	11.9047619047619	52.4503937329249	UBC;TLR2	0
247	amino acid transmembrane transport (GO:0003333)	2/30	0.0122059337373962	0.25217360267989	0	0	11.9047619047619	52.4503937329249	SLC38A1;SLC38A2	0
248	regulation of neutrophil chemotaxis (GO:0090022)	2/30	0.0122059337373962	0.251156773636826	0	0	11.9047619047619	52.4503937329249	CD74;CXCL2	0
249	positive regulation of transcription from RNA polymerase II promoter in response to stress (GO:0036003)	2/30	0.0122059337373962	0.250148111895313	0	0	11.9047619047619	52.4503937329249	ATF3;NFE2L2	0
250	acylglycerol catabolic process (GO:0046464)	2/31	0.0130004527316698	0.265365241158843	0	0	11.5207373271889	50.0319250761974	FABP5;APOE	0
251	regulation of leukocyte chemotaxis (GO:0002688)	2/31	0.0130004527316698	0.264308009122354	0	0	11.5207373271889	50.0319250761974	CXCL10;CXCL2	0
252	MyD88-independent toll-like receptor signaling pathway (GO:0002756)	2/31	0.0130004527316698	0.263259167816313	0	0	11.5207373271889	50.0319250761974	TNIP3;UBC	0
253	positive regulation of interleukin-1 beta production (GO:0032731)	2/32	0.013816933315602	0.278686998851847	0	0	11.1607142857143	47.7886203925961	EGR1;CCL3	0
254	endodermal cell differentiation (GO:0035987)	2/33	0.0146551091964616	0.294429221376155	0	0	10.8225108225108	45.7030979838389	MMP14;ITGB5	0
255	positive regulation of transcription factor import into nucleus (GO:0042993)	2/33	0.0146551091964616	0.293274596978601	0	0	10.8225108225108	45.7030979838389	TNF;TLR2	0
256	regulation of erythrocyte differentiation (GO:0045646)	2/33	0.0146551091964616	0.292128993084154	0	0	10.8225108225108	45.7030979838389	ZFP36;ZFP36L1	0
257	ATP biosynthetic process (GO:0006754)	2/33	0.0146551091964616	0.29099230439511	0	0	10.8225108225108	45.7030979838389	MT-ATP6;MT-ATP8	0
258	positive regulation of tumor necrosis factor superfamily cytokine production (GO:1903557)	2/33	0.0146551091964616	0.289864427246292	0	0	10.8225108225108	45.7030979838389	CCL3;TLR2	0
259	regulation of protein catabolic process (GO:0042176)	3/92	0.01496852792329	0.294920455569686	0	0	5.82298136645963	24.4670346690803	TNFAIP3;FURIN;TNF	0
260	positive regulation of programmed cell death (GO:0043068)	5/258	0.0150937427500004	0.296243727897124	0	0	3.46068660022148	14.5123027701434	JUN;GADD45B;UBC;TNF;GADD45G	0
261	positive regulation of cellular metabolic process (GO:0031325)	3/93	0.0154056380890191	0.301206786085305	0	0	5.76036866359447	24.0381435880633	NFKBIA;CCL5;APOE	0
262	positive regulation of cell-cell adhesion (GO:0022409)	2/34	0.0155147163308045	0.302181669603418	0	0	10.5042016806723	43.760149840269	CCL5;TNF	0
263	positive regulation of cytokine-mediated signaling pathway (GO:0001961)	2/34	0.0155147163308045	0.301032689871086	0	0	10.5042016806723	43.760149840269	CD74;AXL	0
264	entry into host cell (GO:0030260)	2/34	0.0155147163308045	0.299892414530665	0	0	10.5042016806723	43.760149840269	AXL;UBC	0
265	cellular glucose homeostasis (GO:0001678)	2/34	0.0155147163308045	0.29876074504187	0	0	10.5042016806723	43.760149840269	TRA2B;HK2	0
266	regulation of transcription from RNA polymerase II promoter in response to stress (GO:0043618)	3/94	0.0158499091285711	0.304067993545483	0	0	5.69908814589666	23.6203923549874	UBC;ATF3;NFE2L2	0
267	negative regulation of transcription, DNA-templated (GO:0045892)	10/814	0.0160054030855343	0.305901018522403	0	0	2.19375219375219	9.07079001601846	ZFP36;JUN;NFIC;UBC;BHLHE40;FOSB;TNF;SKIL;CBFA2T3;ATF3	0
268	positive regulation of protein kinase activity (GO:0045860)	4/173	0.0163075974856028	0.310513693914295	0	0	4.12881915772089	16.9947323548747	EGR1;CCL5;IQGAP1;TNF	0
269	regulation of interleukin-8 production (GO:0032677)	2/35	0.0163954928995592	0.311026766789779	0	0	10.2040816326531	41.9464163787797	TNF;TLR2	0
270	negative regulation of DNA binding (GO:0043392)	2/35	0.0163954928995592	0.309874815801669	0	0	10.2040816326531	41.9464163787797	NFKBIA;JUN	0
271	interleukin-1-mediated signaling pathway (GO:0070498)	3/96	0.0167599794435416	0.31559474206787	0	0	5.58035714285714	22.8167489422319	NFKBIA;EGR1;UBC	0
272	positive regulation of NIK/NF-kappaB signaling (GO:1901224)	2/36	0.0172971793032697	0.32451288964921	0	0	9.92063492063492	40.2501174288257	TNF;MALT1	0
273	regulation of endothelial cell apoptotic process (GO:2000351)	2/36	0.0172971793032697	0.323324197745733	0	0	9.92063492063492	40.2501174288257	TNFAIP3;NFE2L2	0
274	carboxylic acid transmembrane transport (GO:1905039)	2/36	0.0172971793032697	0.322144182425493	0	0	9.92063492063492	40.2501174288257	SLC38A1;SLC38A2	0
275	antigen processing and presentation of exogenous peptide antigen via MHC class II (GO:0019886)	3/98	0.0176988210477132	0.328425759296292	0	0	5.466472303207	22.0531555161875	CD74;CTSD;CTSS	0
276	antigen processing and presentation of exogenous peptide antigen (GO:0002478)	3/98	0.0176988210477132	0.327235810893044	0	0	5.466472303207	22.0531555161875	CD74;CTSD;CTSS	0
277	positive regulation of MAP kinase activity (GO:0043406)	4/178	0.0179128577431418	0.329997520083945	0	0	4.01284109149278	16.1405959643805	GADD45B;UBC;TNF;GADD45G	0
278	regulation of angiogenesis (GO:0045765)	4/178	0.0179128577431418	0.328810478644794	0	0	4.01284109149278	16.1405959643805	GPNMB;STAB1;TNFAIP3;HK2	0
279	antigen processing and presentation of peptide antigen via MHC class II (GO:0002495)	3/99	0.0181790528573207	0.332500740970995	0	0	5.41125541125541	21.6855264591295	CD74;CTSD;CTSS	0
280	endoderm formation (GO:0001706)	2/37	0.0182195181413179	0.332050718125519	0	0	9.65250965250965	38.6608285153428	MMP14;ITGB5	0
281	inner mitochondrial membrane organization (GO:0007007)	2/37	0.0182195181413179	0.330869042972047	0	0	9.65250965250965	38.6608285153428	MT-ATP6;MT-ATP8	0
282	cellular response to metal ion (GO:0071248)	3/101	0.0191611744301993	0.346735720274139	0	0	5.3041018387553	20.9770290614136	JUN;IQGAP1;B2M	0
283	regulation of osteoclast differentiation (GO:0045670)	2/38	0.019162254187923	0.345529975692478	0	0	9.3984962406015	37.1692938217392	CCL3;TNF	0
284	negative regulation of apoptotic process (GO:0043066)	7/486	0.019557846472831	0.351421445601609	0	0	2.57201646090535	10.119286828608	NFKBIA;CD74;AXL;UBC;PIM1;APOE;MALT1	0
285	Fc-epsilon receptor signaling pathway (GO:0038095)	4/183	0.0196134164967439	0.351183383799593	0	0	3.9032006245121	15.3455949718162	NFKBIA;JUN;UBC;MALT1	0
286	protein processing (GO:0016485)	3/102	0.0196630760171594	0.350841527676799	0	0	5.25210084033613	20.6355709864082	MMP14;FURIN;CTSS	0
287	positive regulation of macromolecule metabolic process (GO:0010604)	5/277	0.0198793336118726	0.353464248855004	0	0	3.22331098504384	12.6291728946786	EGR1;CCL3;TNF;NFE2L2;TLR2	0
288	Fc receptor signaling pathway (GO:0038093)	4/184	0.0199650927047023	0.353756486361444	0	0	3.88198757763975	15.1932061145836	NFKBIA;JUN;UBC;MALT1	0
289	positive regulation of neuron death (GO:1901216)	2/39	0.0201251343892104	0.355358341827476	0	0	9.15750915750916	35.7672690290757	EGR1;CCL3	0
290	positive regulation of innate immune response (GO:0045089)	2/39	0.0201251343892104	0.354132968234967	0	0	9.15750915750916	35.7672690290757	CCL5;TLR2	0
291	positive regulation of fat cell differentiation (GO:0045600)	2/40	0.0211079078431774	0.370150012796338	0	0	8.92857142857143	34.4473886554895	ZFP36;ZFP36L1	0
292	purine ribonucleoside monophosphate biosynthetic process (GO:0009168)	2/40	0.0211079078431774	0.368882375766214	0	0	8.92857142857143	34.4473886554895	MT-ATP6;MT-ATP8	0
293	negative regulation of catabolic process (GO:0009895)	2/41	0.0221103257698347	0.385081885336063	0	0	8.71080139372822	33.2030535729252	TNF;CBFA2T3	0
294	positive regulation of cytokine biosynthetic process (GO:0042108)	2/41	0.0221103257698347	0.383772083004988	0	0	8.71080139372822	33.2030535729252	EGR1;TNF	0
295	response to cAMP (GO:0051591)	2/41	0.0221103257698347	0.382471160689717	0	0	8.71080139372822	33.2030535729252	JUN;ZFP36L1	0
296	negative regulation of cytokine secretion (GO:0050710)	2/41	0.0221103257698347	0.38117902839009	0	0	8.71080139372822	33.2030535729252	TMSB4X;TNF	0
297	protein complex assembly (GO:0006461)	4/190	0.0221569992075173	0.380697531838252	0	0	3.7593984962406	14.3218114326906	TRA2B;TNFAIP3;TNF;MALT1	0
298	response to endoplasmic reticulum stress (GO:0034976)	3/107	0.0222811542692168	0.381546074616824	0	0	5.00667556742323	19.0454642415698	PPP1R15A;JUN;ATF3	0
299	positive regulation of cellular component organization (GO:0051130)	3/107	0.0222811542692168	0.380270000788674	0	0	5.00667556742323	19.0454642415698	PPP1R15A;APOE;TNF	0
300	positive regulation of cellular catabolic process (GO:0031331)	3/107	0.0222811542692168	0.379002434119379	0	0	5.00667556742323	19.0454642415698	FURIN;APOE;TNF	0
301	negative regulation of response to external stimulus (GO:0032102)	3/108	0.0228264997768074	0.386988798541689	0	0	4.96031746031746	18.7491723562652	TNFAIP3;APOE;TRIB1	0
302	regulation of response to external stimulus (GO:0032101)	3/108	0.0228264997768074	0.385707378678968	0	0	4.96031746031746	18.7491723562652	TMSB4X;NMT1;TNFAIP3	0
303	regulation of phagocytosis (GO:0050764)	2/42	0.0231321415234883	0.389581908232214	0	0	8.50340136054422	32.0283352093725	TNF;TLR2	0
304	regulation of calcium-mediated signaling (GO:0050848)	2/42	0.0231321415234883	0.38830038879724	0	0	8.50340136054422	32.0283352093725	CCL4;CCL3	0
305	regulation of protein activation cascade (GO:2000257)	3/109	0.0233790902024801	0.391159007551658	0	0	4.91480996068152	18.4595997896002	C1QB;C1QA;C1QC	0
306	regulation of complement activation (GO:0030449)	3/110	0.0239389247357277	0.399216774269341	0	0	4.87012987012987	18.1765397475314	C1QB;C1QA;C1QC	0
307	response to hydrogen peroxide (GO:0042542)	2/44	0.0252329903846596	0.419426547012763	0	0	8.11688311688312	29.8669074545123	TNFAIP3;NFE2L2	0
308	positive regulation of developmental process (GO:0051094)	3/114	0.0262506620514018	0.434925741715271	0	0	4.69924812030075	17.1055642352292	JUN;DDHD1;TNF	0
309	regulation of humoral immune response (GO:0002920)	3/114	0.0262506620514018	0.433518215043053	0	0	4.69924812030075	17.1055642352292	C1QB;C1QA;C1QC	0
310	negative regulation of type I interferon production (GO:0032480)	2/45	0.0263115406387279	0.433121909288479	0	0	7.93650793650794	28.8710129245246	UBC;TNFAIP3	0
311	positive regulation of viral life cycle (GO:1903902)	2/45	0.0263115406387279	0.431729234338999	0	0	7.93650793650794	28.8710129245246	CD74;CCL5	0
312	positive regulation of interleukin-8 production (GO:0032757)	2/45	0.0263115406387279	0.43034548679304	0	0	7.93650793650794	28.8710129245246	TNF;TLR2	0
313	regulation of T cell activation (GO:0050863)	2/45	0.0263115406387279	0.428970581084436	0	0	7.93650793650794	28.8710129245246	GPNMB;CCL5	0
314	regulation of immune effector process (GO:0002697)	3/115	0.0268466794585747	0.436301290691423	0	0	4.6583850931677	16.8522351044103	C1QB;C1QA;C1QC	0
315	regulation of cell growth (GO:0001558)	4/202	0.0269681027577798	0.436883264676033	0	0	3.53606789250354	12.7761686375458	BST2;MMP14;SGK1;CXCL16	0
316	negative regulation of programmed cell death (GO:0043069)	6/409	0.0275913391328498	0.445565201249786	0	0	2.61962975899406	9.40513453118801	NFKBIA;CD74;AXL;UBC;PIM1;MALT1	0
317	positive regulation of peptidyl-tyrosine phosphorylation (GO:0050731)	3/117	0.0280603808527343	0.451710168742913	0	0	4.57875457875458	16.3617061886499	CD74;CCL5;OSM	0
318	regulation of G1/S transition of mitotic cell cycle (GO:2000045)	2/47	0.0285237011063546	0.457724675301031	0	0	7.59878419452887	27.029026744249	GPNMB;AIF1	0
319	positive regulation of signal transduction (GO:0009967)	4/207	0.0291434486807323	0.466203820118424	0	0	3.45065562456867	12.1998796981745	CD74;AXL;LY86;TLR2	0
320	positive regulation of protein serine/threonine kinase activity (GO:0071902)	3/119	0.0293029293604764	0.467290151645348	0	0	4.50180072028812	15.8916617187125	CCNL1;TNF;MALT1	0
321	positive regulation of tumor necrosis factor production (GO:0032760)	2/48	0.0296568407613198	0.471460618084158	0	0	7.44047619047619	26.1760599931022	CCL3;TLR2	0
322	amino acid transport (GO:0006865)	2/49	0.0308077096870872	0.488235225258404	0	0	7.28862973760933	25.3643608295207	SLC38A1;SLC38A2	0
323	stimulatory C-type lectin receptor signaling pathway (GO:0002223)	3/122	0.0312207083713741	0.493248528851772	0	0	4.39110070257611	15.2225132076385	NFKBIA;UBC;MALT1	0
324	positive regulation of cell proliferation (GO:0008284)	6/425	0.0324111892893116	0.510476231306657	0	0	2.52100840336134	8.64517201857317	CD74;CCL5;PIM1;OSM;TNF;AIF1	0
325	complement activation, classical pathway (GO:0006958)	3/124	0.0325350939690191	0.510851029304321	0	0	4.32027649769585	14.7988304628255	C1QB;C1QA;C1QC	0
326	cellular response to lipoteichoic acid (GO:0071223)	1/6	0.0331369865600356	0.518705651582397	0	0	29.7619047619048	101.401940527219	TLR2	0
327	release of sequestered calcium ion into cytosol by sarcoplasmic reticulum (GO:0014808)	1/6	0.0331369865600356	0.51711939576716	0	0	29.7619047619048	101.401940527219	CCL3	0
328	regulation of endothelial cell development (GO:1901550)	1/6	0.0331369865600356	0.51554281224348	0	0	29.7619047619048	101.401940527219	TNF	0
329	response to heparin (GO:0071503)	1/6	0.0331369865600356	0.513975812814169	0	0	29.7619047619048	101.401940527219	EGR1	0
330	response to granulocyte macrophage colony-stimulating factor (GO:0097012)	1/6	0.0331369865600356	0.512418310351095	0	0	29.7619047619048	101.401940527219	ZFP36	0
331	negative regulation of transforming growth factor beta production (GO:0071635)	1/6	0.0331369865600356	0.510870218779038	0	0	29.7619047619048	101.401940527219	FURIN	0
332	positive regulation of hormone metabolic process (GO:0032352)	1/6	0.0331369865600356	0.509331453059824	0	0	29.7619047619048	101.401940527219	EGR1	0
333	regulation of extent of cell growth (GO:0061387)	1/6	0.0331369865600356	0.507801929176761	0	0	29.7619047619048	101.401940527219	APOE	0
334	regulation of translational initiation in response to stress (GO:0043558)	1/6	0.0331369865600356	0.506281564119346	0	0	29.7619047619048	101.401940527219	PPP1R15A	0
335	cellular response to iron ion (GO:0071281)	1/6	0.0331369865600356	0.504770275868243	0	0	29.7619047619048	101.401940527219	B2M	0
336	lipoprotein metabolic process (GO:0042157)	1/6	0.0331369865600356	0.50326798338054	0	0	29.7619047619048	101.401940527219	APOE	0
337	positive regulation of cardiac muscle contraction (GO:0060452)	1/6	0.0331369865600356	0.501774606575257	0	0	29.7619047619048	101.401940527219	RGS2	0
338	positive regulation of ATP biosynthetic process (GO:2001171)	1/6	0.0331369865600356	0.500290066319117	0	0	29.7619047619048	101.401940527219	TMSB4X	0
339	negative regulation of glycolytic process (GO:0045820)	1/6	0.0331369865600356	0.498814284412571	0	0	29.7619047619048	101.401940527219	CBFA2T3	0
340	establishment of endothelial intestinal barrier (GO:0090557)	1/6	0.0331369865600356	0.497347183576063	0	0	29.7619047619048	101.401940527219	F11R	0
341	regulation of digestive system process (GO:0044058)	1/6	0.0331369865600356	0.495888687436544	0	0	29.7619047619048	101.401940527219	SGK1	0
342	response to lipoteichoic acid (GO:0070391)	1/6	0.0331369865600356	0.494438720514215	0	0	29.7619047619048	101.401940527219	TLR2	0
343	positive regulation of receptor binding (GO:1900122)	1/6	0.0331369865600356	0.492997208209509	0	0	29.7619047619048	101.401940527219	B2M	0
344	negative regulation of bone resorption (GO:0045779)	1/6	0.0331369865600356	0.491564076790295	0	0	29.7619047619048	101.401940527219	TNFAIP3	0
345	positive regulation of podosome assembly (GO:0071803)	1/6	0.0331369865600356	0.490139253379309	0	0	29.7619047619048	101.401940527219	TNF	0
346	cellular response to bacterial lipopeptide (GO:0071221)	1/6	0.0331369865600356	0.488722665941796	0	0	29.7619047619048	101.401940527219	TLR2	0
347	positive regulation of activation of Janus kinase activity (GO:0010536)	1/6	0.0331369865600356	0.487314243273376	0	0	29.7619047619048	101.401940527219	CCL5	0
348	positive regulation of extrinsic apoptotic signaling pathway via death domain receptors (GO:1902043)	1/6	0.0331369865600356	0.485913914988108	0	0	29.7619047619048	101.401940527219	ATF3	0
349	protein deubiquitination involved in ubiquitin-dependent protein catabolic process (GO:0071947)	1/6	0.0331369865600356	0.484521611506766	0	0	29.7619047619048	101.401940527219	TNFAIP3	0
350	positive regulation of phospholipid transport (GO:2001140)	1/6	0.0331369865600356	0.483137264045318	0	0	29.7619047619048	101.401940527219	APOE	0
351	negative regulation of phospholipase activity (GO:0010519)	1/6	0.0331369865600356	0.481760804603594	0	0	29.7619047619048	101.401940527219	RGS2	0
352	lipoprotein catabolic process (GO:0042159)	1/6	0.0331369865600356	0.480392165954152	0	0	29.7619047619048	101.401940527219	APOE	0
353	positive regulation of cGMP biosynthetic process (GO:0030828)	1/6	0.0331369865600356	0.479031281631336	0	0	29.7619047619048	101.401940527219	APOE	0
354	positive regulation of fever generation (GO:0031622)	1/6	0.0331369865600356	0.477678085920513	0	0	29.7619047619048	101.401940527219	TNF	0
355	negative regulation of coenzyme metabolic process (GO:0051198)	1/6	0.0331369865600356	0.476332513847497	0	0	29.7619047619048	101.401940527219	CBFA2T3	0
356	cellular response to cold (GO:0070417)	1/6	0.0331369865600356	0.47499450116815	0	0	29.7619047619048	101.401940527219	NFKBIA	0
357	negative regulation of cell cycle phase transition (GO:1901988)	1/6	0.0331369865600356	0.473663984358155	0	0	29.7619047619048	101.401940527219	ZFP36L1	0
358	cellular response to granulocyte macrophage colony-stimulating factor stimulus (GO:0097011)	1/6	0.0331369865600356	0.472340900602965	0	0	29.7619047619048	101.401940527219	ZFP36	0
359	antigen processing and presentation of endogenous peptide antigen (GO:0002483)	1/6	0.0331369865600356	0.471025187787915	0	0	29.7619047619048	101.401940527219	B2M	0
360	regulation of NFAT protein import into nucleus (GO:0051532)	1/6	0.0331369865600356	0.469716784488504	0	0	29.7619047619048	101.401940527219	TNF	0
361	positive regulation of myeloid leukocyte cytokine production involved in immune response (GO:0061081)	1/6	0.0331369865600356	0.468415629960835	0	0	29.7619047619048	101.401940527219	CD74	0
362	regulation of cellular protein metabolic process (GO:0032268)	2/51	0.033161716299909	0.467470271487391	0	0	7.00280112044818	23.8540559657903	NFKBIA;APOE	0
363	regulation of blood vessel endothelial cell migration (GO:0043535)	2/51	0.033161716299909	0.466182474596241	0	0	7.00280112044818	23.8540559657903	TMSB4X;APOE	0
364	innate immune response activating cell surface receptor signaling pathway (GO:0002220)	3/125	0.0332030160957545	0.465480744880865	0	0	4.28571428571429	14.5933481182641	NFKBIA;UBC;MALT1	0
365	humoral immune response mediated by circulating immunoglobulin (GO:0002455)	3/126	0.033878076139881	0.473643349429624	0	0	4.25170068027211	14.3919523611724	C1QB;C1QA;C1QC	0
366	protein oligomerization (GO:0051259)	4/218	0.0342875954132901	0.478059014737759	0	0	3.27653997378768	11.0516764088453	TRA2B;CCL5;TNFAIP3;MALT1	0
367	carboxylic acid transport (GO:0046942)	2/52	0.0343643993983162	0.477824332778222	0	0	6.86813186813187	23.1506466462537	SLC38A1;SLC38A2	0
368	regulation of DNA binding (GO:0051101)	2/53	0.0355839025721017	0.493436562025639	0	0	6.73854447439353	22.4788538970824	NFKBIA;JUN	0
369	triglyceride metabolic process (GO:0006641)	2/53	0.0355839025721017	0.492099335570285	0	0	6.73854447439353	22.4788538970824	FABP5;APOE	0
370	viral process (GO:0016032)	4/221	0.0357766319042462	0.493427439479373	0	0	3.23206205559147	10.7642544887133	UBC;FURIN;APOE;B2M	0
371	regulation of mRNA stability (GO:0043488)	3/129	0.0359459615440747	0.494426527653405	0	0	4.15282392026578	13.8112065468345	ZFP36;UBC;ZFP36L1	0
372	regulation of protein processing (GO:0070613)	3/129	0.0359459615440747	0.493097424084445	0	0	4.15282392026578	13.8112065468345	C1QB;C1QA;C1QC	0
373	positive regulation of tyrosine phosphorylation of STAT protein (GO:0042531)	2/54	0.0368200033959587	0.503733183189215	0	0	6.61375661375661	21.836732876626	CCL5;OSM	0
374	regulation of vitamin D biosynthetic process (GO:0060556)	1/7	0.0385530282298092	0.526032361114215	0	0	25.5102040816327	83.0540976723343	TNF	0
375	negative regulation of muscle hypertrophy (GO:0014741)	1/7	0.0385530282298092	0.524629608151244	0	0	25.5102040816327	83.0540976723343	RGS2	0
376	regulation of hormone biosynthetic process (GO:0046885)	1/7	0.0385530282298092	0.523234316640203	0	0	25.5102040816327	83.0540976723343	EGR1	0
377	granulocyte migration (GO:0097530)	1/7	0.0385530282298092	0.521846427206144	0	0	25.5102040816327	83.0540976723343	CCL3	0
378	positive regulation of lipid transport (GO:0032370)	1/7	0.0385530282298092	0.520465881102424	0	0	25.5102040816327	83.0540976723343	APOE	0
379	regulation of myosin-light-chain-phosphatase activity (GO:0035507)	1/7	0.0385530282298092	0.519092620202418	0	0	25.5102040816327	83.0540976723343	TNF	0
380	positive regulation of sphingolipid biosynthetic process (GO:0090154)	1/7	0.0385530282298092	0.517726586991359	0	0	25.5102040816327	83.0540976723343	TNF	0
381	cellular response to interferon-alpha (GO:0035457)	1/7	0.0385530282298092	0.516367724558311	0	0	25.5102040816327	83.0540976723343	AXL	0
382	regulation of pinocytosis (GO:0048548)	1/7	0.0385530282298092	0.515015976588263	0	0	25.5102040816327	83.0540976723343	AXL	0
383	regulation of dendritic spine maintenance (GO:1902950)	1/7	0.0385530282298092	0.513671287354351	0	0	25.5102040816327	83.0540976723343	APOE	0
384	negative regulation of interleukin-8 secretion (GO:2000483)	1/7	0.0385530282298092	0.512333601710199	0	0	25.5102040816327	83.0540976723343	TMSB4X	0
385	positive regulation of striated muscle contraction (GO:0045989)	1/7	0.0385530282298092	0.51100286508238	0	0	25.5102040816327	83.0540976723343	RGS2	0
386	cellular response to laminar fluid shear stress (GO:0071499)	1/7	0.0385530282298092	0.509679023462996	0	0	25.5102040816327	83.0540976723343	NFE2L2	0
387	regulation of toll-like receptor 3 signaling pathway (GO:0034139)	1/7	0.0385530282298092	0.508362023402368	0	0	25.5102040816327	83.0540976723343	TNFAIP3	0
388	death-inducing signaling complex assembly (GO:0071550)	1/7	0.0385530282298092	0.507051812001846	0	0	25.5102040816327	83.0540976723343	TNF	0
389	negative regulation of dendritic cell apoptotic process (GO:2000669)	1/7	0.0385530282298092	0.505748336906726	0	0	25.5102040816327	83.0540976723343	AXL	0
390	release of sequestered calcium ion into cytosol by endoplasmic reticulum (GO:1903514)	1/7	0.0385530282298092	0.504451546299273	0	0	25.5102040816327	83.0540976723343	CCL3	0
391	positive regulation of ceramide biosynthetic process (GO:2000304)	1/7	0.0385530282298092	0.503161388891858	0	0	25.5102040816327	83.0540976723343	TNF	0
392	positive regulation of autophagy of mitochondrion (GO:1903599)	1/7	0.0385530282298092	0.501877813920195	0	0	25.5102040816327	83.0540976723343	HK2	0
393	epithelial cell differentiation involved in kidney development (GO:0035850)	1/7	0.0385530282298092	0.500600771136683	0	0	25.5102040816327	83.0540976723343	MTSS1	0
394	regulation of sterol transport (GO:0032371)	1/7	0.0385530282298092	0.499330210803849	0	0	25.5102040816327	83.0540976723343	APOE	0
395	regulation of cell-cell adhesion mediated by integrin (GO:0033632)	1/7	0.0385530282298092	0.49806608368789	0	0	25.5102040816327	83.0540976723343	CCL5	0
396	regulation of activation of Janus kinase activity (GO:0010533)	1/7	0.0385530282298092	0.496808341052314	0	0	25.5102040816327	83.0540976723343	CCL5	0
397	regulation of calcidiol 1-monooxygenase activity (GO:0060558)	1/7	0.0385530282298092	0.495556934651679	0	0	25.5102040816327	83.0540976723343	TNF	0
398	lens fiber cell differentiation (GO:0070306)	1/7	0.0385530282298092	0.494311816725418	0	0	25.5102040816327	83.0540976723343	MAF	0
399	regulation of RNA polymerase II regulatory region sequence-specific DNA binding (GO:1903025)	1/7	0.0385530282298092	0.49307293999177	0	0	25.5102040816327	83.0540976723343	TMSB4X	0
400	positive regulation of macrophage chemotaxis (GO:0010759)	1/7	0.0385530282298092	0.491840257641791	0	0	25.5102040816327	83.0540976723343	CCL5	0
401	positive regulation of B cell differentiation (GO:0045579)	1/7	0.0385530282298092	0.490613723333457	0	0	25.5102040816327	83.0540976723343	MMP14	0
402	regulation of interleukin-18 production (GO:0032661)	1/7	0.0385530282298092	0.489393291185862	0	0	25.5102040816327	83.0540976723343	TLR2	0
403	chylomicron remnant clearance (GO:0034382)	1/7	0.0385530282298092	0.48817891577349	0	0	25.5102040816327	83.0540976723343	APOE	0
404	positive regulation of ER-associated ubiquitin-dependent protein catabolic process (GO:1903071)	1/7	0.0385530282298092	0.486970552120585	0	0	25.5102040816327	83.0540976723343	NFE2L2	0
405	positive regulation of lymphocyte apoptotic process (GO:0070230)	1/7	0.0385530282298092	0.485768155695596	0	0	25.5102040816327	83.0540976723343	CCL5	0
406	microglial cell activation (GO:0001774)	1/7	0.0385530282298092	0.484571682405705	0	0	25.5102040816327	83.0540976723343	AIF1	0
407	positive regulation of macrophage migration (GO:1905523)	1/7	0.0385530282298092	0.483381088591441	0	0	25.5102040816327	83.0540976723343	CCL5	0
408	regulation of Cdc42 protein signal transduction (GO:0032489)	1/7	0.0385530282298092	0.482196331021364	0	0	25.5102040816327	83.0540976723343	APOE	0
409	cellular defense response (GO:0006968)	2/57	0.0406256963949736	0.506877576292298	0	0	6.265664160401	20.0711434614601	LGALS3BP;CX3CR1	0
410	ATP metabolic process (GO:0046034)	2/57	0.0406256963949736	0.505641289520854	0	0	6.265664160401	20.0711434614601	MT-ATP6;MT-ATP8	0
411	positive regulation of cell death (GO:0010942)	2/58	0.0419260019312679	0.520555688212312	0	0	6.1576354679803	19.5310903533049	EGR1;TNF	0
412	response to cytokine (GO:0034097)	3/139	0.0432972263676827	0.53627608289875	0	0	3.85405960945529	12.1004626240968	BST2;JUN;CXCL16	0
413	regulation of nitrogen compound metabolic process (GO:0051171)	1/8	0.0439390017253453	0.542907326402995	0	0	22.3214285714286	69.7534136456384	APOE	0
414	cGMP-mediated signaling (GO:0019934)	1/8	0.0439390017253453	0.541595956049365	0	0	22.3214285714286	69.7534136456384	APOE	0
415	mRNA cleavage (GO:0006379)	1/8	0.0439390017253453	0.54029090555286	0	0	22.3214285714286	69.7534136456384	RNASE4	0
416	glomerular visceral epithelial cell development (GO:0072015)	1/8	0.0439390017253453	0.538992129337589	0	0	22.3214285714286	69.7534136456384	IQGAP1	0
417	negative regulation of lipase activity (GO:0060192)	1/8	0.0439390017253453	0.537699582264837	0	0	22.3214285714286	69.7534136456384	RGS2	0
418	positive regulation of interleukin-8 biosynthetic process (GO:0045416)	1/8	0.0439390017253453	0.536413219627839	0	0	22.3214285714286	69.7534136456384	TNF	0
419	regulation of sensory perception (GO:0051931)	1/8	0.0439390017253453	0.535132997146627	0	0	22.3214285714286	69.7534136456384	CCL3	0
420	positive regulation of steroid biosynthetic process (GO:0010893)	1/8	0.0439390017253453	0.533858870962945	0	0	22.3214285714286	69.7534136456384	TNF	0
421	glomerular epithelial cell development (GO:0072310)	1/8	0.0439390017253453	0.532590797635242	0	0	22.3214285714286	69.7534136456384	IQGAP1	0
422	granulocyte differentiation (GO:0030851)	1/8	0.0439390017253453	0.531328734133737	0	0	22.3214285714286	69.7534136456384	CBFA2T3	0
423	regulation of PERK-mediated unfolded protein response (GO:1903897)	1/8	0.0439390017253453	0.530072637835548	0	0	22.3214285714286	69.7534136456384	PPP1R15A	0
424	negative regulation of bone remodeling (GO:0046851)	1/8	0.0439390017253453	0.528822466519898	0	0	22.3214285714286	69.7534136456384	TNFAIP3	0
425	negative regulation of protein complex disassembly (GO:0043242)	1/8	0.0439390017253453	0.527578178363381	0	0	22.3214285714286	69.7534136456384	TNF	0
426	regulation of ATP biosynthetic process (GO:2001169)	1/8	0.0439390017253453	0.526339731935298	0	0	22.3214285714286	69.7534136456384	TMSB4X	0
427	regulation of amyloid fibril formation (GO:1905906)	1/8	0.0439390017253453	0.525107086193061	0	0	22.3214285714286	69.7534136456384	APOE	0
428	positive regulation of cAMP-mediated signaling (GO:0043950)	1/8	0.0439390017253453	0.523880200477656	0	0	22.3214285714286	69.7534136456384	CXCL10	0
429	positive regulation of viral entry into host cell (GO:0046598)	1/8	0.0439390017253453	0.522659034509177	0	0	22.3214285714286	69.7534136456384	CD74	0
430	regulation of toll-like receptor 2 signaling pathway (GO:0034135)	1/8	0.0439390017253453	0.521443548382411	0	0	22.3214285714286	69.7534136456384	TNFAIP3	0
431	immunoglobulin mediated immune response (GO:0016064)	1/8	0.0439390017253453	0.520233702562499	0	0	22.3214285714286	69.7534136456384	CD74	0
432	positive regulation of protein localization to cell surface (GO:2000010)	1/8	0.0439390017253453	0.519029457880641	0	0	22.3214285714286	69.7534136456384	TNF	0
433	regulation of receptor binding (GO:1900120)	1/8	0.0439390017253453	0.517830775529877	0	0	22.3214285714286	69.7534136456384	B2M	0
434	B cell mediated immunity (GO:0019724)	1/8	0.0439390017253453	0.516637617060914	0	0	22.3214285714286	69.7534136456384	CD74	0
435	regulation of protein metabolic process (GO:0051246)	2/60	0.0445729443361221	0.522886747005129	0	0	5.95238095238095	18.5156442456251	FURIN;APOE	0
436	regulation of pathway-restricted SMAD protein phosphorylation (GO:0060393)	2/60	0.0445729443361221	0.521687465475301	0	0	5.95238095238095	18.5156442456251	GDF15;PMEPA1	0
437	response to reactive oxygen species (GO:0000302)	2/61	0.0459191608820685	0.536213908423788	0	0	5.85480093676815	18.0378969590861	JUN;APOE	0
438	positive regulation of protein binding (GO:0032092)	2/61	0.0459191608820685	0.534989675756154	0	0	5.85480093676815	18.0378969590861	APOE;B2M	0
439	regulation of tyrosine phosphorylation of STAT protein (GO:0042509)	2/62	0.0472802638151312	0.54959267938181	0	0	5.76036866359447	17.578700034871	CCL5;OSM	0
440	negative regulation of MAP kinase activity (GO:0043407)	2/62	0.0472802638151312	0.548343605110488	0	0	5.76036866359447	17.578700034871	RGS2;APOE	0
441	positive regulation of T cell proliferation (GO:0042102)	2/62	0.0472802638151312	0.54710019557509	0	0	5.76036866359447	17.578700034871	CCL5;AIF1	0
442	positive regulation of catabolic process (GO:0009896)	2/63	0.0486560475405602	0.561746177826874	0	0	5.66893424036281	17.1370701302303	TNFAIP3;TNF	0
443	diterpenoid metabolic process (GO:0016101)	2/63	0.0486560475405602	0.56047812776406	0	0	5.66893424036281	17.1370701302303	APOE;DHRS3	0
444	second-messenger-mediated signaling (GO:0019932)	2/63	0.0486560475405602	0.559215789638465	0	0	5.66893424036281	17.1370701302303	CCL3;APOE	0
445	cellular protein catabolic process (GO:0044257)	2/63	0.0486560475405602	0.557959124942648	0	0	5.66893424036281	17.1370701302303	CTSS;CTSB	0
446	very-low-density lipoprotein particle remodeling (GO:0034372)	1/9	0.0492950722094505	0.564019626647591	0	0	19.8412698412698	59.720856311764	APOE	0
447	negative regulation of NIK/NF-kappaB signaling (GO:1901223)	1/9	0.0492950722094505	0.56275783777366	0	0	19.8412698412698	59.720856311764	TMSB4X	0
448	negative regulation of phagocytosis (GO:0050765)	1/9	0.0492950722094505	0.561501681885772	0	0	19.8412698412698	59.720856311764	TLR2	0
449	negative regulation of alcohol biosynthetic process (GO:1902931)	1/9	0.0492950722094505	0.560251121347051	0	0	19.8412698412698	59.720856311764	APOE	0
450	regulation of macrophage cytokine production (GO:0010935)	1/9	0.0492950722094505	0.559006118855168	0	0	19.8412698412698	59.720856311764	CD74	0
451	negative regulation of response to reactive oxygen species (GO:1901032)	1/9	0.0492950722094505	0.557766637438638	0	0	19.8412698412698	59.720856311764	NFE2L2	0
452	basement membrane organization (GO:0071711)	1/9	0.0492950722094505	0.556532640453154	0	0	19.8412698412698	59.720856311764	CTSS	0
453	negative regulation of toll-like receptor 4 signaling pathway (GO:0034144)	1/9	0.0492950722094505	0.555304091577982	0	0	19.8412698412698	59.720856311764	TNFAIP3	0
454	negative regulation of lymphocyte apoptotic process (GO:0070229)	1/9	0.0492950722094505	0.554080954812392	0	0	19.8412698412698	59.720856311764	CCL5	0
455	sarcoplasmic reticulum calcium ion transport (GO:0070296)	1/9	0.0492950722094505	0.552863194472145	0	0	19.8412698412698	59.720856311764	CCL3	0
456	negative regulation of T cell apoptotic process (GO:0070233)	1/9	0.0492950722094505	0.551650775186021	0	0	19.8412698412698	59.720856311764	CCL5	0
457	sterol catabolic process (GO:0016127)	1/9	0.0492950722094505	0.550443661892398	0	0	19.8412698412698	59.720856311764	APOE	0
458	regulation of leukocyte activation (GO:0002694)	1/9	0.0492950722094505	0.549241819835864	0	0	19.8412698412698	59.720856311764	CD74	0
459	regulation of ER-associated ubiquitin-dependent protein catabolic process (GO:1903069)	1/9	0.0492950722094505	0.548045214563891	0	0	19.8412698412698	59.720856311764	NFE2L2	0
460	regulation of morphogenesis of an epithelium (GO:1905330)	1/9	0.0492950722094505	0.546853811923534	0	0	19.8412698412698	59.720856311764	CXCL10	0
461	positive regulation of nitric-oxide synthase biosynthetic process (GO:0051770)	1/9	0.0492950722094505	0.54566757805819	0	0	19.8412698412698	59.720856311764	TLR2	0
462	positive regulation of cholesterol esterification (GO:0010873)	1/9	0.0492950722094505	0.544486479404385	0	0	19.8412698412698	59.720856311764	APOE	0
463	cholesterol catabolic process (GO:0006707)	1/9	0.0492950722094505	0.543310482688609	0	0	19.8412698412698	59.720856311764	APOE	0
464	granulocyte activation (GO:0036230)	1/9	0.0492950722094505	0.542139554924194	0	0	19.8412698412698	59.720856311764	CCL5	0
465	B cell homeostasis (GO:0001782)	1/9	0.0492950722094505	0.540973663408228	0	0	19.8412698412698	59.720856311764	TNFAIP3	0
466	ATP synthesis coupled electron transport (GO:0042773)	1/9	0.0492950722094505	0.53981277571851	0	0	19.8412698412698	59.720856311764	MT-CO2	0
467	chylomicron remodeling (GO:0034371)	1/9	0.0492950722094505	0.538656859710548	0	0	19.8412698412698	59.720856311764	APOE	0
468	regulation of homotypic cell-cell adhesion (GO:0034110)	1/9	0.0492950722094505	0.537505883514585	0	0	19.8412698412698	59.720856311764	CCL5	0
469	regulation of sensory perception of pain (GO:0051930)	1/9	0.0492950722094505	0.536359815532678	0	0	19.8412698412698	59.720856311764	CCL3	0
470	negative regulation of amyloid-beta formation (GO:1902430)	1/9	0.0492950722094505	0.5352186244358	0	0	19.8412698412698	59.720856311764	APOE	0
471	antigen processing and presentation of exogenous peptide antigen via MHC class I, TAP-independent (GO:0002480)	1/9	0.0492950722094505	0.534082279160989	0	0	19.8412698412698	59.720856311764	B2M	0
472	positive regulation of T cell chemotaxis (GO:0010820)	1/9	0.0492950722094505	0.532950748908529	0	0	19.8412698412698	59.720856311764	CCL5	0
473	fatty acid homeostasis (GO:0055089)	1/9	0.0492950722094505	0.531824003139167	0	0	19.8412698412698	59.720856311764	APOE	0
474	positive regulation of phosphorylation of RNA polymerase II C-terminal domain (GO:1901409)	1/9	0.0492950722094505	0.530702011571362	0	0	19.8412698412698	59.720856311764	CCNL1	0
475	regulation of cytokine secretion involved in immune response (GO:0002739)	1/9	0.0492950722094505	0.529584744178581	0	0	19.8412698412698	59.720856311764	TNF	0
476	iron ion homeostasis (GO:0055072)	2/64	0.050046308243996	0.536525863380487	0	0	5.58035714285714	16.7120900518981	UBC;B2M	0
477	regulation of protein kinase activity (GO:0045859)	3/148	0.0505054695104699	0.540313230423329	0	0	3.61969111969112	10.8072163661713	IQGAP1;TRIB1;TNF	0
478	regulated exocytosis (GO:0045055)	3/149	0.0513403511012466	0.5480958403131	0	0	3.5953978906999	10.6757368102205	LGALS3BP;SYNGR1;TMSB4X	0
479	positive regulation of JAK-STAT cascade (GO:0046427)	2/65	0.0514508438938554	0.548128718977754	0	0	5.49450549450549	16.3029033770531	CCL5;OSM	0
480	positive regulation of cell adhesion (GO:0045785)	2/65	0.0514508438938554	0.546986784146551	0	0	5.49450549450549	16.3029033770531	CCL5;TNF	0
481	cellular response to type I interferon (GO:0071357)	2/66	0.0528694542595505	0.560899844254649	0	0	5.41125541125541	15.9087095838557	BST2;EGR1	0
482	type I interferon signaling pathway (GO:0060337)	2/66	0.0528694542595505	0.559736151631714	0	0	5.41125541125541	15.9087095838557	BST2;EGR1	0
483	negative regulation of cell differentiation (GO:0045596)	3/151	0.0530302280702661	0.560275887872811	0	0	3.54777672658467	10.4194412975314	NFKBIA;TNF;SKIL	0
484	negative regulation of epithelial cell proliferation (GO:0050680)	2/67	0.054301940838627	0.572526454751062	0	0	5.33049040511727	15.5287596471031	APOE;MTSS1	0
485	JNK cascade (GO:0007254)	2/67	0.054301940838627	0.571345987834049	0	0	5.33049040511727	15.5287596471031	UBC;TRIB1	0
486	negative regulation of cellular protein catabolic process (GO:1903363)	1/10	0.0546214040317677	0.573524742333561	0	0	17.8571428571429	51.9165974609881	FURIN	0
487	positive regulation of calcium ion import (GO:0090280)	1/10	0.0546214040317677	0.572347073458132	0	0	17.8571428571429	51.9165974609881	CCL3	0
488	cytochrome complex assembly (GO:0017004)	1/10	0.0546214040317677	0.571174231094489	0	0	17.8571428571429	51.9165974609881	MT-CO3	0
489	regulation of cellular respiration (GO:0043457)	1/10	0.0546214040317677	0.570006185632128	0	0	17.8571428571429	51.9165974609881	CBFA2T3	0
490	neuron projection regeneration (GO:0031102)	1/10	0.0546214040317677	0.568842907702266	0	0	17.8571428571429	51.9165974609881	APOE	0
491	positive regulation of steroid metabolic process (GO:0045940)	1/10	0.0546214040317677	0.567684368175378	0	0	17.8571428571429	51.9165974609881	APOE	0
492	regulation of podosome assembly (GO:0071801)	1/10	0.0546214040317677	0.566530538158761	0	0	17.8571428571429	51.9165974609881	TNF	0
493	protein K11-linked deubiquitination (GO:0035871)	1/10	0.0546214040317677	0.565381388994139	0	0	17.8571428571429	51.9165974609881	TNFAIP3	0
494	positive regulation of alcohol biosynthetic process (GO:1902932)	1/10	0.0546214040317677	0.564236892255284	0	0	17.8571428571429	51.9165974609881	TNF	0
495	negative regulation of transcription from RNA polymerase II promoter in response to stress (GO:0097201)	1/10	0.0546214040317677	0.563097019745678	0	0	17.8571428571429	51.9165974609881	JUN	0
496	response to acidic pH (GO:0010447)	1/10	0.0546214040317677	0.56196174349619	0	0	17.8571428571429	51.9165974609881	CTSS	0
497	contractile actin filament bundle assembly (GO:0030038)	1/10	0.0546214040317677	0.560831035762798	0	0	17.8571428571429	51.9165974609881	ITGB5	0
498	regulation of phospholipase activity (GO:0010517)	1/10	0.0546214040317677	0.559704869024318	0	0	17.8571428571429	51.9165974609881	RGS2	0
499	response to laminar fluid shear stress (GO:0034616)	1/10	0.0546214040317677	0.558583215980181	0	0	17.8571428571429	51.9165974609881	NFE2L2	0
500	regulation of amyloid-beta clearance (GO:1900221)	1/10	0.0546214040317677	0.557466049548221	0	0	17.8571428571429	51.9165974609881	APOE	0
501	regulation of DNA-templated transcription, initiation (GO:2000142)	1/10	0.0546214040317677	0.556353342862496	0	0	17.8571428571429	51.9165974609881	JUN	0
502	stress fiber assembly (GO:0043149)	1/10	0.0546214040317677	0.555245069271136	0	0	17.8571428571429	51.9165974609881	ITGB5	0
503	negative regulation of pathway-restricted SMAD protein phosphorylation (GO:0060394)	1/10	0.0546214040317677	0.554141202334216	0	0	17.8571428571429	51.9165974609881	PMEPA1	0
504	regulation of mRNA 3'-end processing (GO:0031440)	1/10	0.0546214040317677	0.553041715821648	0	0	17.8571428571429	51.9165974609881	ZFP36L1	0
505	chylomicron assembly (GO:0034378)	1/10	0.0546214040317677	0.55194658371111	0	0	17.8571428571429	51.9165974609881	APOE	0
506	regulation of granulocyte differentiation (GO:0030852)	1/10	0.0546214040317677	0.550855780185989	0	0	17.8571428571429	51.9165974609881	C1QC	0
507	positive regulation of natural killer cell activation (GO:0032816)	1/10	0.0546214040317677	0.549769279633354	0	0	17.8571428571429	51.9165974609881	AXL	0
508	positive regulation of T cell apoptotic process (GO:0070234)	1/10	0.0546214040317677	0.54868705664195	0	0	17.8571428571429	51.9165974609881	CCL5	0
509	negative regulation of endoplasmic reticulum unfolded protein response (GO:1900102)	1/10	0.0546214040317677	0.547609086000217	0	0	17.8571428571429	51.9165974609881	PPP1R15A	0
510	negative regulation of cell activation (GO:0050866)	1/10	0.0546214040317677	0.546535342694334	0	0	17.8571428571429	51.9165974609881	APOE	0
511	positive regulation of mRNA splicing, via spliceosome (GO:0048026)	1/10	0.0546214040317677	0.545465801906283	0	0	17.8571428571429	51.9165974609881	TRA2B	0
512	sequestering of actin monomers (GO:0042989)	1/10	0.0546214040317677	0.544400439011934	0	0	17.8571428571429	51.9165974609881	TMSB4X	0
513	regulation of dendritic cell apoptotic process (GO:2000668)	1/10	0.0546214040317677	0.543339229579163	0	0	17.8571428571429	51.9165974609881	AXL	0
514	negative regulation of lipopolysaccharide-mediated signaling pathway (GO:0031665)	1/10	0.0546214040317677	0.542282149365974	0	0	17.8571428571429	51.9165974609881	TRIB1	0
515	regulation of T cell apoptotic process (GO:0070232)	1/10	0.0546214040317677	0.541229174318661	0	0	17.8571428571429	51.9165974609881	CCL5	0
516	negative regulation of protein serine/threonine kinase activity (GO:0071901)	2/68	0.0557481068944517	0.551322847834083	0	0	5.25210084033613	15.1623520287219	RGS2;APOE	0
517	protein deubiquitination (GO:0016579)	4/258	0.0571911960662704	0.564500335640576	0	0	2.76854928017719	7.92180317654442	NFKBIA;TNIP3;UBC;TNFAIP3	0
518	positive regulation of T cell activation (GO:0050870)	2/69	0.057207757413916	0.563573718307361	0	0	5.175983436853	14.8088290407216	CCL5;AIF1	0
519	regulation of innate immune response (GO:0045088)	2/70	0.0586806990974243	0.576970341992594	0	0	5.10204081632653	14.4675735308807	CCL5;TNFAIP3	0
520	regulation of protein phosphorylation (GO:0001932)	4/262	0.0598425041743477	0.587262113080185	0	0	2.72628135223555	7.67731488102007	CD74;GPNMB;GDF15;TNF	0
521	protein modification by small protein removal (GO:0070646)	4/262	0.0598425041743477	0.58613493052149	0	0	2.72628135223555	7.67731488102007	NFKBIA;TNIP3;UBC;TNFAIP3	0
522	positive regulation of posttranscriptional gene silencing (GO:0060148)	1/11	0.0599181606870974	0.585751674303176	0	0	16.2337662337662	45.694409681616	ZFP36	0
523	negative regulation of morphogenesis of an epithelium (GO:1905331)	1/11	0.0599181606870974	0.584631690222291	0	0	16.2337662337662	45.694409681616	TNF	0
524	regulation of cholesterol esterification (GO:0010872)	1/11	0.0599181606870974	0.583515980889805	0	0	16.2337662337662	45.694409681616	APOE	0
525	positive regulation by host of viral process (GO:0044794)	1/11	0.0599181606870974	0.582404521878587	0	0	16.2337662337662	45.694409681616	APOE	0
526	protein localization to mitochondrion (GO:0070585)	1/11	0.0599181606870974	0.581297288947259	0	0	16.2337662337662	45.694409681616	HK2	0
527	negative regulation of intrinsic apoptotic signaling pathway in response to DNA damage by p53 class mediator (GO:1902166)	1/11	0.0599181606870974	0.58019425803844	0	0	16.2337662337662	45.694409681616	CD74	0
528	regulation of hydrogen peroxide-induced cell death (GO:1903205)	1/11	0.0599181606870974	0.579095405277004	0	0	16.2337662337662	45.694409681616	NFE2L2	0
529	negative regulation of leukocyte cell-cell adhesion (GO:1903038)	1/11	0.0599181606870974	0.578000706968351	0	0	16.2337662337662	45.694409681616	GPNMB	0
530	negative regulation of bone mineralization (GO:0030502)	1/11	0.0599181606870974	0.576910139596713	0	0	16.2337662337662	45.694409681616	CCL3	0
531	positive regulation of nuclear-transcribed mRNA poly(A) tail shortening (GO:0060213)	1/11	0.0599181606870974	0.575823679823461	0	0	16.2337662337662	45.694409681616	ZFP36	0
532	negative regulation of cardiac muscle hypertrophy (GO:0010614)	1/11	0.0599181606870974	0.574741304485447	0	0	16.2337662337662	45.694409681616	RGS2	0
533	T cell differentiation in thymus (GO:0033077)	1/11	0.0599181606870974	0.573662990593354	0	0	16.2337662337662	45.694409681616	ZFP36L1	0
534	negative regulation of chemotaxis (GO:0050922)	1/11	0.0599181606870974	0.572588715330071	0	0	16.2337662337662	45.694409681616	AIF1	0
535	I-kappaB phosphorylation (GO:0007252)	1/11	0.0599181606870974	0.57151845604908	0	0	16.2337662337662	45.694409681616	TLR2	0
536	modulation by host of viral process (GO:0044788)	1/11	0.0599181606870974	0.570452190272869	0	0	16.2337662337662	45.694409681616	APOE	0
537	positive regulation of transcription from RNA polymerase II promoter in response to endoplasmic reticulum stress (GO:1990440)	1/11	0.0599181606870974	0.569389895691356	0	0	16.2337662337662	45.694409681616	ATF3	0
538	relaxation of cardiac muscle (GO:0055119)	1/11	0.0599181606870974	0.568331550160331	0	0	16.2337662337662	45.694409681616	RGS2	0
539	epithelial cell-cell adhesion (GO:0090136)	1/11	0.0599181606870974	0.567277131699922	0	0	16.2337662337662	45.694409681616	ITGB5	0
540	oxidative phosphorylation (GO:0006119)	1/11	0.0599181606870974	0.56622661849307	0	0	16.2337662337662	45.694409681616	MT-CO2	0
541	negative regulation of translation, ncRNA-mediated (GO:0040033)	1/11	0.0599181606870974	0.565179988884026	0	0	16.2337662337662	45.694409681616	ZFP36	0
542	negative regulation of peptide secretion (GO:0002792)	1/11	0.0599181606870974	0.56413722137686	0	0	16.2337662337662	45.694409681616	CD74	0
543	negative regulation of amyloid precursor protein catabolic process (GO:1902992)	1/11	0.0599181606870974	0.563098294633993	0	0	16.2337662337662	45.694409681616	APOE	0
544	regulation of phosphorylation of RNA polymerase II C-terminal domain (GO:1901407)	1/11	0.0599181606870974	0.562063187474739	0	0	16.2337662337662	45.694409681616	CCNL1	0
545	regulation of short-term neuronal synaptic plasticity (GO:0048172)	1/11	0.0599181606870974	0.561031878873868	0	0	16.2337662337662	45.694409681616	SYNGR1	0
546	regulation of ceramide biosynthetic process (GO:2000303)	1/11	0.0599181606870974	0.560004347960179	0	0	16.2337662337662	45.694409681616	TNF	0
547	miRNA mediated inhibition of translation (GO:0035278)	1/11	0.0599181606870974	0.558980574015097	0	0	16.2337662337662	45.694409681616	ZFP36	0
548	regulation of nuclear-transcribed mRNA poly(A) tail shortening (GO:0060211)	1/11	0.0599181606870974	0.557960536471274	0	0	16.2337662337662	45.694409681616	ZFP36	0
549	response to corticosteroid (GO:0031960)	1/11	0.0599181606870974	0.556944214911217	0	0	16.2337662337662	45.694409681616	TNF	0
550	alcohol catabolic process (GO:0046164)	1/11	0.0599181606870974	0.555931589065924	0	0	16.2337662337662	45.694409681616	APOE	0
551	response to sterol (GO:0036314)	1/11	0.0599181606870974	0.554922638813535	0	0	16.2337662337662	45.694409681616	CCL3	0
552	relaxation of muscle (GO:0090075)	1/11	0.0599181606870974	0.553917344178004	0	0	16.2337662337662	45.694409681616	RGS2	0
553	negative regulation of receptor binding (GO:1900121)	1/11	0.0599181606870974	0.552915685327772	0	0	16.2337662337662	45.694409681616	B2M	0
554	regulation of Notch signaling pathway (GO:0008593)	2/71	0.0601667403746995	0.554207357639155	0	0	5.03018108651912	14.1380058592244	MMP14;UBC	0
555	positive regulation of cellular biosynthetic process (GO:0031328)	3/160	0.0609617770060269	0.560518825336496	0	0	3.34821428571429	9.36665697879668	EGR1;CCL5;TNF	0
556	endocytosis (GO:0006897)	4/264	0.0611924523927878	0.56162784992877	0	0	2.70562770562771	7.55879714281515	AXL;STAB1;APOE;CXCL16	0
557	actomyosin structure organization (GO:0031032)	2/72	0.061665691353153	0.564955157944595	0	0	4.96031746031746	13.8195811438086	ITGB5;F11R	0
558	positive regulation of growth (GO:0045927)	2/72	0.061665691353153	0.563942693503835	0	0	4.96031746031746	13.8195811438086	MMP14;CXCL16	0
559	negative regulation of intracellular signal transduction (GO:1902532)	3/162	0.0627958258560932	0.573250624943907	0	0	3.30687830687831	9.15299826381181	TMSB4X;TNIP3;TNFAIP3	0
560	positive regulation of protein modification process (GO:0031401)	3/164	0.0646554083599585	0.589172408680122	0	0	3.26655052264808	8.94604808777243	CD74;GPNMB;TNF	0
561	T cell receptor signaling pathway (GO:0050852)	3/164	0.0646554083599585	0.588122190482831	0	0	3.26655052264808	8.94604808777243	NFKBIA;UBC;MALT1	0
562	regulation of peptide hormone secretion (GO:0090276)	2/74	0.0647015712367955	0.587494871924141	0	0	4.82625482625483	13.2141399266986	CCL5;TNF	0
563	positive regulation of cytokine secretion (GO:0050715)	2/74	0.0647015712367955	0.586451364158734	0	0	4.82625482625483	13.2141399266986	TNF;TLR2	0
564	positive regulation of proteasomal protein catabolic process (GO:1901800)	2/74	0.0647015712367955	0.585411556775474	0	0	4.82625482625483	13.2141399266986	TRIB1;CBFA2T3	0
565	positive regulation of heterotypic cell-cell adhesion (GO:0034116)	1/12	0.0651855047955324	0.58874624950726	0	0	14.8809523809524	40.6327106228126	TNF	0
566	regulation of leukocyte cell-cell adhesion (GO:1903037)	1/12	0.0651855047955324	0.587706061787283	0	0	14.8809523809524	40.6327106228126	CCL5	0
567	retinol metabolic process (GO:0042572)	1/12	0.0651855047955324	0.586669543159792	0	0	14.8809523809524	40.6327106228126	DHRS3	0
568	positive regulation of establishment of protein localization (GO:1904951)	1/12	0.0651855047955324	0.585636674245778	0	0	14.8809523809524	40.6327106228126	TNF	0
569	modification-dependent macromolecule catabolic process (GO:0043632)	1/12	0.0651855047955324	0.584607435802464	0	0	14.8809523809524	40.6327106228126	UBC	0
570	regulation of intrinsic apoptotic signaling pathway in response to DNA damage by p53 class mediator (GO:1902165)	1/12	0.0651855047955324	0.583581808722109	0	0	14.8809523809524	40.6327106228126	CD74	0
571	regulation of long-term neuronal synaptic plasticity (GO:0048169)	1/12	0.0651855047955324	0.582559774030827	0	0	14.8809523809524	40.6327106228126	SYNGR1	0
572	entry of bacterium into host cell (GO:0035635)	1/12	0.0651855047955324	0.581541312887416	0	0	14.8809523809524	40.6327106228126	UBC	0
573	cellular response to arsenic-containing substance (GO:0071243)	1/12	0.0651855047955324	0.580526406582202	0	0	14.8809523809524	40.6327106228126	ATF3	0
574	negative regulation of ATP metabolic process (GO:1903579)	1/12	0.0651855047955324	0.579515036535892	0	0	14.8809523809524	40.6327106228126	CBFA2T3	0
575	phospholipid efflux (GO:0033700)	1/12	0.0651855047955324	0.578507184298438	0	0	14.8809523809524	40.6327106228126	APOE	0
576	negative regulation of DNA damage response, signal transduction by p53 class mediator (GO:0043518)	1/12	0.0651855047955324	0.57750283154792	0	0	14.8809523809524	40.6327106228126	CD74	0
577	regulation of hormone secretion (GO:0046883)	1/12	0.0651855047955324	0.576501960089432	0	0	14.8809523809524	40.6327106228126	OSM	0
578	regulation of interleukin-2 biosynthetic process (GO:0045076)	1/12	0.0651855047955324	0.575504551853983	0	0	14.8809523809524	40.6327106228126	ZFP36	0
579	keratan sulfate catabolic process (GO:0042340)	1/12	0.0651855047955324	0.574510588897413	0	0	14.8809523809524	40.6327106228126	HEXB	0
580	regulation of interleukin-8 biosynthetic process (GO:0045414)	1/12	0.0651855047955324	0.573520053399314	0	0	14.8809523809524	40.6327106228126	TNF	0
581	negative regulation of leukocyte apoptotic process (GO:2000107)	1/12	0.0651855047955324	0.572532927661966	0	0	14.8809523809524	40.6327106228126	AXL	0
582	regulation of catabolic process (GO:0009894)	1/12	0.0651855047955324	0.571549194109282	0	0	14.8809523809524	40.6327106228126	FURIN	0
583	regulation of establishment of endothelial barrier (GO:1903140)	1/12	0.0651855047955324	0.570568835285767	0	0	14.8809523809524	40.6327106228126	TNF	0
584	nitrogen compound transport (GO:0071705)	2/75	0.0662381287283455	0.578789676199909	0	0	4.76190476190476	12.9261858056104	SLC38A1;SLC38A2	0
585	antigen processing and presentation of exogenous peptide antigen via MHC class I, TAP-dependent (GO:0002479)	2/76	0.0677868530570091	0.591309933589602	0	0	4.69924812030075	12.6474953503386	ITGB5;B2M	0
586	retinoid metabolic process (GO:0001523)	2/76	0.0677868530570091	0.590300872269484	0	0	4.69924812030075	12.6474953503386	APOE;DHRS3	0
587	purine ribonucleotide biosynthetic process (GO:0009152)	2/76	0.0677868530570091	0.589295248977713	0	0	4.69924812030075	12.6474953503386	MT-ATP6;MT-ATP8	0
588	regulation of actin cytoskeleton organization (GO:0032956)	2/76	0.0677868530570091	0.588293046173329	0	0	4.69924812030075	12.6474953503386	BST2;F11R	0
589	negative regulation of extrinsic apoptotic signaling pathway (GO:2001237)	2/77	0.0693475626177446	0.600815979691597	0	0	4.63821892393321	12.3776636314569	TNFAIP3;TNF	0
590	response to iron ion (GO:0010039)	1/13	0.0704235981481711	0.6091044429663	0	0	13.7362637362637	36.4454240524326	B2M	0
591	protein localization to endoplasmic reticulum (GO:0070972)	1/13	0.0704235981481711	0.608073809391061	0	0	13.7362637362637	36.4454240524326	PPP1R15A	0
592	negative regulation of macrophage derived foam cell differentiation (GO:0010745)	1/13	0.0704235981481711	0.607046657686009	0	0	13.7362637362637	36.4454240524326	NFKBIA	0
593	regulation of endothelial cell chemotaxis (GO:2001026)	1/13	0.0704235981481711	0.606022970236285	0	0	13.7362637362637	36.4454240524326	TMSB4X	0
594	regulation of nitric-oxide synthase biosynthetic process (GO:0051769)	1/13	0.0704235981481711	0.605002729545652	0	0	13.7362637362637	36.4454240524326	TLR2	0
595	regulation of necrotic cell death (GO:0010939)	1/13	0.0704235981481711	0.603985918235491	0	0	13.7362637362637	36.4454240524326	UBC	0
596	regulation of granulocyte chemotaxis (GO:0071622)	1/13	0.0704235981481711	0.602972519043821	0	0	13.7362637362637	36.4454240524326	CCL5	0
597	negative regulation of hemostasis (GO:1900047)	1/13	0.0704235981481711	0.601962514824317	0	0	13.7362637362637	36.4454240524326	APOE	0
598	prostanoid biosynthetic process (GO:0046457)	1/13	0.0704235981481711	0.600955888545346	0	0	13.7362637362637	36.4454240524326	CD74	0
599	regulation of lymphocyte activation (GO:0051249)	1/13	0.0704235981481711	0.59995262328901	0	0	13.7362637362637	36.4454240524326	CCL5	0
600	intestinal absorption (GO:0050892)	1/13	0.0704235981481711	0.598952702250195	0	0	13.7362637362637	36.4454240524326	F11R	0
601	negative regulation of hormone secretion (GO:0046888)	1/13	0.0704235981481711	0.597956108735636	0	0	13.7362637362637	36.4454240524326	OSM	0
602	positive regulation of ERAD pathway (GO:1904294)	1/13	0.0704235981481711	0.596962826162985	0	0	13.7362637362637	36.4454240524326	NFE2L2	0
603	triglyceride-rich lipoprotein particle remodeling (GO:0034370)	1/13	0.0704235981481711	0.595972838059896	0	0	13.7362637362637	36.4454240524326	APOE	0
604	renal absorption (GO:0070293)	1/13	0.0704235981481711	0.594986128063108	0	0	13.7362637362637	36.4454240524326	SGK1	0
605	chondroitin sulfate catabolic process (GO:0030207)	1/13	0.0704235981481711	0.594002679917549	0	0	13.7362637362637	36.4454240524326	HEXB	0
606	regulation of retinoic acid receptor signaling pathway (GO:0048385)	1/13	0.0704235981481711	0.593022477475441	0	0	13.7362637362637	36.4454240524326	DHRS3	0
607	positive regulation of endothelial cell chemotaxis (GO:2001028)	1/13	0.0704235981481711	0.592045504695415	0	0	13.7362637362637	36.4454240524326	TMSB4X	0
608	positive regulation of protein complex disassembly (GO:0043243)	1/13	0.0704235981481711	0.59107174564164	0	0	13.7362637362637	36.4454240524326	TNF	0
609	glomerular visceral epithelial cell differentiation (GO:0072112)	1/13	0.0704235981481711	0.590101184482951	0	0	13.7362637362637	36.4454240524326	IQGAP1	0
610	regulation of macrophage differentiation (GO:0045649)	1/13	0.0704235981481711	0.589133805491995	0	0	13.7362637362637	36.4454240524326	C1QC	0
611	regulation of cAMP metabolic process (GO:0030814)	1/13	0.0704235981481711	0.588169593044382	0	0	13.7362637362637	36.4454240524326	CXCL10	0
612	high-density lipoprotein particle assembly (GO:0034380)	1/13	0.0704235981481711	0.587208531617838	0	0	13.7362637362637	36.4454240524326	APOE	0
613	amyloid precursor protein metabolic process (GO:0042982)	1/13	0.0704235981481711	0.586250605791382	0	0	13.7362637362637	36.4454240524326	APOE	0
614	leukocyte differentiation (GO:0002521)	1/13	0.0704235981481711	0.58529580024449	0	0	13.7362637362637	36.4454240524326	AXL	0
615	antigen processing and presentation of exogenous peptide antigen via MHC class I (GO:0042590)	2/79	0.0725042190859864	0.601608178854941	0	0	4.52079566003617	11.863067470729	ITGB5;B2M	0
616	regulation of transcription from RNA polymerase II promoter in response to hypoxia (GO:0061418)	2/79	0.0725042190859864	0.600631542200955	0	0	4.52079566003617	11.863067470729	UBC;NFE2L2	0
617	negative regulation of cell communication (GO:0010648)	2/79	0.0725042190859864	0.599658071305978	0	0	4.52079566003617	11.863067470729	AXL;OSM	0
618	negative regulation of inflammatory response (GO:0050728)	2/79	0.0725042190859864	0.598687750802247	0	0	4.52079566003617	11.863067470729	TNFAIP3;APOE	0
619	activation of cysteine-type endopeptidase activity involved in apoptotic process (GO:0006919)	2/80	0.0740998108387345	0.610874531034026	0	0	4.46428571428571	11.6175995511918	HSPE1;TNF	0
620	negative regulation of hydrogen peroxide-induced cell death (GO:1903206)	1/14	0.0756326016545758	0.622505106844033	0	0	12.7551020408163	32.9319878818399	NFE2L2	0
621	cellular response to osmotic stress (GO:0071470)	1/14	0.0756326016545758	0.621502683161514	0	0	12.7551020408163	32.9319878818399	ZFP36L1	0
622	neutrophil activation (GO:0042119)	1/14	0.0756326016545758	0.620503482706271	0	0	12.7551020408163	32.9319878818399	CCL5	0
623	positive regulation of cardiac muscle cell proliferation (GO:0060045)	1/14	0.0756326016545758	0.619507489957143	0	0	12.7551020408163	32.9319878818399	PIM1	0
624	positive regulation of cell adhesion mediated by integrin (GO:0033630)	1/14	0.0756326016545758	0.618514689492468	0	0	12.7551020408163	32.9319878818399	CCL5	0
625	positive regulation of osteoclast differentiation (GO:0045672)	1/14	0.0756326016545758	0.61752506598928	0	0	12.7551020408163	32.9319878818399	TNF	0
626	regulation of lipase activity (GO:0060191)	1/14	0.0756326016545758	0.616538604222524	0	0	12.7551020408163	32.9319878818399	FURIN	0
627	positive regulation of vascular smooth muscle cell proliferation (GO:1904707)	1/14	0.0756326016545758	0.615555289064275	0	0	12.7551020408163	32.9319878818399	JUN	0
628	fatty acid transport (GO:0015908)	1/14	0.0756326016545758	0.614575105482962	0	0	12.7551020408163	32.9319878818399	APOE	0
629	regulation of secretion (GO:0051046)	1/14	0.0756326016545758	0.613598038542608	0	0	12.7551020408163	32.9319878818399	SGK1	0
630	negative regulation of intrinsic apoptotic signaling pathway by p53 class mediator (GO:1902254)	1/14	0.0756326016545758	0.612624073402064	0	0	12.7551020408163	32.9319878818399	CD74	0
631	positive regulation of purine nucleotide metabolic process (GO:1900544)	1/14	0.0756326016545758	0.611653195314263	0	0	12.7551020408163	32.9319878818399	CXCL10	0
632	regulation of protein modification by small protein conjugation or removal (GO:1903320)	1/14	0.0756326016545758	0.610685389625475	0	0	12.7551020408163	32.9319878818399	EGR1	0
633	negative regulation of secretion (GO:0051048)	1/14	0.0756326016545758	0.609720641774566	0	0	12.7551020408163	32.9319878818399	CD74	0
634	positive regulation of transporter activity (GO:0032411)	1/14	0.0756326016545758	0.608758937292272	0	0	12.7551020408163	32.9319878818399	SGK1	0
635	regulation of lymphocyte differentiation (GO:0045619)	1/14	0.0756326016545758	0.607800261800473	0	0	12.7551020408163	32.9319878818399	ZFP36L1	0
636	positive regulation of mitochondrial fission (GO:0090141)	1/14	0.0756326016545758	0.606844601011478	0	0	12.7551020408163	32.9319878818399	DDHD1	0
637	regulation of defense response to virus (GO:0050688)	1/14	0.0756326016545758	0.605891940727316	0	0	12.7551020408163	32.9319878818399	TNFAIP3	0
638	negative regulation of biomineral tissue development (GO:0070168)	1/14	0.0756326016545758	0.604942266839029	0	0	12.7551020408163	32.9319878818399	CCL3	0
639	positive regulation of interleukin-8 secretion (GO:2000484)	1/14	0.0756326016545758	0.603995565325978	0	0	12.7551020408163	32.9319878818399	TLR2	0
640	RNA transport (GO:0050658)	2/81	0.075706677472011	0.603642461155738	0	0	4.40917107583774	11.3795807440877	ZFP36;ZFP36L1	0
641	positive regulation of stress-activated MAPK cascade (GO:0032874)	2/81	0.075706677472011	0.602700741247538	0	0	4.40917107583774	11.3795807440877	GADD45B;GADD45G	0
642	ERBB signaling pathway (GO:0038127)	2/81	0.075706677472011	0.601761955046218	0	0	4.40917107583774	11.3795807440877	UBC;IQGAP1	0
643	NIK/NF-kappaB signaling (GO:0038061)	2/81	0.075706677472011	0.600826088864187	0	0	4.40917107583774	11.3795807440877	UBC;MALT1	0
644	negative regulation of MAPK cascade (GO:0043409)	2/81	0.075706677472011	0.59989312909887	0	0	4.40917107583774	11.3795807440877	RGS2;APOE	0
645	negative regulation of defense response (GO:0031348)	2/81	0.075706677472011	0.59896306223205	0	0	4.40917107583774	11.3795807440877	TNFAIP3;APOE	0
646	positive regulation of binding (GO:0051099)	2/82	0.0773246453637864	0.610816819336536	0	0	4.35540069686411	11.1487044718155	APOE;B2M	0
647	protein catabolic process (GO:0030163)	2/82	0.0773246453637864	0.609872743881611	0	0	4.35540069686411	11.1487044718155	APOE;CTSD	0
648	negative regulation of cell death (GO:0060548)	2/82	0.0773246453637864	0.608931582239818	0	0	4.35540069686411	11.1487044718155	GPNMB;APOE	0
649	regulation of anatomical structure morphogenesis (GO:0022603)	2/83	0.0789535424424195	0.620801120313816	0	0	4.30292598967298	10.9246801628461	GPNMB;TNFAIP3	0
650	negative regulation of binding (GO:0051100)	2/83	0.0789535424424195	0.61984604166718	0	0	4.30292598967298	10.9246801628461	NFKBIA;JUN	0
651	negative regulation of cellular process (GO:0048523)	6/535	0.0802096598203778	0.62874023665651	0	0	2.00267022696929	5.05295992935512	BST2;GPNMB;BHLHE40;OSM;SKIL;CBFA2T3	0
652	negative regulation of signaling (GO:0023057)	2/84	0.0805931981810202	0.630777745886114	0	0	4.25170068027211	10.7072322399839	AXL;OSM	0
653	negative regulation of neuron death (GO:1901215)	2/84	0.0805931981810202	0.629811776903134	0	0	4.25170068027211	10.7072322399839	GPNMB;APOE	0
654	positive regulation of peptidyl-serine phosphorylation (GO:0033138)	2/84	0.0805931981810202	0.628848761953741	0	0	4.25170068027211	10.7072322399839	OSM;TNF	0
655	response to cholesterol (GO:0070723)	1/15	0.0808126753410127	0.62959859887815	0	0	11.9047619047619	29.9478744372147	CCL3	0
656	myeloid cell development (GO:0061515)	1/15	0.0808126753410127	0.628638844916445	0	0	11.9047619047619	29.9478744372147	TLR2	0
657	regulation of protein homooligomerization (GO:0032462)	1/15	0.0808126753410127	0.627682012580195	0	0	11.9047619047619	29.9478744372147	APOE	0
658	regulation of macrophage chemotaxis (GO:0010758)	1/15	0.0808126753410127	0.626728088548918	0	0	11.9047619047619	29.9478744372147	CCL5	0
659	negative regulation of signal transduction by p53 class mediator (GO:1901797)	1/15	0.0808126753410127	0.625777059582986	0	0	11.9047619047619	29.9478744372147	CD74	0
660	negative regulation of platelet activation (GO:0010544)	1/15	0.0808126753410127	0.624828912523012	0	0	11.9047619047619	29.9478744372147	APOE	0
661	negative regulation of cytokine production involved in immune response (GO:0002719)	1/15	0.0808126753410127	0.623883634289241	0	0	11.9047619047619	29.9478744372147	TNF	0
662	negative regulation of coagulation (GO:0050819)	1/15	0.0808126753410127	0.622941211880949	0	0	11.9047619047619	29.9478744372147	APOE	0
663	regulation of protein complex disassembly (GO:0043244)	1/15	0.0808126753410127	0.622001632375849	0	0	11.9047619047619	29.9478744372147	TNF	0
664	toll-like receptor 4 signaling pathway (GO:0034142)	1/15	0.0808126753410127	0.6210648829295	0	0	11.9047619047619	29.9478744372147	TNIP3	0
665	cytoplasmic sequestering of protein (GO:0051220)	1/15	0.0808126753410127	0.620130950774719	0	0	11.9047619047619	29.9478744372147	NFKBIA	0
666	regulation of peptide secretion (GO:0002791)	1/15	0.0808126753410127	0.619199823221003	0	0	11.9047619047619	29.9478744372147	CD74	0
667	nitric oxide mediated signal transduction (GO:0007263)	1/15	0.0808126753410127	0.618271487653955	0	0	11.9047619047619	29.9478744372147	APOE	0
668	negative regulation of lipid catabolic process (GO:0050995)	1/15	0.0808126753410127	0.617345931534713	0	0	11.9047619047619	29.9478744372147	TNF	0
669	positive regulation of phosphoprotein phosphatase activity (GO:0032516)	1/15	0.0808126753410127	0.616423142399384	0	0	11.9047619047619	29.9478744372147	PPP1R15A	0
670	regulation of peptidyl-tyrosine phosphorylation (GO:0050730)	2/86	0.0839041112548834	0.639048775721896	0	0	4.15282392026578	10.2910326613932	CD74;OSM	0
671	regulation of type I interferon production (GO:0032479)	2/86	0.0839041112548834	0.638096393045708	0	0	4.15282392026578	10.2910326613932	UBC;TNFAIP3	0
672	regulation of peptidyl-serine phosphorylation (GO:0033135)	2/87	0.0855750351868751	0.649835423450333	0	0	4.10509031198686	10.0917967298204	OSM;TNF	0
673	postsynaptic membrane organization (GO:0001941)	1/16	0.0859639784104222	0.651818992315579	0	0	11.1607142857143	27.3864612295306	APOE	0
674	regulation of steroid metabolic process (GO:0019218)	1/16	0.0859639784104222	0.650851901822529	0	0	11.1607142857143	27.3864612295306	APOE	0
675	dendritic cell chemotaxis (GO:0002407)	1/16	0.0859639784104222	0.649887676782792	0	0	11.1607142857143	27.3864612295306	CCL5	0
676	positive regulation of cyclic nucleotide metabolic process (GO:0030801)	1/16	0.0859639784104222	0.648926304479859	0	0	11.1607142857143	27.3864612295306	CXCL10	0
677	positive regulation of cardiac muscle tissue growth (GO:0055023)	1/16	0.0859639784104222	0.647967772272355	0	0	11.1607142857143	27.3864612295306	PIM1	0
678	positive regulation of nitric-oxide synthase activity (GO:0051000)	1/16	0.0859639784104222	0.647012067593488	0	0	11.1607142857143	27.3864612295306	APOE	0
679	leukocyte tethering or rolling (GO:0050901)	1/16	0.0859639784104222	0.646059177950493	0	0	11.1607142857143	27.3864612295306	TNF	0
680	hyaluronan catabolic process (GO:0030214)	1/16	0.0859639784104222	0.645109090924095	0	0	11.1607142857143	27.3864612295306	HEXB	0
681	activation of NF-kappaB-inducing kinase activity (GO:0007250)	1/16	0.0859639784104222	0.644161794167966	0	0	11.1607142857143	27.3864612295306	MALT1	0
682	regulation of stem cell proliferation (GO:0072091)	1/16	0.0859639784104222	0.643217275408189	0	0	11.1607142857143	27.3864612295306	ZFP36L1	0
683	positive regulation of G1/S transition of mitotic cell cycle (GO:1900087)	1/16	0.0859639784104222	0.64227552244273	0	0	11.1607142857143	27.3864612295306	AIF1	0
684	negative regulation of steroid biosynthetic process (GO:0010894)	1/16	0.0859639784104222	0.641336523140913	0	0	11.1607142857143	27.3864612295306	APOE	0
685	regulation of necroptotic process (GO:0060544)	1/16	0.0859639784104222	0.640400265442897	0	0	11.1607142857143	27.3864612295306	UBC	0
686	positive regulation of mRNA processing (GO:0050685)	1/16	0.0859639784104222	0.639466737359161	0	0	11.1607142857143	27.3864612295306	TRA2B	0
687	leukocyte adhesion to vascular endothelial cell (GO:0061756)	1/16	0.0859639784104222	0.638535926969992	0	0	11.1607142857143	27.3864612295306	TNF	0
688	regulation of bicellular tight junction assembly (GO:2000810)	1/16	0.0859639784104222	0.637607822424978	0	0	11.1607142857143	27.3864612295306	TNF	0
689	negative regulation of transcription regulatory region DNA binding (GO:2000678)	1/16	0.0859639784104222	0.636682411942503	0	0	11.1607142857143	27.3864612295306	TMSB4X	0
690	ruffle organization (GO:0031529)	1/16	0.0859639784104222	0.635759683809253	0	0	11.1607142857143	27.3864612295306	AIF1	0
691	neurotransmitter transport (GO:0006836)	1/16	0.0859639784104222	0.634839626379717	0	0	11.1607142857143	27.3864612295306	SLC38A1	0
692	positive regulation of myotube differentiation (GO:0010831)	1/16	0.0859639784104222	0.6339222280757	0	0	11.1607142857143	27.3864612295306	MMP14	0
693	positive regulation of response to endoplasmic reticulum stress (GO:1905898)	1/16	0.0859639784104222	0.633007477385837	0	0	11.1607142857143	27.3864612295306	PPP1R15A	0
694	positive regulation of DNA-templated transcription, initiation (GO:2000144)	1/16	0.0859639784104222	0.632095362865108	0	0	11.1607142857143	27.3864612295306	JUN	0
695	calcium ion homeostasis (GO:0055074)	2/88	0.0872560509312523	0.640672845902418	0	0	4.05844155844156	9.89816708058736	CCL5;CCL3	0
696	regulation of proteasomal ubiquitin-dependent protein catabolic process (GO:0032434)	2/89	0.0889469955693568	0.652150170101189	0	0	4.01284109149278	9.70993034536133	TRIB1;CBFA2T3	0
697	divalent metal ion transport (GO:0070838)	2/89	0.0889469955693568	0.651214517059437	0	0	4.01284109149278	9.70993034536133	CCL5;CCL3	0
698	positive regulation of protein complex assembly (GO:0031334)	2/89	0.0889469955693568	0.65028154497196	0	0	4.01284109149278	9.70993034536133	JUN;TNF	0
699	receptor-mediated endocytosis (GO:0006898)	3/189	0.0899595176951751	0.65674308840984	0	0	2.83446712018141	6.82651789464485	STAB1;APOE;CXCL16	0
700	regulation of neuron apoptotic process (GO:0043523)	2/90	0.0906477075873719	0.660821788311941	0	0	3.96825396825397	9.5268834552083	CCL3;APOE	0
701	regulation of protein sumoylation (GO:0033233)	1/17	0.0910866691723313	0.663074568882178	0	0	10.5042016806723	25.1674770717576	EGR1	0
702	3'-UTR-mediated mRNA stabilization (GO:0070935)	1/17	0.0910866691723313	0.662130018214254	0	0	10.5042016806723	25.1674770717576	ZFP36	0
703	high-density lipoprotein particle remodeling (GO:0034375)	1/17	0.0910866691723313	0.661188154745955	0	0	10.5042016806723	25.1674770717576	APOE	0
704	regulation of tissue remodeling (GO:0034103)	1/17	0.0910866691723313	0.660248967026146	0	0	10.5042016806723	25.1674770717576	GPNMB	0
705	reverse cholesterol transport (GO:0043691)	1/17	0.0910866691723313	0.659312443668662	0	0	10.5042016806723	25.1674770717576	APOE	0
706	regulation of toll-like receptor 4 signaling pathway (GO:0034143)	1/17	0.0910866691723313	0.658378573351851	0	0	10.5042016806723	25.1674770717576	TNFAIP3	0
707	response to purine-containing compound (GO:0014074)	1/17	0.0910866691723313	0.657447344818114	0	0	10.5042016806723	25.1674770717576	JUN	0
708	macrophage activation (GO:0042116)	1/17	0.0910866691723313	0.656518746873456	0	0	10.5042016806723	25.1674770717576	AIF1	0
709	negative regulation of B cell activation (GO:0050869)	1/17	0.0910866691723313	0.655592768387033	0	0	10.5042016806723	25.1674770717576	TNFAIP3	0
710	positive regulation of striated muscle cell differentiation (GO:0051155)	1/17	0.0910866691723313	0.654669398290713	0	0	10.5042016806723	25.1674770717576	MMP14	0
711	positive regulation of response to biotic stimulus (GO:0002833)	1/17	0.0910866691723313	0.653748625578631	0	0	10.5042016806723	25.1674770717576	LY86	0
712	positive regulation by host of viral transcription (GO:0043923)	1/17	0.0910866691723313	0.652830439306751	0	0	10.5042016806723	25.1674770717576	JUN	0
713	negative regulation of interleukin-8 production (GO:0032717)	1/17	0.0910866691723313	0.651914828592436	0	0	10.5042016806723	25.1674770717576	TMSB4X	0
714	positive chemotaxis (GO:0050918)	1/17	0.0910866691723313	0.651001782614015	0	0	10.5042016806723	25.1674770717576	GPNMB	0
715	viral entry into host cell (GO:0046718)	1/17	0.0910866691723313	0.650091290610359	0	0	10.5042016806723	25.1674770717576	AXL	0
716	positive regulation of cellular protein catabolic process (GO:1903364)	1/17	0.0910866691723313	0.649183341880456	0	0	10.5042016806723	25.1674770717576	APOE	0
717	negative regulation of cellular carbohydrate metabolic process (GO:0010677)	1/17	0.0910866691723313	0.648277925782994	0	0	10.5042016806723	25.1674770717576	CBFA2T3	0
718	protein tetramerization (GO:0051262)	2/91	0.092358027011012	0.656410879996092	0	0	3.92464678178964	9.34883303244224	CD74;CCL5	0
719	regulation of JNK cascade (GO:0046328)	2/91	0.092358027011012	0.655497930232537	0	0	3.92464678178964	9.34883303244224	GADD45B;GADD45G	0
720	regulation of cardiac muscle cell proliferation (GO:0060043)	1/18	0.0961809050976452	0.68168216487956	0	0	9.92063492063492	23.2294090547721	PIM1	0
721	regulation of amyloid-beta formation (GO:1902003)	1/18	0.0961809050976452	0.680736697244498	0	0	9.92063492063492	23.2294090547721	APOE	0
722	actin filament polymerization (GO:0030041)	1/18	0.0961809050976452	0.679793848633356	0	0	9.92063492063492	23.2294090547721	AIF1	0
723	regulation of lipid catabolic process (GO:0050994)	1/18	0.0961809050976452	0.678853608178815	0	0	9.92063492063492	23.2294090547721	TNF	0
724	negative regulation of osteoclast differentiation (GO:0045671)	1/18	0.0961809050976452	0.677915965073596	0	0	9.92063492063492	23.2294090547721	CCL3	0
725	glucan biosynthetic process (GO:0009250)	1/18	0.0961809050976452	0.676980908570046	0	0	9.92063492063492	23.2294090547721	UBC	0
726	maintenance of protein localization in organelle (GO:0072595)	1/18	0.0961809050976452	0.676048427979729	0	0	9.92063492063492	23.2294090547721	HK2	0
727	glycogen biosynthetic process (GO:0005978)	1/18	0.0961809050976452	0.675118512673017	0	0	9.92063492063492	23.2294090547721	UBC	0
728	regulation of cAMP-mediated signaling (GO:0043949)	1/18	0.0961809050976452	0.674191152078686	0	0	9.92063492063492	23.2294090547721	CXCL10	0
729	negative regulation of oxidative stress-induced intrinsic apoptotic signaling pathway (GO:1902176)	1/18	0.0961809050976452	0.673266335683516	0	0	9.92063492063492	23.2294090547721	NFE2L2	0
730	positive regulation of cyclic nucleotide biosynthetic process (GO:0030804)	1/18	0.0961809050976452	0.672344053031895	0	0	9.92063492063492	23.2294090547721	APOE	0
731	regulation of peptidase activity (GO:0052547)	1/18	0.0961809050976452	0.671424293725422	0	0	9.92063492063492	23.2294090547721	FURIN	0
732	anion homeostasis (GO:0055081)	1/18	0.0961809050976452	0.670507047422518	0	0	9.92063492063492	23.2294090547721	APOE	0
733	regulation of oxidative stress-induced intrinsic apoptotic signaling pathway (GO:1902175)	1/18	0.0961809050976452	0.66959230383804	0	0	9.92063492063492	23.2294090547721	NFE2L2	0
734	response to organophosphorus (GO:0046683)	1/18	0.0961809050976452	0.668680052742893	0	0	9.92063492063492	23.2294090547721	JUN	0
735	negative regulation of protein dephosphorylation (GO:0035308)	1/18	0.0961809050976452	0.667770283963651	0	0	9.92063492063492	23.2294090547721	PPP1R15A	0
736	prostaglandin biosynthetic process (GO:0001516)	1/18	0.0961809050976452	0.666862987382179	0	0	9.92063492063492	23.2294090547721	CD74	0
737	positive regulation of cell differentiation (GO:0045597)	3/195	0.0965681423513359	0.668639389984894	0	0	2.74725274725275	6.42172082824112	ZFP36;JUN;ZFP36L1	0
738	regulation of B cell activation (GO:0050864)	2/96	0.101048235998279	0.698711583061269	0	0	3.72023809523809	8.52737087800042	TNFAIP3;ZFP36L1	0
739	regulation of mitotic spindle assembly (GO:1901673)	1/19	0.101246842797534	0.699137535582969	0	0	9.3984962406015	21.524377403461	PMEPA1	0
740	primary alcohol metabolic process (GO:0034308)	1/19	0.101246842797534	0.698192755129479	0	0	9.3984962406015	21.524377403461	DHRS3	0
741	error-free translesion synthesis (GO:0070987)	1/19	0.101246842797534	0.697250524690707	0	0	9.3984962406015	21.524377403461	UBC	0
742	negative regulation of cell junction assembly (GO:1901889)	1/19	0.101246842797534	0.696310833956623	0	0	9.3984962406015	21.524377403461	TNF	0
743	macromolecule biosynthetic process (GO:0009059)	1/19	0.101246842797534	0.695373672672697	0	0	9.3984962406015	21.524377403461	TNF	0
744	positive regulation of heart contraction (GO:0045823)	1/19	0.101246842797534	0.694439030639535	0	0	9.3984962406015	21.524377403461	RGS2	0
745	regulation of platelet activation (GO:0010543)	1/19	0.101246842797534	0.693506897712502	0	0	9.3984962406015	21.524377403461	APOE	0
746	regulation of long-term synaptic potentiation (GO:1900271)	1/19	0.101246842797534	0.69257726380136	0	0	9.3984962406015	21.524377403461	APOE	0
747	positive regulation of phospholipase activity (GO:0010518)	1/19	0.101246842797534	0.691650118869899	0	0	9.3984962406015	21.524377403461	CCL5	0
748	positive regulation of STAT cascade (GO:1904894)	1/19	0.101246842797534	0.690725452935581	0	0	9.3984962406015	21.524377403461	CCL5	0
749	positive regulation of pri-miRNA transcription from RNA polymerase II promoter (GO:1902895)	1/19	0.101246842797534	0.689803256069178	0	0	9.3984962406015	21.524377403461	JUN	0
750	regulation of myotube differentiation (GO:0010830)	1/19	0.101246842797534	0.688883518394419	0	0	9.3984962406015	21.524377403461	MMP14	0
751	regulation of heterotypic cell-cell adhesion (GO:0034114)	1/19	0.101246842797534	0.687966230087635	0	0	9.3984962406015	21.524377403461	TNF	0
752	Rac protein signal transduction (GO:0016601)	1/19	0.101246842797534	0.687051381377413	0	0	9.3984962406015	21.524377403461	AIF1	0
753	positive regulation of oxidoreductase activity (GO:0051353)	1/19	0.101246842797534	0.686138962544242	0	0	9.3984962406015	21.524377403461	TNF	0
754	positive regulation of toll-like receptor signaling pathway (GO:0034123)	1/19	0.101246842797534	0.685228963920178	0	0	9.3984962406015	21.524377403461	TLR2	0
755	negative regulation of lipid metabolic process (GO:0045833)	1/19	0.101246842797534	0.684321375888496	0	0	9.3984962406015	21.524377403461	TNF	0
756	regulation of mitochondrial fission (GO:0090140)	1/19	0.101246842797534	0.683416188883352	0	0	9.3984962406015	21.524377403461	DDHD1	0
757	protein heterotetramerization (GO:0051290)	1/19	0.101246842797534	0.682513393389451	0	0	9.3984962406015	21.524377403461	CD74	0
758	regulation of transcription factor import into nucleus (GO:0042990)	1/19	0.101246842797534	0.681612979941707	0	0	9.3984962406015	21.524377403461	NFKBIA	0
759	response to interferon-beta (GO:0035456)	1/19	0.101246842797534	0.68071493912492	0	0	9.3984962406015	21.524377403461	BST2	0
760	positive regulation of neuron apoptotic process (GO:0043525)	1/19	0.101246842797534	0.67981926157344	0	0	9.3984962406015	21.524377403461	CCL3	0
761	regulation of cell death (GO:0010941)	2/97	0.102812920384435	0.689427506861723	0	0	3.68188512518409	8.37571520318571	JUN;CCL5	0
762	epithelial cell differentiation (GO:0030855)	2/97	0.102812920384435	0.688522746354031	0	0	3.68188512518409	8.37571520318571	MAF;CTSB	0
763	cellular metal ion homeostasis (GO:0006875)	2/97	0.102812920384435	0.687620357433514	0	0	3.68188512518409	8.37571520318571	CCL5;CCL3	0
764	mRNA metabolic process (GO:0016071)	2/98	0.104586132284929	0.698564179384809	0	0	3.64431486880466	8.22793117594238	ZFP36;RNASE4	0
765	cellular response to organonitrogen compound (GO:0071417)	2/98	0.104586132284929	0.697651023594763	0	0	3.64431486880466	8.22793117594238	EGR1;ZFP36L1	0
766	negative regulation of innate immune response (GO:0045824)	1/20	0.106284638015436	0.708055493202052	0	0	8.92857142857143	20.0145939237007	TNFAIP3	0
767	positive regulation of interleukin-2 production (GO:0032743)	1/20	0.106284638015436	0.707132343927995	0	0	8.92857142857143	20.0145939237007	MALT1	0
768	regulation of toll-like receptor signaling pathway (GO:0034121)	1/20	0.106284638015436	0.706211598688505	0	0	8.92857142857143	20.0145939237007	TLR2	0
769	positive regulation of dendritic spine development (GO:0060999)	1/20	0.106284638015436	0.705293248105035	0	0	8.92857142857143	20.0145939237007	APOE	0
770	regulation of lipoprotein lipase activity (GO:0051004)	1/20	0.106284638015436	0.704377282847756	0	0	8.92857142857143	20.0145939237007	FURIN	0
771	endoplasmic reticulum mannose trimming (GO:1904380)	1/20	0.106284638015436	0.703463693635242	0	0	8.92857142857143	20.0145939237007	UBC	0
772	embryonic digestive tract development (GO:0048566)	1/20	0.106284638015436	0.70255247123416	0	0	8.92857142857143	20.0145939237007	TNF	0
773	error-prone translesion synthesis (GO:0042276)	1/20	0.106284638015436	0.701643606458955	0	0	8.92857142857143	20.0145939237007	UBC	0
774	regulation of cholesterol transport (GO:0032374)	1/20	0.106284638015436	0.70073709017154	0	0	8.92857142857143	20.0145939237007	APOE	0
775	negative regulation of response to biotic stimulus (GO:0002832)	1/20	0.106284638015436	0.699832913280996	0	0	8.92857142857143	20.0145939237007	TRIB1	0
776	negative regulation of interferon-gamma production (GO:0032689)	1/20	0.106284638015436	0.698931066743263	0	0	8.92857142857143	20.0145939237007	AXL	0
777	entrainment of circadian clock by photoperiod (GO:0043153)	1/20	0.106284638015436	0.698031541560839	0	0	8.92857142857143	20.0145939237007	BHLHE40	0
778	positive regulation of gene silencing by miRNA (GO:2000637)	1/20	0.106284638015436	0.697134328782483	0	0	8.92857142857143	20.0145939237007	ZFP36	0
779	glial cell development (GO:0021782)	1/20	0.106284638015436	0.696239419502916	0	0	8.92857142857143	20.0145939237007	TLR2	0
780	positive regulation of cell growth (GO:0030307)	2/99	0.106367723010302	0.695890372463552	0	0	3.60750360750361	8.08388565390481	MMP14;CXCL16	0
781	regulation of insulin secretion (GO:0050796)	2/99	0.106367723010302	0.694999347658861	0	0	3.60750360750361	8.08388565390481	CCL5;TNF	0
782	hyaluronan metabolic process (GO:0030212)	1/21	0.111294445711692	0.72626030238717	0	0	8.50340136054422	18.6698633138116	HEXB	0
783	positive regulation of transcription from RNA polymerase II promoter involved in cellular response to chemical stimulus (GO:1901522)	1/21	0.111294445711692	0.725332766879651	0	0	8.50340136054422	18.6698633138116	NFE2L2	0
784	dendritic cell differentiation (GO:0097028)	1/21	0.111294445711692	0.724407597534141	0	0	8.50340136054422	18.6698633138116	AXL	0
785	response to nicotine (GO:0035094)	1/21	0.111294445711692	0.723484785307983	0	0	8.50340136054422	18.6698633138116	TNF	0
786	negative regulation of viral process (GO:0048525)	1/21	0.111294445711692	0.722564321204538	0	0	8.50340136054422	18.6698633138116	ZFP36	0
787	positive regulation of leukocyte cell-cell adhesion (GO:1903039)	1/21	0.111294445711692	0.721646196272893	0	0	8.50340136054422	18.6698633138116	TNF	0
788	cortical actin cytoskeleton organization (GO:0030866)	1/21	0.111294445711692	0.720730401607572	0	0	8.50340136054422	18.6698633138116	TNF	0
789	cellular response to alkaloid (GO:0071312)	1/21	0.111294445711692	0.719816928348247	0	0	8.50340136054422	18.6698633138116	TNF	0
790	positive regulation of lipid metabolic process (GO:0045834)	1/21	0.111294445711692	0.718905767679452	0	0	8.50340136054422	18.6698633138116	APOE	0
791	regulation of cardiac muscle hypertrophy (GO:0010611)	1/21	0.111294445711692	0.717996910830299	0	0	8.50340136054422	18.6698633138116	RGS2	0
792	photoperiodism (GO:0009648)	1/21	0.111294445711692	0.717090349074201	0	0	8.50340136054422	18.6698633138116	BHLHE40	0
793	negative regulation of cytokine biosynthetic process (GO:0042036)	1/21	0.111294445711692	0.716186073728584	0	0	8.50340136054422	18.6698633138116	ZFP36	0
794	ERK1 and ERK2 cascade (GO:0070371)	1/21	0.111294445711692	0.715284076154618	0	0	8.50340136054422	18.6698633138116	ZFP36L1	0
795	regulation of macrophage activation (GO:0043030)	1/21	0.111294445711692	0.714384347756939	0	0	8.50340136054422	18.6698633138116	CD74	0
796	establishment of endothelial barrier (GO:0061028)	1/21	0.111294445711692	0.713486879983375	0	0	8.50340136054422	18.6698633138116	F11R	0
797	cellular divalent inorganic cation homeostasis (GO:0072503)	2/102	0.111761302174158	0.715580834372305	0	0	3.50140056022409	7.67293386757276	CCL5;CCL3	0
798	regulation of protein ubiquitination (GO:0031396)	2/102	0.111761302174158	0.714684116534746	0	0	3.50140056022409	7.67293386757276	TNFAIP3;MALT1	0
799	regulation of kinase activity (GO:0043549)	2/102	0.111761302174158	0.713789643297531	0	0	3.50140056022409	7.67293386757276	CD74;AXL	0
800	regulation of calcium ion import (GO:0090279)	1/22	0.116276419918292	0.741698213553802	0	0	8.11688311688312	17.4657872745278	CCL3	0
801	positive regulation of protein autophosphorylation (GO:0031954)	1/22	0.116276419918292	0.740772248243498	0	0	8.11688311688312	17.4657872745278	GPNMB	0
802	acylglycerol homeostasis (GO:0055090)	1/22	0.116276419918292	0.739848592073618	0	0	8.11688311688312	17.4657872745278	APOE	0
803	cellular response to hexose stimulus (GO:0071331)	1/22	0.116276419918292	0.738927236417238	0	0	8.11688311688312	17.4657872745278	TRA2B	0
804	negative regulation of nervous system development (GO:0051961)	1/22	0.116276419918292	0.73800817269035	0	0	8.11688311688312	17.4657872745278	TLR2	0
805	negative regulation of GTPase activity (GO:0034260)	1/22	0.116276419918292	0.737091392351605	0	0	8.11688311688312	17.4657872745278	F11R	0
806	negative regulation of cell cycle G1/S phase transition (GO:1902807)	1/22	0.116276419918292	0.736176886902037	0	0	8.11688311688312	17.4657872745278	GPNMB	0
807	positive regulation of RNA splicing (GO:0033120)	1/22	0.116276419918292	0.73526464788481	0	0	8.11688311688312	17.4657872745278	TRA2B	0
808	regulation of bone resorption (GO:0045124)	1/22	0.116276419918292	0.734354666884953	0	0	8.11688311688312	17.4657872745278	TNFAIP3	0
809	negative regulation of actin filament polymerization (GO:0030837)	1/22	0.116276419918292	0.7334469355291	0	0	8.11688311688312	17.4657872745278	TMSB4X	0
810	positive regulation of phosphatase activity (GO:0010922)	1/22	0.116276419918292	0.732541445485237	0	0	8.11688311688312	17.4657872745278	PPP1R15A	0
811	nucleotide-excision repair, DNA duplex unwinding (GO:0000717)	1/22	0.116276419918292	0.731638188462444	0	0	8.11688311688312	17.4657872745278	UBC	0
812	mRNA transport (GO:0051028)	2/105	0.117225069495715	0.736698928123933	0	0	3.40136054421769	7.29135891553153	ZFP36;ZFP36L1	0
813	positive regulation of ATP metabolic process (GO:1903580)	1/23	0.121230713879095	0.760935218849968	0	0	7.7639751552795	16.3824520388744	TMSB4X	0
814	regulation of protein oligomerization (GO:0032459)	1/23	0.121230713879095	0.760000408998801	0	0	7.7639751552795	16.3824520388744	APOE	0
815	cholesterol efflux (GO:0033344)	1/23	0.121230713879095	0.759067893159538	0	0	7.7639751552795	16.3824520388744	APOE	0
816	nucleotide-excision repair, DNA gap filling (GO:0006297)	1/23	0.121230713879095	0.758137662898313	0	0	7.7639751552795	16.3824520388744	UBC	0
817	negative regulation of signal transduction in absence of ligand (GO:1901099)	1/23	0.121230713879095	0.75720970982255	0	0	7.7639751552795	16.3824520388744	TNF	0
818	positive regulation of ERBB signaling pathway (GO:1901186)	1/23	0.121230713879095	0.756284025580713	0	0	7.7639751552795	16.3824520388744	UBC	0
819	glycolytic process (GO:0006096)	1/23	0.121230713879095	0.755360601862056	0	0	7.7639751552795	16.3824520388744	HK2	0
820	negative regulation of extrinsic apoptotic signaling pathway in absence of ligand (GO:2001240)	1/23	0.121230713879095	0.75443943039637	0	0	7.7639751552795	16.3824520388744	TNF	0
821	protein K48-linked deubiquitination (GO:0071108)	1/23	0.121230713879095	0.753520502953744	0	0	7.7639751552795	16.3824520388744	TNFAIP3	0
822	negative regulation of transcription factor import into nucleus (GO:0042992)	1/23	0.121230713879095	0.752603811344311	0	0	7.7639751552795	16.3824520388744	NFKBIA	0
823	nucleotide-excision repair, DNA damage recognition (GO:0000715)	1/23	0.121230713879095	0.751689347418012	0	0	7.7639751552795	16.3824520388744	UBC	0
824	regulation of protein secretion (GO:0050708)	2/108	0.122755228663216	0.760218363917949	0	0	3.30687830687831	6.93638530813607	CCL5;TNF	0
825	positive regulation of cell cycle G1/S phase transition (GO:1902808)	1/24	0.126157480005254	0.780341358141587	0	0	7.44047619047619	15.4034546958377	AIF1	0
826	positive regulation of cysteine-type endopeptidase activity involved in apoptotic process (GO:0043280)	2/110	0.126477058790371	0.781370981848984	0	0	3.24675324675325	6.71329331395094	HSPE1;TNF	0
827	positive regulation of cytokine production (GO:0001819)	3/221	0.127336495864011	0.785729308819887	0	0	2.4240465416936	4.99577114428832	TNF;MALT1;TLR2	0
828	chaperone mediated protein folding requiring cofactor (GO:0051085)	1/25	0.131056869860314	0.807709187073891	0	0	7.14285714285714	14.5151709208084	HSPE1	0
829	negative regulation of G1/S transition of mitotic cell cycle (GO:2000134)	1/25	0.131056869860314	0.80673486959853	0	0	7.14285714285714	14.5151709208084	GPNMB	0
830	proteasomal ubiquitin-independent protein catabolic process (GO:0010499)	1/25	0.131056869860314	0.805762899876123	0	0	7.14285714285714	14.5151709208084	NFE2L2	0
831	ATP generation from ADP (GO:0006757)	1/25	0.131056869860314	0.804793269431025	0	0	7.14285714285714	14.5151709208084	HK2	0
832	intrinsic apoptotic signaling pathway in response to endoplasmic reticulum stress (GO:0070059)	1/25	0.131056869860314	0.803825969828344	0	0	7.14285714285714	14.5151709208084	PPP1R15A	0
833	protein alpha-1,2-demannosylation (GO:0036508)	1/25	0.131056869860314	0.802860992673688	0	0	7.14285714285714	14.5151709208084	UBC	0
834	transition metal ion homeostasis (GO:0055076)	1/25	0.131056869860314	0.801898329612928	0	0	7.14285714285714	14.5151709208084	B2M	0
835	negative regulation of T cell proliferation (GO:0042130)	1/25	0.131056869860314	0.800937972331954	0	0	7.14285714285714	14.5151709208084	GPNMB	0
836	negative regulation of intrinsic apoptotic signaling pathway in response to DNA damage (GO:1902230)	1/25	0.131056869860314	0.799979912556438	0	0	7.14285714285714	14.5151709208084	CD74	0
837	negative regulation of oxidative stress-induced cell death (GO:1903202)	1/25	0.131056869860314	0.799024142051591	0	0	7.14285714285714	14.5151709208084	NFE2L2	0
838	negative regulation of gene expression (GO:0010629)	6/619	0.134238551101294	0.817445496742126	0	0	1.73090237710593	3.47588881202464	ZFP36;JUN;BHLHE40;CCL3;TNF;CBFA2T3	0
839	glycolytic process through glucose-6-phosphate (GO:0061620)	1/26	0.135929034184053	0.826753112564029	0	0	6.86813186813187	13.7061973688543	HK2	0
840	negative regulation of wound healing (GO:0061045)	1/26	0.135929034184053	0.825768882668119	0	0	6.86813186813187	13.7061973688543	APOE	0
841	signal peptide processing (GO:0006465)	1/26	0.135929034184053	0.824786993390274	0	0	6.86813186813187	13.7061973688543	FURIN	0
842	canonical glycolysis (GO:0061621)	1/26	0.135929034184053	0.823807436390998	0	0	6.86813186813187	13.7061973688543	HK2	0
843	long-chain fatty acid transport (GO:0015909)	1/26	0.135929034184053	0.822830203370368	0	0	6.86813186813187	13.7061973688543	APOE	0
844	glucose catabolic process to pyruvate (GO:0061718)	1/26	0.135929034184053	0.821855286067796	0	0	6.86813186813187	13.7061973688543	HK2	0
845	regulation of spindle assembly (GO:0090169)	1/26	0.135929034184053	0.820882676261799	0	0	6.86813186813187	13.7061973688543	PMEPA1	0
846	protein import into nucleus, translocation (GO:0000060)	1/26	0.135929034184053	0.819912365769764	0	0	6.86813186813187	13.7061973688543	TNF	0
847	respiratory chain complex IV assembly (GO:0008535)	1/26	0.135929034184053	0.818944346447721	0	0	6.86813186813187	13.7061973688543	MT-CO3	0
848	neutral amino acid transport (GO:0015804)	1/26	0.135929034184053	0.817978610190118	0	0	6.86813186813187	13.7061973688543	SLC38A1	0
849	positive regulation of interleukin-12 production (GO:0032735)	1/26	0.135929034184053	0.817015148929588	0	0	6.86813186813187	13.7061973688543	TLR2	0
850	prostaglandin metabolic process (GO:0006693)	1/26	0.135929034184053	0.816053954636729	0	0	6.86813186813187	13.7061973688543	CD74	0
851	regulation of DNA damage response, signal transduction by p53 class mediator (GO:0043516)	1/26	0.135929034184053	0.815095019319883	0	0	6.86813186813187	13.7061973688543	CD74	0
852	regulation of vascular smooth muscle cell proliferation (GO:1904705)	1/26	0.135929034184053	0.814138335024906	0	0	6.86813186813187	13.7061973688543	JUN	0
853	RNA splicing, via transesterification reactions (GO:0000375)	1/26	0.135929034184053	0.813183893834959	0	0	6.86813186813187	13.7061973688543	TRA2B	0
854	positive regulation of calcium ion transmembrane transport (GO:1904427)	1/26	0.135929034184053	0.812231687870281	0	0	6.86813186813187	13.7061973688543	CXCL10	0
855	response to alcohol (GO:0097305)	1/26	0.135929034184053	0.811281709287977	0	0	6.86813186813187	13.7061973688543	CCL3	0
856	positive regulation of nitric oxide biosynthetic process (GO:0045429)	1/26	0.135929034184053	0.810333950281799	0	0	6.86813186813187	13.7061973688543	TNF	0
857	positive regulation of interleukin-1 beta secretion (GO:0050718)	1/26	0.135929034184053	0.809388403081937	0	0	6.86813186813187	13.7061973688543	CCL3	0
858	positive regulation of nitric oxide metabolic process (GO:1904407)	1/26	0.135929034184053	0.808445059954802	0	0	6.86813186813187	13.7061973688543	TNF	0
859	cellular protein metabolic process (GO:0044267)	5/485	0.136548177750489	0.811182015204591	0	0	1.84094256259205	3.66545982341032	UBC;RRBP1;FURIN;APOE;B2M	0
860	cellular response to oxidative stress (GO:0034599)	2/116	0.137799156234712	0.817661737518299	0	0	3.07881773399015	6.10208757246496	JUN;NFE2L2	0
861	transcription, DNA-templated (GO:0006351)	4/357	0.140576739948474	0.833174336767785	0	0	2.00080032012805	3.92557372451521	EGR1;MAF;NFIC;NFE2L2	0
862	positive regulation of cyclin-dependent protein kinase activity (GO:1904031)	1/27	0.140774122907272	0.833376275169152	0	0	6.61375661375661	12.9669222111037	CCNL1	0
863	regulation of viral entry into host cell (GO:0046596)	1/27	0.140774122907272	0.832410601617391	0	0	6.61375661375661	12.9669222111037	CD74	0
864	positive regulation of interferon-beta production (GO:0032728)	1/27	0.140774122907272	0.831447163421075	0	0	6.61375661375661	12.9669222111037	TLR2	0
865	regulation of pri-miRNA transcription from RNA polymerase II promoter (GO:1902893)	1/27	0.140774122907272	0.830485952827525	0	0	6.61375661375661	12.9669222111037	JUN	0
866	regulation of rhodopsin mediated signaling pathway (GO:0022400)	1/27	0.140774122907272	0.829526962119872	0	0	6.61375661375661	12.9669222111037	NMT1	0
867	regulation of supramolecular fiber organization (GO:1902903)	1/27	0.140774122907272	0.82857018361685	0	0	6.61375661375661	12.9669222111037	APOE	0
868	positive regulation of cAMP metabolic process (GO:0030816)	1/27	0.140774122907272	0.827615609672591	0	0	6.61375661375661	12.9669222111037	CXCL10	0
869	activation of MAPK activity (GO:0000187)	2/118	0.141621962428909	0.831641972698185	0	0	3.02663438256659	5.91584142811894	UBC;TNF	0
870	protein localization to cell periphery (GO:1990778)	2/118	0.141621962428909	0.830686062384739	0	0	3.02663438256659	5.91584142811894	F11R;TNF	0
871	positive regulation of gene expression (GO:0010628)	7/772	0.142399254630858	0.834286333388369	0	0	1.61917098445596	3.15595938204634	EGR1;CD74;JUN;CCL3;TNF;NFE2L2;TLR2	0
872	calcium ion transport (GO:0006816)	2/119	0.143541946969865	0.840016691957825	0	0	3.00120048019208	5.82571420503853	CCL5;CCL3	0
873	regulation of signal transduction (GO:0009966)	3/234	0.143884920895465	0.841059279873492	0	0	2.28937728937729	4.43851066701749	RGS2;AXL;DHRS3	0
874	positive regulation of B cell activation (GO:0050871)	2/120	0.145467489452765	0.849337069425013	0	0	2.97619047619048	5.73750790929836	CD74;MMP14	0
875	leukocyte cell-cell adhesion (GO:0007159)	1/28	0.145592285160313	0.849094207054944	0	0	6.37755102040816	12.2891908874981	CCL5	0
876	extrinsic apoptotic signaling pathway via death domain receptors (GO:0008625)	1/28	0.145592285160313	0.848124921430452	0	0	6.37755102040816	12.2891908874981	TNF	0
877	regulation of protein transport (GO:0051223)	1/28	0.145592285160313	0.847157846263485	0	0	6.37755102040816	12.2891908874981	TNF	0
878	regulation of extrinsic apoptotic signaling pathway in absence of ligand (GO:2001239)	1/28	0.145592285160313	0.846192974001226	0	0	6.37755102040816	12.2891908874981	TNF	0
879	regulation of protein localization to cell surface (GO:2000008)	1/28	0.145592285160313	0.845230297125229	0	0	6.37755102040816	12.2891908874981	TNF	0
880	cellular response to glucose stimulus (GO:0071333)	1/28	0.145592285160313	0.844269808151223	0	0	6.37755102040816	12.2891908874981	TRA2B	0
881	negative regulation of cell migration (GO:0030336)	2/122	0.149334766080899	0.864989002622962	0	0	2.92740046838408	5.56664151343545	BST2;TRIB1	0
882	regulation of cell differentiation (GO:0045595)	2/122	0.149334766080899	0.864008289468061	0	0	2.92740046838408	5.56664151343545	JUN;SKIL	0
883	regulation of vasculature development (GO:1901342)	1/29	0.150383669213269	0.869091578703635	0	0	6.1576354679803	11.6660434465546	GPNMB	0
884	negative regulation of endocytosis (GO:0045806)	1/29	0.150383669213269	0.868108443433608	0	0	6.1576354679803	11.6660434465546	TLR2	0
885	neuron projection extension (GO:1990138)	1/29	0.150383669213269	0.867127529938203	0	0	6.1576354679803	11.6660434465546	IQGAP1	0
886	carboxylic acid catabolic process (GO:0046395)	1/29	0.150383669213269	0.866148830694481	0	0	6.1576354679803	11.6660434465546	HEXB	0
887	RNA phosphodiester bond hydrolysis (GO:0090501)	1/29	0.150383669213269	0.865172338213427	0	0	6.1576354679803	11.6660434465546	RNASE4	0
888	synaptic transmission, cholinergic (GO:0007271)	1/29	0.150383669213269	0.864198045039763	0	0	6.1576354679803	11.6660434465546	APOE	0
889	regulation of lipid biosynthetic process (GO:0046890)	1/29	0.150383669213269	0.863225943751755	0	0	6.1576354679803	11.6660434465546	APOE	0
890	triglyceride homeostasis (GO:0070328)	1/29	0.150383669213269	0.862256026961022	0	0	6.1576354679803	11.6660434465546	APOE	0
891	negative regulation of response to DNA damage stimulus (GO:2001021)	1/29	0.150383669213269	0.861288287312357	0	0	6.1576354679803	11.6660434465546	CD74	0
892	regulation of mRNA processing (GO:0050684)	1/29	0.150383669213269	0.860322717483531	0	0	6.1576354679803	11.6660434465546	ZFP36L1	0
893	antigen processing and presentation of peptide antigen via MHC class I (GO:0002474)	1/29	0.150383669213269	0.859359310185117	0	0	6.1576354679803	11.6660434465546	B2M	0
894	positive regulation of phosphate metabolic process (GO:0045937)	1/29	0.150383669213269	0.858398058160302	0	0	6.1576354679803	11.6660434465546	CCL5	0
895	regulation of defense response to virus by virus (GO:0050690)	1/29	0.150383669213269	0.857438954184704	0	0	6.1576354679803	11.6660434465546	B2M	0
896	positive regulation of lipid biosynthetic process (GO:0046889)	1/29	0.150383669213269	0.856481991066194	0	0	6.1576354679803	11.6660434465546	APOE	0
897	protein K63-linked deubiquitination (GO:0070536)	1/29	0.150383669213269	0.855527161644715	0	0	6.1576354679803	11.6660434465546	TNFAIP3	0
898	positive regulation of fibroblast proliferation (GO:0048146)	1/29	0.150383669213269	0.854574458792104	0	0	6.1576354679803	11.6660434465546	CD74	0
899	bicellular tight junction assembly (GO:0070830)	1/29	0.150383669213269	0.853623875411913	0	0	6.1576354679803	11.6660434465546	F11R	0
900	positive regulation of nucleic acid-templated transcription (GO:1903508)	5/503	0.152030094790032	0.86201063745948	0	0	1.77506390230048	3.34364666588685	EGR1;CD74;JUN;TNF;NFE2L2	0
901	cellular calcium ion homeostasis (GO:0006874)	2/124	0.153222839552337	0.867809267742035	0	0	2.88018433179723	5.40282819570177	CCL5;CCL3	0
902	cellular response to cadmium ion (GO:0071276)	1/30	0.155148422534411	0.877741020169735	0	0	5.95238095238095	11.0915062827226	JUN	0
903	nucleotide-excision repair, preincision complex assembly (GO:0006294)	1/30	0.155148422534411	0.876768992461906	0	0	5.95238095238095	11.0915062827226	UBC	0
904	regulation of macrophage derived foam cell differentiation (GO:0010743)	1/30	0.155148422534411	0.875799115257856	0	0	5.95238095238095	11.0915062827226	NFKBIA	0
905	TRIF-dependent toll-like receptor signaling pathway (GO:0035666)	1/30	0.155148422534411	0.874831381428841	0	0	5.95238095238095	11.0915062827226	UBC	0
906	nuclear-transcribed mRNA poly(A) tail shortening (GO:0000289)	1/30	0.155148422534411	0.873865783877595	0	0	5.95238095238095	11.0915062827226	ZFP36	0
907	cortical cytoskeleton organization (GO:0030865)	1/30	0.155148422534411	0.872902315538149	0	0	5.95238095238095	11.0915062827226	TNF	0
908	positive regulation of epidermal growth factor receptor signaling pathway (GO:0045742)	1/30	0.155148422534411	0.871940969375662	0	0	5.95238095238095	11.0915062827226	UBC	0
909	regulation of cellular biosynthetic process (GO:0031326)	1/30	0.155148422534411	0.87098173838625	0	0	5.95238095238095	11.0915062827226	CCL5	0
910	positive regulation of interleukin-1 secretion (GO:0050716)	1/30	0.155148422534411	0.870024615596815	0	0	5.95238095238095	11.0915062827226	CCL3	0
911	negative regulation of lymphocyte proliferation (GO:0050672)	1/30	0.155148422534411	0.869069594064875	0	0	5.95238095238095	11.0915062827226	GPNMB	0
912	regulation of myoblast differentiation (GO:0045661)	1/30	0.155148422534411	0.868116666878401	0	0	5.95238095238095	11.0915062827226	ZFP36L1	0
913	platelet degranulation (GO:0002576)	2/125	0.155174382363137	0.86731092354774	0	0	2.85714285714286	5.32344499128702	LGALS3BP;TMSB4X	0
914	negative regulation of macromolecule metabolic process (GO:0010605)	2/125	0.155174382363137	0.866362005688279	0	0	2.85714285714286	5.32344499128702	CCL3;TNF	0
915	negative regulation of multicellular organismal process (GO:0051241)	2/126	0.157130775338573	0.876326061806269	0	0	2.83446712018141	5.24568269959131	GPNMB;TNF	0
916	G2/M transition of mitotic cell cycle (GO:0000086)	2/127	0.15909190448832	0.886294747384165	0	0	2.81214848143982	5.16949726686951	UBC;PHLDA1	0
917	cytoskeleton organization (GO:0007010)	2/127	0.15909190448832	0.885328231847214	0	0	2.81214848143982	5.16949726686951	CCL3;APOE	0
918	regulation of actin cytoskeleton reorganization (GO:2000249)	1/31	0.159886691828412	0.888781904575587	0	0	5.76036866359447	10.5604256376489	F11R	0
919	positive regulation of cation channel activity (GO:2001259)	1/31	0.159886691828412	0.88781478607224	0	0	5.76036866359447	10.5604256376489	CTSS	0
920	regulation of protein insertion into mitochondrial membrane involved in apoptotic signaling pathway (GO:1900739)	1/31	0.159886691828412	0.886849770000422	0	0	5.76036866359447	10.5604256376489	NMT1	0
921	regulation of developmental growth (GO:0048638)	1/31	0.159886691828412	0.885886849511823	0	0	5.76036866359447	10.5604256376489	APOE	0
922	regulation of defense response to virus by host (GO:0050691)	1/31	0.159886691828412	0.88492601778784	0	0	5.76036866359447	10.5604256376489	TNFAIP3	0
923	negative regulation of endothelial cell proliferation (GO:0001937)	1/31	0.159886691828412	0.883967268039424	0	0	5.76036866359447	10.5604256376489	APOE	0
924	replication fork processing (GO:0031297)	1/31	0.159886691828412	0.883010593506914	0	0	5.76036866359447	10.5604256376489	BHLHE40	0
925	positive regulation of cyclin-dependent protein serine/threonine kinase activity (GO:0045737)	1/31	0.159886691828412	0.88205598745988	0	0	5.76036866359447	10.5604256376489	CCNL1	0
926	cellular response to cAMP (GO:0071320)	1/31	0.159886691828412	0.881103443196964	0	0	5.76036866359447	10.5604256376489	ZFP36L1	0
927	phosphatidylinositol 3-kinase signaling (GO:0014065)	1/31	0.159886691828412	0.880152954045727	0	0	5.76036866359447	10.5604256376489	ZFP36L1	0
928	negative regulation of transferase activity (GO:0051348)	1/31	0.159886691828412	0.879204513362488	0	0	5.76036866359447	10.5604256376489	ZFP36	0
929	positive regulation of protein insertion into mitochondrial membrane involved in apoptotic signaling pathway (GO:1900740)	1/31	0.159886691828412	0.878258114532173	0	0	5.76036866359447	10.5604256376489	NMT1	0
930	regulation of blood coagulation (GO:0030193)	1/31	0.159886691828412	0.87731375096816	0	0	5.76036866359447	10.5604256376489	APOE	0
931	positive regulation of B cell proliferation (GO:0030890)	1/31	0.159886691828412	0.876371416112125	0	0	5.76036866359447	10.5604256376489	CD74	0
932	negative regulation of secretion by cell (GO:1903531)	1/31	0.159886691828412	0.875431103433893	0	0	5.76036866359447	10.5604256376489	OSM	0
933	chondroitin sulfate metabolic process (GO:0030204)	1/31	0.159886691828412	0.874492806431285	0	0	5.76036866359447	10.5604256376489	HEXB	0
934	'de novo' posttranslational protein folding (GO:0051084)	1/31	0.159886691828412	0.873556518629966	0	0	5.76036866359447	10.5604256376489	HSPE1	0
935	positive regulation of reactive oxygen species biosynthetic process (GO:1903428)	1/31	0.159886691828412	0.872622233583303	0	0	5.76036866359447	10.5604256376489	TNF	0
936	cell cycle G2/M phase transition (GO:0044839)	2/128	0.161057656874278	0.878073956228033	0	0	2.79017857142857	5.09484615199444	UBC;PHLDA1	0
937	negative regulation of toll-like receptor signaling pathway (GO:0034122)	1/32	0.164598623007012	0.896421316120363	0	0	5.58035714285714	10.0683334624257	TNFAIP3	0
938	regulation of dendritic spine development (GO:0060998)	1/32	0.164598623007012	0.895465643075458	0	0	5.58035714285714	10.0683334624257	APOE	0
939	response to cadmium ion (GO:0046686)	1/32	0.164598623007012	0.894512005542897	0	0	5.58035714285714	10.0683334624257	JUN	0
940	negative regulation of blood vessel endothelial cell migration (GO:0043537)	1/32	0.164598623007012	0.893560397026362	0	0	5.58035714285714	10.0683334624257	APOE	0
941	negative regulation of tumor necrosis factor superfamily cytokine production (GO:1903556)	1/32	0.164598623007012	0.892610811057152	0	0	5.58035714285714	10.0683334624257	TNFAIP3	0
942	positive regulation of release of sequestered calcium ion into cytosol (GO:0051281)	1/32	0.164598623007012	0.891663241194034	0	0	5.58035714285714	10.0683334624257	CXCL10	0
943	positive regulation of protein dephosphorylation (GO:0035307)	1/32	0.164598623007012	0.890717681023097	0	0	5.58035714285714	10.0683334624257	PPP1R15A	0
944	secondary alcohol metabolic process (GO:1902652)	1/32	0.164598623007012	0.889774124157606	0	0	5.58035714285714	10.0683334624257	APOE	0
945	regulation of cytokine secretion (GO:0050707)	1/32	0.164598623007012	0.888832564237862	0	0	5.58035714285714	10.0683334624257	TNF	0
946	negative regulation of extrinsic apoptotic signaling pathway via death domain receptors (GO:1902042)	1/32	0.164598623007012	0.887892994931057	0	0	5.58035714285714	10.0683334624257	TNFAIP3	0
947	gene silencing by miRNA (GO:0035195)	1/32	0.164598623007012	0.88695540993113	0	0	5.58035714285714	10.0683334624257	ZFP36	0
948	positive regulation of viral genome replication (GO:0045070)	1/32	0.164598623007012	0.886019802958629	0	0	5.58035714285714	10.0683334624257	CCL5	0
949	regulation of protein autophosphorylation (GO:0031952)	1/32	0.164598623007012	0.885086167760569	0	0	5.58035714285714	10.0683334624257	GPNMB	0
950	regulation of macromolecule metabolic process (GO:0060255)	2/130	0.165002585204506	0.88632441294589	0	0	2.74725274725275	4.94998389367637	APOE;ZFP36L1	0
951	protein localization to plasma membrane (GO:0072659)	2/131	0.166981540744133	0.89601135900874	0	0	2.72628135223555	4.87969467595702	F11R;TNF	0
952	positive regulation of cellular process (GO:0048522)	5/520	0.167302182099851	0.896788902579349	0	0	1.71703296703297	3.0699753228689	JUN;MMP14;OSM;IER5;CXCL16	0
953	positive regulation of calcium ion transport into cytosol (GO:0010524)	1/33	0.16928436109152	0.906461799213041	0	0	5.41125541125541	9.61133857171195	CXCL10	0
954	positive regulation of dendrite development (GO:1900006)	1/33	0.16928436109152	0.905511629612188	0	0	5.41125541125541	9.61133857171195	APOE	0
955	negative regulation of fat cell differentiation (GO:0045599)	1/33	0.16928436109152	0.904563449895317	0	0	5.41125541125541	9.61133857171195	TNF	0
956	regulation of nitric oxide biosynthetic process (GO:0045428)	1/33	0.16928436109152	0.903617253818021	0	0	5.41125541125541	9.61133857171195	TNF	0
957	negative regulation of BMP signaling pathway (GO:0030514)	1/33	0.16928436109152	0.902673035161993	0	0	5.41125541125541	9.61133857171195	SKIL	0
958	cyclic-nucleotide-mediated signaling (GO:0019935)	1/33	0.16928436109152	0.901730787734893	0	0	5.41125541125541	9.61133857171195	APOE	0
959	global genome nucleotide-excision repair (GO:0070911)	1/33	0.16928436109152	0.900790505370206	0	0	5.41125541125541	9.61133857171195	UBC	0
960	cellular response to hypoxia (GO:0071456)	2/133	0.170951891713366	0.908716149388861	0	0	2.68528464017186	4.74321454637796	UBC;ZFP36L1	0
961	glycogen metabolic process (GO:0005977)	1/34	0.173944050423782	0.92365919803596	0	0	5.25210084033613	9.18603771409809	UBC	0
962	negative regulation of multi-organism process (GO:0043901)	1/34	0.173944050423782	0.922699053339457	0	0	5.25210084033613	9.18603771409809	TRIB1	0
963	mRNA stabilization (GO:0048255)	1/34	0.173944050423782	0.921740902712936	0	0	5.25210084033613	9.18603771409809	ZFP36	0
964	regulation of interleukin-12 production (GO:0032655)	1/34	0.173944050423782	0.920784739950786	0	0	5.25210084033613	9.18603771409809	TLR2	0
965	antigen receptor-mediated signaling pathway (GO:0050851)	3/258	0.17613972161238	0.931441450142979	0	0	2.07641196013289	3.60564311897156	NFKBIA;UBC;MALT1	0
966	phagocytosis (GO:0006909)	2/136	0.176936920695184	0.934688515846298	0	0	2.62605042016807	4.54821951202742	AXL;AIF1	0
967	mitochondrial transport (GO:0006839)	2/136	0.176936920695184	0.933721929997439	0	0	2.62605042016807	4.54821951202742	MT-ATP6;MT-ATP8	0
968	epithelial tube morphogenesis (GO:0060562)	1/35	0.178577834465367	0.941407736856165	0	0	5.10204081632653	8.78944247642076	MTSS1	0
969	apoptotic mitochondrial changes (GO:0008637)	1/35	0.178577834465367	0.94043621184393	0	0	5.10204081632653	8.78944247642076	HK2	0
970	negative regulation of cellular metabolic process (GO:0031324)	1/35	0.178577834465367	0.93946668997605	0	0	5.10204081632653	8.78944247642076	APOE	0
971	keratan sulfate metabolic process (GO:0042339)	1/35	0.178577834465367	0.938499165063613	0	0	5.10204081632653	8.78944247642076	HEXB	0
972	negative regulation of T cell activation (GO:0050868)	1/35	0.178577834465367	0.937533630943177	0	0	5.10204081632653	8.78944247642076	GPNMB	0
973	regulation of axon extension (GO:0030516)	1/35	0.178577834465367	0.936570081476637	0	0	5.10204081632653	8.78944247642076	APOE	0
974	negative regulation of endothelial cell migration (GO:0010596)	1/35	0.178577834465367	0.935608510551097	0	0	5.10204081632653	8.78944247642076	APOE	0
975	regulation of interleukin-1 beta secretion (GO:0050706)	1/35	0.178577834465367	0.934648912078737	0	0	5.10204081632653	8.78944247642076	CCL3	0
976	regulation of wound healing (GO:0061041)	1/35	0.178577834465367	0.933691279996689	0	0	5.10204081632653	8.78944247642076	TNFAIP3	0
977	regulation of JUN kinase activity (GO:0043506)	1/35	0.178577834465367	0.932735608266907	0	0	5.10204081632653	8.78944247642076	TNF	0
978	regulation of interferon-beta production (GO:0032648)	1/35	0.178577834465367	0.931781890876041	0	0	5.10204081632653	8.78944247642076	TLR2	0
979	macromolecule catabolic process (GO:0009057)	1/35	0.178577834465367	0.93083012183531	0	0	5.10204081632653	8.78944247642076	CTSD	0
980	positive regulation of transferase activity (GO:0051347)	2/138	0.180945390441368	0.942208497369694	0	0	2.5879917184265	4.42432713123369	CD74;AXL	0
981	regulation of synapse assembly (GO:0051963)	1/36	0.183185856008037	0.952902572078502	0	0	4.96031746031746	8.41891882400242	TLR2	0
982	negative regulation of protein complex assembly (GO:0031333)	1/36	0.183185856008037	0.9519322028605	0	0	4.96031746031746	8.41891882400242	PMEPA1	0
983	apical junction assembly (GO:0043297)	1/36	0.183185856008037	0.95096380794406	0	0	4.96031746031746	8.41891882400242	F11R	0
984	positive regulation of ATPase activity (GO:0032781)	1/36	0.183185856008037	0.94999738130997	0	0	4.96031746031746	8.41891882400242	TMSB4X	0
985	regulation of phosphoprotein phosphatase activity (GO:0043666)	1/36	0.183185856008037	0.949032916963463	0	0	4.96031746031746	8.41891882400242	PPP1R15A	0
986	negative regulation of tumor necrosis factor production (GO:0032720)	1/36	0.183185856008037	0.948070408934088	0	0	4.96031746031746	8.41891882400242	TNFAIP3	0
987	regulation of mitotic spindle organization (GO:0060236)	1/36	0.183185856008037	0.947109851275594	0	0	4.96031746031746	8.41891882400242	PMEPA1	0
988	regulation of cardiac muscle contraction (GO:0055117)	1/36	0.183185856008037	0.9461512380658	0	0	4.96031746031746	8.41891882400242	RGS2	0
989	carbohydrate catabolic process (GO:0016052)	1/36	0.183185856008037	0.945194563406482	0	0	4.96031746031746	8.41891882400242	HK2	0
990	actin filament bundle organization (GO:0061572)	1/36	0.183185856008037	0.944239821423243	0	0	4.96031746031746	8.41891882400242	AIF1	0
991	DNA-dependent DNA replication maintenance of fidelity (GO:0045005)	1/36	0.183185856008037	0.943287006265399	0	0	4.96031746031746	8.41891882400242	BHLHE40	0
992	sulfur compound catabolic process (GO:0044273)	1/36	0.183185856008037	0.942336112105858	0	0	4.96031746031746	8.41891882400242	HEXB	0
993	cholesterol biosynthetic process (GO:0006695)	1/36	0.183185856008037	0.941387133140998	0	0	4.96031746031746	8.41891882400242	APOE	0
994	positive regulation of Wnt signaling pathway (GO:0030177)	2/141	0.186983733927155	0.959937619949969	0	0	2.53292806484296	4.24704572000424	UBC;TLR2	0
995	actin polymerization or depolymerization (GO:0008154)	1/37	0.187768256970496	0.962996397306974	0	0	4.82625482625483	8.07213683499344	AIF1	0
996	regulation of receptor-mediated endocytosis (GO:0048259)	1/37	0.187768256970496	0.962029533454256	0	0	4.82625482625483	8.07213683499344	B2M	0
997	acylglycerol metabolic process (GO:0006639)	1/37	0.187768256970496	0.961064609147883	0	0	4.82625482625483	8.07213683499344	APOE	0
998	regulation of muscle cell differentiation (GO:0051147)	1/37	0.187768256970496	0.960101618557555	0	0	4.82625482625483	8.07213683499344	ZFP36L1	0
999	regulation of nitric-oxide synthase activity (GO:0050999)	1/37	0.187768256970496	0.959140555876316	0	0	4.82625482625483	8.07213683499344	APOE	0
1000	negative regulation of blood coagulation (GO:0030195)	1/37	0.187768256970496	0.958181415320439	0	0	4.82625482625483	8.07213683499344	APOE	0
1001	mRNA catabolic process (GO:0006402)	1/37	0.187768256970496	0.95722419112931	0	0	4.82625482625483	8.07213683499344	ZFP36	0
1002	secondary alcohol biosynthetic process (GO:1902653)	1/37	0.187768256970496	0.956268877565309	0	0	4.82625482625483	8.07213683499344	APOE	0
1003	zymogen activation (GO:0031638)	1/37	0.187768256970496	0.955315468913698	0	0	4.82625482625483	8.07213683499344	FURIN	0
1004	positive regulation of mitochondrial outer membrane permeabilization involved in apoptotic signaling pathway (GO:1901030)	1/38	0.192325178472457	0.977525284606521	0	0	4.69924812030075	7.74702867323455	NMT1	0
1005	actin filament bundle assembly (GO:0051017)	1/38	0.192325178472457	0.976552622631788	0	0	4.69924812030075	7.74702867323455	AIF1	0
1006	nucleotide-excision repair, DNA incision, 5'-to lesion (GO:0006296)	1/38	0.192325178472457	0.975581894378675	0	0	4.69924812030075	7.74702867323455	UBC	0
1007	positive regulation of multi-organism process (GO:0043902)	1/38	0.192325178472457	0.974613094086343	0	0	4.69924812030075	7.74702867323455	LY86	0
1008	T cell differentiation (GO:0030217)	1/39	0.196856760973677	0.996587352429242	0	0	4.57875457875458	7.4417532800697	ZFP36L1	0
1009	retina homeostasis (GO:0001895)	1/39	0.196856760973677	0.995599654359441	0	0	4.57875457875458	7.4417532800697	B2M	0
1010	regulation of extrinsic apoptotic signaling pathway via death domain receptors (GO:1902041)	1/40	0.201363144104455	1	0	0	4.46428571428571	7.15466658005469	TNFAIP3	0
1011	regulation of alternative mRNA splicing, via spliceosome (GO:0000381)	1/40	0.201363144104455	1	0	0	4.46428571428571	7.15466658005469	TRA2B	0
1012	regulation of RNA metabolic process (GO:0051252)	1/40	0.201363144104455	1	0	0	4.46428571428571	7.15466658005469	TRA2B	0
1013	positive regulation of phagocytosis (GO:0050766)	1/40	0.201363144104455	1	0	0	4.46428571428571	7.15466658005469	TNF	0
1014	ERBB2 signaling pathway (GO:0038128)	1/40	0.201363144104455	1	0	0	4.46428571428571	7.15466658005469	UBC	0
1015	negative regulation of canonical Wnt signaling pathway (GO:0090090)	2/149	0.203217738066211	1	0	0	2.39693192713327	3.81945655190496	UBC;APOE	0
1016	negative regulation of transport (GO:0051051)	1/41	0.205844466704373	1	0	0	4.35540069686411	6.88429621671982	BST2	0
1017	androgen receptor signaling pathway (GO:0030521)	1/41	0.205844466704373	1	0	0	4.35540069686411	6.88429621671982	PMEPA1	0
1018	response to peptide hormone (GO:0043434)	1/41	0.205844466704373	1	0	0	4.35540069686411	6.88429621671982	ZFP36L1	0
1019	nucleotide-excision repair, DNA incision (GO:0033683)	1/41	0.205844466704373	1	0	0	4.35540069686411	6.88429621671982	UBC	0
1020	phosphatidic acid biosynthetic process (GO:0006654)	1/41	0.205844466704373	1	0	0	4.35540069686411	6.88429621671982	DDHD1	0
1021	negative regulation of epidermal growth factor receptor signaling pathway (GO:0042059)	1/41	0.205844466704373	1	0	0	4.35540069686411	6.88429621671982	UBC	0
1022	regulation of protein dephosphorylation (GO:0035304)	1/41	0.205844466704373	1	0	0	4.35540069686411	6.88429621671982	PPP1R15A	0
1023	regulation of cholesterol biosynthetic process (GO:0045540)	1/41	0.205844466704373	1	0	0	4.35540069686411	6.88429621671982	APOE	0
1024	regulation of viral transcription (GO:0046782)	1/41	0.205844466704373	1	0	0	4.35540069686411	6.88429621671982	ZFP36	0
1025	positive regulation of mitotic cell cycle phase transition (GO:1901992)	1/41	0.205844466704373	1	0	0	4.35540069686411	6.88429621671982	AIF1	0
1026	sterol biosynthetic process (GO:0016126)	1/41	0.205844466704373	1	0	0	4.35540069686411	6.88429621671982	APOE	0
1027	regulation of cholesterol metabolic process (GO:0090181)	1/42	0.210300866897225	1	0	0	4.25170068027211	6.62932004289456	APOE	0
1028	phosphatidic acid metabolic process (GO:0046473)	1/42	0.210300866897225	1	0	0	4.25170068027211	6.62932004289456	DDHD1	0
1029	cellular response to peptide (GO:1901653)	1/42	0.210300866897225	1	0	0	4.25170068027211	6.62932004289456	ZFP36L1	0
1030	DNA duplex unwinding (GO:0032508)	1/42	0.210300866897225	1	0	0	4.25170068027211	6.62932004289456	UBC	0
1031	positive regulation of viral transcription (GO:0050434)	1/42	0.210300866897225	1	0	0	4.25170068027211	6.62932004289456	JUN	0
1032	positive regulation of receptor-mediated endocytosis (GO:0048260)	1/42	0.210300866897225	1	0	0	4.25170068027211	6.62932004289456	B2M	0
1033	negative regulation of cell projection organization (GO:0031345)	1/42	0.210300866897225	1	0	0	4.25170068027211	6.62932004289456	APOE	0
1034	regulation of intracellular signal transduction (GO:1902531)	4/423	0.212982071582904	1	0	0	1.68861870989531	2.61152868589593	GDF15;TMSB4X;UBC;TNF	0
1035	cellular response to calcium ion (GO:0071277)	1/43	0.214732482069392	1	0	0	4.15282392026578	6.38854773689831	IQGAP1	0
1036	translesion synthesis (GO:0019985)	1/43	0.214732482069392	1	0	0	4.15282392026578	6.38854773689831	UBC	0
1037	regulation of B cell proliferation (GO:0030888)	1/44	0.219139448803321	1	0	0	4.05844155844156	6.16090502954517	CD74	0
1038	negative regulation of ERBB signaling pathway (GO:1901185)	1/44	0.219139448803321	1	0	0	4.05844155844156	6.16090502954517	UBC	0
1039	negative regulation of protein metabolic process (GO:0051248)	1/44	0.219139448803321	1	0	0	4.05844155844156	6.16090502954517	APOE	0
1040	RNA catabolic process (GO:0006401)	1/44	0.219139448803321	1	0	0	4.05844155844156	6.16090502954517	ZFP36	0
1041	response to unfolded protein (GO:0006986)	1/44	0.219139448803321	1	0	0	4.05844155844156	6.16090502954517	HSPE1	0
1042	positive regulation of interleukin-6 production (GO:0032755)	1/44	0.219139448803321	1	0	0	4.05844155844156	6.16090502954517	TLR2	0
1043	digestive tract development (GO:0048565)	1/44	0.219139448803321	1	0	0	4.05844155844156	6.16090502954517	TNF	0
1044	regulation of multicellular organismal development (GO:2000026)	1/44	0.219139448803321	1	0	0	4.05844155844156	6.16090502954517	CXCL10	0
1045	regulation of interferon-gamma production (GO:0032649)	1/44	0.219139448803321	1	0	0	4.05844155844156	6.16090502954517	AXL	0
1046	cholesterol transport (GO:0030301)	1/45	0.223521902945201	1	0	0	3.96825396825397	5.94542011894985	APOE	0
1047	amide biosynthetic process (GO:0043604)	1/45	0.223521902945201	1	0	0	3.96825396825397	5.94542011894985	FURIN	0
1048	regulation of steroid biosynthetic process (GO:0050810)	1/45	0.223521902945201	1	0	0	3.96825396825397	5.94542011894985	EGR1	0
1049	negative regulation of immune response (GO:0050777)	1/45	0.223521902945201	1	0	0	3.96825396825397	5.94542011894985	TNFAIP3	0
1050	positive regulation of viral process (GO:0048524)	1/45	0.223521902945201	1	0	0	3.96825396825397	5.94542011894985	APOE	0
1051	regulation of gene expression (GO:0010468)	8/1038	0.225911331147535	1	0	0	1.37627305257363	2.0473612672041	EGR1;TRA2B;BHLHE40;CCL3;TNF;ZFP36L1;NFE2L2;TLR2	0
1052	protein localization to membrane (GO:0072657)	2/161	0.227843504127411	1	0	0	2.21827861579414	3.28104762889108	F11R;TNF	0
1053	protein polymerization (GO:0051258)	1/46	0.227879979649345	1	0	0	3.88198757763975	5.74121193196509	AIF1	0
1054	positive regulation of blood vessel endothelial cell migration (GO:0043536)	1/46	0.227879979649345	1	0	0	3.88198757763975	5.74121193196509	TMSB4X	0
1055	nicotinamide nucleotide metabolic process (GO:0046496)	1/46	0.227879979649345	1	0	0	3.88198757763975	5.74121193196509	HK2	0
1056	negative regulation of ossification (GO:0030279)	1/46	0.227879979649345	1	0	0	3.88198757763975	5.74121193196509	CCL3	0
1057	nucleocytoplasmic transport (GO:0006913)	1/47	0.232213813296893	1	0	0	3.79939209726444	5.54747994946184	MALT1	0
1058	regulation of fibroblast proliferation (GO:0048145)	1/47	0.232213813296893	1	0	0	3.79939209726444	5.54747994946184	CD74	0
1059	negative regulation of protein modification by small protein conjugation or removal (GO:1903321)	1/47	0.232213813296893	1	0	0	3.79939209726444	5.54747994946184	TNFAIP3	0
1060	pyruvate metabolic process (GO:0006090)	1/47	0.232213813296893	1	0	0	3.79939209726444	5.54747994946184	HK2	0
1061	neuron projection morphogenesis (GO:0048812)	2/164	0.23403662526372	1	0	0	2.17770034843206	3.16262556108691	IQGAP1;SGK1	0
1062	response to glucose (GO:0009749)	1/48	0.236523537528196	1	0	0	3.72023809523809	5.36349535554411	TRA2B	0
1063	positive regulation of organelle assembly (GO:1902117)	1/48	0.236523537528196	1	0	0	3.72023809523809	5.36349535554411	TNF	0
1064	cellular response to heat (GO:0034605)	1/48	0.236523537528196	1	0	0	3.72023809523809	5.36349535554411	IER5	0
1065	postreplication repair (GO:0006301)	1/48	0.236523537528196	1	0	0	3.72023809523809	5.36349535554411	UBC	0
1066	positive regulation of pathway-restricted SMAD protein phosphorylation (GO:0010862)	1/48	0.236523537528196	1	0	0	3.72023809523809	5.36349535554411	GDF15	0
1067	regulation of mitotic cell cycle (GO:0007346)	2/166	0.238171240542508	1	0	0	2.15146299483649	3.08684459110918	PIM1;IQGAP1	0
1068	negative regulation of nucleic acid-templated transcription (GO:1903507)	4/445	0.239155778311367	1	0	0	1.60513643659711	2.29637262805308	JUN;BHLHE40;TNF;CBFA2T3	0
1069	negative regulation of mitotic cell cycle (GO:0045930)	1/49	0.240809285250361	1	0	0	3.64431486880466	5.18859331735089	ZFP36L1	0
1070	protein K48-linked ubiquitination (GO:0070936)	1/49	0.240809285250361	1	0	0	3.64431486880466	5.18859331735089	TNFAIP3	0
1071	interstrand cross-link repair (GO:0036297)	1/49	0.240809285250361	1	0	0	3.64431486880466	5.18859331735089	UBC	0
1072	neuron projection development (GO:0031175)	2/168	0.242309834880907	1	0	0	2.12585034013605	3.01347377189082	APOE;SGK1	0
1073	protein heterooligomerization (GO:0051291)	1/50	0.2450711886959	1	0	0	3.57142857142857	5.02216623049233	CD74	0
1074	establishment of protein localization to mitochondrion (GO:0072655)	1/50	0.2450711886959	1	0	0	3.57142857142857	5.02216623049233	HK2	0
1075	lipid homeostasis (GO:0055088)	1/50	0.2450711886959	1	0	0	3.57142857142857	5.02216623049233	APOE	0
1076	regulation of release of sequestered calcium ion into cytosol (GO:0051279)	1/50	0.2450711886959	1	0	0	3.57142857142857	5.02216623049233	CXCL10	0
1077	regulation of bone mineralization (GO:0030500)	1/51	0.249309379292202	1	0	0	3.50140056022409	4.86365779638828	CCL3	0
1078	myeloid leukocyte differentiation (GO:0002573)	1/51	0.249309379292202	1	0	0	3.50140056022409	4.86365779638828	CBFA2T3	0
1079	positive regulation of JUN kinase activity (GO:0043507)	1/51	0.249309379292202	1	0	0	3.50140056022409	4.86365779638828	TNF	0
1080	blood circulation (GO:0008015)	1/51	0.249309379292202	1	0	0	3.50140056022409	4.86365779638828	CXCL10	0
1081	negative regulation of protein ubiquitination (GO:0031397)	1/51	0.249309379292202	1	0	0	3.50140056022409	4.86365779638828	TNFAIP3	0
1082	negative regulation of neuron projection development (GO:0010977)	1/52	0.253523987798919	1	0	0	3.43406593406593	4.71255780907273	APOE	0
1083	negative regulation of Wnt signaling pathway (GO:0030178)	2/175	0.256817721780066	1	0	0	2.04081632653061	2.77426265204169	UBC;APOE	0
1084	peptide biosynthetic process (GO:0043043)	2/175	0.256817721780066	1	0	0	2.04081632653061	2.77426265204169	RRBP1;FURIN	0
1085	nuclear-transcribed mRNA catabolic process (GO:0000956)	2/175	0.256817721780066	1	0	0	2.04081632653061	2.77426265204169	ZFP36;ZFP36L1	0
1086	plasma membrane bounded cell projection morphogenesis (GO:0120039)	1/53	0.257715144263556	1	0	0	3.36927223719677	4.56839756071706	SGK1	0
1087	positive regulation of phosphatidylinositol 3-kinase signaling (GO:0014068)	1/54	0.261882978037936	1	0	0	3.30687830687831	4.43074577945918	CCL5	0
1088	embryonic organ development (GO:0048568)	1/54	0.261882978037936	1	0	0	3.30687830687831	4.43074577945918	TNF	0
1089	negative regulation of protein phosphorylation (GO:0001933)	2/179	0.265117109178144	1	0	0	1.9952114924182	2.6488101141011	PMEPA1;TRIB1	0
1090	intracellular transport of virus (GO:0075733)	1/55	0.266027617713312	1	0	0	3.24675324675325	4.29920503116912	UBC	0
1091	transport of virus (GO:0046794)	1/55	0.266027617713312	1	0	0	3.24675324675325	4.29920503116912	UBC	0
1092	negative regulation of cellular component organization (GO:0051129)	1/55	0.266027617713312	1	0	0	3.24675324675325	4.29920503116912	TNF	0
1093	glycosphingolipid metabolic process (GO:0006687)	1/55	0.266027617713312	1	0	0	3.24675324675325	4.29920503116912	HEXB	0
1094	positive regulation of immune response (GO:0050778)	1/55	0.266027617713312	1	0	0	3.24675324675325	4.29920503116912	CCL5	0
1095	positive regulation of response to stimulus (GO:0048584)	1/55	0.266027617713312	1	0	0	3.24675324675325	4.29920503116912	IER5	0
1096	positive regulation of cysteine-type endopeptidase activity (GO:2001056)	1/56	0.270149191194236	1	0	0	3.18877551020408	4.17340852235384	TNF	0
1097	negative regulation of cellular response to growth factor stimulus (GO:0090288)	1/56	0.270149191194236	1	0	0	3.18877551020408	4.17340852235384	SKIL	0
1098	regulation of axonogenesis (GO:0050770)	1/56	0.270149191194236	1	0	0	3.18877551020408	4.17340852235384	APOE	0
1099	regulation of RNA splicing (GO:0043484)	1/56	0.270149191194236	1	0	0	3.18877551020408	4.17340852235384	TRA2B	0
1100	Notch signaling pathway (GO:0007219)	1/56	0.270149191194236	1	0	0	3.18877551020408	4.17340852235384	UBC	0
1101	chromosome organization (GO:0051276)	1/57	0.274247825732366	1	0	0	3.1328320802005	4.05301725535068	UBC	0
1102	protein import (GO:0017038)	1/57	0.274247825732366	1	0	0	3.1328320802005	4.05301725535068	APOE	0
1103	phosphatidylinositol-mediated signaling (GO:0048015)	1/57	0.274247825732366	1	0	0	3.1328320802005	4.05301725535068	ZFP36L1	0
1104	regulation of BMP signaling pathway (GO:0030510)	1/57	0.274247825732366	1	0	0	3.1328320802005	4.05301725535068	SKIL	0
1105	organonitrogen compound catabolic process (GO:1901565)	1/57	0.274247825732366	1	0	0	3.1328320802005	4.05301725535068	CTSD	0
1106	cellular iron ion homeostasis (GO:0006879)	1/57	0.274247825732366	1	0	0	3.1328320802005	4.05301725535068	UBC	0
1107	positive regulation of protein transport (GO:0051222)	1/57	0.274247825732366	1	0	0	3.1328320802005	4.05301725535068	TNF	0
1108	glycosaminoglycan catabolic process (GO:0006027)	1/57	0.274247825732366	1	0	0	3.1328320802005	4.05301725535068	HEXB	0
1109	regulation of mitotic cell cycle phase transition (GO:1901990)	2/185	0.277567236213824	1	0	0	1.93050193050193	2.47430903953928	UBC;ZFP36L1	0
1110	regulation of glycolytic process (GO:0006110)	1/58	0.278323647847844	1	0	0	3.07881773399015	3.93771749247635	CBFA2T3	0
1111	regulation of Rho protein signal transduction (GO:0035023)	1/58	0.278323647847844	1	0	0	3.07881773399015	3.93771749247635	APOE	0
1112	epidermal growth factor receptor signaling pathway (GO:0007173)	1/58	0.278323647847844	1	0	0	3.07881773399015	3.93771749247635	IQGAP1	0
1113	phospholipid transport (GO:0015914)	1/59	0.282376783344779	1	0	0	3.02663438256659	3.82721848878497	APOE	0
1114	sterol homeostasis (GO:0055092)	1/59	0.282376783344779	1	0	0	3.02663438256659	3.82721848878497	APOE	0
1115	receptor metabolic process (GO:0043112)	1/59	0.282376783344779	1	0	0	3.02663438256659	3.82721848878497	TNF	0
1116	sodium ion transport (GO:0006814)	1/59	0.282376783344779	1	0	0	3.02663438256659	3.82721848878497	SGK1	0
1117	regulation of epidermal growth factor receptor signaling pathway (GO:0042058)	1/59	0.282376783344779	1	0	0	3.02663438256659	3.82721848878497	UBC	0
1118	cholesterol homeostasis (GO:0042632)	1/59	0.282376783344779	1	0	0	3.02663438256659	3.82721848878497	APOE	0
1119	integrin-mediated signaling pathway (GO:0007229)	1/59	0.282376783344779	1	0	0	3.02663438256659	3.82721848878497	ITGB5	0
1120	regulation of transcription, DNA-templated (GO:0006355)	11/1599	0.282917227013145	1	0	0	1.22844635039757	1.55103747765401	EGR1;CD74;JUN;BHLHE40;NFKBIZ;FOSB;APOE;TNF;CBFA2T3;ATF3;NFE2L2	0
1121	sterol metabolic process (GO:0016125)	1/60	0.286407357416546	1	0	0	2.97619047619048	3.72125046107747	APOE	0
1122	transcription from RNA polymerase II promoter (GO:0006366)	4/486	0.28971017995851	1	0	0	1.46972369194591	1.82080281476725	EGR1;MAF;NFIC;NFE2L2	0
1123	regulation of mRNA splicing, via spliceosome (GO:0048024)	1/61	0.290415494472488	1	0	0	2.92740046838408	3.61956276883296	TRA2B	0
1124	muscle organ development (GO:0007517)	1/61	0.290415494472488	1	0	0	2.92740046838408	3.61956276883296	CXCL10	0
1125	positive regulation of cellular amide metabolic process (GO:0034250)	1/62	0.294401318313249	1	0	0	2.88018433179723	3.52192227583884	TNF	0
1126	DNA damage response, signal transduction by p53 class mediator resulting in cell cycle arrest (GO:0006977)	1/63	0.298364952076973	1	0	0	2.83446712018141	3.42811187748246	UBC	0
1127	positive regulation of type I interferon production (GO:0032481)	1/63	0.298364952076973	1	0	0	2.83446712018141	3.42811187748246	TLR2	0
1128	negative regulation of G2/M transition of mitotic cell cycle (GO:0010972)	1/63	0.298364952076973	1	0	0	2.83446712018141	3.42811187748246	UBC	0
1129	establishment of protein localization to organelle (GO:0072594)	1/63	0.298364952076973	1	0	0	2.83446712018141	3.42811187748246	HK2	0
1130	regulation of actin filament-based process (GO:0032970)	1/63	0.298364952076973	1	0	0	2.83446712018141	3.42811187748246	BST2	0
1131	negative regulation of intrinsic apoptotic signaling pathway (GO:2001243)	1/63	0.298364952076973	1	0	0	2.83446712018141	3.42811187748246	NFE2L2	0
1132	regulation of translational initiation (GO:0006446)	1/63	0.298364952076973	1	0	0	2.83446712018141	3.42811187748246	CCL5	0
1133	ubiquitin-dependent protein catabolic process (GO:0006511)	3/342	0.300099720834569	1	0	0	1.56641604010025	1.88540171801003	UBC;TNFAIP3;NFE2L2	0
1134	negative regulation of protein modification process (GO:0031400)	1/64	0.302306518141396	1	0	0	2.79017857142857	3.33792917298705	PPP1R15A	0
1135	adenylate cyclase-inhibiting G-protein coupled receptor signaling pathway (GO:0007193)	1/64	0.302306518141396	1	0	0	2.79017857142857	3.33792917298705	RGS1	0
1136	signal transduction involved in mitotic G1 DNA damage checkpoint (GO:0072431)	1/64	0.302306518141396	1	0	0	2.79017857142857	3.33792917298705	UBC	0
1137	negative regulation of dephosphorylation (GO:0035305)	1/64	0.302306518141396	1	0	0	2.79017857142857	3.33792917298705	PPP1R15A	0
1138	negative regulation of neuron apoptotic process (GO:0043524)	1/64	0.302306518141396	1	0	0	2.79017857142857	3.33792917298705	APOE	0
1139	nuclear-transcribed mRNA catabolic process, deadenylation-dependent decay (GO:0000288)	1/64	0.302306518141396	1	0	0	2.79017857142857	3.33792917298705	ZFP36	0
1140	positive regulation of cell projection organization (GO:0031346)	1/64	0.302306518141396	1	0	0	2.79017857142857	3.33792917298705	APOE	0
1141	cellular response to decreased oxygen levels (GO:0036294)	1/65	0.306226138254518	1	0	0	2.74725274725275	3.25118526390774	ZFP36L1	0
1142	negative regulation of neuron differentiation (GO:0045665)	1/65	0.306226138254518	1	0	0	2.74725274725275	3.25118526390774	APOE	0
1143	glycolipid metabolic process (GO:0006664)	1/66	0.310123933546629	1	0	0	2.70562770562771	3.16770366818626	HEXB	0
1144	positive regulation of protein modification by small protein conjugation or removal (GO:1903322)	1/66	0.310123933546629	1	0	0	2.70562770562771	3.16770366818626	MALT1	0
1145	DNA synthesis involved in DNA repair (GO:0000731)	1/66	0.310123933546629	1	0	0	2.70562770562771	3.16770366818626	UBC	0
1146	regulation of JAK-STAT cascade (GO:0046425)	1/66	0.310123933546629	1	0	0	2.70562770562771	3.16770366818626	CCL5	0
1147	defense response to Gram-positive bacterium (GO:0050830)	1/66	0.310123933546629	1	0	0	2.70562770562771	3.16770366818626	TLR2	0
1148	negative regulation of blood vessel morphogenesis (GO:2000181)	1/66	0.310123933546629	1	0	0	2.70562770562771	3.16770366818626	STAB1	0
1149	intracellular steroid hormone receptor signaling pathway (GO:0030518)	1/67	0.314000024488408	1	0	0	2.66524520255864	3.08731933658136	PMEPA1	0
1150	positive regulation of cellular protein localization (GO:1903829)	1/67	0.314000024488408	1	0	0	2.66524520255864	3.08731933658136	TNF	0
1151	extrinsic apoptotic signaling pathway (GO:0097191)	1/68	0.317854530817576	1	0	0	2.62605042016807	3.00987776030317	TNF	0
1152	regulation of cyclin-dependent protein serine/threonine kinase activity (GO:0000079)	1/68	0.317854530817576	1	0	0	2.62605042016807	3.00987776030317	CCNL1	0
1153	regulation of gene silencing by miRNA (GO:0060964)	1/68	0.317854530817576	1	0	0	2.62605042016807	3.00987776030317	ZFP36	0
1154	negative regulation of protein binding (GO:0032091)	1/68	0.317854530817576	1	0	0	2.62605042016807	3.00987776030317	B2M	0
1155	negative regulation of phosphatase activity (GO:0010923)	1/69	0.321687571618956	1	0	0	2.5879917184265	2.93523415873189	PPP1R15A	0
1156	regulation of endopeptidase activity (GO:0052548)	1/69	0.321687571618956	1	0	0	2.5879917184265	2.93523415873189	FURIN	0
1157	cholesterol metabolic process (GO:0008203)	1/69	0.321687571618956	1	0	0	2.5879917184265	2.93523415873189	APOE	0
1158	negative regulation of cellular macromolecule biosynthetic process (GO:2000113)	4/513	0.323812575370543	1	0	0	1.39236981342244	1.57002283715863	JUN;BHLHE40;TNF;CBFA2T3	0
1159	regulation of endocytosis (GO:0030100)	1/70	0.325499265377065	1	0	0	2.55102040816327	2.86325274041367	APOE	0
1160	negative regulation of angiogenesis (GO:0016525)	1/70	0.325499265377065	1	0	0	2.55102040816327	2.86325274041367	STAB1	0
1161	negative regulation of cell cycle G2/M phase transition (GO:1902750)	1/70	0.325499265377065	1	0	0	2.55102040816327	2.86325274041367	UBC	0
1162	positive regulation of endothelial cell migration (GO:0010595)	1/71	0.32928972998088	1	0	0	2.51509054325956	2.79380602995815	TMSB4X	0
1163	stress-activated protein kinase signaling cascade (GO:0031098)	1/71	0.32928972998088	1	0	0	2.51509054325956	2.79380602995815	UBC	0
1164	interferon-gamma-mediated signaling pathway (GO:0060333)	1/71	0.32928972998088	1	0	0	2.51509054325956	2.79380602995815	B2M	0
1165	negative regulation of developmental process (GO:0051093)	1/71	0.32928972998088	1	0	0	2.51509054325956	2.79380602995815	SKIL	0
1166	vascular endothelial growth factor receptor signaling pathway (GO:0048010)	1/71	0.32928972998088	1	0	0	2.51509054325956	2.79380602995815	AXL	0
1167	calcium-mediated signaling (GO:0019722)	1/71	0.32928972998088	1	0	0	2.51509054325956	2.79380602995815	CCL3	0
1168	regulation of cation channel activity (GO:2001257)	1/72	0.333059082552774	1	0	0	2.48015873015873	2.72677425509984	CTSS	0
1169	negative regulation of ubiquitin-protein ligase activity involved in mitotic cell cycle (GO:0051436)	1/72	0.333059082552774	1	0	0	2.48015873015873	2.72677425509984	UBC	0
1170	response to insulin (GO:0032868)	1/72	0.333059082552774	1	0	0	2.48015873015873	2.72677425509984	ZFP36L1	0
1171	SCF-dependent proteasomal ubiquitin-dependent protein catabolic process (GO:0031146)	1/73	0.336807439625633	1	0	0	2.44618395303327	2.66204478402198	UBC	0
1172	regulation of ubiquitin-protein ligase activity involved in mitotic cell cycle (GO:0051439)	1/73	0.336807439625633	1	0	0	2.44618395303327	2.66204478402198	UBC	0
1173	regulation of canonical Wnt signaling pathway (GO:0060828)	2/214	0.337368624000335	1	0	0	1.66889185580774	1.8133830218174	UBC;APOE	0
1174	B cell activation (GO:0042113)	1/74	0.340534917076636	1	0	0	2.41312741312741	2.5995116123782	MALT1	0
1175	nucleic acid phosphodiester bond hydrolysis (GO:0090305)	1/74	0.340534917076636	1	0	0	2.41312741312741	2.5995116123782	UBC	0
1176	transcription-coupled nucleotide-excision repair (GO:0006283)	1/74	0.340534917076636	1	0	0	2.41312741312741	2.5995116123782	UBC	0
1177	regulation of protein complex assembly (GO:0043254)	1/74	0.340534917076636	1	0	0	2.41312741312741	2.5995116123782	TNF	0
1178	glucose homeostasis (GO:0042593)	1/75	0.344241630167424	1	0	0	2.38095238095238	2.53907489263831	HK2	0
1179	negative regulation of phosphorylation (GO:0042326)	1/76	0.347927693653568	1	0	0	2.34962406015038	2.48064050200617	CBFA2T3	0
1180	negative regulation of cellular amide metabolic process (GO:0034249)	1/76	0.347927693653568	1	0	0	2.34962406015038	2.48064050200617	APOE	0
1181	ion transmembrane transport (GO:0034220)	2/220	0.349588924869145	1	0	0	1.62337662337662	1.70616447262767	UBC;SGK1	0
1182	regulation of hematopoietic stem cell differentiation (GO:1902036)	1/77	0.351593221412248	1	0	0	2.31910946196661	2.42411964892574	UBC	0
1183	positive regulation of ubiquitin-protein ligase activity involved in regulation of mitotic cell cycle transition (GO:0051437)	1/77	0.351593221412248	1	0	0	2.31910946196661	2.42411964892574	UBC	0
1184	mitotic cell cycle phase transition (GO:0044772)	2/222	0.353646215851474	1	0	0	1.60875160875161	1.67223014128354	UBC;PHLDA1	0
1185	regulation of hematopoietic progenitor cell differentiation (GO:1901532)	1/78	0.355238326784749	1	0	0	2.28937728937729	2.36942850664155	UBC	0
1186	negative regulation of ubiquitin protein ligase activity (GO:1904667)	1/78	0.355238326784749	1	0	0	2.28937728937729	2.36942850664155	UBC	0
1187	Ras protein signal transduction (GO:0007265)	2/224	0.357694894059214	1	0	0	1.59438775510204	1.63915004334381	JUN;AIF1	0
1188	fibroblast growth factor receptor signaling pathway (GO:0008543)	1/79	0.358863122714958	1	0	0	2.26039783001808	2.31648787742241	UBC	0
1189	positive regulation of translation (GO:0045727)	1/79	0.358863122714958	1	0	0	2.26039783001808	2.31648787742241	CCL5	0
1190	visual perception (GO:0007601)	1/79	0.358863122714958	1	0	0	2.26039783001808	2.31648787742241	DHRS3	0
1191	regulation of cellular response to heat (GO:1900034)	1/79	0.358863122714958	1	0	0	2.26039783001808	2.31648787742241	IER5	0
1192	regulation of endothelial cell proliferation (GO:0001936)	1/80	0.362467721201895	1	0	0	2.23214285714286	2.26522288752776	APOE	0
1193	response to calcium ion (GO:0051592)	1/80	0.362467721201895	1	0	0	2.23214285714286	2.26522288752776	IQGAP1	0
1194	cell-cell junction assembly (GO:0007043)	1/80	0.362467721201895	1	0	0	2.23214285714286	2.26522288752776	F11R	0
1195	anaphase-promoting complex-dependent catabolic process (GO:0031145)	1/80	0.362467721201895	1	0	0	2.23214285714286	2.26522288752776	UBC	0
1196	regulation of phosphatidylinositol 3-kinase signaling (GO:0014066)	1/81	0.366052233819641	1	0	0	2.20458553791887	2.21556269931532	CCL5	0
1197	regulation of protein serine/threonine kinase activity (GO:0071900)	1/81	0.366052233819641	1	0	0	2.20458553791887	2.21556269931532	TRIB1	0
1198	epidermis development (GO:0008544)	1/82	0.36961677148559	1	0	0	2.17770034843206	2.16744025010465	FABP5	0
1199	BMP signaling pathway (GO:0030509)	1/82	0.36961677148559	1	0	0	2.17770034843206	2.16744025010465	GDF15	0
1200	sensory perception of light stimulus (GO:0050953)	1/82	0.36961677148559	1	0	0	2.17770034843206	2.16744025010465	DHRS3	0
1201	positive regulation of protein secretion (GO:0050714)	1/83	0.373161444523692	1	0	0	2.15146299483649	2.12079200912157	TNF	0
1202	DNA damage response, signal transduction by p53 class mediator (GO:0030330)	1/83	0.373161444523692	1	0	0	2.15146299483649	2.12079200912157	UBC	0
1203	positive regulation of transmembrane receptor protein serine/threonine kinase signaling pathway (GO:0090100)	1/83	0.373161444523692	1	0	0	2.15146299483649	2.12079200912157	GDF15	0
1204	positive regulation of cell cycle (GO:0045787)	1/83	0.373161444523692	1	0	0	2.15146299483649	2.12079200912157	CCNL1	0
1205	positive regulation of ubiquitin protein ligase activity (GO:1904668)	1/83	0.373161444523692	1	0	0	2.15146299483649	2.12079200912157	UBC	0
1206	positive regulation of cell cycle arrest (GO:0071158)	1/83	0.373161444523692	1	0	0	2.15146299483649	2.12079200912157	UBC	0
1207	positive regulation of protein ubiquitination (GO:0031398)	1/84	0.376686362621333	1	0	0	2.12585034013605	2.07555775332868	MALT1	0
1208	positive regulation of supramolecular fiber organization (GO:1902905)	1/85	0.380191634886997	1	0	0	2.10084033613445	2.03168035933863	APOE	0
1209	regulation of mitotic nuclear division (GO:0007088)	1/85	0.380191634886997	1	0	0	2.10084033613445	2.03168035933863	PMEPA1	0
1210	transmembrane receptor protein tyrosine kinase signaling pathway (GO:0007169)	3/397	0.384246890566016	1	0	0	1.34940626124505	1.29066659159608	AXL;UBC;MTSS1	0
1211	proteasomal protein catabolic process (GO:0010498)	2/238	0.385769196111862	1	0	0	1.50060024009604	1.42934577714178	UBC;NFE2L2	0
1212	cellular response to BMP stimulus (GO:0071773)	1/88	0.390590659057378	1	0	0	2.02922077922078	1.90766066389842	GDF15	0
1213	positive regulation of cellular component biogenesis (GO:0044089)	1/88	0.390590659057378	1	0	0	2.02922077922078	1.90766066389842	TNF	0
1214	positive regulation of protein ubiquitination involved in ubiquitin-dependent protein catabolic process (GO:2000060)	1/88	0.390590659057378	1	0	0	2.02922077922078	1.90766066389842	UBC	0
1215	plasma membrane bounded cell projection assembly (GO:0120031)	2/242	0.393696376659728	1	0	0	1.47579693034239	1.37570142322534	AIF1;MTSS1	0
1216	defense response to bacterium (GO:0042742)	2/242	0.393696376659728	1	0	0	1.47579693034239	1.37570142322534	STAB1;TLR2	0
1217	regulation of stem cell differentiation (GO:2000736)	1/89	0.394018427299623	1	0	0	2.00642054574639	1.86869502604711	UBC	0
1218	Wnt signaling pathway, planar cell polarity pathway (GO:0060071)	1/89	0.394018427299623	1	0	0	2.00642054574639	1.86869502604711	UBC	0
1219	negative regulation of cellular protein metabolic process (GO:0032269)	1/90	0.39742708634477	1	0	0	1.98412698412698	1.830840857723	APOE	0
1220	regulation of establishment of planar polarity (GO:0090175)	1/90	0.39742708634477	1	0	0	1.98412698412698	1.830840857723	UBC	0
1221	cell-matrix adhesion (GO:0007160)	1/91	0.400816741886975	1	0	0	1.96232339089482	1.79405604181473	ITGB5	0
1222	lipid transport (GO:0006869)	1/92	0.404187498752817	1	0	0	1.94099378881988	1.75830047139165	APOE	0
1223	positive regulation of cellular protein metabolic process (GO:0032270)	1/92	0.404187498752817	1	0	0	1.94099378881988	1.75830047139165	NFKBIA	0
1224	protein-DNA complex assembly (GO:0065004)	1/92	0.404187498752817	1	0	0	1.94099378881988	1.75830047139165	UBC	0
1225	cellular response to acid chemical (GO:0071229)	1/92	0.404187498752817	1	0	0	1.94099378881988	1.75830047139165	EGR1	0
1226	negative regulation of kinase activity (GO:0033673)	1/92	0.404187498752817	1	0	0	1.94099378881988	1.75830047139165	TRIB1	0
1227	nuclear export (GO:0051168)	1/93	0.407539461493387	1	0	0	1.92012288786482	1.72353593120034	MALT1	0
1228	cellular transition metal ion homeostasis (GO:0046916)	1/94	0.410872733966244	1	0	0	1.89969604863222	1.68972599193473	UBC	0
1229	regulation of cysteine-type endopeptidase activity involved in apoptotic process (GO:0043281)	1/94	0.410872733966244	1	0	0	1.89969604863222	1.68972599193473	TNF	0
1230	positive regulation of protein localization to membrane (GO:1905477)	1/96	0.417483620429566	1	0	0	1.86011904761905	1.62483252969657	NMT1	0
1231	regulation of cytoskeleton organization (GO:0051493)	1/96	0.417483620429566	1	0	0	1.86011904761905	1.62483252969657	BST2	0
1232	positive regulation of neuron projection development (GO:0010976)	1/98	0.424020977753402	1	0	0	1.82215743440233	1.56336069449813	APOE	0
1233	negative regulation of cell motility (GO:2000146)	1/98	0.424020977753402	1	0	0	1.82215743440233	1.56336069449813	BST2	0
1234	protein localization to organelle (GO:0033365)	1/98	0.424020977753402	1	0	0	1.82215743440233	1.56336069449813	PPP1R15A	0
1235	positive regulation of neuron differentiation (GO:0045666)	1/99	0.42726233656944	1	0	0	1.8037518037518	1.53383312237613	APOE	0
1236	small GTPase mediated signal transduction (GO:0007264)	1/100	0.43048561638067	1	0	0	1.78571428571429	1.50507386982061	JUN	0
1237	metal ion transport (GO:0030001)	1/102	0.436878338084472	1	0	0	1.75070028011204	1.44975582142932	SGK1	0
1238	intrinsic apoptotic signaling pathway (GO:0097193)	1/102	0.436878338084472	1	0	0	1.75070028011204	1.44975582142932	PPP1R15A	0
1239	positive regulation of angiogenesis (GO:0045766)	1/104	0.443199935658871	1	0	0	1.71703296703297	1.39720860014269	HK2	0
1240	plasma membrane invagination (GO:0099024)	1/104	0.443199935658871	1	0	0	1.71703296703297	1.39720860014269	AIF1	0
1241	protein import into nucleus (GO:0006606)	1/104	0.443199935658871	1	0	0	1.71703296703297	1.39720860014269	TNF	0
1242	monovalent inorganic cation transport (GO:0015672)	1/105	0.446334308352979	1	0	0	1.70068027210884	1.37191673035957	SGK1	0
1243	positive regulation of vasculature development (GO:1904018)	1/105	0.446334308352979	1	0	0	1.70068027210884	1.37191673035957	HK2	0
1244	peptide metabolic process (GO:0006518)	1/105	0.446334308352979	1	0	0	1.70068027210884	1.37191673035957	FURIN	0
1245	phagocytosis, engulfment (GO:0006911)	1/105	0.446334308352979	1	0	0	1.70068027210884	1.37191673035957	AIF1	0
1246	RNA splicing (GO:0008380)	1/107	0.452550687678035	1	0	0	1.66889185580774	1.32319009537309	TRA2B	0
1247	nucleotide-excision repair (GO:0006289)	1/109	0.458697887580103	1	0	0	1.63826998689384	1.27680780245997	UBC	0
1248	negative regulation of hydrolase activity (GO:0051346)	1/109	0.458697887580103	1	0	0	1.63826998689384	1.27680780245997	F11R	0
1249	regulation of cell motility (GO:2000145)	1/110	0.461745783972878	1	0	0	1.62337662337662	1.25444933520304	SGK1	0
1250	Wnt signaling pathway (GO:0016055)	1/110	0.461745783972878	1	0	0	1.62337662337662	1.25444933520304	UBC	0
1251	regulation of Wnt signaling pathway (GO:0030111)	1/110	0.461745783972878	1	0	0	1.62337662337662	1.25444933520304	TLR2	0
1252	negative regulation of protein kinase activity (GO:0006469)	1/110	0.461745783972878	1	0	0	1.62337662337662	1.25444933520304	TRIB1	0
1253	viral gene expression (GO:0019080)	1/111	0.464776671024241	1	0	0	1.60875160875161	1.23262269326274	FURIN	0
1254	macroautophagy (GO:0016236)	1/111	0.464776671024241	1	0	0	1.60875160875161	1.23262269326274	UBC	0
1255	cellular response to insulin stimulus (GO:0032869)	1/111	0.464776671024241	1	0	0	1.60875160875161	1.23262269326274	ZFP36L1	0
1256	positive regulation of establishment of protein localization to mitochondrion (GO:1903749)	1/111	0.464776671024241	1	0	0	1.60875160875161	1.23262269326274	NMT1	0
1257	cellular response to peptide hormone stimulus (GO:0071375)	1/111	0.464776671024241	1	0	0	1.60875160875161	1.23262269326274	ZFP36L1	0
1258	regulation of protein binding (GO:0043393)	1/112	0.467790642742097	1	0	0	1.59438775510204	1.21131126868796	B2M	0
1259	positive regulation of canonical Wnt signaling pathway (GO:0090263)	1/114	0.473768213929688	1	0	0	1.56641604010025	1.17017086001717	UBC	0
1260	protein polyubiquitination (GO:0000209)	2/284	0.473858700308347	1	0	0	1.25754527162978	0.9391927846368	UBC;TNFAIP3	0
1261	negative regulation of cell growth (GO:0030308)	1/116	0.479679239911056	1	0	0	1.53940886699507	1.13090771035126	BST2	0
1262	epithelium development (GO:0060429)	1/116	0.479679239911056	1	0	0	1.53940886699507	1.13090771035126	CTSB	0
1263	sphingolipid metabolic process (GO:0006665)	1/117	0.482610028219714	1	0	0	1.52625152625153	1.11194497319702	HEXB	0
1264	ion transport (GO:0006811)	2/290	0.48479690492316	1	0	0	1.23152709359606	0.891656685322436	UBC;SGK1	0
1265	proteasome-mediated ubiquitin-dependent protein catabolic process (GO:0043161)	2/292	0.488412079387885	1	0	0	1.22309197651663	0.876462578864977	UBC;NFE2L2	0
1266	regulation of neuron projection development (GO:0010975)	1/120	0.491304585122615	1	0	0	1.48809523809524	1.05757590359827	APOE	0
1267	regulation of phosphorylation (GO:0042325)	1/120	0.491304585122615	1	0	0	1.48809523809524	1.05757590359827	CCL5	0
1268	protein phosphorylation (GO:0006468)	3/471	0.49329188946475	1	0	0	1.13739763421292	0.803746829234151	PIM1;SGK1;TLR2	0
1269	enzyme linked receptor protein signaling pathway (GO:0007167)	1/121	0.494170468138604	1	0	0	1.47579693034239	1.04025198364228	MTSS1	0
1270	DNA replication (GO:0006260)	1/121	0.494170468138604	1	0	0	1.47579693034239	1.04025198364228	PTMS	0
1271	negative regulation of growth (GO:0045926)	1/121	0.494170468138604	1	0	0	1.47579693034239	1.04025198364228	BST2	0
1272	macromolecular complex assembly (GO:0065003)	1/121	0.494170468138604	1	0	0	1.47579693034239	1.04025198364228	CD74	0
1273	protein dephosphorylation (GO:0006470)	1/126	0.508261610040014	1	0	0	1.4172335600907	0.959125543603773	PPP1R15A	0
1274	positive regulation of protein kinase B signaling (GO:0051897)	1/128	0.513788505276542	1	0	0	1.39508928571429	0.929050734565949	CCL3	0
1275	negative regulation of response to stimulus (GO:0048585)	1/128	0.513788505276542	1	0	0	1.39508928571429	0.929050734565949	AXL	0
1276	non-canonical Wnt signaling pathway (GO:0035567)	1/128	0.513788505276542	1	0	0	1.39508928571429	0.929050734565949	UBC	0
1277	positive regulation of mitochondrion organization (GO:0010822)	1/129	0.516528820959288	1	0	0	1.38427464008859	0.914485314890952	DDHD1	0
1278	DNA metabolic process (GO:0006259)	2/315	0.528839360208351	1	0	0	1.13378684807256	0.722302222384235	UBC;PTMS	0
1279	adenylate cyclase-modulating G-protein coupled receptor signaling pathway (GO:0007188)	1/135	0.532652207605042	1	0	0	1.32275132275132	0.833183315296079	RGS1	0
1280	muscle contraction (GO:0006936)	1/138	0.54051289714092	1	0	0	1.29399585921325	0.796113846644981	ITGB5	0
1281	regulation of signal transduction by p53 class mediator (GO:1901796)	1/139	0.543103896005432	1	0	0	1.2846865364851	0.784242857559375	UBC	0
1282	regulation of primary metabolic process (GO:0080090)	1/140	0.545680414158578	1	0	0	1.27551020408163	0.772604332473143	APOE	0
1283	neuron differentiation (GO:0030182)	1/140	0.545680414158578	1	0	0	1.27551020408163	0.772604332473143	SKIL	0
1284	regulation of cellular component organization (GO:0051128)	1/141	0.548242531866743	1	0	0	1.26646403242148	0.761192393038252	SGK1	0
1285	protein transport (GO:0015031)	2/327	0.549068472294966	1	0	0	1.09217999126256	0.654796989297702	CD74;APOE	0
1286	modification-dependent protein catabolic process (GO:0019941)	1/142	0.550790328775957	1	0	0	1.25754527162978	0.750001346561697	UBC	0
1287	positive regulation of macromolecule biosynthetic process (GO:0010557)	1/143	0.553323884346535	1	0	0	1.24875124875125	0.739025677981554	TLR2	0
1288	neuron development (GO:0048666)	1/145	0.558348586401453	1	0	0	1.23152709359606	0.717699267039729	SKIL	0
1289	peptidyl-serine phosphorylation (GO:0018105)	1/146	0.56083988935513	1	0	0	1.22309197651663	0.707338327315831	SGK1	0
1290	regulation of G2/M transition of mitotic cell cycle (GO:0010389)	1/150	0.570666586705447	1	0	0	1.19047619047619	0.667797798889914	UBC	0
1291	intracellular protein transport (GO:0006886)	2/348	0.583001723298163	1	0	0	1.02627257799672	0.553740903860322	CD74;TNF	0
1292	regulation of protein kinase B signaling (GO:0051896)	1/164	0.603374747963306	1	0	0	1.08885017421603	0.55010540365102	CCL3	0
1293	glycerophospholipid biosynthetic process (GO:0046474)	1/165	0.605614205825789	1	0	0	1.08225108225108	0.542762034300663	DDHD1	0
1294	mitochondrion organization (GO:0007005)	1/168	0.61225766254873	1	0	0	1.06292517006803	0.521473286390532	HK2	0
1295	cellular macromolecule biosynthetic process (GO:0034645)	2/368	0.613559707889302	1	0	0	0.970496894409938	0.47406608714464	RRBP1;PTMS	0
1296	peptidyl-serine modification (GO:0018209)	1/171	0.618790191796338	1	0	0	1.04427736006683	0.501241657028288	SGK1	0
1297	protein autophosphorylation (GO:0046777)	1/176	0.629436207359046	1	0	0	1.01461038961039	0.469694368121481	PIM1	0
1298	transmembrane transport (GO:0055085)	2/379	0.629632990653717	1	0	0	0.942329438371655	0.435938733382285	UBC;SGK1	0
1299	phosphorylation (GO:0016310)	2/387	0.640996952080208	1	0	0	0.922849760059062	0.410419506291847	PIM1;SGK1	0
1300	organonitrogen compound biosynthetic process (GO:1901566)	1/182	0.641823096978112	1	0	0	0.98116169544741	0.435088857085311	FURIN	0
1301	protein modification by small protein conjugation (GO:0032446)	2/399	0.65753204574674	1	0	0	0.895094880057286	0.375279070300395	UBC;NFE2L2	0
1302	positive regulation of multicellular organismal process (GO:0051240)	1/203	0.682032046517514	1	0	0	0.879662209711471	0.336627932102403	TNF	0
1303	endosomal transport (GO:0016197)	1/230	0.727219831015607	1	0	0	0.77639751552795	0.247303156923293	UBC	0
1304	translation (GO:0006412)	1/233	0.731829845389545	1	0	0	0.766400980993256	0.239275937841452	RRBP1	0
1305	RNA splicing, via transesterification reactions with bulged adenosine as nucleophile (GO:0000377)	1/237	0.737856623595105	1	0	0	0.753465943339361	0.229057979375589	TRA2B	0
1306	regulation of immune response (GO:0050776)	1/252	0.759285237662773	1	0	0	0.708616780045351	0.195137305121184	B2M	0
1307	mRNA splicing, via spliceosome (GO:0000398)	1/262	0.772596949039667	1	0	0	0.681570338058888	0.175843632572094	TRA2B	0
1308	protein ubiquitination (GO:0016567)	2/507	0.78026746605281	1	0	0	0.704423781346858	0.174780581065891	UBC;NFE2L2	0
1309	mRNA processing (GO:0006397)	1/284	0.799369038780769	1	0	0	0.628772635814889	0.140802668527999	TRA2B	0
1310	DNA repair (GO:0006281)	1/289	0.805003769305329	1	0	0	0.617894216510134	0.134026395951352	UBC	0
1311	chemical synaptic transmission (GO:0007268)	1/290	0.806111749499176	1	0	0	0.61576354679803	0.132717302379808	APOE	0
1312	cellular protein localization (GO:0034613)	1/328	0.843894338780943	1	0	0	0.544425087108014	0.092404172060687	CD74	0
1313	cellular response to DNA damage stimulus (GO:0006974)	1/330	0.84566683929831	1	0	0	0.541125541125541	0.0907087683518604	PPP1R15A	0
1314	post-translational protein modification (GO:0043687)	1/358	0.868485223260289	1	0	0	0.498802873104549	0.0703335532415454	APOE	0
1315	gene expression (GO:0010467)	1/412	0.903464301212017	1	0	0	0.433425797503467	0.0440008154446827	RRBP1	0
1316	cellular protein modification process (GO:0006464)	3/1002	0.924052591112862	1	0	0	0.53464499572284	0.042229625840109	PIM1;APOE;SGK1	0
1317	regulation of nucleic acid-templated transcription (GO:1903506)	1/608	0.968800290337524	1	0	0	0.293703007518797	0.00930944168688824	BHLHE40	0
1318	regulation of cellular macromolecule biosynthetic process (GO:2000112)	1/632	0.972851512048973	1	0	0	0.28254972875226	0.0077768469764883	BHLHE40	0
1319	neutrophil degranulation (GO:0043312)	42/480	2.97714108386089e-22	1.51923509509421e-18	0	0	6.50557620817844	322.454795553625	CD63;CSTB;HVCN1;CTSZ;ITGB2;CXCL1;TCIRG1;GNS;CTSS;LGALS3;HK3;SYNGR1;CYB5R3;GM2A;ANPEP;FTH1;CREG1;LAMP2;PSAP;TIMP2;ITGAX;OLR1;SIRPA;CD36;CTSD;CTSB;VAT1;ANXA3;SLC11A1;CYBB;TNFRSF1B;IGF2R;BST1;CLEC4D;FABP5;TMBIM1;ADAM8;DEGS1;MAN2B1;CD68;S100A9;CD44	1
1320	neutrophil activation involved in immune response (GO:0002283)	42/484	4.09485669054503e-22	1.04480268459256e-18	0	0	6.45181111554886	317.733247360283	CD63;CSTB;HVCN1;CTSZ;ITGB2;CXCL1;TCIRG1;GNS;CTSS;LGALS3;HK3;SYNGR1;CYB5R3;GM2A;ANPEP;FTH1;CREG1;LAMP2;PSAP;TIMP2;ITGAX;OLR1;SIRPA;CD36;CTSD;CTSB;VAT1;ANXA3;SLC11A1;CYBB;TNFRSF1B;IGF2R;BST1;CLEC4D;FABP5;TMBIM1;ADAM8;DEGS1;MAN2B1;CD68;S100A9;CD44	1
1321	neutrophil mediated immunity (GO:0002446)	42/488	5.61452796232915e-22	9.55031206392188e-19	0	0	6.39892741788043	313.109209914664	CD63;CSTB;HVCN1;CTSZ;ITGB2;CXCL1;TCIRG1;GNS;CTSS;LGALS3;HK3;SYNGR1;CYB5R3;GM2A;ANPEP;FTH1;CREG1;LAMP2;PSAP;TIMP2;ITGAX;OLR1;SIRPA;CD36;CTSD;CTSB;VAT1;ANXA3;SLC11A1;CYBB;TNFRSF1B;IGF2R;BST1;CLEC4D;FABP5;TMBIM1;ADAM8;DEGS1;MAN2B1;CD68;S100A9;CD44	1
1322	extracellular matrix disassembly (GO:0022617)	12/79	6.31180143848441e-10	8.05228068514648e-07	0	0	11.2935861841796	239.236890175593	MMP12;MMP13;CTSL;CTSK;SH3PXD2B;TIMP2;SPP1;FN1;MMP19;ADAM8;CTSS;CD44	1
1323	cellular response to low-density lipoprotein particle stimulus (GO:0071404)	6/13	8.87708750726484e-09	9.0599555099145e-06	0	0	34.3151272519302	636.195332587593	ABCA1;CD81;ITGB2;LPL;CD9;CD36	1
1324	regulated exocytosis (GO:0045055)	13/149	1.16015854046448e-07	9.86714838665042e-05	0	0	6.4868641001971	103.5922291214	CD63;TEX264;APLP2;ACTN1;FN1;ACTN4;IGF1;LHFPL2;SYNGR1;LAMP2;PSAP;CD9;CD36	1
1325	platelet degranulation (GO:0002576)	12/125	1.25568556950825e-07	9.15394780171513e-05	0	0	7.13754646840149	113.418568020234	CD63;TEX264;APLP2;ACTN1;LAMP2;PSAP;FN1;CD9;ACTN4;IGF1;CD36;LHFPL2	1
1326	proton transport (GO:0015992)	7/32	1.85941672479929e-07	0.000118607544333135	0	0	16.2639405204461	252.055830875024	SLC36A2;HVCN1;UCP2;ATP6V1B2;TCIRG1;ATP6V1E1;ATP6V1C1	1
1327	pattern recognition receptor signaling pathway (GO:0002221)	8/49	2.70061454793697e-07	0.000153124844868026	0	0	12.1386844700706	183.592944917688	CTSL;S100A1;CTSK;CD36;S100A9;CTSS;CTSB;HSP90B1	1
1328	intracellular pH reduction (GO:0051452)	7/34	2.90439198416266e-07	0.000148211122951821	0	0	15.3072381368904	230.402582716659	ATP6V1A;SLC11A1;ATP6V1B2;TCIRG1;ATP6V1E1;ATP6V0D2;ATP6V1C1	1
1329	transferrin transport (GO:0033572)	7/37	5.37018892034428e-07	0.000249127946004699	0	0	14.0661107203858	203.075711718103	ATP6V1A;CLTC;ATP6V1B2;TCIRG1;ATP6V1E1;ATP6V0D2;ATP6V1C1	1
1330	ferric iron transport (GO:0015682)	7/37	5.37018892034428e-07	0.000228367283837641	0	0	14.0661107203858	203.075711718103	ATP6V1A;CLTC;ATP6V1B2;TCIRG1;ATP6V1E1;ATP6V0D2;ATP6V1C1	1
1331	phagosome acidification (GO:0090383)	6/28	1.64501057587996e-06	0.00064572992067042	0	0	15.9320233669676	212.178923175697	ATP6V1A;ATP6V1B2;TCIRG1;ATP6V1E1;ATP6V0D2;ATP6V1C1	1
1332	cellular protein catabolic process (GO:0044257)	8/63	1.97130796269077e-06	0.000718541752400786	0	0	9.4411990322771	124.02726896865	BNIP3L;CTSL;CTSK;CTSZ;CLTC;TCIRG1;CTSS;CTSB	1
1333	hydrogen ion transmembrane transport (GO:1902600)	6/29	2.05086657053453e-06	0.000697704807295848	0	0	15.3826432508653	201.470295656452	HVCN1;UCP2;ATP6V1B2;TCIRG1;ATP6V1E1;ATP6V1C1	1
1334	toll-like receptor signaling pathway (GO:0002224)	9/87	2.5878425283048e-06	0.000825360026371212	0	0	7.69132162543264	98.9464378672876	CTSL;S100A1;CTSK;ITGB2;CD36;S100A9;CTSS;CTSB;HSP90B1	1
1335	extracellular matrix organization (GO:0030198)	14/230	3.02640063103044e-06	0.000908454260008725	0	0	4.52561823177631	57.5121744857495	ITGB2;FN1;CTSS;MMP12;MMP13;CTSL;CTSK;SH3PXD2B;TIMP2;SPP1;ITGAX;MMP19;ADAM8;CD44	1
1336	inorganic cation transmembrane transport (GO:0098662)	11/141	3.33866814544168e-06	0.000946512419232716	0	0	5.80031110759577	73.1415668659127	FKBP1A;P2RX4;SLC11A1;HVCN1;UCP2;ATP6V1B2;CACNA1D;TCIRG1;ATP6V1E1;SLC39A1;ATP6V1C1	1
1337	insulin receptor signaling pathway (GO:0008286)	8/68	3.55057611030098e-06	0.0009536099942561	0	0	8.74699322108025	109.760775710053	ATP6V1A;CAV2;ATP6V1B2;TCIRG1;ATP6V1E1;BAIAP2;ATP6V0D2;ATP6V1C1	1
1338	phagosome maturation (GO:0090382)	6/33	4.57087930545269e-06	0.00116625985478625	0	0	13.5180804325786	166.215680478147	ATP6V1A;ATP6V1B2;TCIRG1;ATP6V1E1;ATP6V0D2;ATP6V1C1	1
1339	cellular response to thyroid hormone stimulus (GO:0097067)	4/10	6.30570483837295e-06	0.00153228627572463	0	0	29.7397769516729	356.105748830072	CTSL;KLF9;CTSS;CTSB	1
1340	response to thyroid hormone (GO:0097066)	4/11	9.80421323022839e-06	0.00227413182335707	0	0	27.0361608651571	311.799887616779	CTSL;KLF9;CTSS;CTSB	1
1341	cellular response to insulin stimulus (GO:0032869)	9/111	1.92607209772011e-05	0.00427336778898509	0	0	6.02833316587963	65.4522820358486	ATP6V1A;CAV2;ATP6V1B2;MYO5A;TCIRG1;ATP6V1E1;BAIAP2;ATP6V0D2;ATP6V1C1	1
1342	positive regulation of intracellular signal transduction (GO:1902533)	19/480	2.94109343363539e-05	0.00625349991326725	0	0	2.94299876084263	30.707672970052	TCF7L2;PRKCB;CAV2;PLK2;CAV1;TREM2;ACTN4;IGF1;RHOC;TNFRSF1B;RTN4;FKBP1A;F7;P2RX4;HMOX1;ADAM8;IL7R;S100A9;MET	1
1343	negative regulation of apoptotic process (GO:0043066)	19/486	3.48113208289968e-05	0.00710568680761483	0	0	2.90666544280753	29.8385715032435	BNIP3L;ANXA1;WFS1;PLK2;ANXA4;SPHK1;CAV1;IGF1;TNFRSF1B;FAM129B;HSP90B1;SOCS2;GCLC;PDPN;CTNNB1;ADAM8;SQSTM1;MET;CD44	1
1344	receptor-mediated endocytosis (GO:0006898)	11/189	5.27296900268901e-05	0.0103492157002777	0	0	4.327216223127	42.6245159270235	CD81;CAV2;CAV1;CLTC;ITGB2;MRC1;M6PR;CD9;CD36;IGF2R;HSP90B1	1
1345	acylglycerol catabolic process (GO:0046464)	5/31	5.4113725704099e-05	0.0102274941580747	0	0	11.9918455450294	117.812959520546	ABHD12;FABP4;FABP5;LPL;DAGLB	1
1346	receptor internalization (GO:0031623)	6/51	6.06942529197592e-05	0.0110615275946261	0	0	8.74699322108025	84.9303437082976	CD81;CAV1;CLTC;ITGB2;CD9;CD36	1
1347	regulation of lipid metabolic process (GO:0019216)	8/101	6.62642113068605e-05	0.0116602162172038	0	0	5.88906474290552	56.6637600548257	ABCA1;SLC27A1;ALAS1;CAV1;TXNRD1;PSAP;PLIN2;CD36	1
1348	positive regulation of cellular protein catabolic process (GO:1903364)	4/17	6.63465763363831e-05	0.0112855526348188	0	0	17.4939864421605	168.302967829817	RNF128;CD81;ATPIF1;PTTG1IP	1
1349	positive chemotaxis (GO:0050918)	4/17	6.63465763363831e-05	0.0109215025498246	0	0	17.4939864421605	168.302967829817	NRP1;LGALS3;GPNMB;MET	1
1350	positive regulation of calcium ion transport (GO:0051928)	5/34	8.57490219966477e-05	0.0136742893515279	0	0	10.9337415263503	102.384494612619	LGALS3;P2RX4;WFS1;CAV1;CACNA1D	1
1351	positive regulation of leukocyte migration (GO:0002687)	5/35	9.89490604134851e-05	0.0153011228875762	0	0	10.6213489113117	97.9384533354158	LGALS3;F7;CXCL1;ADAM8;CXCL3	1
1352	transmembrane receptor protein tyrosine kinase signaling pathway (GO:0007169)	16/397	0.000102186249495617	0.0153369538581216	0	0	2.99645107825419	27.533530277975	ATP6V1A;NUS1;NRP1;SORT1;CAV2;MATK;CYBB;IGF1;TCIRG1;BAIAP2;SOCS2;BLNK;ATP6V1B2;ATP6V1E1;ATP6V0D2;ATP6V1C1	1
1353	cellular response to hormone stimulus (GO:0032870)	7/81	0.00010963423815973	0.0159846719236886	0	0	6.42526045252191	58.5878432987871	SOCS2;CTSL;CAV1;KLF9;ATP1A1;CTSS;CTSB	1
1354	glycosaminoglycan catabolic process (GO:0006027)	6/57	0.000114330305053756	0.0162063207413699	0	0	7.82625709254549	71.0343876832519	GPC1;HEXA;SDC3;SDC1;GNS;CD44	1
1355	response to lipid (GO:0033993)	9/141	0.000125705053602498	0.0173371050955013	0	0	4.7457090880329	42.6239290018042	SOCS2;SLC11A1;SPP1;CTNNB1;CXCL1;CD36;CXCL3;TNFRSF1B;ABCG1	1
1356	wound healing, spreading of cells (GO:0044319)	4/20	0.000130837242186301	0.017570064391492	0	0	14.8698884758364	132.959946963168	MMP12;PDPN;RHOC;CD44	1
1357	receptor metabolic process (GO:0043112)	6/59	0.000138809867240719	0.0181627372443434	0	0	7.56096024195073	67.1595142545859	CD81;CAV1;CLTC;ITGB2;CD9;CD36	1
1358	protein transport (GO:0015031)	14/327	0.000148303626934943	0.0189198352062253	0	0	3.1831565544604	28.063500320197	ATP6V1A;PRKCB;CLTC;TCIRG1;HSP90B1;LAMP2;ATP6V1B2;MYH9;CD36;ATP6V1E1;RAB7B;ATP6V0D2;ATP6V1C1;ABCG1	1
1359	regulation of angiogenesis (GO:0045765)	10/178	0.000153996579910142	0.0191669401775965	0	0	4.17693496512259	36.6675584318656	RGCC;GPNMB;PRKCB;ANXA3;TNFSF12;SPHK1;HMOX1;CTNNB1;RHOB;FAM129B	1
1360	regulation of peptidyl-tyrosine phosphorylation (GO:0050730)	7/86	0.000160031017181832	0.0194437685875926	0	0	6.05169879830552	52.8927123099536	NRP1;BST1;CD81;ITGB2;TREM2;IGF1;CD44	1
1361	ion transport (GO:0006811)	13/290	0.000162641815913862	0.0193014229443823	0	0	3.33290603768748	29.0761397013527	ATP6V1A;SLC36A2;ATP1B3;TCIRG1;ATP1A1;LASP1;P2RX4;ATP6V1B2;ATP6V1E1;SGK1;ATP6V0D2;SLC39A1;ATP6V1C1	1
1362	myelin assembly (GO:0032288)	3/9	0.00019034953412989	0.0220762198332916	0	0	24.7831474597274	212.308513570713	GPC1;AHNAK2;CD9	1
1363	L-ascorbic acid metabolic process (GO:0019852)	3/9	0.00019034953412989	0.0215856371703295	0	0	24.7831474597274	212.308513570713	CYB5A;CYB5R3;AKR1A1	1
1364	endocytosis (GO:0006897)	12/264	0.000254691008078582	0.0282540916135871	0	0	3.37952010814464	27.9670817187329	MYO1E;ANXA1;ANXA3;SORT1;SLC11A1;CAV1;CLTC;MRC1;M6PR;CD36;IGF2R;HSP90B1	1
1365	positive regulation of bone remodeling (GO:0046852)	3/10	0.00026922609498183	0.0292310800572826	0	0	22.3048327137546	183.344811069035	DCSTAMP;SPP1;ADAM8	1
1366	positive regulation of bone resorption (GO:0045780)	3/10	0.00026922609498183	0.0286220992227558	0	0	22.3048327137546	183.344811069035	DCSTAMP;SPP1;ADAM8	1
1367	cellular modified amino acid biosynthetic process (GO:0042398)	4/25	0.000324010971660459	0.0337434283343535	0	0	11.8959107806691	95.5804690509528	SLC27A1;GCLC;ATPIF1;GCLM	1
1368	cholesterol transport (GO:0030301)	5/45	0.000333765715050406	0.0340641288780444	0	0	8.26104915324246	66.1302871793886	ABCA1;SOAT1;CAV1;CD36;ABCG1	1
1369	negative regulation of cellular process (GO:0048523)	18/535	0.00035867667072175	0.0358887656998646	0	0	2.50147656602856	19.8444367649167	LRPAP1;BNIP3L;ACTN1;CAV1;CXCL1;INHBA;RTN4;RHOB;FAM129B;DCSTAMP;RGCC;GPNMB;FTH1;PDPN;CTNNB1;MYH9;CD9;APBB2	1
1370	positive regulation of extracellular matrix organization (GO:1903055)	3/11	0.000366510027398905	0.0359673205733964	0	0	20.2771206488679	160.422129309712	RGCC;PDPN;COLGALT1	1
1371	positive regulation of endothelial cell migration (GO:0010595)	6/71	0.000385741733055531	0.0371403785619316	0	0	6.28305146866328	49.3869364749064	NRP1;NUS1;P2RX4;ANXA3;MET;RHOB	1
1372	regulation of fibroblast proliferation (GO:0048145)	5/47	0.000409985859472835	0.0387436637201829	0	0	7.90951514672151	61.6893766349073	FTH1;SPHK1;FN1;CTNNB1;IGF1	1
1373	negative regulation of programmed cell death (GO:0043069)	15/409	0.00045744758261358	0.0424428184377655	0	0	2.72675216549568	20.9683103771143	BNIP3L;ANXA1;WFS1;PLK2;ANXA4;SPHK1;IGF1;FAM129B;HSP90B1;SOCS2;GCLC;PDPN;SQSTM1;MET;CD44	1
1374	regulation of autophagy (GO:0010506)	10/204	0.000459268632951753	0.0418508541777285	0	0	3.64458050878344	28.011791173279	ATP6V1A;DAP;PLK2;CTSK;PSAP;ATP6V1B2;ATP6V1E1;ATP6V0D2;MET;ATP6V1C1	1
1375	regulation of cholesterol storage (GO:0010885)	3/12	0.000483830553910349	0.0433155669579739	0	0	18.5873605947955	141.891743638882	ABCA1;LPL;ABCG1	1
1376	positive regulation of chemotaxis (GO:0050921)	5/49	0.00049864972279339	0.0438725781968046	0	0	7.5866777937941	57.6861138535069	F7;P2RX4;CXCL1;CXCL3;MET	1
1377	amino acid transport (GO:0006865)	5/49	0.00049864972279339	0.0431289751765198	0	0	7.5866777937941	57.6861138535069	SLC6A6;SLC36A2;SLC6A8;SLC7A11;SLC7A2	1
1378	positive regulation of angiogenesis (GO:0045766)	7/104	0.000515585489243804	0.0438505458601855	0	0	5.00428939090649	37.8835087325758	S100A1;PRKCB;ANXA3;TNFSF12;SPHK1;HMOX1;RHOB	1
1379	nitrogen compound transport (GO:0071705)	6/75	0.000518623220185961	0.0433858080755567	0	0	5.94795539033457	44.9923147129272	SLC48A1;SLC6A6;SLC36A2;SLC11A1;SLC7A11;SLC7A2	1
1380	blood circulation (GO:0008015)	5/51	0.000601010250340174	0.0494670210884824	0	0	7.28916101756688	54.0629679138422	GCLC;CYB5R3;MYOF;OLR1;GCLM	1
1381	regulation of leukocyte migration (GO:0002685)	3/13	0.000622741848802672	0.0504420897530164	0	0	17.1575636259651	126.646471140015	BST1;ANXA1;HMOX1	1
1382	proteolysis (GO:0006508)	12/292	0.00062892257309699	0.0501467482892803	0	0	3.05545653613077	22.5233052016377	MMP12;F7;CTSL;ANPEP;CTSK;CTSZ;OLR1;MMP19;TPP1;CTSD;CTSS;CTSB	1
1383	transmembrane transport (GO:0055085)	14/379	0.000656363668635594	0.0515295969391913	0	0	2.74641739659248	20.1279315937875	ATP6V1A;SLC44A1;ABCC5;ATP1B3;TCIRG1;ATP1A1;P2RX4;UCP2;ATP6V1B2;ATP6V1E1;SGK1;ATP6V0D2;ATP6V1C1;ABCG1	1
1384	carboxylic acid transport (GO:0046942)	5/52	0.000657730280202149	0.0508545093919935	0	0	7.14898484415213	52.3785789189433	SLC6A6;SLC36A2;PSAP;SLC7A11;SLC7A2	1
1385	regulation of macrophage derived foam cell differentiation (GO:0010743)	4/30	0.000665854667934516	0.0507142741861169	0	0	9.91325898389095	72.5099293933192	ABCA1;LPL;CD36;ABCG1	1
1386	regulation of apoptotic process (GO:0042981)	23/816	0.000700634337649416	0.0525784856621319	0	0	2.09563379255048	15.221687262412	BNIP3L;ANXA1;ACTN1;PLK2;ANXA4;SPHK1;ACTN4;IGF1;INHBA;TNFRSF1B;RTN4;RHOB;FAM129B;HSP90B1;SOCS2;GCLC;PDPN;CTNNB1;SGK1;SQSTM1;MET;CD44;CTSB	1
1387	positive regulation of sequence-specific DNA binding transcription factor activity (GO:0051091)	10/216	0.000716095228550073	0.052959912337551	0	0	3.44210381385103	24.9266742361255	MTPN;RGCC;PRKCB;ANXA3;SPHK1;CTNNB1;ADAM8;CD36;RAB7B;S100A9	1
1388	regulation of calcium ion transport (GO:0051924)	5/53	0.000718363800447382	0.0523687210526141	0	0	7.01409833765869	50.7717923222145	CD84;P2RX4;WFS1;CTNNB1;CACNA1D	1
1389	regulation of endothelial cell proliferation (GO:0001936)	6/80	0.000731947891945149	0.0526074660929027	0	0	5.57620817843866	40.2591146788332	NRP1;RGCC;CAV2;CAV1;TNFSF12;ATPIF1	1
1390	negative regulation of endothelial cell proliferation (GO:0001937)	4/31	0.000756483436118642	0.0536157635349088	0	0	9.5934764360235	68.9466834909745	RGCC;CAV2;CAV1;ATPIF1	1
1391	epiboly involved in wound healing (GO:0090505)	3/14	0.000784725117513518	0.0548555106119381	0	0	15.9320233669676	113.916788161623	PDPN;RHOC;CD44	1
1392	ion transmembrane transport (GO:0034220)	10/220	0.000824323512961036	0.0568449038735158	0	0	3.37952010814464	23.9977948370742	ATP6V1A;P2RX4;ATP6V1B2;ATP1B3;TCIRG1;ATP1A1;ATP6V1E1;SGK1;ATP6V0D2;ATP6V1C1	1
1393	organonitrogen compound biosynthetic process (GO:1901566)	9/182	0.000824719053970012	0.0561138844321196	0	0	3.67662077699252	26.1057273305373	SLC27A1;SGPL1;GSTM1;SLC44A1;SPHK1;ESD;AKR1A1;DEGS1;INHBA	1
1394	positive regulation of homeostatic process (GO:0032846)	6/84	0.000946895030801	0.0635790176602303	0	0	5.31067445565587	36.9746272695113	DCSTAMP;P2RX4;CAV1;SPP1;ADAM8;INHBA	1
1395	aminoglycan catabolic process (GO:0006026)	4/33	0.000963290804164605	0.063839908748727	0	0	9.01205362171905	62.590111203573	GPC1;SDC3;SDC1;GNS	1
1396	granulocyte chemotaxis (GO:0071621)	5/57	0.00100343013052684	0.0656474866163906	0	0	6.52188091045457	45.0292246653283	LGALS3;ANXA1;ITGB2;CXCL3;S100A9	1
1397	sphingolipid metabolic process (GO:0006665)	7/117	0.00103871630074522	0.0670958137050995	0	0	4.44825723636133	30.5585025775133	SGPL1;GM2A;SPHK1;PSAP;HEXA;DEGS1;SERINC1	1
1398	calcium ion transport (GO:0006816)	7/119	0.00114696561971373	0.0731620694674894	0	0	4.37349661054013	29.6113510403609	FKBP1A;P2RX4;CAV1;NPY;CACNA1D;KCNN4;TMEM165	1
1399	cholesterol homeostasis (GO:0042632)	5/59	0.0011739189495215	0.0739568938198544	0	0	6.30080020162561	42.5140671529566	ABCA1;SOAT1;CAV1;LPL;ABCG1	1
1400	sterol homeostasis (GO:0055092)	5/59	0.0011739189495215	0.0730549804805879	0	0	6.30080020162561	42.5140671529566	ABCA1;SOAT1;CAV1;LPL;ABCG1	1
1401	myoblast differentiation (GO:0045445)	3/16	0.00118347970141539	0.0727626134496718	0	0	13.9405204460967	93.9492975902664	TCF7L2;SDC1;IGF1	1
1402	negative regulation of T cell activation (GO:0050868)	4/35	0.00120692307822548	0.0733205770021979	0	0	8.49707912904939	57.0976617620361	CD274;LGALS3;DUSP3;GPNMB	1
1403	regulation of insulin receptor signaling pathway (GO:0046626)	4/35	0.00120692307822548	0.0724579819786426	0	0	8.49707912904939	57.0976617620361	SOCS2;PTPRE;PRKCB;IGF1	1
1404	actin filament organization (GO:0007015)	7/121	0.00126387185270518	0.0749946286552853	0	0	4.30120741036591	28.7044318383075	ACTN1;DSTN;EVL;RHOC;BAIAP2;ARHGAP25;RHOB	1
1405	regulation of extrinsic apoptotic signaling pathway (GO:2001236)	5/60	0.00126677437012407	0.0743028690890017	0	0	6.19578686493185	41.3338381380877	LGALS3;TCF7L2;CAV1;TNFSF12;IGF1	1
1406	glycosaminoglycan metabolic process (GO:0030203)	5/62	0.00146861414964686	0.085162931882363	0	0	5.99592277251469	39.1140189363658	GPC1;HEXA;SDC3;SDC1;GNS	1
1407	diterpenoid metabolic process (GO:0016101)	5/63	0.0015779654040099	0.0904759264793542	0	0	5.90074939517319	38.06938679853	GPC1;SDC3;LPL;SDC1;DHRS3	1
1408	actin filament bundle assembly (GO:0051017)	4/38	0.00164864464438036	0.0934781513363665	0	0	7.82625709254549	50.1491039426685	BAIAP2;RHOC;HSP90B1;RHOB	1
1409	regulation of cell growth (GO:0001558)	9/202	0.00170678247410769	0.0957111095095775	0	0	3.31259891788435	21.1116741414134	SOCS2;DCSTAMP;MTPN;SPHK1;APBB2;INHBA;SGK1;S100A9;RTN4	1
1410	positive regulation of multicellular organismal process (GO:0051240)	9/203	0.00176546341956159	0.0979256503263346	0	0	3.29628069661399	20.8962508695281	LRPAP1;RGCC;SLC11A1;HILPDA;PDPN;CTNNB1;INHBA;RTN4;FAM129B	1
1411	cellular response to decreased oxygen levels (GO:0036294)	5/65	0.00181445675682369	0.0995609981728093	0	0	5.7191878753217	36.0993375098766	BNIP3L;RGCC;HILPDA;HMOX1;ADAM8	1
1412	positive regulation of NF-kappaB transcription factor activity (GO:0051092)	7/129	0.00182764807774375	0.0992179589438972	0	0	4.03446586553702	25.4361991844086	MTPN;PRKCB;SPHK1;ADAM8;CD36;RAB7B;S100A9	1
1413	regulation of cytoskeleton organization (GO:0051493)	6/96	0.00188953440526593	0.101497832316548	0	0	4.64684014869888	29.1423086741589	BST1;CLIC4;RHOC;BAIAP2;S100A9;RHOB	1
1414	positive regulation of cellular process (GO:0048522)	16/520	0.00190364649216388	0.101190708849086	0	0	2.28767515012868	14.3299605964686	MTPN;CD81;SPHK1;CAV1;HILPDA;FN1;MATK;ACTN4;IGF1;TCIRG1;BST1;P2RX4;PDPN;CD36;IL7R;S100A9	1
1415	positive regulation of protein modification by small protein conjugation or removal (GO:1903322)	5/66	0.00194197034985991	0.102163656652939	0	0	5.63253351357441	35.1698331478365	FKBP1A;WFS1;SPHK1;CAV1;PTTG1IP	1
1416	primary alcohol metabolic process (GO:0034308)	3/19	0.0019877076927641	0.103502779144645	0	0	11.7393856388182	73.0280557705912	GDE1;IGF1;DHRS3	1
1417	negative regulation of lymphocyte activation (GO:0051250)	3/19	0.0019877076927641	0.102457296527022	0	0	11.7393856388182	73.0280557705912	LGALS3;DUSP3;GPNMB	1
1418	positive regulation of transcription regulatory region DNA binding (GO:2000679)	3/19	0.0019877076927641	0.101432723561752	0	0	11.7393856388182	73.0280557705912	CTNNB1;IGF1;FAM129B	1
1419	negative regulation of epithelial cell proliferation (GO:0050680)	5/67	0.00207591296674223	0.104884988804808	0	0	5.5484658491927	34.2748390284186	RGCC;CAV2;CAV1;ATPIF1;KLF9	1
1420	positive regulation of epithelial to mesenchymal transition (GO:0010718)	4/41	0.00219171535083623	0.109650229758013	0	0	7.25360413455436	44.4143315007622	TCF7L2;RGCC;PDPN;CTNNB1	1
1421	negative regulation of cytokine secretion (GO:0050710)	4/41	0.00219171535083623	0.108585664420556	0	0	7.25360413455436	44.4143315007622	ANXA1;RGCC;ANXA4;FN1	1
1422	vacuolar acidification (GO:0007035)	3/20	0.00231539223896946	0.113610063417896	0	0	11.1524163568773	67.6748271983207	SLC11A1;TCIRG1;ATP6V0D2	1
1423	glycosaminoglycan biosynthetic process (GO:0006024)	6/100	0.00232407703524699	0.112950143913004	0	0	4.46096654275093	27.0532295591608	CHST11;ABCC5;GPC1;SDC3;HEXA;SDC1	1
1424	inflammatory response (GO:0006954)	10/253	0.00233451909329813	0.112387272953777	0	0	2.93871313751708	17.8084528111261	ANXA1;SLC11A1;ITGB2;BLNK;CYBB;ADAM8;CXCL1;CXCL3;TNFRSF1B;S100A9	1
1425	regulation of calcium-mediated signaling (GO:0050848)	4/42	0.00239714480779481	0.11432364443156	0	0	7.08089927420782	42.7224422960406	FKBP1A;BST1;P2RX4;TREM2	1
1426	regulation of cell proliferation (GO:0042127)	20/741	0.00256681578670012	0.121282045921581	0	0	2.00673258783218	11.9703387701016	TCF7L2;CD81;HILPDA;FN1;MATK;CXCL1;IGF1;INHBA;TCIRG1;CXCL3;TNFRSF1B;FAM129B;BST1;RGCC;GPNMB;FTH1;PDPN;CTNNB1;SGK1;IL7R	1
1427	negative regulation of cholesterol storage (GO:0010887)	2/6	0.00260871249186844	0.122130824275272	0	0	24.7831474597274	147.432428190676	ABCA1;ABCG1	1
1428	retinal ganglion cell axon guidance (GO:0031290)	2/6	0.00260871249186844	0.121020544054588	0	0	24.7831474597274	147.432428190676	NRP1;ALCAM	1
1429	morphogenesis of an endothelium (GO:0003159)	2/6	0.00260871249186844	0.119930268882925	0	0	24.7831474597274	147.432428190676	CTNNB1;RHOB	1
1430	hyaluronan metabolic process (GO:0030212)	3/21	0.00267463912769468	0.121863245255589	0	0	10.6213489113117	62.9202423076945	ABCC5;HEXA;CD44	1
1431	regulation of cardiac muscle hypertrophy (GO:0010611)	3/21	0.00267463912769468	0.120784809456867	0	0	10.6213489113117	62.9202423076945	MTPN;P2RX4;IGF1	1
1432	membrane depolarization (GO:0051899)	4/44	0.00284698959133195	0.127440244601464	0	0	6.75904021628929	39.6180677709063	P2RX4;CAV1;ATPIF1;CACNA1D	1
1433	regulation of primary metabolic process (GO:0080090)	7/140	0.00290061183723326	0.128711497438272	0	0	3.71747211895911	21.7205709512499	ABCA1;SLC27A1;ALAS1;TXNRD1;PSAP;PLIN2;CD36	1
1434	positive regulation of vasculature development (GO:1904018)	6/105	0.00296831781530647	0.130580394926801	0	0	4.24853956452469	24.7254801010339	PRKCB;ANXA3;TNFSF12;SPHK1;HMOX1;RHOB	1
1435	lysosomal transport (GO:0007041)	5/73	0.00302517847416387	0.13194432268084	0	0	5.09242756021796	29.5400783699962	SORT1;NCOA4;M6PR;RAB7B;RHOB	1
1436	glutathione derivative biosynthetic process (GO:1901687)	3/22	0.00306641524504643	0.132609466063321	0	0	10.1385603244339	58.6743434160241	GSTM1;ESD;AKR1A1	1
1437	sterol transport (GO:0015918)	3/22	0.00306641524504643	0.131495100802285	0	0	10.1385603244339	58.6743434160241	CAV1;CD36;ABCG1	1
1438	triglyceride catabolic process (GO:0019433)	3/22	0.00306641524504643	0.130399308295599	0	0	10.1385603244339	58.6743434160241	FABP4;FABP5;LPL	1
1439	regulation of membrane protein ectodomain proteolysis (GO:0051043)	3/22	0.00306641524504643	0.129321628061752	0	0	10.1385603244339	58.6743434160241	TIMP2;ADAM8;TNFRSF1B	1
1440	regulation of bone resorption (GO:0045124)	3/22	0.00306641524504643	0.128261614716983	0	0	10.1385603244339	58.6743434160241	DCSTAMP;SPP1;ADAM8	1
1441	glutathione derivative metabolic process (GO:1901685)	3/22	0.00306641524504643	0.12721883736156	0	0	10.1385603244339	58.6743434160241	GSTM1;ESD;AKR1A1	1
1442	regulation of T cell activation (GO:0050863)	4/45	0.00309218306597065	0.127253307948776	0	0	6.60883932259397	38.1916757946643	LGALS3;DUSP3;GPNMB;SIRPA	1
1443	regulation of smooth muscle cell proliferation (GO:0048660)	4/45	0.00309218306597065	0.126235281485186	0	0	6.60883932259397	38.1916757946643	TCF7L2;HMOX1;CTNNB1;IGF1	1
1444	positive regulation of cell migration (GO:0030335)	9/222	0.00322264679443865	0.130517195174765	0	0	3.01416658293982	17.2939383237838	NRP1;F7;GPNMB;SPHK1;PDPN;FN1;ACTN4;IGF1;RTN4	1
1445	positive regulation of blood vessel endothelial cell migration (GO:0043536)	4/46	0.00335140173285906	0.13466301608488	0	0	6.46516890253758	36.8409671436399	NUS1;ANXA1;P2RX4;HMOX1	1
1446	cholesterol efflux (GO:0033344)	3/23	0.00349163122392515	0.139201516685078	0	0	9.69775335380637	54.8639365045359	ABCA1;SOAT1;ABCG1	1
1447	retinoid metabolic process (GO:0001523)	5/76	0.00360197218943992	0.142487318470635	0	0	4.89141068284093	27.5204155406202	GPC1;SDC3;LPL;SDC1;DHRS3	1
1448	intracellular sterol transport (GO:0032366)	2/7	0.00361983745473517	0.142092542550104	0	0	21.2426978226235	119.412132897705	ABCA1;ABCG1	1
1449	negative regulation of interleukin-8 secretion (GO:2000483)	2/7	0.00361983745473517	0.141007866652775	0	0	21.2426978226235	119.412132897705	ANXA1;ANXA4	1
1450	vesicle transport along actin filament (GO:0030050)	2/7	0.00361983745473517	0.139939625238739	0	0	21.2426978226235	119.412132897705	MYO5A;ACTN4	1
1451	leukocyte aggregation (GO:0070486)	2/7	0.00361983745473517	0.138887447605365	0	0	21.2426978226235	119.412132897705	S100A9;CD44	1
1452	heme catabolic process (GO:0042167)	2/7	0.00361983745473517	0.137850974115773	0	0	21.2426978226235	119.412132897705	HMOX1;BLVRB	1
1453	vascular endothelial growth factor signaling pathway (GO:0038084)	2/7	0.00361983745473517	0.136829855788989	0	0	21.2426978226235	119.412132897705	NRP1;NUS1	1
1454	porphyrin-containing compound catabolic process (GO:0006787)	2/7	0.00361983745473517	0.135823753908188	0	0	21.2426978226235	119.412132897705	HMOX1;BLVRB	1
1455	granulocyte migration (GO:0097530)	2/7	0.00361983745473517	0.134832339646085	0	0	21.2426978226235	119.412132897705	ANXA1;ITGB2	1
1456	regulation of RNA biosynthetic process (GO:2001141)	2/7	0.00361983745473517	0.13385529370662	0	0	21.2426978226235	119.412132897705	MITF;ACTN4	1
1457	regulation of Cdc42 protein signal transduction (GO:0032489)	2/7	0.00361983745473517	0.132892305982112	0	0	21.2426978226235	119.412132897705	ABCA1;NRP1	1
1458	protein complex disassembly (GO:0043241)	4/47	0.00362502277349276	0.132132080093811	0	0	6.3276121173772	35.5605138549547	GABARAPL1;CAV1;LAMP2;CTNNB1	1
1459	regulation of cellular component movement (GO:0051270)	4/47	0.00362502277349276	0.131194973142791	0	0	6.3276121173772	35.5605138549547	ACTN1;PDPN;CD9;ACTN4	1
1460	aminoglycan biosynthetic process (GO:0006023)	4/47	0.00362502277349276	0.130271064881222	0	0	6.3276121173772	35.5605138549547	GPC1;HEXA;SDC3;SDC1	1
1461	negative regulation of extrinsic apoptotic signaling pathway (GO:2001237)	5/77	0.00381063958850246	0.135983872868028	0	0	4.82788586877806	26.8911226424674	LGALS3;TCF7L2;TMBIM1;HMOX1;IGF1	1
1462	regulation of cell migration (GO:0030334)	11/317	0.00391887784432386	0.138875233608227	0	0	2.57994910464039	14.2979487608052	F7;CLIC4;ANXA1;GPNMB;SPHK1;PDPN;ACTN4;IGF1;RHOC;SGK1;RHOB	1
1463	regulation of protein binding (GO:0043393)	6/112	0.00408336671761821	0.143706347310384	0	0	3.9830058417419	21.9098517855139	FKBP1A;LRPAP1;TCF7L2;CAV1;CTSZ;CD36	1
1464	endosome to lysosome transport (GO:0008333)	4/49	0.00421695407945261	0.147391210051005	0	0	6.06934223503528	33.1910610343044	SORT1;M6PR;RAB7B;RHOB	1
1465	positive regulation of macromolecule metabolic process (GO:0010604)	10/277	0.00444366724437696	0.154258734340515	0	0	2.68409539275026	14.5377995450757	CD63;MTPN;RGCC;WFS1;SLC11A1;FN1;MITF;IGF1;CD36;INHBA	1
1466	neuron projection extension involved in neuron projection guidance (GO:1902284)	2/8	0.00478373090780686	0.164941748800935	0	0	18.5873605947955	99.3036154699616	NRP1;ALCAM	1
1467	lipoprotein transport (GO:0042953)	2/8	0.00478373090780686	0.163834757198244	0	0	18.5873605947955	99.3036154699616	PRKCB;CD36	1
1468	amyloid fibril formation (GO:1990000)	2/8	0.00478373090780686	0.162742525483589	0	0	18.5873605947955	99.3036154699616	FKBP1A;CD36	1
1469	axon extension involved in axon guidance (GO:0048846)	2/8	0.00478373090780686	0.161664760414162	0	0	18.5873605947955	99.3036154699616	NRP1;ALCAM	1
1470	phospholipid homeostasis (GO:0055091)	2/8	0.00478373090780686	0.160601176464068	0	0	18.5873605947955	99.3036154699616	ABCA1;ABCG1	1
1471	lipoprotein localization (GO:0044872)	2/8	0.00478373090780686	0.159551495572146	0	0	18.5873605947955	99.3036154699616	PRKCB;CD36	1
1472	interleukin-1 beta secretion (GO:0050702)	2/8	0.00478373090780686	0.1585154468996	0	0	18.5873605947955	99.3036154699616	ABCA1;CD36	1
1473	wound healing (GO:0042060)	4/51	0.00487088439280223	0.160362084235289	0	0	5.8313288140535	31.0487922338959	MMP12;SLC11A1;MYOF;HMOX1	1
1474	cellular response to vascular endothelial growth factor stimulus (GO:0035924)	3/26	0.00497621531257744	0.162779658590273	0	0	8.57878181298256	45.4940147635306	NRP1;NUS1;ANXA1	1
1475	negative regulation of insulin receptor signaling pathway (GO:0046627)	3/26	0.00497621531257744	0.161742845478233	0	0	8.57878181298256	45.4940147635306	SOCS2;PTPRE;PRKCB	1
1476	positive regulation of neutrophil migration (GO:1902624)	3/26	0.00497621531257744	0.160719156582802	0	0	8.57878181298256	45.4940147635306	CXCL1;ADAM8;CXCL3	1
1477	negative regulation of cell death (GO:0060548)	5/82	0.00498550268935601	0.160006416501784	0	0	4.53350258409647	24.0330992848853	BNIP3L;LRPAP1;GPNMB;WFS1;CTNNB1	1
1478	positive regulation of binding (GO:0051099)	5/82	0.00498550268935601	0.159006376398648	0	0	4.53350258409647	24.0330992848853	FKBP1A;TCF7L2;CAV1;IGF1;MET	1
1479	positive regulation of protein catabolic process (GO:0045732)	5/82	0.00498550268935601	0.158018759153936	0	0	4.53350258409647	24.0330992848853	PLK2;TNFSF12;ADAM8;PTTG1IP;TNFRSF1B	1
1480	regulation of macroautophagy (GO:0016241)	6/117	0.00505098470995978	0.159106018363733	0	0	3.81279191688114	20.1626996954803	ATP6V1A;BNIP3L;ATP6V1B2;ATP6V1E1;ATP6V0D2;ATP6V1C1	1
1481	positive regulation of protein ubiquitination (GO:0031398)	5/84	0.00552032066112857	0.172823290391037	0	0	4.42556204637989	23.0099102920702	FKBP1A;WFS1;SPHK1;CAV1;PTTG1IP	1
1482	negative regulation of cellular response to insulin stimulus (GO:1900077)	3/27	0.00554322905744962	0.17248230414735	0	0	8.26104915324246	42.9176215255324	SOCS2;PTPRE;PRKCB	1
1483	regulation of T cell receptor signaling pathway (GO:0050856)	3/27	0.00554322905744962	0.171436956849487	0	0	8.26104915324246	42.9176215255324	LGALS3;DUSP3;KCNN4	1
1484	positive regulation of mitotic cell cycle (GO:0045931)	4/53	0.00558962506463856	0.171830462077413	0	0	5.61127867012696	29.1048218647965	DUSP3;RGCC;SPHK1;IGF1	1
1485	triglyceride metabolic process (GO:0006641)	4/53	0.00558962506463856	0.170801537154794	0	0	5.61127867012696	29.1048218647965	FABP4;FABP5;CAV1;LPL	1
1486	cytokine-mediated signaling pathway (GO:0019221)	17/634	0.00562652577724569	0.170905720483838	0	0	1.99359703540394	10.3273571954246	IL1RN;ANXA1;TNFSF12;ITGB2;FN1;CXCL1;CXCL3;TNFRSF1B;HSP90B1;SOCS2;ITGAX;HMOX1;SDC1;CD36;IL7R;SQSTM1;CD44	1
1487	neutrophil chemotaxis (GO:0030593)	4/54	0.00597414989678714	0.18039104688346	0	0	5.50736610216164	28.1994408259683	LGALS3;ITGB2;CXCL3;S100A9	1
1488	positive regulation of MAPK cascade (GO:0043410)	10/290	0.0060927873046924	0.182891138916737	0	0	2.56377387514421	13.076912232962	NRP1;GPNMB;CAV2;ADAM8;TREM2;IGF1;CD36;TNFRSF1B;MET;CD44	1
1489	interleukin-1 beta production (GO:0032611)	2/9	0.0060961313735826	0.181921394148491	0	0	16.5220983064849	84.2643686087643	ABCA1;CD36	1
1490	interleukin-1 secretion (GO:0050701)	2/9	0.0060961313735826	0.180863711624372	0	0	16.5220983064849	84.2643686087643	ABCA1;CD36	1
1491	protein localization to vacuole (GO:0072665)	2/9	0.0060961313735826	0.179818256643884	0	0	16.5220983064849	84.2643686087643	RNF128;CD81	1
1492	response to hexose (GO:0009746)	3/28	0.00614744854871315	0.180289827264846	0	0	7.9660116834838	40.5606862987845	TCF7L2;LPL;IGF1	1
1493	cell morphogenesis involved in differentiation (GO:0000904)	4/55	0.00637588467600632	0.185920797152344	0	0	5.40723217303143	27.3348154098483	NRP1;RILPL2;ACTN1;FN1	1
1494	sulfur compound biosynthetic process (GO:0044272)	6/123	0.00642266491870344	0.186220790228089	0	0	3.62680206727718	18.3078144928377	GCLC;GSTM1;CHST11;ESD;AKR1A1;GCLM	1
1495	regulation of MAPK cascade (GO:0043408)	8/204	0.00652239944747281	0.188044092544936	0	0	2.91566440702675	14.6731189075817	DUSP3;CAV2;CAV1;FN1;IGF1;INHBA;TNFRSF1B;MET	1
1496	organic substance transport (GO:0071702)	5/88	0.0067092767920909	0.192345165562022	0	0	4.2244001351808	21.1400140014349	SLC48A1;ABCA1;CAV2;CAV1;PSAP	1
1497	regulation of vasculature development (GO:1901342)	3/29	0.00678948029024049	0.193557083358085	0	0	7.69132162543264	38.3980070309413	GPNMB;HMOX1;CTNNB1	1
1498	neuron projection extension (GO:1990138)	3/29	0.00678948029024049	0.192481766228318	0	0	7.69132162543264	38.3980070309413	NRP1;ALCAM;CTNNB1	1
1499	positive regulation of sprouting angiogenesis (GO:1903672)	3/29	0.00678948029024049	0.191418331055786	0	0	7.69132162543264	38.3980070309413	ANXA1;S100A1;HMOX1	1
1500	positive regulation of extrinsic apoptotic signaling pathway (GO:2001238)	3/29	0.00678948029024049	0.190366581984051	0	0	7.69132162543264	38.3980070309413	CAV1;TNFSF12;INHBA	1
1501	positive regulation of calcium-mediated signaling (GO:0050850)	3/29	0.00678948029024049	0.18932632743769	0	0	7.69132162543264	38.3980070309413	P2RX4;TREM2;IGF1	1
1502	positive regulation of fibroblast proliferation (GO:0048146)	3/29	0.00678948029024049	0.188297380005963	0	0	7.69132162543264	38.3980070309413	SPHK1;FN1;IGF1	1
1503	divalent metal ion transport (GO:0070838)	5/89	0.00703242852451751	0.193980987895205	0	0	4.17693496512259	20.7059988356669	SLC11A1;NPY;CAV1;CACNA1D;KCNN4	1
1504	organonitrogen compound catabolic process (GO:1901565)	4/57	0.00723226318598334	0.19842063998964	0	0	5.21750472836366	25.7181413405714	SGPL1;ANPEP;TPP1;CTSD	1
1505	cellular iron ion homeostasis (GO:0006879)	4/57	0.00723226318598334	0.197359567048519	0	0	5.21750472836366	25.7181413405714	ATP6V1A;FTH1;SLC11A1;HMOX1	1
1506	regulation of neutrophil chemotaxis (GO:0090022)	3/30	0.00746988531843355	0.202759706276417	0	0	7.43494423791822	36.4079972657243	BST1;CXCL1;CXCL3	1
1507	amino acid transmembrane transport (GO:0003333)	3/30	0.00746988531843355	0.201686903597706	0	0	7.43494423791822	36.4079972657243	SLC6A6;SLC36A2;SLC7A11	1
1508	ganglion development (GO:0061548)	2/10	0.00755286361321181	0.202854015885368	0	0	14.8698884758364	72.6517249236287	NRP1;CTNNB1	1
1509	regulation of coagulation (GO:0050818)	2/10	0.00755286361321181	0.201791952974973	0	0	14.8698884758364	72.6517249236287	PROCR;CAV1	1
1510	energy coupled proton transmembrane transport, against electrochemical gradient (GO:0015988)	2/10	0.00755286361321181	0.200740953219895	0	0	14.8698884758364	72.6517249236287	MT-CO1;ATP1A1	1
1511	regulation of DNA-templated transcription, initiation (GO:2000142)	2/10	0.00755286361321181	0.199700844653989	0	0	14.8698884758364	72.6517249236287	CTNNB1;MITF	1
1512	epithelial cell morphogenesis (GO:0003382)	2/10	0.00755286361321181	0.198671458856804	0	0	14.8698884758364	72.6517249236287	RILPL2;MET	1
1513	positive regulation of T cell apoptotic process (GO:0070234)	2/10	0.00755286361321181	0.197652630862666	0	0	14.8698884758364	72.6517249236287	CD274;ADAM8	1
1514	actin filament depolymerization (GO:0030042)	2/10	0.00755286361321181	0.19664419907255	0	0	14.8698884758364	72.6517249236287	MICAL2;DSTN	1
1515	cellular response to ATP (GO:0071318)	2/10	0.00755286361321181	0.195646005168629	0	0	14.8698884758364	72.6517249236287	P2RX4;HSP90B1	1
1516	positive regulation of reproductive process (GO:2000243)	2/10	0.00755286361321181	0.194657894031414	0	0	14.8698884758364	72.6517249236287	INHBA;LHFPL2	1
1517	sympathetic ganglion development (GO:0061549)	2/10	0.00755286361321181	0.193679713659396	0	0	14.8698884758364	72.6517249236287	NRP1;CTNNB1	1
1518	positive regulation of smooth muscle cell migration (GO:0014911)	2/10	0.00755286361321181	0.192711315091099	0	0	14.8698884758364	72.6517249236287	NRP1;IGF1	1
1519	actin filament-based transport (GO:0099515)	2/10	0.00755286361321181	0.191752552329452	0	0	14.8698884758364	72.6517249236287	MYO5A;ACTN4	1
1520	endothelial tube morphogenesis (GO:0061154)	2/10	0.00755286361321181	0.190803282268415	0	0	14.8698884758364	72.6517249236287	CTNNB1;RHOB	1
1521	intracellular cholesterol transport (GO:0032367)	2/10	0.00755286361321181	0.189863364621773	0	0	14.8698884758364	72.6517249236287	ABCA1;ABCG1	1
1522	neutrophil migration (GO:1990266)	4/59	0.00816124688887279	0.204151190558421	0	0	5.04064016130048	24.2372040409335	LGALS3;ITGB2;CXCL3;S100A9	1
1523	regulation of leukocyte chemotaxis (GO:0002688)	3/31	0.00818918060825005	0.203850676311707	0	0	7.19510732701763	34.5720693173402	F7;CXCL1;CXCL3	1
1524	protein localization to lysosome (GO:0061462)	3/31	0.00818918060825005	0.202861109921845	0	0	7.19510732701763	34.5720693173402	RNF128;CD81;NCOA4	1
1525	aminoglycan metabolic process (GO:0006022)	3/31	0.00818918060825005	0.201881104559903	0	0	7.19510732701763	34.5720693173402	GPC1;SDC3;SDC1	1
1526	proteolysis involved in cellular protein catabolic process (GO:0051603)	5/94	0.00881247828446647	0.216202291757848	0	0	3.95475757336075	18.7122778415756	CTSL;CTSK;CTSZ;CTSS;CTSB	1
1527	secondary alcohol metabolic process (GO:1902652)	3/32	0.00894784043601507	0.218472869593229	0	0	6.97026022304833	32.8741384842682	ABCA1;SOAT1;ABCG1	1
1528	lysosome organization (GO:0007040)	3/32	0.00894784043601507	0.217432522595166	0	0	6.97026022304833	32.8741384842682	ABCA1;TPP1;TMEM165	1
1529	regulation of lamellipodium morphogenesis (GO:2000392)	2/11	0.0091498370952769	0.221287292403782	0	0	13.5180804325786	63.454129146983	PDPN;CD44	1
1530	negative regulation of leukocyte cell-cell adhesion (GO:1903038)	2/11	0.0091498370952769	0.220243484420745	0	0	13.5180804325786	63.454129146983	DUSP3;GPNMB	1
1531	low-density lipoprotein particle remodeling (GO:0034374)	2/11	0.0091498370952769	0.219209477451634	0	0	13.5180804325786	63.454129146983	PLA2G7;ABCG1	1
1532	relaxation of cardiac muscle (GO:0055119)	2/11	0.0091498370952769	0.218185134099056	0	0	13.5180804325786	63.454129146983	P2RX4;ATP1A1	1
1533	regulation of integrin-mediated signaling pathway (GO:2001044)	2/11	0.0091498370952769	0.217170319521851	0	0	13.5180804325786	63.454129146983	BST1;CD63	1
1534	regulation of hemopoiesis (GO:1903706)	2/11	0.0091498370952769	0.216164901375917	0	0	13.5180804325786	63.454129146983	LGALS3;PRKCB	1
1535	sphingolipid catabolic process (GO:0030149)	2/11	0.0091498370952769	0.215168749756673	0	0	13.5180804325786	63.454129146983	SGPL1;SPHK1	1
1536	positive regulation of glycoprotein biosynthetic process (GO:0010560)	2/11	0.0091498370952769	0.21418173714311	0	0	13.5180804325786	63.454129146983	SOAT1;IGF1	1
1537	transcytosis (GO:0045056)	2/11	0.0091498370952769	0.21320373834337	0	0	13.5180804325786	63.454129146983	LRPAP1;CLTC	1
1538	relaxation of muscle (GO:0090075)	2/11	0.0091498370952769	0.212234630441809	0	0	13.5180804325786	63.454129146983	P2RX4;ATP1A1	1
1539	cellular response to increased oxygen levels (GO:0036295)	2/11	0.0091498370952769	0.211274292747502	0	0	13.5180804325786	63.454129146983	ATP6V1A;CAV1	1
1540	oxidative phosphorylation (GO:0006119)	2/11	0.0091498370952769	0.210322606744135	0	0	13.5180804325786	63.454129146983	CHCHD10;MT-CO2	1
1541	glutathione biosynthetic process (GO:0006750)	2/11	0.0091498370952769	0.209379456041247	0	0	13.5180804325786	63.454129146983	GCLC;GCLM	1
1542	regulation of stress fiber assembly (GO:0051492)	4/61	0.00916520411970469	0.208794806352022	0	0	4.87537327076604	22.8769145044058	NRP1;RGCC;EVL;MET	1
1543	cellular response to cytokine stimulus (GO:0071345)	13/457	0.00926812321361853	0.210201034484868	0	0	2.11497319678199	9.90055833888946	IL1RN;ANXA1;ITGB2;FN1;CXCL1;TNFRSF1B;HSP90B1;SOCS2;DCSTAMP;ITGAX;HMOX1;SDC1;CD36	1
1544	positive regulation of leukocyte chemotaxis (GO:0002690)	4/62	0.00969600476143952	0.218932355299229	0	0	4.79673821801175	22.237876764997	F7;CXCL1;CXCL3;PLA2G7	1
1545	regulation of potassium ion transmembrane transport (GO:1901379)	3/33	0.00974629771940665	0.219098490141551	0	0	6.75904021628929	31.3002216098086	CD63;CAV1;CACNA1D	1
1546	endodermal cell differentiation (GO:0035987)	3/33	0.00974629771940665	0.218137531851457	0	0	6.75904021628929	31.3002216098086	ITGB2;FN1;INHBA	1
1547	regulation of nitric oxide biosynthetic process (GO:0045428)	3/33	0.00974629771940665	0.217184966210184	0	0	6.75904021628929	31.3002216098086	P2RX4;CAV1;CD36	1
1548	positive regulation of protein metabolic process (GO:0051247)	5/97	0.0100180867494287	0.222270855140586	0	0	3.832445483463	17.6421382927535	MTPN;WFS1;PLK2;TNFSF12;INHBA	1
1549	epithelial cell differentiation (GO:0030855)	5/97	0.0100180867494287	0.221308643646471	0	0	3.832445483463	17.6421382927535	LGALS3;BASP1;ANXA4;TPP1;CTSB	1
1550	regulation of cell death (GO:0010941)	5/97	0.0100180867494287	0.220354727079029	0	0	3.832445483463	17.6421382927535	BNIP3L;LRPAP1;CTSZ;CTNNB1;CD36	1
1551	regulation of actin filament-based process (GO:0032970)	4/63	0.010246381664918	0.224408951227795	0	0	4.72059951613855	21.6242669216758	BST1;RHOC;BAIAP2;RHOB	1
1552	regulation of T cell proliferation (GO:0042129)	4/63	0.010246381664918	0.223449938615711	0	0	4.72059951613855	21.6242669216758	LGALS3;CD274;ANXA1;GPNMB	1
1553	phagocytosis (GO:0006909)	6/136	0.0102929496582266	0.223510306833746	0	0	3.2801224579051	15.0108116684596	ANXA1;ANXA3;SLC11A1;ITGB2;MYH9;ARHGAP25	1
1554	positive regulation of protein phosphorylation (GO:0001934)	12/413	0.0104338266237598	0.225609395173925	0	0	2.16027435484306	9.85668853198033	NRP1;GPNMB;CD81;CAV2;SPHK1;CAV1;TREM2;IGF1;INHBA;TNFRSF1B;MET;CD44	1
1555	antigen processing and presentation of exogenous peptide antigen via MHC class II (GO:0019886)	5/98	0.0104438814425761	0.224873953592683	0	0	3.79333889689705	17.3042219100806	DYNC1I2;CTSL;CLTC;CTSD;CTSS	1
1556	antigen processing and presentation of exogenous peptide antigen (GO:0002478)	5/98	0.0104438814425761	0.223929105048176	0	0	3.79333889689705	17.3042219100806	DYNC1I2;CTSL;CLTC;CTSD;CTSS	1
1557	entry into host cell (GO:0030260)	3/34	0.0105849453147716	0.226004083436316	0	0	6.56024491581019	29.8381098231135	CD81;CTNNB1;MET	1
1558	iron ion homeostasis (GO:0055072)	4/64	0.0108165962043996	0.229987876796047	0	0	4.64684014869888	21.0347288046121	ATP6V1A;FTH1;SLC11A1;HMOX1	1
1559	antigen processing and presentation of peptide antigen via MHC class II (GO:0002495)	5/99	0.0108819066084921	0.230416470635416	0	0	3.75502234238294	16.9751560705791	DYNC1I2;CTSL;CLTC;CTSD;CTSS	1
1560	entry of bacterium into host cell (GO:0035635)	2/12	0.0108830444929385	0.22948833077465	0	0	12.3915737298637	56.0167193553824	CTNNB1;MET	1
1561	phospholipid efflux (GO:0033700)	2/12	0.0108830444929385	0.228543934351709	0	0	12.3915737298637	56.0167193553824	ABCA1;ABCG1	1
1562	positive regulation of T-helper 1 type immune response (GO:0002827)	2/12	0.0108830444929385	0.227607278883055	0	0	12.3915737298637	56.0167193553824	ANXA1;SLC11A1	1
1563	nonribosomal peptide biosynthetic process (GO:0019184)	2/12	0.0108830444929385	0.226678269581491	0	0	12.3915737298637	56.0167193553824	GCLC;GCLM	1
1564	regulation of blood vessel size (GO:0050880)	2/12	0.0108830444929385	0.225756813201079	0	0	12.3915737298637	56.0167193553824	GCLC;GCLM	1
1565	negative regulation of DNA damage response, signal transduction by p53 class mediator (GO:0043518)	2/12	0.0108830444929385	0.224842818005933	0	0	12.3915737298637	56.0167193553824	PTTG1IP;CD44	1
1566	keratan sulfate catabolic process (GO:0042340)	2/12	0.0108830444929385	0.22393619373978	0	0	12.3915737298637	56.0167193553824	HEXA;GNS	1
1567	regulation of programmed cell death (GO:0043067)	9/269	0.0108944820737445	0.22327125310168	0	0	2.4875278119429	11.2423790846532	BNIP3L;WFS1;ACTN1;ACTN4;INHBA;SGK1;TNFRSF1B;RTN4;CTSB	1
1568	glycerophospholipid metabolic process (GO:0006650)	4/65	0.0114069018219565	0.232837679989776	0	0	4.57535030025736	20.4679974094257	ABHD12;GDE1;SERINC1;PLA2G7	1
1569	epithelial tube morphogenesis (GO:0060562)	3/35	0.0114641372949342	0.233073675761151	0	0	6.37280934678704	28.4771000255809	CTNNB1;MET;RHOB	1
1570	regulation of protein ubiquitination (GO:0031396)	5/102	0.0122709273824494	0.2484862794946	0	0	3.64458050878344	16.0380583199348	FKBP1A;WFS1;CAV1;SPHK1;PTTG1IP	1
1571	endothelial cell migration (GO:0043542)	3/36	0.0123841901908379	0.249788626655517	0	0	6.19578686493185	27.2077732618674	NRP1;TNFSF12;MYH9	1
1572	carboxylic acid transmembrane transport (GO:1905039)	3/36	0.0123841901908379	0.248805206865534	0	0	6.19578686493185	27.2077732618674	SLC6A6;SLC36A2;SLC7A11	1
1573	actin filament bundle organization (GO:0061572)	3/36	0.0123841901908379	0.247829500171944	0	0	6.19578686493185	27.2077732618674	BAIAP2;RHOC;RHOB	1
1574	sulfur compound catabolic process (GO:0044273)	3/36	0.0123841901908379	0.246861416186897	0	0	6.19578686493185	27.2077732618674	GPC1;HEXA;GNS	1
1575	negative regulation of macrophage derived foam cell differentiation (GO:0010745)	2/13	0.0127485601967705	0.253135808109417	0	0	11.4383757506434	49.8980490648874	ABCA1;ABCG1	1
1576	sodium ion export from cell (GO:0036376)	2/13	0.0127485601967705	0.252154661566357	0	0	11.4383757506434	49.8980490648874	ATP1B3;ATP1A1	1
1577	glycerolipid catabolic process (GO:0046503)	2/13	0.0127485601967705	0.251181091444479	0	0	11.4383757506434	49.8980490648874	ABHD12;GDE1	1
1578	regulation of macromolecule biosynthetic process (GO:0010556)	2/13	0.0127485601967705	0.250215010323539	0	0	11.4383757506434	49.8980490648874	MTPN;MITF	1
1579	positive regulation of skeletal muscle tissue development (GO:0048643)	2/13	0.0127485601967705	0.249256332123065	0	0	11.4383757506434	49.8980490648874	GPC1;FAM129B	1
1580	sodium ion export (GO:0071436)	2/13	0.0127485601967705	0.248304972076794	0	0	11.4383757506434	49.8980490648874	ATP1B3;ATP1A1	1
1581	positive regulation of endothelial cell chemotaxis (GO:2001028)	2/13	0.0127485601967705	0.247360846707681	0	0	11.4383757506434	49.8980490648874	P2RX4;MET	1
1582	regulation of macrophage differentiation (GO:0045649)	2/13	0.0127485601967705	0.246423873803485	0	0	11.4383757506434	49.8980490648874	INHBA;C1QC	1
1583	cellular potassium ion homeostasis (GO:0030007)	2/13	0.0127485601967705	0.245493972392906	0	0	11.4383757506434	49.8980490648874	ATP1B3;ATP1A1	1
1584	membrane repolarization (GO:0086009)	2/13	0.0127485601967705	0.244571062722256	0	0	11.4383757506434	49.8980490648874	ATP1B3;ATP1A1	1
1585	regulation of endothelial cell chemotaxis (GO:2001026)	2/13	0.0127485601967705	0.243655066232659	0	0	11.4383757506434	49.8980490648874	P2RX4;MET	1
1586	glomerular visceral epithelial cell differentiation (GO:0072112)	2/13	0.0127485601967705	0.242745905537761	0	0	11.4383757506434	49.8980490648874	MYO1E;BASP1	1
1587	regulation of protein localization to plasma membrane (GO:1903076)	4/68	0.0133007794330596	0.25231924701451	0	0	4.37349661054013	18.8932107652838	CLTC;TMBIM1;TREM2;SQSTM1	1
1588	actin polymerization or depolymerization (GO:0008154)	3/37	0.0133453841992463	0.252227761365755	0	0	6.02833316587963	26.0218107512567	DSTN;MICAL2;EVL	1
1589	regulation of nitric-oxide synthase activity (GO:0050999)	3/37	0.0133453841992463	0.251297031619018	0	0	6.02833316587963	26.0218107512567	NUS1;S100A1;CAV1	1
1590	endoderm formation (GO:0001706)	3/37	0.0133453841992463	0.25037314547336	0	0	6.02833316587963	26.0218107512567	ITGB2;FN1;INHBA	1
1591	acylglycerol metabolic process (GO:0006639)	3/37	0.0133453841992463	0.249456027724373	0	0	6.02833316587963	26.0218107512567	ABHD12;CAV1;LPL	1
1592	peptide metabolic process (GO:0006518)	5/105	0.0137755478076597	0.25655700898718	0	0	3.54044963710391	15.1703315860603	F7;GSTM1;ANPEP;LAMP2;TPP1	1
1593	positive regulation of stress fiber assembly (GO:0051496)	3/38	0.0143479643651871	0.266246044201999	0	0	5.86969281940912	24.9118403615157	NRP1;RGCC;EVL	1
1594	response to organic cyclic compound (GO:0014070)	4/70	0.0146681046747601	0.271200500562684	0	0	4.24853956452469	17.9376734680056	SOCS2;SPP1;HMOX1;CTNNB1	1
1595	branching involved in blood vessel morphogenesis (GO:0001569)	2/14	0.0147425388617237	0.271592692459841	0	0	10.6213489113117	44.7904212858163	NRP1;CTNNB1	1
1596	regulation of lipase activity (GO:0060191)	2/14	0.0147425388617237	0.27061574032869	0	0	10.6213489113117	44.7904212858163	LPL;RHOC	1
1597	myotube cell development (GO:0014904)	2/14	0.0147425388617237	0.269645791438623	0	0	10.6213489113117	44.7904212858163	CAV2;IGF1	1
1598	establishment or maintenance of actin cytoskeleton polarity (GO:0030950)	2/14	0.0147425388617237	0.268682770754914	0	0	10.6213489113117	44.7904212858163	RHOC;RHOB	1
1599	regulation of platelet aggregation (GO:0090330)	2/14	0.0147425388617237	0.267726604310946	0	0	10.6213489113117	44.7904212858163	PDPN;CD9	1
1600	negative regulation of intrinsic apoptotic signaling pathway by p53 class mediator (GO:1902254)	2/14	0.0147425388617237	0.266777219189276	0	0	10.6213489113117	44.7904212858163	PTTG1IP;CD44	1
1601	positive regulation of muscle hypertrophy (GO:0014742)	2/14	0.0147425388617237	0.265834543503095	0	0	10.6213489113117	44.7904212858163	MTPN;IGF1	1
1602	negative regulation of T cell receptor signaling pathway (GO:0050860)	2/14	0.0147425388617237	0.264898506378084	0	0	10.6213489113117	44.7904212858163	LGALS3;DUSP3	1
1603	response to ATP (GO:0033198)	2/14	0.0147425388617237	0.263969037934652	0	0	10.6213489113117	44.7904212858163	P2RX4;HSP90B1	1
1604	positive regulation of cellular catabolic process (GO:0031331)	5/107	0.014844796057844	0.264870609381741	0	0	3.474273008373	14.6270573219085	PLK2;ADAM8;PTTG1IP;IGF1;TNFRSF1B	1
1605	positive regulation of epithelial cell proliferation (GO:0050679)	5/108	0.0153996910348203	0.273814018643512	0	0	3.44210381385103	14.36530301679	MMP12;NRP1;TNFSF12;IGF1;RTN4	1
1606	positive regulation of lymphocyte proliferation (GO:0050671)	4/72	0.016121191500769	0.28564736190425	0	0	4.13052457662123	17.049238455991	CD274;BST1;ANXA1;CD81	1
1607	positive regulation of growth (GO:0045927)	4/72	0.016121191500769	0.284658962728111	0	0	4.13052457662123	17.049238455991	MTPN;WFS1;SPHK1;S100A9	1
1608	regulation of extrinsic apoptotic signaling pathway via death domain receptors (GO:1902041)	3/40	0.0164780945282834	0.289957642682174	0	0	5.57620817843866	22.8943683148855	LGALS3;TMBIM1;HMOX1	1
1609	positive regulation of cell differentiation (GO:0045597)	7/195	0.0166368149687887	0.291744559401129	0	0	2.6689543418168	10.9324033515392	RGCC;GPC1;PDPN;CTNNB1;LPL;IGF1;CD36	1
1610	myotube differentiation (GO:0014902)	2/15	0.0168612139769002	0.294667037411375	0	0	9.91325898389095	40.4732522986437	SORT1;IGF1	1
1611	glycerophospholipid catabolic process (GO:0046475)	2/15	0.0168612139769002	0.293661347863896	0	0	9.91325898389095	40.4732522986437	ABHD12;GDE1	1
1612	negative regulation of cellular component movement (GO:0051271)	2/15	0.0168612139769002	0.29266249974191	0	0	9.91325898389095	40.4732522986437	ACTN1;CD9	1
1613	positive regulation of membrane protein ectodomain proteolysis (GO:0051044)	2/15	0.0168612139769002	0.291670423471599	0	0	9.91325898389095	40.4732522986437	ADAM8;TNFRSF1B	1
1614	negative regulation of signal transduction by p53 class mediator (GO:1901797)	2/15	0.0168612139769002	0.29068505041933	0	0	9.91325898389095	40.4732522986437	PTTG1IP;CD44	1
1615	cellular sodium ion homeostasis (GO:0006883)	2/15	0.0168612139769002	0.28970631287583	0	0	9.91325898389095	40.4732522986437	ATP1B3;ATP1A1	1
1616	negative regulation of cytokine production (GO:0001818)	5/111	0.0171470687766417	0.293629167675177	0	0	3.34907398104424	13.6170937968185	CD274;CD84;RGCC;GPNMB;SLC11A1	1
1617	response to peptide hormone (GO:0043434)	3/41	0.0176059691290225	0.300479131991311	0	0	5.44020310091577	21.975794429486	SORT1;CAV1;IGF1	1
1618	positive regulation of inflammatory response (GO:0050729)	4/74	0.017661580885392	0.300423490860518	0	0	4.01888877725309	16.2216962522001	LPL;ADAM8;S100A9;PLA2G7	1
1619	positive regulation of epithelial cell migration (GO:0010634)	4/75	0.0184649597866392	0.313045481033953	0	0	3.96530359355638	15.8290177288539	NRP1;ANXA3;RTN4;RHOB	1
1620	positive regulation of defense response (GO:0031349)	4/75	0.0184649597866392	0.312008906593443	0	0	3.96530359355638	15.8290177288539	LPL;ADAM8;S100A9;PLA2G7	1
1621	glucose homeostasis (GO:0042593)	4/75	0.0184649597866392	0.310979174228448	0	0	3.96530359355638	15.8290177288539	HK3;TCF7L2;WFS1;IGF1	1
1622	regulation of substrate adhesion-dependent cell spreading (GO:1900024)	3/42	0.018775881272877	0.315175401761484	0	0	5.31067445565587	21.1108982676488	NRP1;PDPN;ACTN4	1
1623	cellular response to peptide (GO:1901653)	3/42	0.018775881272877	0.314142039788496	0	0	5.31067445565587	21.1108982676488	CAV1;CD36;IGF1	1
1624	hyaluronan catabolic process (GO:0030214)	2/16	0.0191008964402223	0.318535537694295	0	0	9.29368029739777	36.7845725928241	HEXA;CD44	1
1625	sympathetic nervous system development (GO:0048485)	2/16	0.0191008964402223	0.317497962652946	0	0	9.29368029739777	36.7845725928241	NRP1;CTNNB1	1
1626	heme biosynthetic process (GO:0006783)	2/16	0.0191008964402223	0.316467125111865	0	0	9.29368029739777	36.7845725928241	ALAS1;ATPIF1	1
1627	positive regulation of cardiac muscle hypertrophy (GO:0010613)	2/16	0.0191008964402223	0.315442959658428	0	0	9.29368029739777	36.7845725928241	MTPN;IGF1	1
1628	positive regulation of macrophage derived foam cell differentiation (GO:0010744)	2/16	0.0191008964402223	0.314425401724046	0	0	9.29368029739777	36.7845725928241	LPL;CD36	1
1629	positive regulation of nitric-oxide synthase activity (GO:0051000)	2/16	0.0191008964402223	0.313414387570593	0	0	9.29368029739777	36.7845725928241	NUS1;S100A1	1
1630	positive regulation of cell migration involved in sprouting angiogenesis (GO:0090050)	2/16	0.0191008964402223	0.312409854277097	0	0	9.29368029739777	36.7845725928241	ANXA1;HMOX1	1
1631	negative regulation of lipid storage (GO:0010888)	2/16	0.0191008964402223	0.311411739726691	0	0	9.29368029739777	36.7845725928241	ABCA1;ABCG1	1
1632	positive regulation of DNA-templated transcription, initiation (GO:2000144)	2/16	0.0191008964402223	0.310419982593803	0	0	9.29368029739777	36.7845725928241	CTNNB1;MITF	1
1633	regulation of actin cytoskeleton organization (GO:0032956)	4/76	0.0192906828716375	0.312509062520527	0	0	3.91312854627274	15.4495521518248	BST1;RHOC;BAIAP2;RHOB	1
1634	regulation of ERK1 and ERK2 cascade (GO:0070372)	8/248	0.0193925164912779	0.313164593844909	0	0	2.39836910900588	9.45645289652231	NRP1;DUSP3;GPNMB;FN1;TREM2;CD36;MET;CD44	1
1635	cellular response to oxidative stress (GO:0034599)	5/116	0.0203425933898854	0.327470833023928	0	0	3.20471734393027	12.4824970982197	SRXN1;PRDX1;TXNRD1;CYBB;HMOX1	1
1636	axon guidance (GO:0007411)	6/159	0.0207653306280059	0.333224786775831	0	0	2.80563933506348	10.8703667802666	NRP1;ALCAM;PTPRA;GPC1;EVL;FAM129B	1
1637	positive regulation of peptidyl-tyrosine phosphorylation (GO:0050731)	5/117	0.0210252555961576	0.336338179646371	0	0	3.17732659740095	12.270933550738	NRP1;CD81;TREM2;IGF1;CD44	1
1638	development of primary male sexual characteristics (GO:0046546)	3/44	0.021242133839702	0.338745653074997	0	0	5.06928016221697	19.5256942770785	NCOA4;INHBA;LHFPL2	1
1639	branching morphogenesis of an epithelial tube (GO:0048754)	3/44	0.021242133839702	0.337690370666664	0	0	5.06928016221697	19.5256942770785	NRP1;CTNNB1;MET	1
1640	positive regulation of protein processing (GO:0010954)	2/17	0.0214579731894153	0.340062227284429	0	0	8.74699322108025	33.6029651625898	MYH9;ADAM8	1
1641	reverse cholesterol transport (GO:0043691)	2/17	0.0214579731894153	0.339009403051351	0	0	8.74699322108025	33.6029651625898	ABCA1;ABCG1	1
1642	negative regulation of antigen receptor-mediated signaling pathway (GO:0050858)	2/17	0.0214579731894153	0.337963077733291	0	0	8.74699322108025	33.6029651625898	LGALS3;DUSP3	1
1643	positive regulation of nitrogen compound metabolic process (GO:0051173)	2/17	0.0214579731894153	0.336923191340265	0	0	8.74699322108025	33.6029651625898	MTPN;WFS1	1
1644	positive regulation of antigen receptor-mediated signaling pathway (GO:0050857)	2/17	0.0214579731894153	0.335889684618363	0	0	8.74699322108025	33.6029651625898	PRKCB;KCNN4	1
1645	negative regulation of interleukin-8 production (GO:0032717)	2/17	0.0214579731894153	0.33486249903849	0	0	8.74699322108025	33.6029651625898	ANXA1;ANXA4	1
1646	phospholipid catabolic process (GO:0009395)	2/17	0.0214579731894153	0.333841576785324	0	0	8.74699322108025	33.6029651625898	ABHD12;GDE1	1
1647	regulation of lamellipodium organization (GO:1902743)	2/17	0.0214579731894153	0.332826860746463	0	0	8.74699322108025	33.6029651625898	PDPN;CD44	1
1648	cellular response to glucocorticoid stimulus (GO:0071385)	2/17	0.0214579731894153	0.331818294501776	0	0	8.74699322108025	33.6029651625898	ANXA1;KLF9	1
1649	cellular monovalent inorganic cation homeostasis (GO:0030004)	2/17	0.0214579731894153	0.330815822312949	0	0	8.74699322108025	33.6029651625898	ATP1B3;ATP1A1	1
1650	positive regulation of transport (GO:0051050)	3/45	0.0225385615127507	0.346428552408333	0	0	4.95662949194548	18.7981541101221	CD63;ANXA1;SGK1	1
1651	carboxylic acid biosynthetic process (GO:0046394)	3/45	0.0225385615127507	0.345388226425125	0	0	4.95662949194548	18.7981541101221	ABCC5;ATPIF1;AKR1A1	1
1652	positive regulation of actin filament bundle assembly (GO:0032233)	3/45	0.0225385615127507	0.344354129938822	0	0	4.95662949194548	18.7981541101221	NRP1;RGCC;EVL	1
1653	post-translational protein modification (GO:0043687)	10/358	0.0235933823330857	0.359394119539511	0	0	2.0768000664576	7.78133167719822	SOCS2;WSB2;WFS1;APLP2;FN1;SPP1;FAM20C;MFGE8;FBXO32;HSP90B1	1
1654	positive regulation of I-kappaB kinase/NF-kappaB signaling (GO:0043123)	6/164	0.0237466342852348	0.360652008207003	0	0	2.72010155045788	10.1740351967988	FKBP1A;PRKCB;PLK2;SPHK1;HMOX1;RHOC	1
1655	porphyrin-containing compound biosynthetic process (GO:0006779)	2/18	0.0239289058173272	0.362341858711634	0	0	8.26104915324246	30.8357546667865	ALAS1;ATPIF1	1
1656	membrane lipid metabolic process (GO:0006643)	2/18	0.0239289058173272	0.361269841378168	0	0	8.26104915324246	30.8357546667865	SGPL1;SERINC1	1
1657	cardiac muscle cell contraction (GO:0086003)	2/18	0.0239289058173272	0.36020414863074	0	0	8.26104915324246	30.8357546667865	CACNA1D;ATP1A1	1
1658	anion homeostasis (GO:0055081)	2/18	0.0239289058173272	0.359144724664179	0	0	8.26104915324246	30.8357546667865	ABCA1;ABCG1	1
1659	positive regulation of actin cytoskeleton reorganization (GO:2000251)	2/18	0.0239289058173272	0.35809151432792	0	0	8.26104915324246	30.8357546667865	NRP1;BAIAP2	1
1660	blood vessel endothelial cell migration (GO:0043534)	2/18	0.0239289058173272	0.357044463116435	0	0	8.26104915324246	30.8357546667865	NRP1;MYH9	1
1661	regulation of peptidase activity (GO:0052547)	2/18	0.0239289058173272	0.356003517159827	0	0	8.26104915324246	30.8357546667865	CSTB;CAV1	1
1662	regulation of smooth muscle cell migration (GO:0014910)	2/18	0.0239289058173272	0.354968623214595	0	0	8.26104915324246	30.8357546667865	NRP1;IGF1	1
1663	positive regulation of ion transport (GO:0043270)	3/47	0.025258036313355	0.373599302339277	0	0	4.7457090880329	17.4576171987441	P2RX4;WFS1;CACNA1D	1
1664	positive regulation of protein secretion (GO:0050714)	4/83	0.0257084520710709	0.379162517105997	0	0	3.58310565682806	13.1175185803289	TCF7L2;RGCC;ADAM8;IGF1	1
1665	negative regulation of protein localization to plasma membrane (GO:1903077)	2/19	0.0265102292508621	0.389860806533571	0	0	7.82625709254549	28.4110711094185	CLTC;TMBIM1	1
1666	protein targeting to lysosome (GO:0006622)	2/19	0.0265102292508621	0.388740516859624	0	0	7.82625709254549	28.4110711094185	NCOA4;LAMP2	1
1667	regulation of heterotypic cell-cell adhesion (GO:0034114)	2/19	0.0265102292508621	0.387626647183809	0	0	7.82625709254549	28.4110711094185	IL1RN;CD44	1
1668	positive regulation of mononuclear cell migration (GO:0071677)	2/19	0.0265102292508621	0.386519142477569	0	0	7.82625709254549	28.4110711094185	LGALS3;PLA2G7	1
1669	positive regulation of lipid storage (GO:0010884)	2/19	0.0265102292508621	0.385417948339456	0	0	7.82625709254549	28.4110711094185	HILPDA;LPL	1
1670	striated muscle cell differentiation (GO:0051146)	2/19	0.0265102292508621	0.384323010986219	0	0	7.82625709254549	28.4110711094185	SORT1;SDC1	1
1671	cellular response to interleukin-7 (GO:0098761)	2/19	0.0265102292508621	0.383234277244049	0	0	7.82625709254549	28.4110711094185	SOCS2;IL7R	1
1672	negative regulation of protein localization to cell periphery (GO:1904376)	2/19	0.0265102292508621	0.38215169453997	0	0	7.82625709254549	28.4110711094185	CLTC;TMBIM1	1
1673	interleukin-7-mediated signaling pathway (GO:0038111)	2/19	0.0265102292508621	0.381075210893378	0	0	7.82625709254549	28.4110711094185	SOCS2;IL7R	1
1674	response to glucose (GO:0009749)	3/48	0.0266810134980774	0.382452842361486	0	0	4.64684014869888	16.839233603494	TCF7L2;LPL;IGF1	1
1675	negative regulation of cellular biosynthetic process (GO:0031327)	3/48	0.0266810134980774	0.381381545884283	0	0	4.64684014869888	16.839233603494	SLC27A1;CAV1;CLTC	1
1676	negative regulation of multicellular organismal process (GO:0051241)	5/126	0.0278463715057134	0.396927468697361	0	0	2.95037469758659	10.5654470057973	PROCR;LRPAP1;GPNMB;SLC11A1;EVL	1
1677	regulation of mitochondrion organization (GO:0010821)	3/49	0.0281460634927905	0.40008178831117	0	0	4.55200667627646	16.2522469064861	CTSK;ATPIF1;SQSTM1	1
1678	mitochondrial ATP synthesis coupled electron transport (GO:0042775)	4/86	0.0288071319288338	0.408341095091218	0	0	3.45811359903173	12.2663863960551	MT-ND5;MT-CO1;MT-CO2;MT-ND3	1
1679	regulation of epidermal cell differentiation (GO:0045604)	2/20	0.029198550415979	0.412742943968812	0	0	7.43494423791822	26.2723882098778	CTSL;CTSK	1
1680	regulation of lipoprotein lipase activity (GO:0051004)	2/20	0.029198550415979	0.411602770090445	0	0	7.43494423791822	26.2723882098778	SORT1;LPL	1
1681	axon extension (GO:0048675)	2/20	0.029198550415979	0.410468878161821	0	0	7.43494423791822	26.2723882098778	NRP1;ALCAM	1
1682	striated muscle cell development (GO:0055002)	2/20	0.029198550415979	0.409341216408629	0	0	7.43494423791822	26.2723882098778	SDC1;IGF1	1
1683	inactivation of MAPK activity (GO:0000188)	2/20	0.029198550415979	0.408219733623948	0	0	7.43494423791822	26.2723882098778	DUSP3;CAV1	1
1684	vesicle cytoskeletal trafficking (GO:0099518)	2/20	0.029198550415979	0.407104379160494	0	0	7.43494423791822	26.2723882098778	MYO5A;ACTN4	1
1685	negative regulation of interferon-gamma production (GO:0032689)	2/20	0.029198550415979	0.405995102923	0	0	7.43494423791822	26.2723882098778	CD274;INHBA	1
1686	vesicle organization (GO:0016050)	5/128	0.0295317790852912	0.409512686609351	0	0	2.9042750929368	10.2296942911621	CAV2;SORT1;CAV1;SQSTM1;PI4K2A	1
1687	positive regulation of protein kinase B signaling (GO:0051897)	5/128	0.0295317790852912	0.408402896130735	0	0	2.9042750929368	10.2296942911621	F7;TCF7L2;ADAM8;MET;RTN4	1
1688	glutathione metabolic process (GO:0006749)	3/50	0.029653092016225	0.408972239348098	0	0	4.46096654275093	15.6945228630029	GCLC;GSTM1;GCLM	1
1689	gonad development (GO:0008406)	3/50	0.029653092016225	0.407869888298643	0	0	4.46096654275093	15.6945228630029	BASP1;NCOA4;INHBA	1
1690	regulation of blood vessel endothelial cell migration (GO:0043535)	3/51	0.0312019826341048	0.428020745650099	0	0	4.37349661054013	15.1641095133206	NUS1;RGCC;P2RX4	1
1691	positive regulation of cellular component movement (GO:0051272)	2/21	0.0319905469429491	0.437661557774448	0	0	7.08089927420782	24.374684566166	PDPN;ACTN4	1
1692	dendritic cell differentiation (GO:0097028)	2/21	0.0319905469429491	0.436491339705532	0	0	7.08089927420782	24.374684566166	DCSTAMP;TREM2	1
1693	positive regulation of leukocyte cell-cell adhesion (GO:1903039)	2/21	0.0319905469429491	0.435327362799651	0	0	7.08089927420782	24.374684566166	SIRPA;CD44	1
1694	regulation of ruffle assembly (GO:1900027)	2/21	0.0319905469429491	0.43416957726029	0	0	7.08089927420782	24.374684566166	CAV1;EVL	1
1695	mitochondrial electron transport, cytochrome c to oxygen (GO:0006123)	2/21	0.0319905469429491	0.433017933819281	0	0	7.08089927420782	24.374684566166	MT-CO1;MT-CO2	1
1696	glutamate metabolic process (GO:0006536)	2/21	0.0319905469429491	0.431872383729812	0	0	7.08089927420782	24.374684566166	GCLC;GCLM	1
1697	axonogenesis (GO:0007409)	7/224	0.0322868628626275	0.434722588886513	0	0	2.32342007434944	7.97652150094525	NRP1;PTPRA;GPC1;EVL;BAIAP2;RTN4;FAM129B	1
1698	cellular response to hypoxia (GO:0071456)	5/133	0.034022519831877	0.456886628163338	0	0	2.79509181876625	9.44945810332117	BNIP3L;RGCC;HILPDA;HMOX1;ADAM8	1
1699	positive regulation of proteolysis (GO:0045862)	3/53	0.0344247785534892	0.461075183617993	0	0	4.20845900259522	14.1782086011576	ATPIF1;ADAM8;TNFRSF1B	1
1700	positive regulation of cell-substrate adhesion (GO:0010811)	3/53	0.0344247785534892	0.459868180519517	0	0	4.20845900259522	14.1782086011576	NRP1;FN1;CD36	1
1701	positive regulation of secretion by cell (GO:1903532)	3/53	0.0344247785534892	0.458667480309283	0	0	4.20845900259522	14.1782086011576	RGCC;ADAM8;IGF1	1
1702	cell-matrix adhesion (GO:0007160)	4/91	0.0344446876593822	0.457737607098509	0	0	3.26810735732669	11.0082944492349	CD63;ACTN1;ITGB2;CD44	1
1703	regulation of calcium ion transport into cytosol (GO:0010522)	2/22	0.0348829658977973	0.462357857081713	0	0	6.75904021628929	22.6816941675078	P2RX4;CAV1	1
1704	regulation of vascular endothelial growth factor receptor signaling pathway (GO:0030947)	2/22	0.0348829658977973	0.461160038799118	0	0	6.75904021628929	22.6816941675078	PRKCB;FAM129B	1
1705	regulation of calcium ion import (GO:0090279)	2/22	0.0348829658977973	0.459968410791885	0	0	6.75904021628929	22.6816941675078	LGALS3;CTNNB1	1
1706	regulation of DNA biosynthetic process (GO:2000278)	2/22	0.0348829658977973	0.45878292519706	0	0	6.75904021628929	22.6816941675078	RGCC;FAM129B	1
1707	peripheral nervous system development (GO:0007422)	2/22	0.0348829658977973	0.457603534643855	0	0	6.75904021628929	22.6816941675078	EGR2;GPC1	1
1708	beta-catenin destruction complex disassembly (GO:1904886)	2/22	0.0348829658977973	0.456430192247332	0	0	6.75904021628929	22.6816941675078	CAV1;CTNNB1	1
1709	positive regulation of biosynthetic process (GO:0009891)	2/22	0.0348829658977973	0.455262851602198	0	0	6.75904021628929	22.6816941675078	MTPN;CD36	1
1710	positive regulation of cell motility (GO:2000147)	6/180	0.0351726847935399	0.457872985973046	0	0	2.47831474597274	8.29612267114153	F7;GPNMB;SPHK1;PDPN;ACTN4;IGF1	1
1711	lipid transport (GO:0006869)	4/92	0.0356436792715354	0.462823652220471	0	0	3.23258445126879	10.77802956967	ABCA1;CAV2;CAV1;PSAP	1
1712	endosomal transport (GO:0016197)	7/230	0.0364493281278269	0.472083556944925	0	0	2.26280911588815	7.49404421329596	ABCA1;SORT1;CLTC;M6PR;RAB7B;SQSTM1;RHOB	1
1713	cellular response to organic cyclic compound (GO:0071407)	5/136	0.0369096229465138	0.476834951635594	0	0	2.73343538158758	9.01837682450154	P2RX4;SPP1;CTNNB1;ATP1A1;HSP90B1	1
1714	glycosphingolipid metabolic process (GO:0006687)	3/55	0.0378131076558543	0.487273455474305	0	0	4.05542412977357	13.2819174305484	GM2A;HEXA;PSAP	1
1715	glutamine family amino acid metabolic process (GO:0009064)	2/23	0.0378726225132055	0.486811064697451	0	0	6.46516890253758	21.1639035981989	GCLC;GCLM	1
1716	regulation of smooth muscle contraction (GO:0006940)	2/23	0.0378726225132055	0.485587921318814	0	0	6.46516890253758	21.1639035981989	CAV1;SPHK1	1
1717	regulation of interleukin-8 secretion (GO:2000482)	2/23	0.0378726225132055	0.484370908984681	0	0	6.46516890253758	21.1639035981989	ANXA1;ANXA4	1
1718	autophagosome maturation (GO:0097352)	2/23	0.0378726225132055	0.48315998171222	0	0	6.46516890253758	21.1639035981989	GABARAPL1;LAMP2	1
1719	divalent inorganic cation homeostasis (GO:0072507)	2/23	0.0378726225132055	0.481955093977277	0	0	6.46516890253758	21.1639035981989	WFS1;CAV1	1
1720	positive regulation of ion transmembrane transporter activity (GO:0032414)	2/23	0.0378726225132055	0.480756200708676	0	0	6.46516890253758	21.1639035981989	ATP1B3;CTSS	1
1721	cellular response to amyloid-beta (GO:1904646)	2/23	0.0378726225132055	0.4795632572826	0	0	6.46516890253758	21.1639035981989	IGF1;CD36	1
1722	positive regulation of monooxygenase activity (GO:0032770)	2/23	0.0378726225132055	0.478376219517049	0	0	6.46516890253758	21.1639035981989	NUS1;S100A1	1
1723	positive regulation of cell junction assembly (GO:1901890)	2/23	0.0378726225132055	0.47719504366639	0	0	6.46516890253758	21.1639035981989	NRP1;CAV1	1
1724	cellular transition metal ion homeostasis (GO:0046916)	4/94	0.0381134393672648	0.479046505150621	0	0	3.1638060586886	10.3367502008988	ATP6V1A;FTH1;SLC11A1;HMOX1	1
1725	negative regulation of signal transduction (GO:0009968)	8/284	0.0388581905107634	0.487207238762717	0	0	2.09435048955443	6.80210775523505	SOCS2;LRPAP1;PTPRE;PRKCB;GPC1;TMBIM1;MET;FAM129B	1
1726	respiratory electron transport chain (GO:0022904)	4/95	0.0393842494056964	0.492592707640365	0	0	3.1305028370182	10.1252648918202	MT-ND5;MT-CO1;MT-CO2;MT-ND3	1
1727	regulation of signal transduction (GO:0009966)	7/234	0.0394127530958455	0.49174395855281	0	0	2.22412861818066	7.19208871951053	SOCS2;BST1;CD63;CD36;MET;DHRS3;YWHAG	1
1728	regulation of heart contraction (GO:0008016)	4/96	0.0406790287094129	0.5063050817174	0	0	3.09789343246592	9.919586692854	P2RX4;S100A1;ATP1B3;ATP1A1	1
1729	protein import (GO:0017038)	3/57	0.0413653229413277	0.513594265132835	0	0	3.91312854627274	12.4645367217965	MMP12;LAMP2;PTTG1IP	1
1730	negative regulation of cellular catabolic process (GO:0031330)	3/57	0.0413653229413277	0.512347677110668	0	0	3.91312854627274	12.4645367217965	DAP;TIMP2;MET	1
1731	cellular metal ion homeostasis (GO:0006875)	4/97	0.0419977805261683	0.518921728874181	0	0	3.0659563867704	9.71950640159471	CAV1;ATP1B3;ATP1A1;TMEM165	1
1732	regulation of Rho protein signal transduction (GO:0035023)	3/58	0.0432022961222434	0.532515258724174	0	0	3.84566081271632	12.0825341654916	ABCA1;NRP1;MET	1
1733	positive regulation of neutrophil chemotaxis (GO:0090023)	2/25	0.0441312431619029	0.542654780373953	0	0	5.94795539033457	18.5611139666838	CXCL1;CXCL3	1
1734	negative regulation of protein localization to membrane (GO:1905476)	2/25	0.0441312431619029	0.541350321767285	0	0	5.94795539033457	18.5611139666838	CLTC;TMBIM1	1
1735	response to glucocorticoid (GO:0051384)	2/25	0.0441312431619029	0.540052119556812	0	0	5.94795539033457	18.5611139666838	IL1RN;ANXA1	1
1736	transition metal ion homeostasis (GO:0055076)	2/25	0.0441312431619029	0.538760128840169	0	0	5.94795539033457	18.5611139666838	SLC11A1;HMOX1	1
1737	negative regulation of T cell proliferation (GO:0042130)	2/25	0.0441312431619029	0.537474305143653	0	0	5.94795539033457	18.5611139666838	CD274;GPNMB	1
1738	positive regulation of cell growth (GO:0030307)	4/99	0.0447071805494916	0.543192243676323	0	0	3.00401787390635	9.33534948465334	MTPN;SPHK1;IGF1;S100A9	1
1739	response to molecule of bacterial origin (GO:0002237)	4/99	0.0447071805494916	0.541902000817235	0	0	3.00401787390635	9.33534948465334	SLC11A1;CXCL1;CXCL3;TNFRSF1B	1
1740	integrin-mediated signaling pathway (GO:0007229)	3/59	0.0450794977509024	0.545120087731884	0	0	3.78048012097536	11.7169468760265	NRP1;ITGB2;MYH9	1
1741	regulation of protein metabolic process (GO:0051246)	3/60	0.04699664699559	0.566959549925522	0	0	3.71747211895911	11.3668365068264	FKBP1A;MTPN;WFS1	1
1742	sterol metabolic process (GO:0016125)	3/60	0.04699664699559	0.565622381175698	0	0	3.71747211895911	11.3668365068264	ABCA1;SOAT1;ABCG1	1
1743	heterotypic cell-cell adhesion (GO:0034113)	2/26	0.0473941675384968	0.56906455752694	0	0	5.7191878753217	17.4392685476874	ITGB2;ITGAX	1
1744	potassium ion homeostasis (GO:0055075)	2/26	0.0473941675384968	0.567728725232275	0	0	5.7191878753217	17.4392685476874	ATP1B3;ATP1A1	1
1745	peptide catabolic process (GO:0043171)	2/26	0.0473941675384968	0.566399149763347	0	0	5.7191878753217	17.4392685476874	ANPEP;TPP1	1
1746	response to amyloid-beta (GO:1904645)	2/26	0.0473941675384968	0.5650757872639	0	0	5.7191878753217	17.4392685476874	CD36;IGF1	1
1747	positive regulation of nuclear division (GO:0051785)	2/26	0.0473941675384968	0.563758594286595	0	0	5.7191878753217	17.4392685476874	RGCC;IGF1	1
1748	regulation of DNA damage response, signal transduction by p53 class mediator (GO:0043516)	2/26	0.0473941675384968	0.562447527788254	0	0	5.7191878753217	17.4392685476874	PTTG1IP;CD44	1
1749	regulation of potassium ion transmembrane transporter activity (GO:1901016)	2/26	0.0473941675384968	0.561142545125172	0	0	5.7191878753217	17.4392685476874	CACNA1D;ATP1B3	1
1750	long-chain fatty acid transport (GO:0015909)	2/26	0.0473941675384968	0.559843604048494	0	0	5.7191878753217	17.4392685476874	SLC27A1;CD36	1
1751	protein depolymerization (GO:0051261)	2/26	0.0473941675384968	0.558550662699652	0	0	5.7191878753217	17.4392685476874	DSTN;MICAL2	1
1752	regulation of nervous system development (GO:0051960)	2/26	0.0473941675384968	0.557263679605874	0	0	5.7191878753217	17.4392685476874	CTNNB1;RTN4	1
1753	positive regulation of embryonic development (GO:0040019)	2/26	0.0473941675384968	0.555982613675746	0	0	5.7191878753217	17.4392685476874	IGF1;FAM129B	1
1754	positive regulation of nitric oxide biosynthetic process (GO:0045429)	2/26	0.0473941675384968	0.554707424194838	0	0	5.7191878753217	17.4392685476874	P2RX4;CD36	1
1755	positive regulation of nitric oxide metabolic process (GO:1904407)	2/26	0.0473941675384968	0.553438070821394	0	0	5.7191878753217	17.4392685476874	P2RX4;CD36	1
1756	positive regulation of protein binding (GO:0032092)	3/61	0.0489534482937014	0.570341202380727	0	0	3.65652995307453	11.0313320760426	FKBP1A;TCF7L2;CAV1	1
1757	membrane lipid biosynthetic process (GO:0046467)	3/61	0.0489534482937014	0.569042019687377	0	0	3.65652995307453	11.0313320760426	SGPL1;SPHK1;DEGS1	1
1758	sodium ion homeostasis (GO:0055078)	2/27	0.0507422478979789	0.588494752325878	0	0	5.50736610216164	16.4174386534852	ATP1B3;ATP1A1	1
1759	regulation of transcription regulatory region DNA binding (GO:2000677)	2/27	0.0507422478979789	0.587160297105184	0	0	5.50736610216164	16.4174386534852	IGF1;FAM129B	1
1760	positive regulation of granulocyte chemotaxis (GO:0071624)	2/27	0.0507422478979789	0.585831880143408	0	0	5.50736610216164	16.4174386534852	CXCL1;CXCL3	1
1761	negative regulation of catalytic activity (GO:0043086)	2/27	0.0507422478979789	0.584509460549405	0	0	5.50736610216164	16.4174386534852	ATPIF1;TMBIM1	1
1762	cation transmembrane transport (GO:0098655)	2/27	0.0507422478979789	0.58319299780042	0	0	5.50736610216164	16.4174386534852	SLC36A2;SLC7A2	1
1763	actin cytoskeleton reorganization (GO:0031532)	3/62	0.0509495919985082	0.58426015273795	0	0	3.59755366350881	10.7096241535876	NRP1;ANXA1;MYH9	1
1764	positive regulation of T cell proliferation (GO:0042102)	3/62	0.0509495919985082	0.582950152395488	0	0	3.59755366350881	10.7096241535876	CD274;ANXA1;IGF1	1
1765	vesicle-mediated transport (GO:0016192)	10/411	0.0521219679301778	0.595029982880755	0	0	1.80898886567353	5.34405841181683	LRPAP1;MYO1E;SORT1;CAV2;APLP2;CLTC;M6PR;MYO5A;RAB7B;RHOB	1
1766	second-messenger-mediated signaling (GO:0019932)	3/63	0.052984755006132	0.603529474991722	0	0	3.54044963710391	10.400959632503	LAT2;SPHK1;CD36	1
1767	negative regulation of myeloid leukocyte differentiation (GO:0002762)	2/28	0.0541726222419387	0.615685726727424	0	0	5.31067445565587	15.4836942264603	INHBA;C1QC	1
1768	phosphatidylserine metabolic process (GO:0006658)	2/28	0.0541726222419387	0.614317536223585	0	0	5.31067445565587	15.4836942264603	SLC27A1;SERINC1	1
1769	regulation of immune response (GO:0050776)	7/252	0.0546770569698155	0.61866301932809	0	0	2.06526228831062	6.0022946950958	FKBP1A;CD200R1;CD81;ITGB2;CD300LD;TREM2;CD200	1
1770	carbohydrate homeostasis (GO:0033500)	3/64	0.0550586013452241	0.621601864302386	0	0	3.48513011152416	10.1046370189317	TCF7L2;WFS1;IGF1	1
1771	positive regulation of ERK1 and ERK2 cascade (GO:0070374)	6/202	0.0559011906093326	0.629721359115727	0	0	2.20839927858957	6.36939806426409	NRP1;GPNMB;TREM2;CD36;MET;CD44	1
1772	protein stabilization (GO:0050821)	5/153	0.0560594154378403	0.63011276867687	0	0	2.42972033918896	7.00085808182715	WFS1;LAMP2;ATP1B3;IGF1;RTN4	1
1773	positive regulation of endocytosis (GO:0045807)	3/65	0.0571707828008506	0.641192317874155	0	0	3.43151272519302	9.82000217771481	CD63;SLC11A1;SIRPA	1
1774	negative regulation of endocytosis (GO:0045806)	2/29	0.0576824896661238	0.645512598171556	0	0	5.12754775028842	14.6278765466784	LGALS3;CAV1	1
1775	cellular response to ketone (GO:1901655)	2/29	0.0576824896661238	0.644100097956739	0	0	5.12754775028842	14.6278765466784	KLF9;SPP1	1
1776	carboxylic acid catabolic process (GO:0046395)	2/29	0.0576824896661238	0.64269376586513	0	0	5.12754775028842	14.6278765466784	HEXA;CD44	1
1777	negative regulation of response to DNA damage stimulus (GO:2001021)	2/29	0.0576824896661238	0.6412935615822	0	0	5.12754775028842	14.6278765466784	PTTG1IP;CD44	1
1778	regulation of receptor internalization (GO:0002090)	2/29	0.0576824896661238	0.639899445143978	0	0	5.12754775028842	14.6278765466784	CD63;LRPAP1	1
1779	lytic vacuole organization (GO:0080171)	2/29	0.0576824896661238	0.638511376933253	0	0	5.12754775028842	14.6278765466784	ABCA1;TPP1	1
1780	cardiac muscle cell action potential involved in contraction (GO:0086002)	2/29	0.0576824896661238	0.637129317675822	0	0	5.12754775028842	14.6278765466784	CACNA1D;ATP1A1	1
1781	regulation of cell morphogenesis (GO:0022604)	2/29	0.0576824896661238	0.635753228436781	0	0	5.12754775028842	14.6278765466784	PDPN;CD44	1
1782	negative regulation of cell proliferation (GO:0008285)	9/364	0.0584889221812159	0.643252090281777	0	0	1.83831038849626	5.21881228070943	RGCC;GPNMB;FTH1;PDPN;HMOX1;CTNNB1;CXCL1;INHBA;FAM129B	1
1783	regulation of I-kappaB kinase/NF-kappaB signaling (GO:0043122)	6/205	0.0591960728019569	0.649629160233089	0	0	2.17608124036631	6.15156422616174	FKBP1A;PRKCB;PLK2;HMOX1;RHOC;SQSTM1	1
1784	glycolipid metabolic process (GO:0006664)	3/66	0.0593209394480556	0.649602476402206	0	0	3.37952010814464	9.54644449099272	GM2A;HEXA;PSAP	1
1785	negative regulation of blood vessel morphogenesis (GO:2000181)	3/66	0.0593209394480556	0.648211464675434	0	0	3.37952010814464	9.54644449099272	RGCC;CTNNB1;FAM129B	1
1786	negative regulation of apoptotic signaling pathway (GO:2001234)	3/66	0.0593209394480556	0.646826397443222	0	0	3.37952010814464	9.54644449099272	LGALS3;TCF7L2;IGF1	1
1787	regulation of cytokine production (GO:0001817)	4/109	0.0596847728051039	0.649405960819712	0	0	2.7284199038232	7.69053812082386	ANXA1;GPNMB;SLC11A1;HILPDA	1
1788	response to lipopolysaccharide (GO:0032496)	5/156	0.059935756882505	0.650749292279623	0	0	2.38299494805071	6.70689640885912	CD274;SLC11A1;CXCL1;CXCL3;TNFRSF1B	1
1789	superoxide metabolic process (GO:0006801)	2/30	0.0612691091953719	0.663813724467055	0	0	4.95662949194548	13.8412862024876	SH3PXD2B;CYBB	1
1790	cardiac muscle cell action potential (GO:0086001)	2/30	0.0612691091953719	0.662407339457591	0	0	4.95662949194548	13.8412862024876	CACNA1D;ATP1A1	1
1791	positive regulation of myeloid cell differentiation (GO:0045639)	2/30	0.0612691091953719	0.661006901107787	0	0	4.95662949194548	13.8412862024876	INHBA;RAB7B	1
1792	negative regulation of lymphocyte proliferation (GO:0050672)	2/30	0.0612691091953719	0.659612371780555	0	0	4.95662949194548	13.8412862024876	CD274;GPNMB	1
1793	regulation of keratinocyte differentiation (GO:0045616)	2/30	0.0612691091953719	0.658223714155754	0	0	4.95662949194548	13.8412862024876	CTSL;CTSK	1
1794	negative regulation of epithelial cell apoptotic process (GO:1904036)	2/30	0.0612691091953719	0.656840891226855	0	0	4.95662949194548	13.8412862024876	TCF7L2;WFS1	1
1795	regulation of activated T cell proliferation (GO:0046006)	2/30	0.0612691091953719	0.655463866297658	0	0	4.95662949194548	13.8412862024876	CD274;IGF1	1
1796	semaphorin-plexin signaling pathway (GO:0071526)	2/30	0.0612691091953719	0.654092602979044	0	0	4.95662949194548	13.8412862024876	NRP1;MET	1
1797	skeletal muscle organ development (GO:0060538)	2/30	0.0612691091953719	0.652727065185768	0	0	4.95662949194548	13.8412862024876	BASP1;CAV1	1
1798	respiratory system development (GO:0060541)	2/30	0.0612691091953719	0.651367217133298	0	0	4.95662949194548	13.8412862024876	BASP1;PDPN	1
1799	sphingolipid biosynthetic process (GO:0030148)	3/67	0.0615087002536576	0.652554880237869	0	0	3.32907950951562	9.28339337503003	SGPL1;SPHK1;DEGS1	1
1800	positive regulation of cell proliferation (GO:0008284)	10/425	0.0623931682069036	0.660565015269355	0	0	1.74939864421605	4.85335577251568	BST1;CD81;SPHK1;HILPDA;FN1;MATK;HMOX1;IGF1;TCIRG1;IL7R	1
1801	macroautophagy (GO:0016236)	4/111	0.0629635200967791	0.665223277544232	0	0	2.67925918483539	7.40868687199278	GABARAPL1;LAMP2;TCIRG1;SQSTM1	1
1802	epidermal cell differentiation (GO:0009913)	3/68	0.063733683584642	0.671968982091794	0	0	3.2801224579051	9.03031512619654	CLIC4;ANXA1;CTNNB1	1
1803	positive regulation of endothelial cell proliferation (GO:0001938)	3/68	0.063733683584642	0.670583479035934	0	0	3.2801224579051	9.03031512619654	NRP1;TNFSF12;HMOX1	1
1804	negative regulation of protein binding (GO:0032091)	3/68	0.063733683584642	0.669203677638741	0	0	3.2801224579051	9.03031512619654	LRPAP1;CAV1;CTSZ	1
1805	regulation of cardiac conduction (GO:1903779)	3/68	0.063733683584642	0.66782954277706	0	0	3.2801224579051	9.03031512619654	CAV1;ATP1B3;ATP1A1	1
1806	regulation of actin cytoskeleton reorganization (GO:2000249)	2/31	0.0649297987418704	0.678968776597878	0	0	4.79673821801175	13.1164341627702	NRP1;BAIAP2	1
1807	regulation of cell migration involved in sprouting angiogenesis (GO:0090049)	2/31	0.0649297987418704	0.677580292392157	0	0	4.79673821801175	13.1164341627702	ANXA1;HMOX1	1
1808	beta-catenin-TCF complex assembly (GO:1904837)	2/31	0.0649297987418704	0.676197475468907	0	0	4.79673821801175	13.1164341627702	TCF7L2;CTNNB1	1
1809	connective tissue development (GO:0061448)	2/31	0.0649297987418704	0.67482029120115	0	0	4.79673821801175	13.1164341627702	SH3PXD2B;CD44	1
1810	regulation of cation transmembrane transport (GO:1904062)	2/31	0.0649297987418704	0.673448705243424	0	0	4.79673821801175	13.1164341627702	CD63;CACNA1D	1
1811	response to estradiol (GO:0032355)	2/31	0.0649297987418704	0.672082683528934	0	0	4.79673821801175	13.1164341627702	SOCS2;CTNNB1	1
1812	positive regulation of B cell proliferation (GO:0030890)	2/31	0.0649297987418704	0.67072219226673	0	0	4.79673821801175	13.1164341627702	BST1;CD81	1
1813	negative regulation of cell morphogenesis involved in differentiation (GO:0010771)	2/31	0.0649297987418704	0.669367197938918	0	0	4.79673821801175	13.1164341627702	ACTN4;RTN4	1
1814	chondroitin sulfate metabolic process (GO:0030204)	2/31	0.0649297987418704	0.668017667297913	0	0	4.79673821801175	13.1164341627702	CHST11;HEXA	1
1815	positive regulation of reactive oxygen species biosynthetic process (GO:1903428)	2/31	0.0649297987418704	0.666673567363712	0	0	4.79673821801175	13.1164341627702	P2RX4;CD36	1
1816	regulation of epithelial to mesenchymal transition (GO:0010717)	3/69	0.065995497758316	0.676255070402985	0	0	3.23258445126879	8.78671005354971	RGCC;PDPN;CTNNB1	1
1817	cholesterol metabolic process (GO:0008203)	3/69	0.065995497758316	0.674899849821016	0	0	3.23258445126879	8.78671005354971	ABCA1;SOAT1;ABCG1	1
1818	positive regulation of T cell activation (GO:0050870)	3/69	0.065995497758316	0.673550050121374	0	0	3.23258445126879	8.78671005354971	CD274;ANXA1;SIRPA	1
1819	protein localization to membrane (GO:0072657)	5/161	0.0667274596147371	0.679661130566873	0	0	2.30898889376342	6.25075324390796	CAV1;ITGB2;SH3PXD2B;MYO5A;ATP1B3	1
1820	regulation of endothelial cell migration (GO:0010594)	3/70	0.0682937415522941	0.694229010241747	0	0	3.18640467339352	8.55210987257093	NRP1;ANXA3;RHOB	1
1821	regulation of endocytosis (GO:0030100)	3/70	0.0682937415522941	0.692848833283016	0	0	3.18640467339352	8.55210987257093	LGALS3;CD63;LRPAP1	1
1822	negative regulation of angiogenesis (GO:0016525)	3/70	0.0682937415522941	0.691474133216978	0	0	3.18640467339352	8.55210987257093	RGCC;CTNNB1;FAM129B	1
1823	negative regulation of cell-cell adhesion (GO:0022408)	2/32	0.0686619339962751	0.693825443926716	0	0	4.64684014869888	12.4468416525105	IL1RN;RGCC	1
1824	negative regulation of extrinsic apoptotic signaling pathway via death domain receptors (GO:1902042)	2/32	0.0686619339962751	0.692454247397217	0	0	4.64684014869888	12.4468416525105	TMBIM1;HMOX1	1
1825	vascular endothelial growth factor receptor signaling pathway (GO:0048010)	3/71	0.0706280047075798	0.710877136139605	0	0	3.14152573433164	8.32607533134223	NRP1;CYBB;BAIAP2	1
1826	neuron projection morphogenesis (GO:0048812)	5/164	0.0710002060486717	0.713216636744826	0	0	2.26675129204824	5.99572150659866	ALCAM;CTNNB1;SGK1;BAIAP2;RTN4	1
1827	regulation of protein kinase B signaling (GO:0051896)	5/164	0.0710002060486717	0.711815425277744	0	0	2.26675129204824	5.99572150659866	F7;TCF7L2;ADAM8;MET;RTN4	1
1828	epithelium development (GO:0060429)	4/116	0.0715655665852569	0.716076639773659	0	0	2.56377387514421	6.76103380157751	LGALS3;ANXA4;TPP1;CTSB	1
1829	negative regulation of cell growth (GO:0030308)	4/116	0.0715655665852569	0.714675315625374	0	0	2.56377387514421	6.76103380157751	DCSTAMP;APBB2;INHBA;RTN4	1
1830	positive regulation of calcium ion transport into cytosol (GO:0010524)	2/33	0.0724629473625504	0.722223477326356	0	0	4.50602681085952	11.8268780832448	P2RX4;CAV1	1
1831	phosphatidylcholine biosynthetic process (GO:0006656)	2/33	0.0724629473625504	0.720815634290632	0	0	4.50602681085952	11.8268780832448	SLC27A1;SLC44A1	1
1832	central nervous system neuron differentiation (GO:0021953)	2/33	0.0724629473625504	0.719413269243374	0	0	4.50602681085952	11.8268780832448	NPY;CTNNB1	1
1833	ATP biosynthetic process (GO:0006754)	2/33	0.0724629473625504	0.71801635027397	0	0	4.50602681085952	11.8268780832448	CHCHD10;TCIRG1	1
1834	regulation of cell-cell adhesion (GO:0022407)	2/33	0.0724629473625504	0.716624845719175	0	0	4.50602681085952	11.8268780832448	SIRPA;ADAM8	1
1835	substrate adhesion-dependent cell spreading (GO:0034446)	2/33	0.0724629473625504	0.715238724160724	0	0	4.50602681085952	11.8268780832448	NRP1;FN1	1
1836	regulation of cell communication (GO:0010646)	3/72	0.0729978684149973	0.719127649655851	0	0	3.09789343246592	8.10819404601805	SOCS2;ANXA1;YWHAG	1
1837	response to insulin (GO:0032868)	3/72	0.0729978684149973	0.717742047248037	0	0	3.09789343246592	8.10819404601805	SORT1;MYO5A;IGF1	1
1838	Rho protein signal transduction (GO:0007266)	3/73	0.0754029057561357	0.739963515526078	0	0	3.05545653613077	7.89807852573512	PDPN;RHOC;RHOB	1
1839	regulation of inflammatory response (GO:0050727)	5/167	0.0754202055479784	0.738712685050545	0	0	2.22603120895755	5.75357848268825	BST1;ANXA1;LPL;S100A9;PLA2G7	1
1840	positive regulation of cell-cell adhesion (GO:0022409)	2/34	0.0763303269413263	0.746194747857449	0	0	4.37349661054013	11.2516289084616	SIRPA;CD44	1
1841	negative regulation of mitochondrion organization (GO:0010823)	2/34	0.0763303269413263	0.744767989257339	0	0	4.37349661054013	11.2516289084616	VAT1;IGF1	1
1842	regulation of cell-substrate adhesion (GO:0010810)	2/34	0.0763303269413263	0.743346676300741	0	0	4.37349661054013	11.2516289084616	BST1;PDPN	1
1843	positive regulation of cell-matrix adhesion (GO:0001954)	2/34	0.0763303269413263	0.741930777869692	0	0	4.37349661054013	11.2516289084616	NRP1;CD36	1
1844	positive regulation of intrinsic apoptotic signaling pathway (GO:2001244)	2/34	0.0763303269413263	0.740520263082867	0	0	4.37349661054013	11.2516289084616	CAV1;S100A9	1
1845	carboxylic acid metabolic process (GO:0019752)	2/34	0.0763303269413263	0.739115101293336	0	0	4.37349661054013	11.2516289084616	CYB5A;CYB5R3	1
1846	regulation of DNA recombination (GO:0000018)	2/34	0.0763303269413263	0.737715262086341	0	0	4.37349661054013	11.2516289084616	ZRANB3;IL7R	1
1847	B cell activation (GO:0042113)	3/74	0.0778426822444134	0.750909654996676	0	0	3.01416658293982	7.69536436229843	LAT2;PRKCB;BLNK	1
1848	positive regulation of cytokine secretion (GO:0050715)	3/74	0.0778426822444134	0.749492844326871	0	0	3.01416658293982	7.69536436229843	CD274;RGCC;LPL	1
1849	canonical Wnt signaling pathway (GO:0060070)	3/74	0.0778426822444134	0.74808137004377	0	0	3.01416658293982	7.69536436229843	TCF7L2;CAV1;CTNNB1	1
1850	positive regulation of skeletal muscle fiber development (GO:0048743)	1/6	0.0780437798256158	0.748604151222025	0	0	12.3915737298637	31.6045270128322	FAM129B	1
1851	positive regulation of cellular extravasation (GO:0002693)	1/6	0.0780437798256158	0.747199640619357	0	0	12.3915737298637	31.6045270128322	ADAM8	1
1852	regulation of lymphocyte apoptotic process (GO:0070228)	1/6	0.0780437798256158	0.745800390356025	0	0	12.3915737298637	31.6045270128322	LGALS3	1
1853	regulation of intrinsic apoptotic signaling pathway by p53 class mediator (GO:1902253)	1/6	0.0780437798256158	0.744406370934798	0	0	12.3915737298637	31.6045270128322	PTTG1IP	1
1854	positive regulation of icosanoid secretion (GO:0032305)	1/6	0.0780437798256158	0.743017553078577	0	0	12.3915737298637	31.6045270128322	P2RX4	1
1855	regulation of superoxide metabolic process (GO:0090322)	1/6	0.0780437798256158	0.741633907728337	0	0	12.3915737298637	31.6045270128322	BST1	1
1856	aldehyde catabolic process (GO:0046185)	1/6	0.0780437798256158	0.74025540604111	0	0	12.3915737298637	31.6045270128322	AKR1A1	1
1857	positive regulation of amyloid-beta clearance (GO:1900223)	1/6	0.0780437798256158	0.738882019387972	0	0	12.3915737298637	31.6045270128322	LRPAP1	1
1858	negative regulation of lymphocyte differentiation (GO:0045620)	1/6	0.0780437798256158	0.737513719352069	0	0	12.3915737298637	31.6045270128322	INHBA	1
1859	regulation of digestive system process (GO:0044058)	1/6	0.0780437798256158	0.736150477726649	0	0	12.3915737298637	31.6045270128322	SGK1	1
1860	regulation of thymocyte apoptotic process (GO:0070243)	1/6	0.0780437798256158	0.734792266513131	0	0	12.3915737298637	31.6045270128322	ADAM8	1
1861	positive regulation of receptor binding (GO:1900122)	1/6	0.0780437798256158	0.733439057919185	0	0	12.3915737298637	31.6045270128322	NRP1	1
1862	ceramide transport (GO:0035627)	1/6	0.0780437798256158	0.732090824356833	0	0	12.3915737298637	31.6045270128322	PSAP	1
1863	negative regulation of muscle cell apoptotic process (GO:0010656)	1/6	0.0780437798256158	0.730747538440582	0	0	12.3915737298637	31.6045270128322	IGF1	1
1864	phagosome-lysosome fusion (GO:0090385)	1/6	0.0780437798256158	0.729409172985563	0	0	12.3915737298637	31.6045270128322	RAB7B	1
1865	regulation of protein targeting (GO:1903533)	1/6	0.0780437798256158	0.728075701005699	0	0	12.3915737298637	31.6045270128322	ATPIF1	1
1866	choline catabolic process (GO:0042426)	1/6	0.0780437798256158	0.726747095711893	0	0	12.3915737298637	31.6045270128322	SLC44A1	1
1867	positive regulation of vesicle fusion (GO:0031340)	1/6	0.0780437798256158	0.725423330510232	0	0	12.3915737298637	31.6045270128322	ANXA1	1
1868	glomerular epithelial cell differentiation (GO:0072311)	1/6	0.0780437798256158	0.724104379000213	0	0	12.3915737298637	31.6045270128322	BASP1	1
1869	negative regulation of phospholipid metabolic process (GO:1903726)	1/6	0.0780437798256158	0.722790214972989	0	0	12.3915737298637	31.6045270128322	SLC27A1	1
1870	renal filtration cell differentiation (GO:0061318)	1/6	0.0780437798256158	0.721480812409633	0	0	12.3915737298637	31.6045270128322	BASP1	1
1871	platelet dense granule organization (GO:0060155)	1/6	0.0780437798256158	0.720176145479416	0	0	12.3915737298637	31.6045270128322	ABCA1	1
1872	embryonic skeletal joint morphogenesis (GO:0060272)	1/6	0.0780437798256158	0.718876188538118	0	0	12.3915737298637	31.6045270128322	CTNNB1	1
1873	regulation of blood vessel remodeling (GO:0060312)	1/6	0.0780437798256158	0.717580916126337	0	0	12.3915737298637	31.6045270128322	TMBIM1	1
1874	negative regulation of leukocyte degranulation (GO:0043301)	1/6	0.0780437798256158	0.716290302967837	0	0	12.3915737298637	31.6045270128322	CD84	1
1875	alpha-beta T cell activation (GO:0046631)	1/6	0.0780437798256158	0.715004323967894	0	0	12.3915737298637	31.6045270128322	ANXA1	1
1876	regulation of hyaluronan biosynthetic process (GO:1900125)	1/6	0.0780437798256158	0.71372295421168	0	0	12.3915737298637	31.6045270128322	CLTC	1
1877	positive regulation of microtubule motor activity (GO:2000576)	1/6	0.0780437798256158	0.712446168962643	0	0	12.3915737298637	31.6045270128322	DYNC1I2	1
1878	macrophage derived foam cell differentiation (GO:0010742)	1/6	0.0780437798256158	0.711173943660924	0	0	12.3915737298637	31.6045270128322	SOAT1	1
1879	positive regulation of axon guidance (GO:1902669)	1/6	0.0780437798256158	0.709906253921778	0	0	12.3915737298637	31.6045270128322	NRP1	1
1880	positive regulation of protein import into nucleus, translocation (GO:0033160)	1/6	0.0780437798256158	0.708643075534016	0	0	12.3915737298637	31.6045270128322	IGF1	1
1881	positive regulation of toll-like receptor 3 signaling pathway (GO:0034141)	1/6	0.0780437798256158	0.707384384458467	0	0	12.3915737298637	31.6045270128322	CAV1	1
1882	positive regulation of T cell differentiation in thymus (GO:0033089)	1/6	0.0780437798256158	0.706130156826449	0	0	12.3915737298637	31.6045270128322	ADAM8	1
1883	folic acid-containing compound biosynthetic process (GO:0009396)	1/6	0.0780437798256158	0.70488036893826	0	0	12.3915737298637	31.6045270128322	ATPIF1	1
1884	positive regulation of cholesterol storage (GO:0010886)	1/6	0.0780437798256158	0.703634997261691	0	0	12.3915737298637	31.6045270128322	LPL	1
1885	regulation of interleukin-10 secretion (GO:2001179)	1/6	0.0780437798256158	0.702394018430542	0	0	12.3915737298637	31.6045270128322	CD274	1
1886	cellular response to bacterial lipopeptide (GO:0071221)	1/6	0.0780437798256158	0.701157409243164	0	0	12.3915737298637	31.6045270128322	CD36	1
1887	aggrephagy (GO:0035973)	1/6	0.0780437798256158	0.699925146661014	0	0	12.3915737298637	31.6045270128322	SQSTM1	1
1888	heart trabecula formation (GO:0060347)	1/6	0.0780437798256158	0.698697207807223	0	0	12.3915737298637	31.6045270128322	FKBP1A	1
1889	positive regulation of antigen processing and presentation (GO:0002579)	1/6	0.0780437798256158	0.697473569965179	0	0	12.3915737298637	31.6045270128322	SLC11A1	1
1890	positive regulation of megakaryocyte differentiation (GO:0045654)	1/6	0.0780437798256158	0.696254210577128	0	0	12.3915737298637	31.6045270128322	RAB7B	1
1891	regulation of extracellular exosome assembly (GO:1903551)	1/6	0.0780437798256158	0.695039107242787	0	0	12.3915737298637	31.6045270128322	SDC1	1
1892	negative regulation of cell cycle phase transition (GO:1901988)	1/6	0.0780437798256158	0.693828237717974	0	0	12.3915737298637	31.6045270128322	RGCC	1
1893	sterol import (GO:0035376)	1/6	0.0780437798256158	0.692621579913247	0	0	12.3915737298637	31.6045270128322	CD36	1
1894	positive regulation of dendritic cell antigen processing and presentation (GO:0002606)	1/6	0.0780437798256158	0.691419111892565	0	0	12.3915737298637	31.6045270128322	SLC11A1	1
1895	endoplasmic reticulum membrane organization (GO:0090158)	1/6	0.0780437798256158	0.690220811871953	0	0	12.3915737298637	31.6045270128322	RTN4	1
1896	cholesterol import (GO:0070508)	1/6	0.0780437798256158	0.689026658218196	0	0	12.3915737298637	31.6045270128322	CD36	1
1897	foam cell differentiation (GO:0090077)	1/6	0.0780437798256158	0.687836629447525	0	0	12.3915737298637	31.6045270128322	SOAT1	1
1898	positive regulation of cytokine production (GO:0001819)	6/221	0.0786901501892612	0.692337648992759	0	0	2.01853689717237	5.13159976682735	ANXA1;RGCC;SLC11A1;HILPDA;CTNNB1;RAB7B	1
1899	keratan sulfate metabolic process (GO:0042339)	2/35	0.0802616154876255	0.704948405909385	0	0	4.24853956452469	10.7167871956121	HEXA;GNS	1
1900	regulation of wound healing (GO:0061041)	2/35	0.0802616154876255	0.70373715435284	0	0	4.24853956452469	10.7167871956121	ANXA1;CAV1	1
1901	positive regulation of DNA binding (GO:0043388)	2/35	0.0802616154876255	0.702530058033195	0	0	4.24853956452469	10.7167871956121	IGF1;FAM129B	1
1902	bone development (GO:0060348)	2/35	0.0802616154876255	0.701327095605056	0	0	4.24853956452469	10.7167871956121	MMP13;SH3PXD2B	1
1903	endoplasmic reticulum organization (GO:0007029)	2/35	0.0802616154876255	0.700128245868979	0	0	4.24853956452469	10.7167871956121	CAV2;RTN4	1
1904	positive regulation of cell development (GO:0010720)	2/35	0.0802616154876255	0.698933487770227	0	0	4.24853956452469	10.7167871956121	IGF1;FAM129B	1
1905	positive regulation of chemokine production (GO:0032722)	2/35	0.0802616154876255	0.697742800397535	0	0	4.24853956452469	10.7167871956121	LPL;HMOX1	1
1906	macromolecule catabolic process (GO:0009057)	2/35	0.0802616154876255	0.696556162981893	0	0	4.24853956452469	10.7167871956121	TPP1;CTSD	1
1907	negative regulation of growth (GO:0045926)	4/121	0.0807355760100845	0.699479871611989	0	0	2.45783280592338	6.18532294840855	DCSTAMP;APBB2;INHBA;RTN4	1
1908	negative regulation of cell migration (GO:0030336)	4/122	0.0826363651164374	0.714734527439289	0	0	2.43768663538302	6.07789734826582	CLIC4;HMOX1;EVL;RHOB	1
1909	Ras protein signal transduction (GO:0007265)	6/224	0.0827040513176611	0.714109600463663	0	0	1.99150292087095	4.96379452342813	PLK2;PDPN;IGF1;RHOC;RAB7B;RHOB	1
1910	regulation of heart rate by cardiac conduction (GO:0086091)	2/36	0.0842544094235489	0.726267316365489	0	0	4.13052457662123	10.2185641212215	CAV1;CACNA1D	1
1911	positive regulation of peptide secretion (GO:0002793)	2/36	0.0842544094235489	0.725042582273811	0	0	4.13052457662123	10.2185641212215	ADAM8;IGF1	1
1912	erythrocyte differentiation (GO:0030218)	2/36	0.0842544094235489	0.723821971865942	0	0	4.13052457662123	10.2185641212215	ATPIF1;INHBA	1
1913	regulation of sodium ion transport (GO:0002028)	2/36	0.0842544094235489	0.722605464350201	0	0	4.13052457662123	10.2185641212215	P2RX4;ATP1A1	1
1914	positive regulation of ATPase activity (GO:0032781)	2/36	0.0842544094235489	0.721393039074446	0	0	4.13052457662123	10.2185641212215	DYNC1I2;ATP1B3	1
1915	regulation of phosphoprotein phosphatase activity (GO:0043666)	2/36	0.0842544094235489	0.720184675524908	0	0	4.13052457662123	10.2185641212215	FKBP1A;HSP90B1	1
1916	carbohydrate catabolic process (GO:0016052)	2/36	0.0842544094235489	0.718980353325033	0	0	4.13052457662123	10.2185641212215	HK3;MAN2B1	1
1917	positive regulation of apoptotic signaling pathway (GO:2001235)	3/77	0.0853659963674616	0.727249882242331	0	0	2.89673152126684	7.12829844004408	CAV1;TNFSF12;S100A9	1
1918	water-soluble vitamin metabolic process (GO:0006767)	3/78	0.0879402472091684	0.747931802513978	0	0	2.85959393766085	6.95195225656752	CYB5A;CYB5R3;ACP5	1
1919	regulation of potassium ion transport (GO:0043266)	2/37	0.0883063578073368	0.749795913295907	0	0	4.01888877725309	9.75361467543925	CD63;CACNA1D	1
1920	endosome organization (GO:0007032)	2/37	0.0883063578073368	0.748550405134286	0	0	4.01888877725309	9.75361467543925	SQSTM1;PI4K2A	1
1921	epithelial cell migration (GO:0010631)	2/37	0.0883063578073368	0.747309028011343	0	0	4.01888877725309	9.75361467543925	NRP1;TNFSF12	1
1922	Wnt signaling pathway, calcium modulating pathway (GO:0007223)	2/37	0.0883063578073368	0.746071761408675	0	0	4.01888877725309	9.75361467543925	TCF7L2;CTNNB1	1
1923	angiotensin-activated signaling pathway (GO:0038166)	1/7	0.0904477898484236	0.762900944787612	0	0	10.6213489113117	25.5229155868698	CAV1	1
1924	adherens junction assembly (GO:0034333)	1/7	0.0904477898484236	0.761642032337468	0	0	10.6213489113117	25.5229155868698	CTNNB1	1
1925	positive regulation of insulin-like growth factor receptor signaling pathway (GO:0043568)	1/7	0.0904477898484236	0.760387267869037	0	0	10.6213489113117	25.5229155868698	IGF1	1
1926	substrate-dependent cell migration, cell extension (GO:0006930)	1/7	0.0904477898484236	0.759136630915305	0	0	10.6213489113117	25.5229155868698	NRP1	1
1927	ATP hydrolysis coupled proton transport (GO:0015991)	1/7	0.0904477898484236	0.757890101143687	0	0	10.6213489113117	25.5229155868698	ATP1A1	1
1928	protein localization to basolateral plasma membrane (GO:1903361)	1/7	0.0904477898484236	0.756647658354927	0	0	10.6213489113117	25.5229155868698	CAV1	1
1929	regulation of entry of bacterium into host cell (GO:2000535)	1/7	0.0904477898484236	0.755409282482006	0	0	10.6213489113117	25.5229155868698	CAV1	1
1930	negative regulation of muscle hypertrophy (GO:0014741)	1/7	0.0904477898484236	0.754174953589061	0	0	10.6213489113117	25.5229155868698	P2RX4	1
1931	replication fork protection (GO:0048478)	1/7	0.0904477898484236	0.752944651870319	0	0	10.6213489113117	25.5229155868698	ZRANB3	1
1932	positive regulation of epithelial cell proliferation involved in wound healing (GO:0060054)	1/7	0.0904477898484236	0.751718357649032	0	0	10.6213489113117	25.5229155868698	MMP12	1
1933	bleb assembly (GO:0032060)	1/7	0.0904477898484236	0.750496051376432	0	0	10.6213489113117	25.5229155868698	EMP1	1
1934	ATP hydrolysis coupled cation transmembrane transport (GO:0099132)	1/7	0.0904477898484236	0.749277713630691	0	0	10.6213489113117	25.5229155868698	ATP1A1	1
1935	negative regulation of leukocyte migration (GO:0002686)	1/7	0.0904477898484236	0.748063325115892	0	0	10.6213489113117	25.5229155868698	HMOX1	1
1936	negative regulation of keratinocyte proliferation (GO:0010839)	1/7	0.0904477898484236	0.746852866661012	0	0	10.6213489113117	25.5229155868698	KLF9	1
1937	positive regulation of lipid transport (GO:0032370)	1/7	0.0904477898484236	0.74564631921891	0	0	10.6213489113117	25.5229155868698	SPP1	1
1938	dolichyl diphosphate biosynthetic process (GO:0006489)	1/7	0.0904477898484236	0.744443663865331	0	0	10.6213489113117	25.5229155868698	NUS1	1
1939	flavin-containing compound metabolic process (GO:0042726)	1/7	0.0904477898484236	0.743244881797915	0	0	10.6213489113117	25.5229155868698	ACP5	1
1940	positive regulation of calcineurin-NFAT signaling cascade (GO:0070886)	1/7	0.0904477898484236	0.742049954335218	0	0	10.6213489113117	25.5229155868698	IGF1	1
1941	regulation of mitochondrial fusion (GO:0010635)	1/7	0.0904477898484236	0.740858862915739	0	0	10.6213489113117	25.5229155868698	VAT1	1
1942	ornithine transport (GO:0015822)	1/7	0.0904477898484236	0.739671589096964	0	0	10.6213489113117	25.5229155868698	SLC7A2	1
1943	positive regulation of extracellular matrix disassembly (GO:0090091)	1/7	0.0904477898484236	0.738488114554409	0	0	10.6213489113117	25.5229155868698	PDPN	1
1944	melanocyte differentiation (GO:0030318)	1/7	0.0904477898484236	0.73730842108068	0	0	10.6213489113117	25.5229155868698	MITF	1
1945	riboflavin metabolic process (GO:0006771)	1/7	0.0904477898484236	0.736132490584538	0	0	10.6213489113117	25.5229155868698	ACP5	1
1946	negative regulation of type 2 immune response (GO:0002829)	1/7	0.0904477898484236	0.734960305089977	0	0	10.6213489113117	25.5229155868698	ANXA1	1
1947	dolichyl diphosphate metabolic process (GO:0046465)	1/7	0.0904477898484236	0.733791846735303	0	0	10.6213489113117	25.5229155868698	NUS1	1
1948	pteridine-containing compound biosynthetic process (GO:0042559)	1/7	0.0904477898484236	0.732627097772231	0	0	10.6213489113117	25.5229155868698	ATPIF1	1
1949	positive regulation of autophagy of mitochondrion (GO:1903599)	1/7	0.0904477898484236	0.731466040564985	0	0	10.6213489113117	25.5229155868698	ATPIF1	1
1950	positive regulation of blood vessel endothelial cell proliferation involved in sprouting angiogenesis (GO:1903589)	1/7	0.0904477898484236	0.730308657589407	0	0	10.6213489113117	25.5229155868698	HMOX1	1
1951	L-alanine transport (GO:0015808)	1/7	0.0904477898484236	0.729154931432078	0	0	10.6213489113117	25.5229155868698	SLC36A2	1
1952	lymphatic endothelial cell differentiation (GO:0060836)	1/7	0.0904477898484236	0.728004844789441	0	0	10.6213489113117	25.5229155868698	PDPN	1
1953	regulation of T-helper 1 cell differentiation (GO:0045625)	1/7	0.0904477898484236	0.726858380466938	0	0	10.6213489113117	25.5229155868698	ANXA1	1
1954	regulation of toll-like receptor 9 signaling pathway (GO:0034163)	1/7	0.0904477898484236	0.725715521378153	0	0	10.6213489113117	25.5229155868698	RAB7B	1
1955	regulation of chemokine biosynthetic process (GO:0045073)	1/7	0.0904477898484236	0.724576250543965	0	0	10.6213489113117	25.5229155868698	HMOX1	1
1956	gas homeostasis (GO:0033483)	1/7	0.0904477898484236	0.723440551091701	0	0	10.6213489113117	25.5229155868698	CAV1	1
1957	positive regulation of cyclin-dependent protein serine/threonine kinase activity involved in G1/S transition of mitotic cell cycle (GO:0031659)	1/7	0.0904477898484236	0.722308406254312	0	0	10.6213489113117	25.5229155868698	RGCC	1
1958	retinoic acid receptor signaling pathway (GO:0048384)	1/7	0.0904477898484236	0.72117979936954	0	0	10.6213489113117	25.5229155868698	ACTN4	1
1959	regulation of interleukin-18 production (GO:0032661)	1/7	0.0904477898484236	0.720054713879104	0	0	10.6213489113117	25.5229155868698	CD84	1
1960	positive regulation of ER-associated ubiquitin-dependent protein catabolic process (GO:1903071)	1/7	0.0904477898484236	0.71893313332789	0	0	10.6213489113117	25.5229155868698	CAV1	1
1961	negative regulation of nitrogen compound metabolic process (GO:0051172)	1/7	0.0904477898484236	0.71781504136315	0	0	10.6213489113117	25.5229155868698	CLTC	1
1962	regulation of atrial cardiac muscle cell membrane repolarization (GO:0060372)	1/7	0.0904477898484236	0.716700421733704	0	0	10.6213489113117	25.5229155868698	CACNA1D	1
1963	peroxisome proliferator activated receptor signaling pathway (GO:0035357)	1/7	0.0904477898484236	0.715589258289156	0	0	10.6213489113117	25.5229155868698	ACTN4	1
1964	negative regulation of membrane protein ectodomain proteolysis (GO:0051045)	1/7	0.0904477898484236	0.714481534979111	0	0	10.6213489113117	25.5229155868698	TIMP2	1
1965	negative regulation of nitric oxide metabolic process (GO:1904406)	1/7	0.0904477898484236	0.713377235852404	0	0	10.6213489113117	25.5229155868698	CAV1	1
1966	negative regulation of receptor internalization (GO:0002091)	1/7	0.0904477898484236	0.712276345056336	0	0	10.6213489113117	25.5229155868698	LRPAP1	1
1967	regulation of pinocytosis (GO:0048548)	1/7	0.0904477898484236	0.71117884683591	0	0	10.6213489113117	25.5229155868698	CAV1	1
1968	positive regulation of neuroblast proliferation (GO:0002052)	1/7	0.0904477898484236	0.710084725533085	0	0	10.6213489113117	25.5229155868698	CTNNB1	1
1969	regulation of toll-like receptor 3 signaling pathway (GO:0034139)	1/7	0.0904477898484236	0.70899396558603	0	0	10.6213489113117	25.5229155868698	CAV1	1
1970	positive regulation of sequestering of triglyceride (GO:0010890)	1/7	0.0904477898484236	0.707906551528383	0	0	10.6213489113117	25.5229155868698	LPL	1
1971	wound healing, spreading of epidermal cells (GO:0035313)	1/7	0.0904477898484236	0.706822467988523	0	0	10.6213489113117	25.5229155868698	MMP12	1
1972	mannose metabolic process (GO:0006013)	1/7	0.0904477898484236	0.705741699688846	0	0	10.6213489113117	25.5229155868698	MAN2B1	1
1973	hyaluronan biosynthetic process (GO:0030213)	1/7	0.0904477898484236	0.704664231445047	0	0	10.6213489113117	25.5229155868698	ABCC5	1
1974	positive regulation of insulin receptor signaling pathway (GO:0046628)	1/7	0.0904477898484236	0.703590048165405	0	0	10.6213489113117	25.5229155868698	IGF1	1
1975	forebrain neuron differentiation (GO:0021879)	1/7	0.0904477898484236	0.702519134850084	0	0	10.6213489113117	25.5229155868698	INHBA	1
1976	tetrahydrofolate interconversion (GO:0035999)	1/7	0.0904477898484236	0.701451476590434	0	0	10.6213489113117	25.5229155868698	ATPIF1	1
1977	negative regulation of nitric oxide biosynthetic process (GO:0045019)	1/7	0.0904477898484236	0.700387058568294	0	0	10.6213489113117	25.5229155868698	CAV1	1
1978	xenobiotic catabolic process (GO:0042178)	1/7	0.0904477898484236	0.699325866055311	0	0	10.6213489113117	25.5229155868698	GSTM1	1
1979	SA node cell action potential (GO:0086015)	1/7	0.0904477898484236	0.698267884412262	0	0	10.6213489113117	25.5229155868698	CACNA1D	1
1980	tooth mineralization (GO:0034505)	1/7	0.0904477898484236	0.697213099088377	0	0	10.6213489113117	25.5229155868698	FAM20C	1
1981	regulation of skeletal muscle fiber development (GO:0048742)	1/7	0.0904477898484236	0.696161495620672	0	0	10.6213489113117	25.5229155868698	FAM129B	1
1982	response to increased oxygen levels (GO:0036296)	1/7	0.0904477898484236	0.695113059633291	0	0	10.6213489113117	25.5229155868698	ATP6V1A	1
1983	amino acid import across plasma membrane (GO:0089718)	1/7	0.0904477898484236	0.69406777683685	0	0	10.6213489113117	25.5229155868698	SLC7A2	1
1984	regulation of protein heterodimerization activity (GO:0043497)	1/7	0.0904477898484236	0.693025633027786	0	0	10.6213489113117	25.5229155868698	CD36	1
1985	long term synaptic depression (GO:0060292)	1/7	0.0904477898484236	0.691986614087714	0	0	10.6213489113117	25.5229155868698	PLK2	1
1986	ER overload response (GO:0006983)	1/7	0.0904477898484236	0.690950705982793	0	0	10.6213489113117	25.5229155868698	WFS1	1
1987	long-chain fatty acid import (GO:0044539)	1/7	0.0904477898484236	0.689917894763087	0	0	10.6213489113117	25.5229155868698	CD36	1
1988	positive regulation of smooth muscle cell proliferation (GO:0048661)	2/38	0.0924151613958774	0.703872490452481	0	0	3.91312854627274	9.31897565808608	HMOX1;IGF1	1
1989	regulation of metal ion transport (GO:0010959)	2/38	0.0924151613958774	0.702823500153744	0	0	3.91312854627274	9.31897565808608	P2RX4;ATP1A1	1
1990	response to steroid hormone (GO:0048545)	2/38	0.0924151613958774	0.701777631849944	0	0	3.91312854627274	9.31897565808608	CAV1;ATP1A1	1
1991	positive regulation of multi-organism process (GO:0043902)	2/38	0.0924151613958774	0.700734871624313	0	0	3.91312854627274	9.31897565808608	INHBA;LHFPL2	1
1992	cation transport (GO:0006812)	3/80	0.0931856799835723	0.7055289687777	0	0	2.78810408921933	6.61662049444412	SLC36A2;P2RX4;SLC39A1	1
1993	potassium ion import (GO:0010107)	2/39	0.0965785716994272	0.73013400204767	0	0	3.81279191688114	8.91201367811713	ATP1B3;ATP1A1	1
1994	mitochondrion disassembly (GO:0061726)	2/39	0.0965785716994272	0.729053922162984	0	0	3.81279191688114	8.91201367811713	GABARAPL1;SQSTM1	1
1995	protein catabolic process (GO:0030163)	3/82	0.0985571888628776	0.742891188725649	0	0	2.72010155045788	6.30279708502947	LAMP2;TPP1;CTSD	1
1996	skeletal muscle tissue development (GO:0007519)	2/40	0.100794389991794	0.758633882194875	0	0	3.71747211895911	8.53038133731216	CAV2;CAV1	1
1997	positive regulation of phagocytosis (GO:0050766)	2/40	0.100794389991794	0.757516601072349	0	0	3.71747211895911	8.53038133731216	SLC11A1;SIRPA	1
1998	positive regulation of reactive oxygen species metabolic process (GO:2000379)	2/40	0.100794389991794	0.756402606070772	0	0	3.71747211895911	8.53038133731216	ITGB2;CD36	1
1999	regulation of RNA metabolic process (GO:0051252)	2/40	0.100794389991794	0.75529188271384	0	0	3.71747211895911	8.53038133731216	AHNAK2;MITF	1
[truncated: 6,712 more rows]
