# Supplementary material for: Dynamic atlas of immune cells reveals multiple functional features of macrophages associated with progression of pulmonary fibrosis
Source: Front Immunol. 2023 Sep 13;14:1230266. doi: 10.3389/fimmu.2023.1230266 (PMC10525351; doi:10.3389/fimmu.2023.1230266)
Supplement: Supplementary file 12 [file Table_4.csv]

Term	Overlap	P.value	Adjusted.P.value	Old.P.value	Old.Adjusted.P.value	Odds.Ratio	Combined.Score	Genes	cluster
1	neutrophil degranulation (GO:0043312)	26/480	1.56952933943156e-19	8.00930821911927e-16	0	0	10.4166666666667	451.024385169504	CD63;CSTB;B4GALT1;HEXB;CTSS;SYNGR1;GM2A;FTH1;CREG1;PSAP;TIMP2;CTSH;B2M;CTSD;CTSB;GSN;ANXA3;ARG1;PGAM1;NME2;CYBA;TYROBP;LRG1;FABP5;MAN2B1;CD68	0
2	neutrophil activation involved in immune response (GO:0002283)	26/484	1.92896805280773e-19	4.92176198673893e-16	0	0	10.3305785123967	445.166648704865	CD63;CSTB;B4GALT1;HEXB;CTSS;SYNGR1;GM2A;FTH1;CREG1;PSAP;TIMP2;CTSH;B2M;CTSD;CTSB;GSN;ANXA3;ARG1;PGAM1;NME2;CYBA;TYROBP;LRG1;FABP5;MAN2B1;CD68	0
3	neutrophil mediated immunity (GO:0002446)	26/488	2.36627989504838e-19	4.02504210147729e-16	0	0	10.2459016393443	439.424156859533	CD63;CSTB;B4GALT1;HEXB;CTSS;SYNGR1;GM2A;FTH1;CREG1;PSAP;TIMP2;CTSH;B2M;CTSD;CTSB;GSN;ANXA3;ARG1;PGAM1;NME2;CYBA;TYROBP;LRG1;FABP5;MAN2B1;CD68	0
4	cellular response to thyroid hormone stimulus (GO:0097067)	4/10	1.4142531860496e-07	0.000180423350210278	0	0	76.9230769230769	1213.19184945388	CTSL;CTSH;CTSS;CTSB	0
5	extracellular matrix disassembly (GO:0022617)	7/79	1.78709930181598e-07	0.000182391354743339	0	0	17.0399221032132	264.757821156825	CTSL;CTSK;TIMP2;SPP1;FN1;MMP19;CTSS	0
6	pattern recognition receptor signaling pathway (GO:0002221)	6/49	1.99343067641776e-07	0.000169541279029331	0	0	23.5478806907378	363.302320373617	CTSL;S100A1;CTSK;CTSS;CTSB;LGMN	0
7	response to thyroid hormone (GO:0097066)	4/11	2.21352778128877e-07	0.000161366175255951	0	0	69.9300699300699	1071.57399489546	CTSL;CTSH;CTSS;CTSB	0
8	cellular protein catabolic process (GO:0044257)	6/63	9.13284654818063e-07	0.000582561449192072	0	0	18.3150183150183	254.69264148896	CTSL;CTSK;CTSH;CTSS;CTSB;LGMN	0
9	regulation of peptidase activity (GO:0052547)	4/18	1.9958764016325e-06	0.00113166191972563	0	0	42.7350427350427	560.872961753082	CSTB;ECM1;CAV1;CTSH	0
10	hydrogen peroxide metabolic process (GO:0042743)	4/20	3.1349655682652e-06	0.00159977292948573	0	0	38.4615384615385	487.418937190354	PRDX2;PRDX5;PRDX1;CYBA	0
11	regulation of fibroblast proliferation (GO:0048145)	5/47	4.44978040327821e-06	0.00206429358162988	0	0	20.4582651391162	252.100159790951	CD74;FTH1;FN1;S100A6;IGF1	0
12	toll-like receptor signaling pathway (GO:0002224)	6/87	6.13748542455083e-06	0.00260996567679024	0	0	13.262599469496	159.165722011473	CTSL;S100A1;CTSK;CTSS;CTSB;LGMN	0
13	triglyceride metabolic process (GO:0006641)	5/53	8.12141150850184e-06	0.00318796637906807	0	0	18.1422351233672	212.645257398427	PLA2G16;FABP5;CAV1;LPL;APOE	0
14	cellular protein metabolic process (GO:0044267)	12/485	8.27275242622607e-06	0.0030154182593594	0	0	4.75812846946868	55.6822043634461	MRPL52;LGALS1;GSN;FN1;SPP1;CTSH;MAN2B1;APOE;IGF1;MFGE8;B2M;LGMN	0
15	proteolysis involved in cellular protein catabolic process (GO:0051603)	6/94	9.60969949536371e-06	0.00326921976832273	0	0	12.2749590834697	141.809381409137	CTSL;CTSK;CTSH;CTSS;CTSB;LGMN	0
16	regulation of viral entry into host cell (GO:0046596)	4/27	1.10424327764912e-05	0.00352184590365216	0	0	28.4900284900285	325.17849519093	CD74;IFITM2;LGALS1;GSN	0
17	positive regulation of fibroblast proliferation (GO:0048146)	4/29	1.48251584501154e-05	0.00445016373946701	0	0	26.525198938992	294.938592177794	CD74;FN1;S100A6;IGF1	0
18	acylglycerol metabolic process (GO:0006639)	4/37	3.99286442078416e-05	0.0113197706329231	0	0	20.7900207900208	210.569991511215	PLA2G16;CAV1;LPL;APOE	0
19	hydrogen peroxide catabolic process (GO:0042744)	3/14	4.76886479410875e-05	0.0128081668654405	0	0	41.2087912087912	410.061147405916	PRDX2;PRDX5;PRDX1	0
20	cellular response to hormone stimulus (GO:0032870)	5/81	6.46220796625901e-05	0.0164883236259099	0	0	11.8708452041785	114.517502553777	CTSL;CAV1;CTSH;CTSS;CTSB	0
21	regulated exocytosis (GO:0045055)	6/149	0.000128678128191065	0.0312687851504288	0	0	7.74393391843056	69.371680964866	CD63;SYNGR1;ECM1;PSAP;FN1;IGF1	0
22	proteolysis (GO:0006508)	8/292	0.000143784696425402	0.0333515139026738	0	0	5.26870389884088	46.6132431031266	CTSL;CTSK;CTSH;MMP19;CTSD;CTSS;LGMN;CTSB	0
23	antigen processing and presentation of exogenous peptide antigen via MHC class II (GO:0019886)	5/98	0.000159734679604393	0.035440263913966	0	0	9.8116169544741	85.7731198157915	CD74;CTSL;CTSD;CTSS;LGMN	0
24	antigen processing and presentation of exogenous peptide antigen (GO:0002478)	5/98	0.000159734679604393	0.0339635862508841	0	0	9.8116169544741	85.7731198157915	CD74;CTSL;CTSD;CTSS;LGMN	0
25	antigen processing and presentation of peptide antigen via MHC class II (GO:0002495)	5/99	0.000167542388662213	0.0341987523737309	0	0	9.71250971250971	84.4432223395011	CD74;CTSL;CTSD;CTSS;LGMN	0
26	triglyceride catabolic process (GO:0019433)	3/22	0.000195746856835632	0.0384190850166242	0	0	26.2237762237762	223.916650706016	FABP5;LPL;APOE	0
27	extracellular matrix organization (GO:0030198)	7/230	0.000200347635019053	0.037865703018601	0	0	5.85284280936455	49.8396284919679	CTSL;CTSK;FN1;TIMP2;SPP1;MMP19;CTSS	0
28	positive regulation of intracellular signal transduction (GO:1902533)	10/480	0.000200989924978707	0.0366304138273694	0	0	4.00641025641026	34.1035888447336	BCAP31;CD74;ECM1;LGALS1;CAV1;HMOX1;S100A4;TREM2;IGF1;LAMTOR4	0
29	positive regulation of angiogenesis (GO:0045766)	5/104	0.000211048380489744	0.0371372374358333	0	0	9.24556213017752	78.2491046537618	ECM1;S100A1;ANXA3;HMOX1;CTSH	0
30	negative regulation of apoptotic process (GO:0043066)	10/486	0.000222052876100836	0.0377711942247522	0	0	3.95694840139285	33.2882044310624	PRDX2;CD74;PRDX5;CAV1;PDPN;NME2;CTSH;APOE;IGF1;LGMN	0
31	regulation of protein activation cascade (GO:2000257)	5/109	0.000262673377004696	0.0432394271888698	0	0	8.82145377558222	72.7293508303514	C1QB;C1QA;IGKC;CFB;C1QC	0
32	regulation of complement activation (GO:0030449)	5/110	0.000274055993040917	0.0437033666402437	0	0	8.74125874125874	71.6973611738614	C1QB;C1QA;IGKC;CFB;C1QC	0
33	regulation of humoral immune response (GO:0002920)	5/114	0.000323373719059658	0.0500053360109525	0	0	8.43454790823212	67.7859470194554	C1QB;C1QA;IGKC;CFB;C1QC	0
34	regulation of immune effector process (GO:0002697)	5/115	0.000336690239773005	0.0505332439282837	0	0	8.36120401337793	66.8590904692355	C1QB;C1QA;IGKC;CFB;C1QC	0
35	cellular response to oxidative stress (GO:0034599)	5/116	0.000350417951602431	0.0510909373436344	0	0	8.28912466843502	65.9514586246041	PRDX2;PRDX5;PRDX1;HMOX1;CYBA	0
36	positive regulation of endocytosis (GO:0045807)	4/65	0.00036611187551038	0.0518963583535964	0	0	11.8343195266272	93.6399005973647	CD63;CYBA;APOE;B2M	0
37	positive regulation of cholesterol storage (GO:0010886)	2/6	0.00039627536149657	0.0546538694518108	0	0	64.1025641025641	502.141104554109	MSR1;LPL	0
38	regulation of acute inflammatory response (GO:0002673)	5/122	0.000441888626422278	0.0593409910692865	0	0	7.88146279949559	60.8799864758682	C1QB;C1QA;IGKC;CFB;C1QC	0
39	platelet degranulation (GO:0002576)	5/125	0.000493862090558077	0.0646199550799453	0	0	7.69230769230769	58.5634942204771	CD63;ECM1;PSAP;FN1;IGF1	0
40	regulation of keratinocyte differentiation (GO:0045616)	3/30	0.000500704383845033	0.0638773617690301	0	0	19.2307692307692	146.144128523735	CTSL;CTSK;NME2	0
41	negative regulation of endothelial cell proliferation (GO:0001937)	3/31	0.000552264039865007	0.0687366681812472	0	0	18.6104218362283	139.605787089886	CAV1;ATPIF1;APOE	0
42	acylglycerol catabolic process (GO:0046464)	3/31	0.000552264039865007	0.0671000808435984	0	0	18.6104218362283	139.605787089886	FABP5;LPL;APOE	0
43	positive regulation of lipid transport (GO:0032370)	2/7	0.000552903300532864	0.0656154777353304	0	0	54.9450549450549	412.105903029938	SPP1;APOE	0
44	regulation of sterol transport (GO:0032371)	2/7	0.000552903300532864	0.0641242168777092	0	0	54.9450549450549	412.105903029938	TSPO;APOE	0
45	heme catabolic process (GO:0042167)	2/7	0.000552903300532864	0.0626992342804268	0	0	54.9450549450549	412.105903029938	HMOX1;BLVRB	0
46	positive regulation of ER-associated ubiquitin-dependent protein catabolic process (GO:1903071)	2/7	0.000552903300532864	0.0613362074482436	0	0	54.9450549450549	412.105903029938	BCAP31;CAV1	0
47	porphyrin-containing compound catabolic process (GO:0006787)	2/7	0.000552903300532864	0.0600311817578554	0	0	54.9450549450549	412.105903029938	HMOX1;BLVRB	0
48	regulation of protein processing (GO:0070613)	5/129	0.000570161996488883	0.0606153472517243	0	0	7.45378652355397	55.6767295255488	C1QB;C1QA;IGKC;CFB;C1QC	0
49	positive regulation of apoptotic signaling pathway (GO:2001235)	4/77	0.000697715893557856	0.0726621266290967	0	0	9.99000999000999	72.6043812921833	BCAP31;GSN;CAV1;CTSH	0
50	positive regulation of viral entry into host cell (GO:0046598)	2/8	0.000734703967300096	0.0749838869026478	0	0	48.0769230769231	346.925139685643	CD74;LGALS1	0
51	positive regulation of chemokine production (GO:0032722)	3/35	0.000792094641480553	0.0792560579504953	0	0	16.4835164835165	117.705983678079	CD74;LPL;HMOX1	0
52	regulation of endothelial cell proliferation (GO:0001936)	4/80	0.000805772307510194	0.0790741554850869	0	0	9.61538461538462	68.4972053101252	ECM1;CAV1;ATPIF1;APOE	0
53	positive regulation of binding (GO:0051099)	4/82	0.00088405542262616	0.0851195249370055	0	0	9.38086303939963	65.9567617449666	CAV1;APOE;IGF1;B2M	0
54	regulation of nitric-oxide synthase activity (GO:0050999)	3/37	0.000933288145677208	0.0881957297664961	0	0	15.5925155925156	108.785809256554	S100A1;CAV1;APOE	0
55	very-low-density lipoprotein particle remodeling (GO:0034372)	2/9	0.00094141640800522	0.0873463260009207	0	0	42.7350427350427	297.783119648848	LPL;APOE	0
56	regulation of ER-associated ubiquitin-dependent protein catabolic process (GO:1903069)	2/9	0.00094141640800522	0.0857865701794757	0	0	42.7350427350427	297.783119648848	BCAP31;CAV1	0
57	chylomicron remodeling (GO:0034371)	2/9	0.00094141640800522	0.0842815426324673	0	0	42.7350427350427	297.783119648848	LPL;APOE	0
58	retina homeostasis (GO:0001895)	3/39	0.00108948723417289	0.0958560923445559	0	0	14.792899408284	100.917871609335	IGKC;PRDX1;B2M	0
59	regulation of mast cell activation (GO:0033003)	2/10	0.00117278165192452	0.101435674063913	0	0	38.4615384615385	259.552956601147	CD84;CD300LF	0
60	negative regulation of proteolysis (GO:0045861)	3/42	0.00135319742855847	0.115089441298898	0	0	13.7362637362637	90.7319371061359	CSTB;ECM1;TIMP2	0
61	negative regulation of leukocyte activation (GO:0002695)	2/11	0.00142854269862059	0.11950579329608	0	0	34.965034965035	229.059456161232	CD84;CD300LF	0
62	cholesterol transport (GO:0030301)	3/45	0.00165386760289973	0.136123973832215	0	0	12.8205128205128	82.1107529769099	MSR1;CAV1;APOE	0
63	positive regulation of I-kappaB kinase/NF-kappaB signaling (GO:0043123)	5/164	0.00166921623032972	0.135206514656707	0	0	5.86303939962477	37.4964885428935	CD74;ECM1;LGALS1;HMOX1;S100A4	0
64	regulation of cholesterol storage (GO:0010885)	2/12	0.00170844450643344	0.136221754942654	0	0	32.0512820512821	204.23628101944	MSR1;LPL	0
65	prostanoid biosynthetic process (GO:0046457)	2/13	0.00201223397992977	0.157975846147409	0	0	29.5857988165681	183.68372015664	CD74;PTGS1	0
66	positive regulation of ERAD pathway (GO:1904294)	2/13	0.00201223397992977	0.155582272720933	0	0	29.5857988165681	183.68372015664	BCAP31;CAV1	0
67	triglyceride-rich lipoprotein particle remodeling (GO:0034370)	2/13	0.00201223397992977	0.153260149247487	0	0	29.5857988165681	183.68372015664	LPL;APOE	0
68	positive regulation of vasculature development (GO:1904018)	4/105	0.00220576989195875	0.165530055274493	0	0	7.32600732600733	44.810832774166	ECM1;ANXA3;HMOX1;CTSH	0
69	regulation of angiogenesis (GO:0045765)	5/178	0.0023863507160894	0.176486198611655	0	0	5.4019014693172	32.6166269283043	ECM1;GPNMB;ANXA3;HMOX1;CTSH	0
70	positive regulation of proteolysis (GO:0045862)	3/53	0.0026494970110091	0.193148332102563	0	0	10.8853410740203	64.5869245010818	ATPIF1;CTSH;APOE	0
71	negative regulation of viral entry into host cell (GO:0046597)	2/15	0.00269047319620573	0.193373024228702	0	0	25.6410256410256	151.744569012012	GSN;IFITM2	0
72	glycosphingolipid metabolic process (GO:0006687)	3/55	0.0029450101063205	0.208727591285465	0	0	10.4895104895105	61.129122694371	GM2A;HEXB;PSAP	0
73	positive regulation of nitric-oxide synthase activity (GO:0051000)	2/16	0.00306442636565179	0.21421599649207	0	0	24.0384615384615	139.132088545772	S100A1;APOE	0
74	heme biosynthetic process (GO:0006783)	2/16	0.00306442636565179	0.211321185728664	0	0	24.0384615384615	139.132088545772	ATPIF1;TSPO	0
75	positive regulation of macrophage derived foam cell differentiation (GO:0010744)	2/16	0.00306442636565179	0.208503569918948	0	0	24.0384615384615	139.132088545772	MSR1;LPL	0
76	positive regulation of cellular protein catabolic process (GO:1903364)	2/17	0.00346127402732154	0.232406333702919	0	0	22.6244343891403	128.192727187749	ATPIF1;APOE	0
77	sterol homeostasis (GO:0055092)	3/59	0.00359496481285653	0.238248122597492	0	0	9.77835723598436	55.0347562808773	CAV1;LPL;APOE	0
78	cholesterol homeostasis (GO:0042632)	3/59	0.00359496481285653	0.235193659487268	0	0	9.77835723598436	55.0347562808773	CAV1;LPL;APOE	0
79	porphyrin-containing compound biosynthetic process (GO:0006779)	2/18	0.00388077262796116	0.25067826228463	0	0	21.3675213675214	118.62651739857	ATPIF1;TSPO	0
80	prostaglandin biosynthetic process (GO:0001516)	2/18	0.00388077262796116	0.247544784006072	0	0	21.3675213675214	118.62651739857	CD74;PTGS1	0
81	response to reactive oxygen species (GO:0000302)	3/61	0.00395018809470131	0.248861849966182	0	0	9.4577553593947	52.3391432751368	PRDX5;HMOX1;APOE	0
82	positive regulation of protein binding (GO:0032092)	3/61	0.00395018809470131	0.245826949356839	0	0	9.4577553593947	52.3391432751368	CAV1;APOE;B2M	0
83	complement activation, classical pathway (GO:0006958)	4/124	0.00401595507556934	0.246908659646148	0	0	6.20347394540943	34.2275439393145	C1QB;C1QA;IGKC;C1QC	0
84	humoral immune response mediated by circulating immunoglobulin (GO:0002455)	4/126	0.00425108438606847	0.25825337645366	0	0	6.1050061050061	33.3368814342355	C1QB;C1QA;IGKC;C1QC	0
85	positive regulation of toll-like receptor signaling pathway (GO:0034123)	2/19	0.00432268048476494	0.259513394279476	0	0	20.2429149797571	110.199991630797	CAV1;CYBA	0
86	positive regulation of lipid storage (GO:0010884)	2/19	0.00432268048476494	0.256495796671575	0	0	20.2429149797571	110.199991630797	MSR1;LPL	0
87	negative regulation of peptidase activity (GO:0010466)	3/63	0.00432606606400111	0.253746150857444	0	0	9.15750915750916	49.8452076940044	CSTB;ECM1;TIMP2	0
88	diterpenoid metabolic process (GO:0016101)	3/63	0.00432606606400111	0.250862671870428	0	0	9.15750915750916	49.8452076940044	SDC3;LPL;APOE	0
89	regulation of I-kappaB kinase/NF-kappaB signaling (GO:0043122)	5/205	0.00436493605005348	0.250272681611493	0	0	4.69043151969981	25.4885166060772	CD74;ECM1;LGALS1;HMOX1;S100A4	0
90	iron ion homeostasis (GO:0055072)	3/64	0.00452185932231551	0.256389423575289	0	0	9.01442307692308	48.6673559064887	FTH1;HMOX1;B2M	0
91	positive regulation of signal transduction (GO:0009967)	5/207	0.00454716403315272	0.254990967705256	0	0	4.64511334076551	25.0522646310008	CD63;CD74;CTSH;TREM2;IGF1	0
92	regulation of epidermal cell differentiation (GO:0045604)	2/20	0.00478675777140461	0.265508966385628	0	0	19.2307692307692	102.728884061309	CTSL;CTSK	0
93	regulation of cholesterol transport (GO:0032374)	2/20	0.00478675777140461	0.262654031263202	0	0	19.2307692307692	102.728884061309	TSPO;APOE	0
94	glycolipid metabolic process (GO:0006664)	3/66	0.00492936243758713	0.267601452329863	0	0	8.74125874125874	46.4383358592231	GM2A;HEXB;PSAP	0
95	negative regulation of epithelial cell proliferation (GO:0050680)	3/67	0.00514115232365325	0.2761610558695	0	0	8.61079219288174	45.3829911351333	CAV1;ATPIF1;APOE	0
96	ERK1 and ERK2 cascade (GO:0070371)	2/21	0.00527276651045041	0.280280494821129	0	0	18.3150183150183	96.065935890561	CTSH;IGF1	0
97	negative regulation of programmed cell death (GO:0043069)	7/409	0.00552328594705783	0.290570393689032	0	0	3.29132969719767	17.1109066243964	PRDX2;CD74;PRDX5;PDPN;NME2;CTSH;IGF1	0
98	phagocytosis (GO:0006909)	4/136	0.00556691507402527	0.289877220640316	0	0	5.65610859728507	29.360374576622	MSR1;GSN;IGKC;ANXA3	0
99	acylglycerol homeostasis (GO:0055090)	2/22	0.00578047055548635	0.29795698226916	0	0	17.4825174825175	90.0921361648208	LPL;APOE	0
100	regulation of membrane protein ectodomain proteolysis (GO:0051043)	2/22	0.00578047055548635	0.294977412446468	0	0	17.4825174825175	90.0921361648208	TIMP2;APOE	0
101	positive regulation of biosynthetic process (GO:0009891)	2/22	0.00578047055548635	0.292056844006404	0	0	17.4825174825175	90.0921361648208	CYBA;APOE	0
102	regulation of ERBB signaling pathway (GO:1901184)	2/22	0.00578047055548635	0.289193541614185	0	0	17.4825174825175	90.0921361648208	PTPN18;LGMN	0
103	sterol transport (GO:0015918)	2/22	0.00578047055548635	0.286385837326668	0	0	17.4825174825175	90.0921361648208	MSR1;CAV1	0
104	positive regulation of cell migration (GO:0030335)	5/222	0.00609059217415319	0.298848960237536	0	0	4.33125433125433	22.0937715040384	GPNMB;PDPN;FN1;CTSH;IGF1	0
105	positive regulation of ion transmembrane transporter activity (GO:0032414)	2/23	0.00630963558145633	0.306648289258778	0	0	16.7224080267559	84.710323689621	GLRX;CTSS	0
106	positive regulation of monooxygenase activity (GO:0032770)	2/23	0.00630963558145633	0.303755380869544	0	0	16.7224080267559	84.710323689621	S100A1;APOE	0
107	positive regulation of cell proliferation (GO:0008284)	7/425	0.00677020199592938	0.322881689581566	0	0	3.16742081447964	15.8219775968783	CD74;S100A6;FN1;NME2;HMOX1;CTSH;IGF1	0
108	retinoid metabolic process (GO:0001523)	3/76	0.007295012532188	0.344689342145883	0	0	7.59109311740891	37.3524623919089	SDC3;LPL;APOE	0
109	regulation of neuronal synaptic plasticity (GO:0048168)	2/25	0.00743142031551661	0.347913191468635	0	0	15.3846153846154	75.4159735225083	SYNGR1;APOE	0
110	transition metal ion homeostasis (GO:0055076)	2/25	0.00743142031551661	0.344750344273466	0	0	15.3846153846154	75.4159735225083	HMOX1;B2M	0
111	negative regulation of T cell proliferation (GO:0042130)	2/25	0.00743142031551661	0.341644485316047	0	0	15.3846153846154	75.4159735225083	GPNMB;ARG1	0
112	prostaglandin metabolic process (GO:0006693)	2/26	0.00802358036899565	0.365574380562364	0	0	14.792899408284	71.3812208087963	CD74;PTGS1	0
113	phosphatidylcholine acyl-chain remodeling (GO:0036151)	2/28	0.00926930003824975	0.418595027391048	0	0	13.7362637362637	64.3001017930589	PLA2G16;DBI	0
114	response to hexose (GO:0009746)	2/28	0.00926930003824975	0.414923141185864	0	0	13.7362637362637	64.3001017930589	LPL;IGF1	0
115	negative regulation of myeloid leukocyte differentiation (GO:0002762)	2/28	0.00926930003824975	0.411315113871204	0	0	13.7362637362637	64.3001017930589	MAFB;C1QC	0
116	negative regulation of neuron death (GO:1901215)	3/84	0.009596900561156	0.422180892789475	0	0	6.86813186813187	31.9115047448571	GPNMB;APOE;LGMN	0
117	regulation of vasculature development (GO:1901342)	2/29	0.00992241060002349	0.432769754631794	0	0	13.262599469496	61.1798326680561	GPNMB;HMOX1	0
118	positive regulation of calcium-mediated signaling (GO:0050850)	2/29	0.00992241060002349	0.429102214338304	0	0	13.262599469496	61.1798326680561	TREM2;IGF1	0
119	triglyceride homeostasis (GO:0070328)	2/29	0.00992241060002349	0.425496313377478	0	0	13.262599469496	61.1798326680561	LPL;APOE	0
120	antigen processing and presentation of peptide antigen via MHC class I (GO:0002474)	2/29	0.00992241060002349	0.421950510765999	0	0	13.262599469496	61.1798326680561	BCAP31;B2M	0
121	positive regulation of sprouting angiogenesis (GO:1903672)	2/29	0.00992241060002349	0.418463316462148	0	0	13.262599469496	61.1798326680561	S100A1;HMOX1	0
122	regulation of immune response (GO:0050776)	5/252	0.0102216164268995	0.427548431364494	0	0	3.81562881562882	17.4879828434498	TYROBP;IGKC;TREM2;CD300LF;B2M	0
123	regulation of peptidyl-tyrosine phosphorylation (GO:0050730)	3/86	0.0102310534824736	0.424463950577746	0	0	6.70840787119857	30.7401233761631	CD74;TREM2;IGF1	0
124	regulation of macrophage derived foam cell differentiation (GO:0010743)	2/30	0.0105953918520934	0.436034553397036	0	0	12.8205128205128	58.2991808118153	MSR1;LPL	0
125	superoxide metabolic process (GO:0006801)	2/30	0.0105953918520934	0.43254627696986	0	0	12.8205128205128	58.2991808118153	PRDX2;CYBA	0
126	negative regulation of lymphocyte proliferation (GO:0050672)	2/30	0.0105953918520934	0.429113370009781	0	0	12.8205128205128	58.2991808118153	GPNMB;ARG1	0
127	regulation of developmental growth (GO:0048638)	2/31	0.0112880236020325	0.45356523182025	0	0	12.4069478908189	55.6329153044411	APOE;IGF1	0
128	regulation of blood coagulation (GO:0030193)	2/31	0.0112880236020325	0.450021753446654	0	0	12.4069478908189	55.6329153044411	CAV1;APOE	0
129	nucleobase-containing small molecule interconversion (GO:0015949)	2/32	0.0120000873782114	0.474701130938085	0	0	12.0192307692308	53.1591508137383	NME2;GLRX	0
130	protein destabilization (GO:0031648)	2/32	0.0120000873782114	0.471049583777022	0	0	12.0192307692308	53.1591508137383	GSN;CTSH	0
131	lipid transport (GO:0006869)	3/92	0.0122771203845777	0.47824538414122	0	0	6.27090301003344	27.5920853687183	CAV1;PSAP;APOE	0
132	endocytosis (GO:0006897)	5/264	0.0123107136723396	0.475920999014763	0	0	3.64219114219114	16.0157538077615	MSR1;IGKC;ANXA3;CAV1;APOE	0
133	regulation of potassium ion transmembrane transport (GO:1901379)	2/33	0.0127313664066011	0.488482426863799	0	0	11.6550116550117	50.8588174202252	CD63;CAV1	0
134	positive regulation of cytokine-mediated signaling pathway (GO:0001961)	2/34	0.0134816456100268	0.513409235432586	0	0	11.3122171945701	48.7152274101099	CD74;CD300LF	0
135	positive regulation of intrinsic apoptotic signaling pathway (GO:2001244)	2/34	0.0134816456100268	0.509606204059011	0	0	11.3122171945701	48.7152274101099	BCAP31;CAV1	0
136	keratan sulfate metabolic process (GO:0042339)	2/35	0.0142507115808119	0.534716038212378	0	0	10.989010989011	46.7137190991059	B4GALT1;HEXB	0
137	negative regulation of T cell activation (GO:0050868)	2/35	0.0142507115808119	0.530813001437105	0	0	10.989010989011	46.7137190991059	GPNMB;ARG1	0
138	macromolecule catabolic process (GO:0009057)	2/35	0.0142507115808119	0.526966530412198	0	0	10.989010989011	46.7137190991059	CTSD;LGMN	0
139	positive regulation of cell motility (GO:2000147)	4/180	0.0145327728821256	0.533530503722927	0	0	4.27350427350427	18.0826879538262	GPNMB;PDPN;CTSH;IGF1	0
140	positive regulation of macromolecule metabolic process (GO:0010604)	5/277	0.0148824949981329	0.542466942681945	0	0	3.47125798389336	14.6055595286979	CD63;GSN;FN1;CTSH;IGF1	0
141	carbohydrate catabolic process (GO:0016052)	2/36	0.0150383525901269	0.544260377783104	0	0	10.6837606837607	44.8413621975511	PGAM1;MAN2B1	0
142	protein processing (GO:0016485)	3/102	0.0161738251345937	0.581232603252334	0	0	5.65610859728507	23.3278341395908	CTSH;CTSS;LGMN	0
143	positive regulation of smooth muscle cell proliferation (GO:0048661)	2/38	0.0166685210500975	0.59482141901152	0	0	10.1214574898785	41.4396083543069	HMOX1;IGF1	0
144	plasma membrane invagination (GO:0099024)	3/104	0.0170270706512324	0.603396816203049	0	0	5.54733727810651	22.5940318612475	MSR1;GSN;IGKC	0
145	receptor-mediated endocytosis (GO:0006898)	4/189	0.017081928786178	0.601166086868044	0	0	4.07000407000407	16.563834637388	MSR1;IGKC;CAV1;APOE	0
146	phagocytosis, engulfment (GO:0006911)	3/105	0.0174629922343205	0.610367461450255	0	0	5.49450549450549	22.2399525643838	MSR1;GSN;IGKC	0
147	regulation of cellular amide metabolic process (GO:0034248)	2/39	0.0175106332735594	0.607869126496419	0	0	9.86193293885602	39.8909957292341	RBM3;PGAM1	0
148	protein homooligomerization (GO:0051260)	4/191	0.0176839682127021	0.609738444523101	0	0	4.02738622633911	16.2508932764284	B4GALT1;CAV1;ATPIF1;HMOX1	0
149	positive regulation of phagocytosis (GO:0050766)	2/40	0.0183704900515062	0.629158461294201	0	0	9.61538461538462	38.4327856094445	CYBA;CD300LF	0
150	positive regulation of epithelial cell proliferation (GO:0050679)	3/108	0.0188080322670817	0.639849257726121	0	0	5.34188034188034	21.2258079708427	ECM1;NME2;IGF1	0
151	positive regulation of cell differentiation (GO:0045597)	4/195	0.0189274517542338	0.639647591403014	0	0	3.94477317554241	15.6494750965178	MSR1;PDPN;LPL;IGF1	0
152	response to peptide hormone (GO:0043434)	2/41	0.0192478878212215	0.646197181261141	0	0	9.38086303939963	37.0577293418511	CAV1;IGF1	0
153	negative regulation of hydrolase activity (GO:0051346)	3/109	0.0192688225178687	0.642671903978326	0	0	5.29287226534933	20.9029652585072	CSTB;ECM1;ATPIF1	0
154	cellular response to peptide (GO:1901653)	2/42	0.0201426246241397	0.667453334136266	0	0	9.15750915750916	35.7593139304792	CAV1;IGF1	0
155	positive regulation of receptor-mediated endocytosis (GO:0048260)	2/42	0.0201426246241397	0.663147183593452	0	0	9.15750915750916	35.7593139304792	CD63;B2M	0
156	regulation of MAPK cascade (GO:0043408)	4/204	0.0219200614440562	0.71703893300653	0	0	3.77073906485671	14.4055543506844	CD74;CAV1;FN1;IGF1	0
157	regulation of ATP metabolic process (GO:1903578)	2/44	0.021983315423336	0.714527761817093	0	0	8.74125874125874	33.3695061468116	PGAM1;ATPIF1	0
158	negative regulation of ERBB signaling pathway (GO:1901185)	2/44	0.021983315423336	0.710005434210656	0	0	8.74125874125874	33.3695061468116	PTPN18;LGMN	0
159	membrane depolarization (GO:0051899)	2/44	0.021983315423336	0.705539991228199	0	0	8.74125874125874	33.3695061468116	CAV1;ATPIF1	0
160	positive regulation of transport (GO:0051050)	2/45	0.0229288734091663	0.731287756293596	0	0	8.54700854700855	32.2680197868451	CD63;APOE	0
161	amide biosynthetic process (GO:0043604)	2/45	0.0229288734091663	0.726745596316617	0	0	8.54700854700855	32.2680197868451	ARG1;ATPIF1	0
162	positive regulation of viral life cycle (GO:1903902)	2/45	0.0229288734091663	0.722259512388737	0	0	8.54700854700855	32.2680197868451	CD74;LGALS1	0
163	regulation of T cell activation (GO:0050863)	2/45	0.0229288734091663	0.717828472435432	0	0	8.54700854700855	32.2680197868451	GSN;GPNMB	0
164	regulation of smooth muscle cell proliferation (GO:0048660)	2/45	0.0229288734091663	0.713451469554728	0	0	8.54700854700855	32.2680197868451	HMOX1;IGF1	0
165	positive regulation of peptidyl-tyrosine phosphorylation (GO:0050731)	3/117	0.0231796386878286	0.716883007418117	0	0	4.93096646942801	18.5625297259851	CD74;TREM2;IGF1	0
166	sphingolipid metabolic process (GO:0006665)	3/117	0.0231796386878286	0.712564435084273	0	0	4.93096646942801	18.5625297259851	GM2A;HEXB;PSAP	0
167	response to glucose (GO:0009749)	2/48	0.025864054347731	0.790324966086654	0	0	8.01282051282051	29.2860668050682	LPL;IGF1	0
168	regulation of intrinsic apoptotic signaling pathway (GO:2001242)	2/48	0.025864054347731	0.785620650812329	0	0	8.01282051282051	29.2860668050682	BCAP31;CAV1	0
169	regulation of apoptotic process (GO:0042981)	9/816	0.0262980010028538	0.794075142707474	0	0	2.1210407239819	7.71690260926864	PRDX2;CD74;PRDX5;LGALS1;PDPN;NME2;CTSH;IGF1;CTSB	0
170	regulation of mitochondrion organization (GO:0010821)	2/49	0.0268746417135921	0.806713509790945	0	0	7.84929356357928	28.3875362967853	CTSK;ATPIF1	0
171	protein oligomerization (GO:0051259)	4/218	0.0271226871932146	0.809398086239613	0	0	3.52858151023289	12.728951078063	B4GALT1;CAV1;ATPIF1;HMOX1	0
172	regulation of cellular protein metabolic process (GO:0032268)	2/51	0.0289429675166677	0.858697460683462	0	0	7.54147812971342	26.7151434594447	RBM3;APOE	0
173	wound healing (GO:0042060)	2/51	0.0289429675166677	0.853733891546563	0	0	7.54147812971342	26.7151434594447	MYOF;HMOX1	0
174	regulation of macromolecule metabolic process (GO:0060255)	3/130	0.0303858673052973	0.891144142867426	0	0	4.43786982248521	15.5049304878929	APOE;IGF1;CRIP1	0
175	polyamine biosynthetic process (GO:0006596)	1/6	0.0308008128994233	0.898151704147183	0	0	32.0512820512821	111.545326811297	SAT1	0
176	regulation of cellular carbohydrate catabolic process (GO:0043471)	1/6	0.0308008128994233	0.893048569464529	0	0	32.0512820512821	111.545326811297	PGAM1	0
177	positive regulation of protein import into nucleus, translocation (GO:0033160)	1/6	0.0308008128994233	0.888003097320661	0	0	32.0512820512821	111.545326811297	IGF1	0
178	regulation of keratinocyte apoptotic process (GO:1902172)	1/6	0.0308008128994233	0.88301431587504	0	0	32.0512820512821	111.545326811297	GSN	0
179	positive regulation of toll-like receptor 3 signaling pathway (GO:0034141)	1/6	0.0308008128994233	0.878081275004229	0	0	32.0512820512821	111.545326811297	CAV1	0
180	regulation of extent of cell growth (GO:0061387)	1/6	0.0308008128994233	0.87320304569865	0	0	32.0512820512821	111.545326811297	APOE	0
181	folic acid-containing compound biosynthetic process (GO:0009396)	1/6	0.0308008128994233	0.868378719479321	0	0	32.0512820512821	111.545326811297	ATPIF1	0
182	cellular response to iron ion (GO:0071281)	1/6	0.0308008128994233	0.86360740783383	0	0	32.0512820512821	111.545326811297	B2M	0
183	negative regulation of erythrocyte differentiation (GO:0045647)	1/6	0.0308008128994233	0.858888241670804	0	0	32.0512820512821	111.545326811297	MAFB	0
184	lipoprotein metabolic process (GO:0042157)	1/6	0.0308008128994233	0.854220370792158	0	0	32.0512820512821	111.545326811297	APOE	0
185	positive regulation of receptor binding (GO:1900122)	1/6	0.0308008128994233	0.849602963382471	0	0	32.0512820512821	111.545326811297	B2M	0
186	ceramide transport (GO:0035627)	1/6	0.0308008128994233	0.845035205514823	0	0	32.0512820512821	111.545326811297	PSAP	0
187	negative regulation of endoplasmic reticulum calcium ion concentration (GO:0032471)	1/6	0.0308008128994233	0.840516300672498	0	0	32.0512820512821	111.545326811297	BCAP31	0
188	positive regulation of phospholipid transport (GO:2001140)	1/6	0.0308008128994233	0.836045469285942	0	0	32.0512820512821	111.545326811297	APOE	0
189	negative regulation of muscle cell apoptotic process (GO:0010656)	1/6	0.0308008128994233	0.831621948284429	0	0	32.0512820512821	111.545326811297	IGF1	0
190	positive regulation of sodium ion transmembrane transport (GO:1902307)	1/6	0.0308008128994233	0.827244990661879	0	0	32.0512820512821	111.545326811297	GLRX	0
191	lipoprotein catabolic process (GO:0042159)	1/6	0.0308008128994233	0.82291386505632	0	0	32.0512820512821	111.545326811297	APOE	0
192	regulation of protein targeting (GO:1903533)	1/6	0.0308008128994233	0.818627855342485	0	0	32.0512820512821	111.545326811297	ATPIF1	0
193	protein localization to endoplasmic reticulum exit site (GO:0070973)	1/6	0.0308008128994233	0.814386260237083	0	0	32.0512820512821	111.545326811297	BCAP31	0
194	positive regulation of cGMP biosynthetic process (GO:0030828)	1/6	0.0308008128994233	0.810188392916273	0	0	32.0512820512821	111.545326811297	APOE	0
195	spermine metabolic process (GO:0008215)	1/6	0.0308008128994233	0.806033580644908	0	0	32.0512820512821	111.545326811297	SAT1	0
196	surfactant homeostasis (GO:0043129)	1/6	0.0308008128994233	0.801921164417128	0	0	32.0512820512821	111.545326811297	CTSH	0
197	negative regulation of interferon-gamma-mediated signaling pathway (GO:0060336)	1/6	0.0308008128994233	0.797850498607904	0	0	32.0512820512821	111.545326811297	ARG1	0
198	negative regulation of response to interferon-gamma (GO:0060331)	1/6	0.0308008128994233	0.793820950635137	0	0	32.0512820512821	111.545326811297	ARG1	0
199	antigen processing and presentation of endogenous peptide antigen (GO:0002483)	1/6	0.0308008128994233	0.789831900631945	0	0	32.0512820512821	111.545326811297	B2M	0
200	negative regulation of leukocyte degranulation (GO:0043301)	1/6	0.0308008128994233	0.785882741128785	0	0	32.0512820512821	111.545326811297	CD84	0
201	chemical homeostasis within a tissue (GO:0048875)	1/6	0.0308008128994233	0.78197287674506	0	0	32.0512820512821	111.545326811297	CTSH	0
202	positive regulation of myeloid leukocyte cytokine production involved in immune response (GO:0061081)	1/6	0.0308008128994233	0.778101723889886	0	0	32.0512820512821	111.545326811297	CD74	0
203	positive regulation of cytosolic calcium ion concentration (GO:0007204)	3/134	0.0328141827800793	0.824880663678545	0	0	4.30539609644087	14.7110840494507	BCAP31;CD52;CAV1	0
204	regulation of cytosolic calcium ion concentration (GO:0051480)	3/138	0.0353410094156357	0.884044956117593	0	0	4.18060200668896	13.974545357528	BCAP31;CD52;CAV1	0
205	cellular iron ion homeostasis (GO:0006879)	2/57	0.0355118023978855	0.883984037250778	0	0	6.74763832658569	22.5228756804434	FTH1;HMOX1	0
206	glycosaminoglycan catabolic process (GO:0006027)	2/57	0.0355118023978855	0.87969285260393	0	0	6.74763832658569	22.5228756804434	HEXB;SDC3	0
207	angiotensin-activated signaling pathway (GO:0038166)	1/7	0.0358421454858948	0.883586803934885	0	0	27.4725274725275	91.4459019170173	CAV1	0
208	positive regulation of insulin-like growth factor receptor signaling pathway (GO:0043568)	1/7	0.0358421454858948	0.879338790454429	0	0	27.4725274725275	91.4459019170173	IGF1	0
209	protein localization to basolateral plasma membrane (GO:1903361)	1/7	0.0358421454858948	0.875131427820676	0	0	27.4725274725275	91.4459019170173	CAV1	0
210	regulation of entry of bacterium into host cell (GO:2000535)	1/7	0.0358421454858948	0.870964135307244	0	0	27.4725274725275	91.4459019170173	CAV1	0
211	negative regulation of membrane protein ectodomain proteolysis (GO:0051045)	1/7	0.0358421454858948	0.866836343196783	0	0	27.4725274725275	91.4459019170173	TIMP2	0
212	negative regulation of nitric oxide metabolic process (GO:1904406)	1/7	0.0358421454858948	0.862747492521327	0	0	27.4725274725275	91.4459019170173	CAV1	0
213	negative regulation of leukocyte migration (GO:0002686)	1/7	0.0358421454858948	0.858697034809959	0	0	27.4725274725275	91.4459019170173	HMOX1	0
214	flavin-containing compound metabolic process (GO:0042726)	1/7	0.0358421454858948	0.854684431843557	0	0	27.4725274725275	91.4459019170173	ACP5	0
215	positive regulation of calcineurin-NFAT signaling cascade (GO:0070886)	1/7	0.0358421454858948	0.850709155416378	0	0	27.4725274725275	91.4459019170173	IGF1	0
216	regulation of pinocytosis (GO:0048548)	1/7	0.0358421454858948	0.846770687104265	0	0	27.4725274725275	91.4459019170173	CAV1	0
217	regulation of dendritic spine maintenance (GO:1902950)	1/7	0.0358421454858948	0.842868518039268	0	0	27.4725274725275	91.4459019170173	APOE	0
218	regulation of toll-like receptor 3 signaling pathway (GO:0034139)	1/7	0.0358421454858948	0.839002148690464	0	0	27.4725274725275	91.4459019170173	CAV1	0
219	positive regulation of extracellular matrix disassembly (GO:0090091)	1/7	0.0358421454858948	0.835171088650782	0	0	27.4725274725275	91.4459019170173	PDPN	0
220	positive regulation of sequestering of triglyceride (GO:0010890)	1/7	0.0358421454858948	0.831374856429642	0	0	27.4725274725275	91.4459019170173	LPL	0
221	riboflavin metabolic process (GO:0006771)	1/7	0.0358421454858948	0.827612979251227	0	0	27.4725274725275	91.4459019170173	ACP5	0
222	positive regulation of apoptotic cell clearance (GO:2000427)	1/7	0.0358421454858948	0.823884992858204	0	0	27.4725274725275	91.4459019170173	CD300LF	0
223	mannose metabolic process (GO:0006013)	1/7	0.0358421454858948	0.820190441320723	0	0	27.4725274725275	91.4459019170173	MAN2B1	0
224	pteridine-containing compound biosynthetic process (GO:0042559)	1/7	0.0358421454858948	0.816528876850541	0	0	27.4725274725275	91.4459019170173	ATPIF1	0
225	regulation of NADP metabolic process (GO:1902031)	1/7	0.0358421454858948	0.812899859620094	0	0	27.4725274725275	91.4459019170173	PGAM1	0
226	positive regulation of insulin receptor signaling pathway (GO:0046628)	1/7	0.0358421454858948	0.809302957586377	0	0	27.4725274725275	91.4459019170173	IGF1	0
227	positive regulation of autophagy of mitochondrion (GO:1903599)	1/7	0.0358421454858948	0.805737746319477	0	0	27.4725274725275	91.4459019170173	ATPIF1	0
228	positive regulation of blood vessel endothelial cell proliferation involved in sprouting angiogenesis (GO:1903589)	1/7	0.0358421454858948	0.802203808835619	0	0	27.4725274725275	91.4459019170173	HMOX1	0
229	tetrahydrofolate interconversion (GO:0035999)	1/7	0.0358421454858948	0.798700735434591	0	0	27.4725274725275	91.4459019170173	ATPIF1	0
230	negative regulation of synapse organization (GO:1905809)	1/7	0.0358421454858948	0.795228123541397	0	0	27.4725274725275	91.4459019170173	APOE	0
231	negative regulation of nitric oxide biosynthetic process (GO:0045019)	1/7	0.0358421454858948	0.79178557755204	0	0	27.4725274725275	91.4459019170173	CAV1	0
232	lymphatic endothelial cell differentiation (GO:0060836)	1/7	0.0358421454858948	0.788372708683281	0	0	27.4725274725275	91.4459019170173	PDPN	0
233	regulation of chemokine biosynthetic process (GO:0045073)	1/7	0.0358421454858948	0.784989134826271	0	0	27.4725274725275	91.4459019170173	HMOX1	0
234	gas homeostasis (GO:0033483)	1/7	0.0358421454858948	0.781634480403937	0	0	27.4725274725275	91.4459019170173	CAV1	0
235	regulation of interleukin-18 production (GO:0032661)	1/7	0.0358421454858948	0.778308376232005	0	0	27.4725274725275	91.4459019170173	CD84	0
236	spermidine metabolic process (GO:0008216)	1/7	0.0358421454858948	0.775010459383564	0	0	27.4725274725275	91.4459019170173	SAT1	0
237	chylomicron remnant clearance (GO:0034382)	1/7	0.0358421454858948	0.771740373057052	0	0	27.4725274725275	91.4459019170173	APOE	0
238	regulation of Cdc42 protein signal transduction (GO:0032489)	1/7	0.0358421454858948	0.768497766447568	0	0	27.4725274725275	91.4459019170173	APOE	0
239	response to cytokine (GO:0034097)	3/139	0.0359880370966855	0.768397294160612	0	0	4.15052573325955	13.7987079356144	PTPN18;IFITM2;TIMP2	0
240	regulation of glycolytic process (GO:0006110)	2/58	0.0366577622878735	0.77943567064591	0	0	6.63129973474801	21.9239395095771	PGAM1;IGF1	0
241	receptor metabolic process (GO:0043112)	2/59	0.0378178625945237	0.800765779335497	0	0	6.51890482398957	21.3492420636575	CAV1;LGMN	0
242	regulation of extrinsic apoptotic signaling pathway (GO:2001236)	2/60	0.0389919283697527	0.822214092854743	0	0	6.41025641025641	20.7974398663514	CAV1;IGF1	0
243	post-translational protein modification (GO:0043687)	5/358	0.0391028570746608	0.821159998567877	0	0	2.68586162440911	8.70638091882568	LGALS1;FN1;SPP1;APOE;MFGE8	0
244	regulation of ERK1 and ERK2 cascade (GO:0070372)	4/248	0.0405789670365726	0.848665855687009	0	0	3.10173697270471	9.93953287809183	CD74;GPNMB;FN1;TREM2	0
245	positive regulation of monocyte differentiation (GO:0045657)	1/8	0.0408575074552191	0.851003512424421	0	0	24.0384615384615	76.8669397482758	CD74	0
246	regulation of nitrogen compound metabolic process (GO:0051171)	1/8	0.0408575074552191	0.847544148552777	0	0	24.0384615384615	76.8669397482758	APOE	0
247	regulation of establishment of protein localization to mitochondrion (GO:1903747)	1/8	0.0408575074552191	0.844112795724628	0	0	24.0384615384615	76.8669397482758	ATPIF1	0
248	positive regulation of mitochondrial calcium ion concentration (GO:0051561)	1/8	0.0408575074552191	0.840709115096706	0	0	24.0384615384615	76.8669397482758	BCAP31	0
249	cGMP-mediated signaling (GO:0019934)	1/8	0.0408575074552191	0.837332773269009	0	0	24.0384615384615	76.8669397482758	APOE	0
250	positive regulation of membrane potential (GO:0045838)	1/8	0.0408575074552191	0.833983442175933	0	0	24.0384615384615	76.8669397482758	GLRX	0
251	amyloid fibril formation (GO:1990000)	1/8	0.0408575074552191	0.830660798980013	0	0	24.0384615384615	76.8669397482758	GSN	0
252	regulation of smooth muscle cell apoptotic process (GO:0034391)	1/8	0.0408575074552191	0.827364525968187	0	0	24.0384615384615	76.8669397482758	IGF1	0
253	cellular response to UV-B (GO:0071493)	1/8	0.0408575074552191	0.824094310450526	0	0	24.0384615384615	76.8669397482758	CRIP1	0
254	regulation of amyloid fibril formation (GO:1905906)	1/8	0.0408575074552191	0.820849844661351	0	0	24.0384615384615	76.8669397482758	APOE	0
255	positive regulation of chemokine secretion (GO:0090197)	1/8	0.0408575074552191	0.817630825662679	0	0	24.0384615384615	76.8669397482758	LPL	0
256	regulation of transcription from RNA polymerase II promoter in response to oxidative stress (GO:0043619)	1/8	0.0408575074552191	0.814436955249934	0	0	24.0384615384615	76.8669397482758	HMOX1	0
257	negative regulation of voltage-gated potassium channel activity (GO:1903817)	1/8	0.0408575074552191	0.811267939859857	0	0	24.0384615384615	76.8669397482758	CAV1	0
258	regulation of toll-like receptor 2 signaling pathway (GO:0034135)	1/8	0.0408575074552191	0.808123490480555	0	0	24.0384615384615	76.8669397482758	CYBA	0
259	immunoglobulin mediated immune response (GO:0016064)	1/8	0.0408575074552191	0.805003322563642	0	0	24.0384615384615	76.8669397482758	CD74	0
260	regulation of store-operated calcium entry (GO:2001256)	1/8	0.0408575074552191	0.801907155938397	0	0	24.0384615384615	76.8669397482758	CD84	0
261	regulation of chemokine secretion (GO:0090196)	1/8	0.0408575074552191	0.798834714727905	0	0	24.0384615384615	76.8669397482758	LPL	0
262	arginine catabolic process (GO:0006527)	1/8	0.0408575074552191	0.795785727267111	0	0	24.0384615384615	76.8669397482758	ARG1	0
263	regulation of receptor binding (GO:1900120)	1/8	0.0408575074552191	0.79275992602275	0	0	24.0384615384615	76.8669397482758	B2M	0
264	response to vitamin D (GO:0033280)	1/8	0.0408575074552191	0.789757047515088	0	0	24.0384615384615	76.8669397482758	SPP1	0
265	B cell mediated immunity (GO:0019724)	1/8	0.0408575074552191	0.786776832241446	0	0	24.0384615384615	76.8669397482758	CD74	0
266	regulation of cardiac muscle cell action potential involved in regulation of contraction (GO:0098909)	1/8	0.0408575074552191	0.783819024601441	0	0	24.0384615384615	76.8669397482758	CAV1	0
267	regulation of apoptotic cell clearance (GO:2000425)	1/8	0.0408575074552191	0.780883372823907	0	0	24.0384615384615	76.8669397482758	CD300LF	0
268	negative regulation of MAP kinase activity (GO:0043407)	2/62	0.0413812636267176	0.787942493608731	0	0	6.20347394540943	19.7576120967386	CAV1;APOE	0
269	negative regulation of viral life cycle (GO:1903901)	2/62	0.0413812636267176	0.785013339357397	0	0	6.20347394540943	19.7576120967386	IFITM2;GSN	0
270	regulation of T cell proliferation (GO:0042129)	2/63	0.0425961902322259	0.80506799538907	0	0	6.1050061050061	19.2673410309794	GPNMB;ARG1	0
271	oligosaccharide metabolic process (GO:0009311)	2/64	0.0438243965341732	0.825224706693305	0	0	6.00961538461539	18.7954604457255	B4GALT1;MAN2B1	0
272	regulation of proteolysis (GO:0030162)	2/64	0.0438243965341732	0.822190792330462	0	0	6.00961538461539	18.7954604457255	CSTB;CAV1	0
273	negative regulation of neuron apoptotic process (GO:0043524)	2/64	0.0438243965341732	0.819179104446468	0	0	6.00961538461539	18.7954604457255	APOE;LGMN	0
274	nucleoside triphosphate biosynthetic process (GO:0009142)	1/9	0.0458470310594364	0.853859122249285	0	0	21.3675213675214	65.8642058913377	NME2	0
275	removal of superoxide radicals (GO:0019430)	1/9	0.0458470310594364	0.85075417998656	0	0	21.3675213675214	65.8642058913377	PRDX2	0
276	negative regulation of phagocytosis (GO:0050765)	1/9	0.0458470310594364	0.84767173730545	0	0	21.3675213675214	65.8642058913377	CD300LF	0
277	ornithine metabolic process (GO:0006591)	1/9	0.0458470310594364	0.844611550528174	0	0	21.3675213675214	65.8642058913377	ARG1	0
278	negative regulation of alcohol biosynthetic process (GO:1902931)	1/9	0.0458470310594364	0.841573379483108	0	0	21.3675213675214	65.8642058913377	APOE	0
279	regulation of macrophage cytokine production (GO:0010935)	1/9	0.0458470310594364	0.83855698744195	0	0	21.3675213675214	65.8642058913377	CD74	0
280	integrin activation (GO:0033622)	1/9	0.0458470310594364	0.835562141058229	0	0	21.3675213675214	65.8642058913377	FN1	0
281	actin filament reorganization (GO:0090527)	1/9	0.0458470310594364	0.832588610307132	0	0	21.3675213675214	65.8642058913377	GSN	0
282	basement membrane organization (GO:0071711)	1/9	0.0458470310594364	0.82963616842661	0	0	21.3675213675214	65.8642058913377	CTSS	0
283	cellular response to superoxide (GO:0071451)	1/9	0.0458470310594364	0.826704591859732	0	0	21.3675213675214	65.8642058913377	PRDX2	0
284	oligosaccharide catabolic process (GO:0009313)	1/9	0.0458470310594364	0.823793660198254	0	0	21.3675213675214	65.8642058913377	MAN2B1	0
285	sterol catabolic process (GO:0016127)	1/9	0.0458470310594364	0.820903156127383	0	0	21.3675213675214	65.8642058913377	APOE	0
286	regulation of leukocyte activation (GO:0002694)	1/9	0.0458470310594364	0.818032865371693	0	0	21.3675213675214	65.8642058913377	CD74	0
287	regulation of cysteine-type endopeptidase activity involved in apoptotic signaling pathway (GO:2001267)	1/9	0.0458470310594364	0.815182576642175	0	0	21.3675213675214	65.8642058913377	GSN	0
288	positive regulation of cholesterol esterification (GO:0010873)	1/9	0.0458470310594364	0.812352081584389	0	0	21.3675213675214	65.8642058913377	APOE	0
289	cholesterol catabolic process (GO:0006707)	1/9	0.0458470310594364	0.809541174727696	0	0	21.3675213675214	65.8642058913377	APOE	0
290	ether lipid metabolic process (GO:0046485)	1/9	0.0458470310594364	0.806749653435531	0	0	21.3675213675214	65.8642058913377	PLA2G16	0
291	regulation of cell communication by electrical coupling involved in cardiac conduction (GO:1901844)	1/9	0.0458470310594364	0.803977317856715	0	0	21.3675213675214	65.8642058913377	CAV1	0
292	endosome to melanosome transport (GO:0035646)	1/9	0.0458470310594364	0.801223970877754	0	0	21.3675213675214	65.8642058913377	CD63	0
293	endosome to pigment granule transport (GO:0043485)	1/9	0.0458470310594364	0.798489418076123	0	0	21.3675213675214	65.8642058913377	CD63	0
294	negative regulation of amyloid-beta formation (GO:1902430)	1/9	0.0458470310594364	0.795773467674504	0	0	21.3675213675214	65.8642058913377	APOE	0
295	negative regulation of potassium ion transmembrane transport (GO:1901380)	1/9	0.0458470310594364	0.793075930495946	0	0	21.3675213675214	65.8642058913377	CAV1	0
296	antigen processing and presentation of exogenous peptide antigen via MHC class I, TAP-independent (GO:0002480)	1/9	0.0458470310594364	0.790396619919946	0	0	21.3675213675214	65.8642058913377	B2M	0
297	nucleoside phosphate biosynthetic process (GO:1901293)	1/9	0.0458470310594364	0.787735351839408	0	0	21.3675213675214	65.8642058913377	NME2	0
298	fatty acid homeostasis (GO:0055089)	1/9	0.0458470310594364	0.78509194461847	0	0	21.3675213675214	65.8642058913377	APOE	0
299	protein localization to vacuole (GO:0072665)	1/9	0.0458470310594364	0.782466219051184	0	0	21.3675213675214	65.8642058913377	LAMTOR4	0
300	regulation of glycoprotein biosynthetic process (GO:0010559)	1/9	0.0458470310594364	0.779857998321014	0	0	21.3675213675214	65.8642058913377	IGF1	0
301	response to vitamin (GO:0033273)	1/9	0.0458470310594364	0.777267107961143	0	0	21.3675213675214	65.8642058913377	SPP1	0
302	positive regulation of endothelial cell proliferation (GO:0001938)	2/68	0.0488666790135652	0.825717427172924	0	0	5.65610859728507	17.0738660946419	ECM1;HMOX1	0
303	negative regulation of protein binding (GO:0032091)	2/68	0.0488666790135652	0.822992287149251	0	0	5.65610859728507	17.0738660946419	CAV1;B2M	0
304	actin filament capping (GO:0051693)	1/10	0.0508108479280287	0.85292025321293	0	0	19.2307692307692	57.3008731789268	GSN	0
305	protein deglycosylation (GO:0006517)	1/10	0.0508108479280287	0.85012379336633	0	0	19.2307692307692	57.3008731789268	MAN2B1	0
306	positive regulation of protein exit from endoplasmic reticulum (GO:0070863)	1/10	0.0508108479280287	0.847345611035067	0	0	19.2307692307692	57.3008731789268	BCAP31	0
307	cytochrome complex assembly (GO:0017004)	1/10	0.0508108479280287	0.8445855276115	0	0	19.2307692307692	57.3008731789268	CYBA	0
308	regulation of coagulation (GO:0050818)	1/10	0.0508108479280287	0.841843366807567	0	0	19.2307692307692	57.3008731789268	CAV1	0
309	neuron projection regeneration (GO:0031102)	1/10	0.0508108479280287	0.839118954617251	0	0	19.2307692307692	57.3008731789268	APOE	0
310	positive regulation of steroid metabolic process (GO:0045940)	1/10	0.0508108479280287	0.836412119279776	0	0	19.2307692307692	57.3008731789268	APOE	0
311	superoxide anion generation (GO:0042554)	1/10	0.0508108479280287	0.833722691243507	0	0	19.2307692307692	57.3008731789268	CYBA	0
312	positive regulation of smooth muscle cell migration (GO:0014911)	1/10	0.0508108479280287	0.831050503130547	0	0	19.2307692307692	57.3008731789268	IGF1	0
313	epithelial cell apoptotic process (GO:1904019)	1/10	0.0508108479280287	0.828395389702015	0	0	19.2307692307692	57.3008731789268	GSN	0
314	regulation of podosome assembly (GO:0071801)	1/10	0.0508108479280287	0.825757187823983	0	0	19.2307692307692	57.3008731789268	GSN	0
315	positive regulation of bone resorption (GO:0045780)	1/10	0.0508108479280287	0.823135736434065	0	0	19.2307692307692	57.3008731789268	SPP1	0
316	response to acidic pH (GO:0010447)	1/10	0.0508108479280287	0.820530876508641	0	0	19.2307692307692	57.3008731789268	CTSS	0
317	positive regulation of bone remodeling (GO:0046852)	1/10	0.0508108479280287	0.817942451030696	0	0	19.2307692307692	57.3008731789268	SPP1	0
318	regulation of actin filament-based movement (GO:1903115)	1/10	0.0508108479280287	0.815370304958272	0	0	19.2307692307692	57.3008731789268	PDPN	0
319	regulation of amyloid-beta clearance (GO:1900221)	1/10	0.0508108479280287	0.812814285193513	0	0	19.2307692307692	57.3008731789268	APOE	0
320	positive regulation of cardiac muscle cell differentiation (GO:2000727)	1/10	0.0508108479280287	0.810274240552283	0	0	19.2307692307692	57.3008731789268	IGF1	0
321	negative regulation of protein autophosphorylation (GO:0031953)	1/10	0.0508108479280287	0.807750021734363	0	0	19.2307692307692	57.3008731789268	CAV1	0
322	chylomicron assembly (GO:0034378)	1/10	0.0508108479280287	0.805241481294194	0	0	19.2307692307692	57.3008731789268	APOE	0
323	regulation of granulocyte differentiation (GO:0030852)	1/10	0.0508108479280287	0.802748473612169	0	0	19.2307692307692	57.3008731789268	C1QC	0
324	negative regulation of cell activation (GO:0050866)	1/10	0.0508108479280287	0.800270854866453	0	0	19.2307692307692	57.3008731789268	APOE	0
325	sequestering of actin monomers (GO:0042989)	1/10	0.0508108479280287	0.797808483005325	0	0	19.2307692307692	57.3008731789268	GSN	0
326	insulin-like growth factor receptor signaling pathway (GO:0048009)	1/10	0.0508108479280287	0.795361217720033	0	0	19.2307692307692	57.3008731789268	IGF1	0
327	response to organic cyclic compound (GO:0014070)	2/70	0.0514631944898668	0.803109117681315	0	0	5.49450549450549	16.3015845984095	SPP1;HMOX1	0
328	regulation of endocytosis (GO:0030100)	2/70	0.0514631944898668	0.80066061427375	0	0	5.49450549450549	16.3015845984095	CD63;APOE	0
329	regulation of programmed cell death (GO:0043067)	4/269	0.0518991314664579	0.804988656149954	0	0	2.85959393766085	8.45997490334759	PRDX2;LGALS1;NME2;CTSB	0
330	phospholipid metabolic process (GO:0006644)	2/71	0.0527797300437958	0.816166552768151	0	0	5.41711809317443	15.9351466016486	PLA2G16;LPL	0
331	positive regulation of proteasomal ubiquitin-dependent protein catabolic process (GO:0032436)	2/71	0.0527797300437958	0.81370079279	0	0	5.41711809317443	15.9351466016486	BCAP31;CAV1	0
332	phosphatidylcholine metabolic process (GO:0046470)	2/72	0.0541082387934357	0.831669706514767	0	0	5.34188034188034	15.5810300026219	PLA2G16;DBI	0
333	response to metal ion (GO:0010038)	2/73	0.0554485633443925	0.849711768007312	0	0	5.26870389884088	15.2386695181744	CAV1;CRIP1	0
334	regulation of neuron death (GO:1901214)	2/73	0.0554485633443925	0.847167720797709	0	0	5.26870389884088	15.2386695181744	GPNMB;APOE	0
335	regulation of epithelial cell proliferation (GO:0050678)	2/73	0.0554485633443925	0.844638861929657	0	0	5.26870389884088	15.2386695181744	NME2;IGF1	0
336	regulation of cholesterol esterification (GO:0010872)	1/11	0.0557490891026063	0.846689290745833	0	0	17.4825174825175	50.4701784570296	APOE	0
337	negative regulation of potassium ion transport (GO:0043267)	1/11	0.0557490891026063	0.844176859616023	0	0	17.4825174825175	50.4701784570296	CAV1	0
338	arginine metabolic process (GO:0006525)	1/11	0.0557490891026063	0.841679294942603	0	0	17.4825174825175	50.4701784570296	ARG1	0
339	positive regulation by host of viral process (GO:0044794)	1/11	0.0557490891026063	0.839196465164011	0	0	17.4825174825175	50.4701784570296	APOE	0
340	regulation of lamellipodium morphogenesis (GO:2000392)	1/11	0.0557490891026063	0.83672824026647	0	0	17.4825174825175	50.4701784570296	PDPN	0
341	positive regulation of extracellular matrix organization (GO:1903055)	1/11	0.0557490891026063	0.83427449176129	0	0	17.4825174825175	50.4701784570296	PDPN	0
342	negative regulation of intrinsic apoptotic signaling pathway in response to DNA damage by p53 class mediator (GO:1902166)	1/11	0.0557490891026063	0.831835092662572	0	0	17.4825174825175	50.4701784570296	CD74	0
343	negative regulation of leukocyte cell-cell adhesion (GO:1903038)	1/11	0.0557490891026063	0.829409917465305	0	0	17.4825174825175	50.4701784570296	GPNMB	0
344	negative regulation of bone mineralization (GO:0030502)	1/11	0.0557490891026063	0.826998842123836	0	0	17.4825174825175	50.4701784570296	ECM1	0
345	regulation of vascular endothelial growth factor signaling pathway (GO:1900746)	1/11	0.0557490891026063	0.824601744030724	0	0	17.4825174825175	50.4701784570296	CD63	0
346	cellular response to increased oxygen levels (GO:0036295)	1/11	0.0557490891026063	0.822218501995953	0	0	17.4825174825175	50.4701784570296	CAV1	0
347	modulation by host of viral process (GO:0044788)	1/11	0.0557490891026063	0.819848996226512	0	0	17.4825174825175	50.4701784570296	APOE	0
348	urea cycle (GO:0000050)	1/11	0.0557490891026063	0.817493108306321	0	0	17.4825174825175	50.4701784570296	ARG1	0
349	cyclooxygenase pathway (GO:0019371)	1/11	0.0557490891026063	0.815150721176503	0	0	17.4825174825175	50.4701784570296	PTGS1	0
350	regulation of ventricular cardiac muscle cell action potential (GO:0098911)	1/11	0.0557490891026063	0.812821719115999	0	0	17.4825174825175	50.4701784570296	CAV1	0
351	positive regulation of sodium ion transmembrane transporter activity (GO:2000651)	1/11	0.0557490891026063	0.810505987722506	0	0	17.4825174825175	50.4701784570296	GLRX	0
352	regulation of integrin-mediated signaling pathway (GO:2001044)	1/11	0.0557490891026063	0.808203413893749	0	0	17.4825174825175	50.4701784570296	CD63	0
353	negative regulation of peptide secretion (GO:0002792)	1/11	0.0557490891026063	0.805913885809064	0	0	17.4825174825175	50.4701784570296	CD74	0
354	negative regulation of amyloid precursor protein catabolic process (GO:1902992)	1/11	0.0557490891026063	0.803637292911299	0	0	17.4825174825175	50.4701784570296	APOE	0
355	regulation of short-term neuronal synaptic plasticity (GO:0048172)	1/11	0.0557490891026063	0.801373525889013	0	0	17.4825174825175	50.4701784570296	SYNGR1	0
356	regulation of symbiosis, encompassing mutualism through parasitism (GO:0043903)	1/11	0.0557490891026063	0.799122476658988	0	0	17.4825174825175	50.4701784570296	CAV1	0
357	positive regulation of glycoprotein biosynthetic process (GO:0010560)	1/11	0.0557490891026063	0.796884038349019	0	0	17.4825174825175	50.4701784570296	IGF1	0
358	regulation of blood vessel endothelial cell proliferation involved in sprouting angiogenesis (GO:1903587)	1/11	0.0557490891026063	0.794658105281005	0	0	17.4825174825175	50.4701784570296	HMOX1	0
359	alcohol catabolic process (GO:0046164)	1/11	0.0557490891026063	0.792444572954317	0	0	17.4825174825175	50.4701784570296	APOE	0
360	negative regulation of receptor binding (GO:1900121)	1/11	0.0557490891026063	0.790243338029444	0	0	17.4825174825175	50.4701784570296	B2M	0
361	positive regulation of epithelial cell migration (GO:0010634)	2/75	0.0581640366818659	0.822191355090199	0	0	5.12820512820513	14.587118162402	ANXA3;CTSH	0
362	positive regulation of defense response (GO:0031349)	2/75	0.0581640366818659	0.819920108252933	0	0	5.12820512820513	14.587118162402	LPL;CYBA	0
363	antigen processing and presentation of exogenous peptide antigen via MHC class I, TAP-dependent (GO:0002479)	2/76	0.059538877067809	0.836988676796224	0	0	5.06072874493927	14.2769523466762	CYBA;B2M	0
364	regulation of retrograde protein transport, ER to cytosol (GO:1904152)	1/12	0.0606618849615518	0.850432964172524	0	0	16.025641025641	44.9108926762009	BCAP31	0
365	negative regulation of ATPase activity (GO:0032780)	1/12	0.0606618849615518	0.848103010846024	0	0	16.025641025641	44.9108926762009	ATPIF1	0
366	positive regulation of peptidase activity (GO:0010952)	1/12	0.0606618849615518	0.845785789504915	0	0	16.025641025641	44.9108926762009	CTSH	0
367	regulation of protein import into nucleus, translocation (GO:0033158)	1/12	0.0606618849615518	0.843481196073021	0	0	16.025641025641	44.9108926762009	IGF1	0
368	regulation of sequestering of triglyceride (GO:0010889)	1/12	0.0606618849615518	0.841189127605431	0	0	16.025641025641	44.9108926762009	LPL	0
369	negative regulation of epithelial cell differentiation (GO:0030857)	1/12	0.0606618849615518	0.838909482273167	0	0	16.025641025641	44.9108926762009	CAV1	0
370	regulation of intrinsic apoptotic signaling pathway in response to DNA damage by p53 class mediator (GO:1902165)	1/12	0.0606618849615518	0.836642159348105	0	0	16.025641025641	44.9108926762009	CD74	0
371	regulation of long-term neuronal synaptic plasticity (GO:0048169)	1/12	0.0606618849615518	0.834387059188137	0	0	16.025641025641	44.9108926762009	SYNGR1	0
372	phospholipid efflux (GO:0033700)	1/12	0.0606618849615518	0.832144083222577	0	0	16.025641025641	44.9108926762009	APOE	0
373	negative regulation of DNA damage response, signal transduction by p53 class mediator (GO:0043518)	1/12	0.0606618849615518	0.829913133937798	0	0	16.025641025641	44.9108926762009	CD74	0
374	positive regulation of keratinocyte differentiation (GO:0045618)	1/12	0.0606618849615518	0.827694114863098	0	0	16.025641025641	44.9108926762009	NME2	0
375	polyamine metabolic process (GO:0006595)	1/12	0.0606618849615518	0.825486930556797	0	0	16.025641025641	44.9108926762009	SAT1	0
376	regulation of cell communication by electrical coupling (GO:0010649)	1/12	0.0606618849615518	0.82329148659255	0	0	16.025641025641	44.9108926762009	CAV1	0
377	keratan sulfate catabolic process (GO:0042340)	1/12	0.0606618849615518	0.821107689545885	0	0	16.025641025641	44.9108926762009	HEXB	0
378	positive regulation of T cell cytokine production (GO:0002726)	1/12	0.0606618849615518	0.818935446980949	0	0	16.025641025641	44.9108926762009	B2M	0
379	negative regulation of extrinsic apoptotic signaling pathway (GO:2001237)	2/77	0.060924916430042	0.820316223067293	0	0	4.995004995005	13.976588667121	HMOX1;IGF1	0
380	antigen processing and presentation of exogenous peptide antigen via MHC class I (GO:0042590)	2/79	0.0637299891037906	0.855826669464851	0	0	4.86854917234664	13.4036029241992	CYBA;B2M	0
381	positive regulation of protein phosphorylation (GO:0001934)	5/413	0.0644493091792514	0.863214763101628	0	0	2.32818029428199	6.38358229736139	CD74;GPNMB;CAV1;TREM2;IGF1	0
382	positive regulation of MAPK cascade (GO:0043410)	4/290	0.0647761233935687	0.86532083161618	0	0	2.6525198938992	7.25946474714289	CD74;GPNMB;TREM2;IGF1	0
383	negative regulation of reactive oxygen species biosynthetic process (GO:1903427)	1/13	0.0655493652791093	0.873363997439412	0	0	14.792899408284	40.3099371571447	CAV1	0
384	response to iron ion (GO:0010039)	1/13	0.0655493652791093	0.871089612029413	0	0	14.792899408284	40.3099371571447	B2M	0
385	protein localization to endoplasmic reticulum (GO:0070972)	1/13	0.0655493652791093	0.868827041608558	0	0	14.792899408284	40.3099371571447	BCAP31	0
386	cellular response to low-density lipoprotein particle stimulus (GO:0071404)	1/13	0.0655493652791093	0.866576194350504	0	0	14.792899408284	40.3099371571447	LPL	0
387	negative regulation of hemostasis (GO:1900047)	1/13	0.0655493652791093	0.864336979378022	0	0	14.792899408284	40.3099371571447	APOE	0
388	cellular response to exogenous dsRNA (GO:0071360)	1/13	0.0655493652791093	0.862109306750759	0	0	14.792899408284	40.3099371571447	CAV1	0
389	renal absorption (GO:0070293)	1/13	0.0655493652791093	0.8598930874532	0	0	14.792899408284	40.3099371571447	GSN	0
390	steroid catabolic process (GO:0006706)	1/13	0.0655493652791093	0.857688233382807	0	0	14.792899408284	40.3099371571447	SPP1	0
391	regulation of T cell cytokine production (GO:0002724)	1/13	0.0655493652791093	0.855494657338349	0	0	14.792899408284	40.3099371571447	B2M	0
392	chondroitin sulfate catabolic process (GO:0030207)	1/13	0.0655493652791093	0.853312273008405	0	0	14.792899408284	40.3099371571447	HEXB	0
393	positive regulation of glycogen biosynthetic process (GO:0045725)	1/13	0.0655493652791093	0.851140994960037	0	0	14.792899408284	40.3099371571447	IGF1	0
394	positive regulation of cholesterol efflux (GO:0010875)	1/13	0.0655493652791093	0.848980738627651	0	0	14.792899408284	40.3099371571447	APOE	0
395	positive regulation of actin nucleation (GO:0051127)	1/13	0.0655493652791093	0.846831420302012	0	0	14.792899408284	40.3099371571447	GSN	0
396	regulation of granulocyte macrophage colony-stimulating factor production (GO:0032645)	1/13	0.0655493652791093	0.844692957119431	0	0	14.792899408284	40.3099371571447	CD84	0
397	regulation of macrophage differentiation (GO:0045649)	1/13	0.0655493652791093	0.84256526705112	0	0	14.792899408284	40.3099371571447	C1QC	0
398	regulation of leukocyte migration (GO:0002685)	1/13	0.0655493652791093	0.8404482688927	0	0	14.792899408284	40.3099371571447	HMOX1	0
399	response to UV-B (GO:0010224)	1/13	0.0655493652791093	0.838341882253871	0	0	14.792899408284	40.3099371571447	CRIP1	0
400	high-density lipoprotein particle assembly (GO:0034380)	1/13	0.0655493652791093	0.836246027548237	0	0	14.792899408284	40.3099371571447	APOE	0
401	amyloid precursor protein metabolic process (GO:0042982)	1/13	0.0655493652791093	0.834160625983278	0	0	14.792899408284	40.3099371571447	APOE	0
402	tetrahydrofolate metabolic process (GO:0046653)	1/13	0.0655493652791093	0.832085599550484	0	0	14.792899408284	40.3099371571447	ATPIF1	0
403	leukocyte differentiation (GO:0002521)	1/13	0.0655493652791093	0.830020871015619	0	0	14.792899408284	40.3099371571447	TREM2	0
404	regulation of hydrolase activity (GO:0051336)	2/81	0.0665780610565628	0.840960013791188	0	0	4.74833808167141	12.8650530354676	CAV1;ATPIF1	0
405	negative regulation of MAPK cascade (GO:0043409)	2/81	0.0665780610565628	0.838883569312691	0	0	4.74833808167141	12.8650530354676	CAV1;APOE	0
406	protein catabolic process (GO:0030163)	2/82	0.0680178541248241	0.854914063051669	0	0	4.69043151969981	12.6078097917911	APOE;CTSD	0
407	negative regulation of cell death (GO:0060548)	2/82	0.0680178541248241	0.852813537098225	0	0	4.69043151969981	12.6078097917911	GPNMB;APOE	0
408	regulation of anatomical structure morphogenesis (GO:0022603)	2/83	0.0694679582579952	0.868860272035661	0	0	4.6339202965709	12.358154147259	GPNMB;HMOX1	0
409	regulation of fatty acid metabolic process (GO:0019217)	1/14	0.0704116591696319	0.87851026098443	0	0	13.7362637362637	36.447752971504	CAV1	0
410	epiboly involved in wound healing (GO:0090505)	1/14	0.0704116591696319	0.876367553030809	0	0	13.7362637362637	36.447752971504	PDPN	0
411	regulation of lipase activity (GO:0060191)	1/14	0.0704116591696319	0.874235271879883	0	0	13.7362637362637	36.447752971504	LPL	0
412	positive regulation of vascular smooth muscle cell proliferation (GO:1904707)	1/14	0.0704116591696319	0.87211334160833	0	0	13.7362637362637	36.447752971504	IGF1	0
413	fatty acid transport (GO:0015908)	1/14	0.0704116591696319	0.870001687028164	0	0	13.7362637362637	36.447752971504	APOE	0
414	myotube cell development (GO:0014904)	1/14	0.0704116591696319	0.867900233677855	0	0	13.7362637362637	36.447752971504	IGF1	0
415	regulation of platelet aggregation (GO:0090330)	1/14	0.0704116591696319	0.865808907813571	0	0	13.7362637362637	36.447752971504	PDPN	0
416	positive regulation of response to cytokine stimulus (GO:0060760)	1/14	0.0704116591696319	0.863727636400557	0	0	13.7362637362637	36.447752971504	CD74	0
417	regulation of extracellular matrix disassembly (GO:0010715)	1/14	0.0704116591696319	0.861656347104633	0	0	13.7362637362637	36.447752971504	PDPN	0
418	regulation of calcineurin-NFAT signaling cascade (GO:0070884)	1/14	0.0704116591696319	0.859594968283808	0	0	13.7362637362637	36.447752971504	IGF1	0
419	regulation of monocyte differentiation (GO:0045655)	1/14	0.0704116591696319	0.857543428980028	0	0	13.7362637362637	36.447752971504	CD74	0
420	nucleoside triphosphate metabolic process (GO:0009141)	1/14	0.0704116591696319	0.855501658911028	0	0	13.7362637362637	36.447752971504	NME2	0
421	negative regulation of intrinsic apoptotic signaling pathway by p53 class mediator (GO:1902254)	1/14	0.0704116591696319	0.853469588462308	0	0	13.7362637362637	36.447752971504	CD74	0
422	positive regulation of muscle hypertrophy (GO:0014742)	1/14	0.0704116591696319	0.851447148679222	0	0	13.7362637362637	36.447752971504	IGF1	0
423	negative regulation of secretion (GO:0051048)	1/14	0.0704116591696319	0.849434271259177	0	0	13.7362637362637	36.447752971504	CD74	0
424	negative regulation of biomineral tissue development (GO:0070168)	1/14	0.0704116591696319	0.847430888543943	0	0	13.7362637362637	36.447752971504	ECM1	0
425	negative regulation of cation transmembrane transport (GO:1904063)	1/14	0.0704116591696319	0.845436933512075	0	0	13.7362637362637	36.447752971504	CAV1	0
426	positive regulation of glycogen metabolic process (GO:0070875)	1/14	0.0704116591696319	0.843452339771436	0	0	13.7362637362637	36.447752971504	IGF1	0
427	positive regulation of blood vessel diameter (GO:0097755)	1/14	0.0704116591696319	0.841477041551831	0	0	13.7362637362637	36.447752971504	HMOX1	0
428	positive regulation of homeostatic process (GO:0032846)	2/84	0.0709282297124001	0.845669991173779	0	0	4.57875457875458	12.1157818787293	CAV1;SPP1	0
429	myotube differentiation (GO:0014902)	1/15	0.0752488951179903	0.895093500669241	0	0	12.8205128205128	33.1660776702353	IGF1	0
430	regulation of mast cell degranulation (GO:0043304)	1/15	0.0752488951179903	0.893011887876987	0	0	12.8205128205128	33.1660776702353	CD84	0
431	vitamin D metabolic process (GO:0042359)	1/15	0.0752488951179903	0.890939934540846	0	0	12.8205128205128	33.1660776702353	LGMN	0
432	positive regulation of membrane protein ectodomain proteolysis (GO:0051044)	1/15	0.0752488951179903	0.88887757358126	0	0	12.8205128205128	33.1660776702353	APOE	0
433	regulation of protein homooligomerization (GO:0032462)	1/15	0.0752488951179903	0.886824738538347	0	0	12.8205128205128	33.1660776702353	APOE	0
434	negative regulation of signal transduction by p53 class mediator (GO:1901797)	1/15	0.0752488951179903	0.884781363564757	0	0	12.8205128205128	33.1660776702353	CD74	0
435	positive regulation of vasoconstriction (GO:0045907)	1/15	0.0752488951179903	0.882747383418631	0	0	12.8205128205128	33.1660776702353	CAV1	0
436	positive regulation of cellular response to insulin stimulus (GO:1900078)	1/15	0.0752488951179903	0.880722733456662	0	0	12.8205128205128	33.1660776702353	IGF1	0
437	positive regulation of glycolytic process (GO:0045821)	1/15	0.0752488951179903	0.878707349627241	0	0	12.8205128205128	33.1660776702353	IGF1	0
438	negative regulation of platelet activation (GO:0010544)	1/15	0.0752488951179903	0.876701168463709	0	0	12.8205128205128	33.1660776702353	APOE	0
439	positive regulation of small GTPase mediated signal transduction (GO:0051057)	1/15	0.0752488951179903	0.874704127077687	0	0	12.8205128205128	33.1660776702353	IGF1	0
440	positive regulation of coenzyme metabolic process (GO:0051197)	1/15	0.0752488951179903	0.87271616315251	0	0	12.8205128205128	33.1660776702353	IGF1	0
441	positive regulation of cytokine production involved in immune response (GO:0002720)	1/15	0.0752488951179903	0.870737214936745	0	0	12.8205128205128	33.1660776702353	B2M	0
442	regulation of establishment of cell polarity (GO:2000114)	1/15	0.0752488951179903	0.868767221237793	0	0	12.8205128205128	33.1660776702353	GSN	0
443	negative regulation of coagulation (GO:0050819)	1/15	0.0752488951179903	0.866806121415586	0	0	12.8205128205128	33.1660776702353	APOE	0
444	positive regulation of cysteine-type endopeptidase activity involved in apoptotic signaling pathway (GO:2001269)	1/15	0.0752488951179903	0.864853855376361	0	0	12.8205128205128	33.1660776702353	GSN	0
445	regulation of peptide secretion (GO:0002791)	1/15	0.0752488951179903	0.862910363566527	0	0	12.8205128205128	33.1660776702353	CD74	0
446	negative regulation of anoikis (GO:2000811)	1/15	0.0752488951179903	0.860975586966602	0	0	12.8205128205128	33.1660776702353	CAV1	0
447	nitric oxide mediated signal transduction (GO:0007263)	1/15	0.0752488951179903	0.859049467085245	0	0	12.8205128205128	33.1660776702353	APOE	0
448	negative regulation of release of cytochrome c from mitochondria (GO:0090201)	1/15	0.0752488951179903	0.857131945953358	0	0	12.8205128205128	33.1660776702353	IGF1	0
449	cellular biogenic amine biosynthetic process (GO:0042401)	1/15	0.0752488951179903	0.855222966118273	0	0	12.8205128205128	33.1660776702353	SAT1	0
450	organic substance transport (GO:0071702)	2/88	0.07686815547514	0.871684883088088	0	0	4.37062937062937	11.2135646472421	CAV1;PSAP	0
451	regulation of protein targeting to mitochondrion (GO:1903214)	2/89	0.0783771488070497	0.886826142710365	0	0	4.32152117545376	11.0035560216467	CTSK;ATPIF1	0
452	negative regulation of cellular protein metabolic process (GO:0032269)	2/90	0.079895471726147	0.902005734996744	0	0	4.27350427350427	10.7992995815468	CSTB;APOE	0
453	regulation of neuron apoptotic process (GO:0043523)	2/90	0.079895471726147	0.900014552358782	0	0	4.27350427350427	10.7992995815468	APOE;LGMN	0
454	positive regulation of epithelial cell apoptotic process (GO:1904037)	1/16	0.0800612009686615	0.899894952738061	0	0	12.0192307692308	30.3481240946225	GSN	0
455	regulation of actin nucleation (GO:0051125)	1/16	0.0800612009686615	0.897917161633142	0	0	12.0192307692308	30.3481240946225	GSN	0
456	postsynaptic membrane organization (GO:0001941)	1/16	0.0800612009686615	0.895948045050614	0	0	12.0192307692308	30.3481240946225	APOE	0
457	regulation of steroid metabolic process (GO:0019218)	1/16	0.0800612009686615	0.893987546046126	0	0	12.0192307692308	30.3481240946225	APOE	0
458	C21-steroid hormone biosynthetic process (GO:0006700)	1/16	0.0800612009686615	0.892035608172663	0	0	12.0192307692308	30.3481240946225	TSPO	0
459	positive regulation of secretion (GO:0051047)	1/16	0.0800612009686615	0.890092175475119	0	0	12.0192307692308	30.3481240946225	SPP1	0
460	positive regulation of cardiac muscle tissue growth (GO:0055023)	1/16	0.0800612009686615	0.888157192484956	0	0	12.0192307692308	30.3481240946225	IGF1	0
461	cellular response to dsRNA (GO:0071359)	1/16	0.0800612009686615	0.886230604214924	0	0	12.0192307692308	30.3481240946225	CAV1	0
462	positive regulation of cell migration involved in sprouting angiogenesis (GO:0090050)	1/16	0.0800612009686615	0.884312356153852	0	0	12.0192307692308	30.3481240946225	HMOX1	0
463	phosphatidylinositol acyl-chain remodeling (GO:0036149)	1/16	0.0800612009686615	0.882402394261511	0	0	12.0192307692308	30.3481240946225	PLA2G16	0
464	hyaluronan catabolic process (GO:0030214)	1/16	0.0800612009686615	0.880500664963534	0	0	12.0192307692308	30.3481240946225	HEXB	0
465	regulation of reactive oxygen species biosynthetic process (GO:1903426)	1/16	0.0800612009686615	0.878607115146408	0	0	12.0192307692308	30.3481240946225	CYBA	0
466	negative regulation of steroid biosynthetic process (GO:0010894)	1/16	0.0800612009686615	0.876721692152532	0	0	12.0192307692308	30.3481240946225	APOE	0
467	positive regulation of cardiac muscle hypertrophy (GO:0010613)	1/16	0.0800612009686615	0.874844343775331	0	0	12.0192307692308	30.3481240946225	IGF1	0
468	regulation of membrane repolarization (GO:0060306)	1/16	0.0800612009686615	0.872975018254444	0	0	12.0192307692308	30.3481240946225	CAV1	0
469	glutamine family amino acid catabolic process (GO:0009065)	1/16	0.0800612009686615	0.871113664270959	0	0	12.0192307692308	30.3481240946225	ARG1	0
470	myoblast differentiation (GO:0045445)	1/16	0.0800612009686615	0.869260230942723	0	0	12.0192307692308	30.3481240946225	IGF1	0
471	positive regulation of response to external stimulus (GO:0032103)	2/91	0.0814229886430396	0.882168813259938	0	0	4.22654268808115	10.6005816994223	LPL;CYBA	0
472	protein tetramerization (GO:0051262)	2/91	0.0814229886430396	0.88029981153693	0	0	4.22654268808115	10.6005816994223	CD74;ATPIF1	0
473	regulation of cell migration (GO:0030334)	4/317	0.0835584663328173	0.901477491958492	0	0	2.4265954865324	6.02331641966828	GPNMB;PDPN;CTSH;IGF1	0
474	positive regulation of cellular metabolic process (GO:0031325)	2/93	0.0845050678078527	0.909766584437706	0	0	4.13564929693962	10.2189568749378	CD63;APOE	0
475	positive regulation of protein processing (GO:0010954)	1/17	0.0848487039018828	0.911543023181701	0	0	11.3122171945701	27.9059452781436	GSN	0
476	high-density lipoprotein particle remodeling (GO:0034375)	1/17	0.0848487039018828	0.909628016830479	0	0	11.3122171945701	27.9059452781436	APOE	0
477	positive regulation of cholesterol transport (GO:0032376)	1/17	0.0848487039018828	0.907721039855991	0	0	11.3122171945701	27.9059452781436	APOE	0
478	regulation of tissue remodeling (GO:0034103)	1/17	0.0848487039018828	0.905822041864661	0	0	11.3122171945701	27.9059452781436	GPNMB	0
479	reverse cholesterol transport (GO:0043691)	1/17	0.0848487039018828	0.903930972883733	0	0	11.3122171945701	27.9059452781436	APOE	0
480	regulation of protein localization to membrane (GO:1905475)	1/17	0.0848487039018828	0.902047783356892	0	0	11.3122171945701	27.9059452781436	GSN	0
481	response to interferon-alpha (GO:0035455)	1/17	0.0848487039018828	0.900172424139933	0	0	11.3122171945701	27.9059452781436	IFITM2	0
482	regulation of insulin-like growth factor receptor signaling pathway (GO:0043567)	1/17	0.0848487039018828	0.898304846496489	0	0	11.3122171945701	27.9059452781436	IGF1	0
483	positive regulation of epidermal cell differentiation (GO:0045606)	1/17	0.0848487039018828	0.896445002093805	0	0	11.3122171945701	27.9059452781436	NME2	0
484	long-term memory (GO:0007616)	1/17	0.0848487039018828	0.89459284299857	0	0	11.3122171945701	27.9059452781436	APOE	0
485	virion assembly (GO:0019068)	1/17	0.0848487039018828	0.8927483216728	0	0	11.3122171945701	27.9059452781436	APOE	0
486	positive regulation of response to biotic stimulus (GO:0002833)	1/17	0.0848487039018828	0.890911390969769	0	0	11.3122171945701	27.9059452781436	CYBA	0
487	regulation of lamellipodium organization (GO:1902743)	1/17	0.0848487039018828	0.889082004129996	0	0	11.3122171945701	27.9059452781436	PDPN	0
488	positive chemotaxis (GO:0050918)	1/17	0.0848487039018828	0.88726011477727	0	0	11.3122171945701	27.9059452781436	GPNMB	0
489	positive regulation of cation transmembrane transport (GO:1904064)	1/17	0.0848487039018828	0.88544567691474	0	0	11.3122171945701	27.9059452781436	CTSS	0
490	negative regulation of intracellular transport (GO:0032387)	1/17	0.0848487039018828	0.883638644921037	0	0	11.3122171945701	27.9059452781436	CD84	0
491	cellular transition metal ion homeostasis (GO:0046916)	2/94	0.0860593645280113	0.89442146066485	0	0	4.09165302782324	10.0356707678251	FTH1;HMOX1	0
492	positive regulation of ERK1 and ERK2 cascade (GO:0070374)	3/202	0.0883849451287423	0.916724339414577	0	0	2.85605483625286	6.92894219673099	CD74;GPNMB;TREM2	0
493	positive regulation of multicellular organismal process (GO:0051240)	3/203	0.0893871086781505	0.925238165486008	0	0	2.84198560060629	6.86276659368476	PDPN;NME2;CTSH	0
494	regulation of multicellular organism growth (GO:0040014)	1/18	0.0896115305088418	0.925683482159149	0	0	10.6837606837607	25.7721290445105	IGF1	0
495	regulation of cholesterol efflux (GO:0010874)	1/18	0.0896115305088418	0.923813414518423	0	0	10.6837606837607	25.7721290445105	APOE	0
496	regulation of amyloid-beta formation (GO:1902003)	1/18	0.0896115305088418	0.921950887473023	0	0	10.6837606837607	25.7721290445105	APOE	0
497	negative regulation of peptidyl-serine phosphorylation (GO:0033137)	1/18	0.0896115305088418	0.920095855506277	0	0	10.6837606837607	25.7721290445105	CAV1	0
498	response to nutrient levels (GO:0031667)	1/18	0.0896115305088418	0.918248273467108	0	0	10.6837606837607	25.7721290445105	IGF1	0
499	actin filament polymerization (GO:0030041)	1/18	0.0896115305088418	0.916408096566372	0	0	10.6837606837607	25.7721290445105	GSN	0
500	negative regulation of osteoclast differentiation (GO:0045671)	1/18	0.0896115305088418	0.914575280373239	0	0	10.6837606837607	25.7721290445105	MAFB	0
501	calcium-mediated signaling using intracellular calcium source (GO:0035584)	1/18	0.0896115305088418	0.912749780811616	0	0	10.6837606837607	25.7721290445105	BCAP31	0
502	endoplasmic reticulum calcium ion homeostasis (GO:0032469)	1/18	0.0896115305088418	0.910931554156613	0	0	10.6837606837607	25.7721290445105	BCAP31	0
503	positive regulation of cyclic nucleotide biosynthetic process (GO:0030804)	1/18	0.0896115305088418	0.909120557031053	0	0	10.6837606837607	25.7721290445105	APOE	0
504	negative regulation of fibroblast proliferation (GO:0048147)	1/18	0.0896115305088418	0.907316746402023	0	0	10.6837606837607	25.7721290445105	FTH1	0
505	regulation of epithelial cell differentiation (GO:0030856)	1/18	0.0896115305088418	0.905520079577465	0	0	10.6837606837607	25.7721290445105	CAV1	0
506	positive regulation of carbohydrate metabolic process (GO:0045913)	1/18	0.0896115305088418	0.903730514202806	0	0	10.6837606837607	25.7721290445105	IGF1	0
507	regulation of smooth muscle cell migration (GO:0014910)	1/18	0.0896115305088418	0.901948008257632	0	0	10.6837606837607	25.7721290445105	IGF1	0
508	anion homeostasis (GO:0055081)	1/18	0.0896115305088418	0.900172520052401	0	0	10.6837606837607	25.7721290445105	APOE	0
509	regulation of autophagy (GO:0010506)	3/204	0.090394080321556	0.906249492889784	0	0	2.82805429864253	6.79744484416502	CTSK;PSAP;LAMTOR4	0
510	primary alcohol metabolic process (GO:0034308)	1/19	0.0943498067238512	0.944053066101593	0	0	10.1214574898785	23.8941908468777	IGF1	0
511	negative regulation of lymphocyte activation (GO:0051250)	1/19	0.0943498067238512	0.942205604132705	0	0	10.1214574898785	23.8941908468777	GPNMB	0
512	regulation of sprouting angiogenesis (GO:1903670)	1/19	0.0943498067238512	0.940365358812134	0	0	10.1214574898785	23.8941908468777	S100A1	0
513	regulation of platelet activation (GO:0010543)	1/19	0.0943498067238512	0.938532287937256	0	0	10.1214574898785	23.8941908468777	APOE	0
514	regulation of long-term synaptic potentiation (GO:1900271)	1/19	0.0943498067238512	0.936706349633876	0	0	10.1214574898785	23.8941908468777	APOE	0
515	positive regulation of activated T cell proliferation (GO:0042104)	1/19	0.0943498067238512	0.934887502353034	0	0	10.1214574898785	23.8941908468777	IGF1	0
516	acylglycerol biosynthetic process (GO:0046463)	1/19	0.0943498067238512	0.933075704867854	0	0	10.1214574898785	23.8941908468777	LPL	0
517	protein heterotetramerization (GO:0051290)	1/19	0.0943498067238512	0.93127091627043	0	0	10.1214574898785	23.8941908468777	CD74	0
518	mitochondrial calcium ion homeostasis (GO:0051560)	1/19	0.0943498067238512	0.92947309596875	0	0	10.1214574898785	23.8941908468777	BCAP31	0
519	positive regulation of transcription regulatory region DNA binding (GO:2000679)	1/19	0.0943498067238512	0.927682203683646	0	0	10.1214574898785	23.8941908468777	IGF1	0
520	triglyceride biosynthetic process (GO:0019432)	1/19	0.0943498067238512	0.925898199445793	0	0	10.1214574898785	23.8941908468777	LPL	0
521	response to interferon-beta (GO:0035456)	1/19	0.0943498067238512	0.92412104359273	0	0	10.1214574898785	23.8941908468777	IFITM2	0
522	positive regulation of phosphorylation (GO:0042327)	3/209	0.0955001272015326	0.933596071090844	0	0	2.7603974972396	6.48314602376643	CD74;GPNMB;IGF1	0
523	steroid metabolic process (GO:0008202)	2/100	0.0955625544444408	0.932420105793464	0	0	3.84615384615385	9.03067009833469	TSPO;LGMN	0
524	glycosaminoglycan biosynthetic process (GO:0006024)	2/100	0.0955625544444408	0.930640678110652	0	0	3.84615384615385	9.03067009833469	B4GALT1;SDC3	0
525	regulation of lipid metabolic process (GO:0019216)	2/101	0.0971747997119183	0.944539053199846	0	0	3.80807311500381	8.87754708055243	CAV1;PSAP	0
526	proteoglycan metabolic process (GO:0006029)	1/20	0.0990636578243203	0.961068148056096	0	0	9.61538461538462	22.2306983380996	IGF1	0
527	positive regulation of dendritic spine development (GO:0060999)	1/20	0.0990636578243203	0.959244489331131	0	0	9.61538461538462	22.2306983380996	APOE	0
528	wound healing, spreading of cells (GO:0044319)	1/20	0.0990636578243203	0.957427738404368	0	0	9.61538461538462	22.2306983380996	PDPN	0
529	regulation of lipoprotein lipase activity (GO:0051004)	1/20	0.0990636578243203	0.955617856101146	0	0	9.61538461538462	22.2306983380996	LPL	0
530	inactivation of MAPK activity (GO:0000188)	1/20	0.0990636578243203	0.953814803542465	0	0	9.61538461538462	22.2306983380996	CAV1	0
531	response to progesterone (GO:0032570)	1/20	0.0990636578243203	0.952018542142196	0	0	9.61538461538462	22.2306983380996	CAV1	0
532	androgen metabolic process (GO:0008209)	1/20	0.0990636578243203	0.950229033604335	0	0	9.61538461538462	22.2306983380996	SPP1	0
533	regulation of anoikis (GO:2000209)	1/20	0.0990636578243203	0.948446239920274	0	0	9.61538461538462	22.2306983380996	CAV1	0
534	striated muscle cell development (GO:0055002)	1/20	0.0990636578243203	0.946670123366117	0	0	9.61538461538462	22.2306983380996	IGF1	0
535	regulation of glycogen biosynthetic process (GO:0005979)	1/20	0.0990636578243203	0.944900646500012	0	0	9.61538461538462	22.2306983380996	IGF1	0
536	hyaluronan metabolic process (GO:0030212)	1/21	0.103753208511938	0.987784744470931	0	0	9.15750915750916	20.7485365836377	HEXB	0
537	negative regulation of protein tyrosine kinase activity (GO:0061099)	1/21	0.103753208511938	0.985945294295008	0	0	9.15750915750916	20.7485365836377	CAV1	0
538	positive regulation of cellular component movement (GO:0051272)	1/21	0.103753208511938	0.984112682223827	0	0	9.15750915750916	20.7485365836377	PDPN	0
539	dendritic cell differentiation (GO:0097028)	1/21	0.103753208511938	0.982286870197438	0	0	9.15750915750916	20.7485365836377	TREM2	0
540	response to nicotine (GO:0035094)	1/21	0.103753208511938	0.980467820437813	0	0	9.15750915750916	20.7485365836377	HMOX1	0
541	regulation of ruffle assembly (GO:1900027)	1/21	0.103753208511938	0.978655495446246	0	0	9.15750915750916	20.7485365836377	CAV1	0
542	positive regulation of T cell mediated immunity (GO:0002711)	1/21	0.103753208511938	0.976849858000773	0	0	9.15750915750916	20.7485365836377	B2M	0
543	positive regulation of lipid metabolic process (GO:0045834)	1/21	0.103753208511938	0.975050871153626	0	0	9.15750915750916	20.7485365836377	APOE	0
544	regulation of cardiac muscle hypertrophy (GO:0010611)	1/21	0.103753208511938	0.973258498228711	0	0	9.15750915750916	20.7485365836377	IGF1	0
545	lipid catabolic process (GO:0016042)	1/21	0.103753208511938	0.971472702819117	0	0	9.15750915750916	20.7485365836377	PLA2G16	0
546	positive regulation of receptor internalization (GO:0002092)	1/21	0.103753208511938	0.96969344878465	0	0	9.15750915750916	20.7485365836377	CD63	0
547	phosphatidylserine acyl-chain remodeling (GO:0036150)	1/21	0.103753208511938	0.967920700249395	0	0	9.15750915750916	20.7485365836377	PLA2G16	0
548	regulation of macrophage activation (GO:0043030)	1/21	0.103753208511938	0.966154421599305	0	0	9.15750915750916	20.7485365836377	CD74	0
549	positive regulation of cellular component organization (GO:0051130)	2/107	0.107007309099274	0.994641709168661	0	0	3.59453630481668	8.03327871140977	CD63;APOE	0
550	positive regulation of cellular catabolic process (GO:0031331)	2/107	0.107007309099274	0.992833269697445	0	0	3.59453630481668	8.03327871140977	APOE;IGF1	0
551	positive regulation of gene expression (GO:0010628)	7/772	0.107502326414558	0.995615919588913	0	0	1.74372259864488	3.88892475440426	RBM3;CD74;GSN;FN1;SPP1;CTSH;IGF1	0
552	regulation of calcium ion transport into cytosol (GO:0010522)	1/22	0.108418582791051	1	0	0	8.74125874125874	19.4209421040818	CAV1	0
553	regulation of interferon-gamma-mediated signaling pathway (GO:0060334)	1/22	0.108418582791051	1	0	0	8.74125874125874	19.4209421040818	ARG1	0
554	positive regulation of protein autophosphorylation (GO:0031954)	1/22	0.108418582791051	0.998664310438147	0	0	8.74125874125874	19.4209421040818	GPNMB	0
555	beta-catenin destruction complex disassembly (GO:1904886)	1/22	0.108418582791051	0.996864915284204	0	0	8.74125874125874	19.4209421040818	CAV1	0
556	glutathione derivative biosynthetic process (GO:1901687)	1/22	0.108418582791051	0.9950719927747	0	0	8.74125874125874	19.4209421040818	ESD	0
557	C21-steroid hormone metabolic process (GO:0008207)	1/22	0.108418582791051	0.993285508047995	0	0	8.74125874125874	19.4209421040818	TSPO	0
558	positive regulation of proteolysis involved in cellular protein catabolic process (GO:1903052)	1/22	0.108418582791051	0.991505426492354	0	0	8.74125874125874	19.4209421040818	ATPIF1	0
559	negative regulation of cell cycle G1/S phase transition (GO:1902807)	1/22	0.108418582791051	0.989731713743709	0	0	8.74125874125874	19.4209421040818	GPNMB	0
560	regulation of transcription from RNA polymerase III promoter (GO:0006359)	1/22	0.108418582791051	0.987964335683452	0	0	8.74125874125874	19.4209421040818	PRDX5	0
561	regulation of bone resorption (GO:0045124)	1/22	0.108418582791051	0.986203258436245	0	0	8.74125874125874	19.4209421040818	SPP1	0
562	negative regulation of myeloid cell differentiation (GO:0045638)	1/22	0.108418582791051	0.984448448367853	0	0	8.74125874125874	19.4209421040818	MAFB	0
563	negative regulation of actin filament polymerization (GO:0030837)	1/22	0.108418582791051	0.982699872083008	0	0	8.74125874125874	19.4209421040818	GSN	0
564	glutathione derivative metabolic process (GO:1901685)	1/22	0.108418582791051	0.980957496423286	0	0	8.74125874125874	19.4209421040818	ESD	0
565	positive regulation of cysteine-type endopeptidase activity involved in apoptotic process (GO:0043280)	2/110	0.11202042902595	1	0	0	3.4965034965035	7.65410497308691	BCAP31;GSN	0
566	positive regulation of ATP metabolic process (GO:1903580)	1/23	0.113059904110392	1	0	0	8.36120401337793	18.2260658517192	IGF1	0
567	regulation of protein oligomerization (GO:0032459)	1/23	0.113059904110392	1	0	0	8.36120401337793	18.2260658517192	APOE	0
568	cholesterol efflux (GO:0033344)	1/23	0.113059904110392	1	0	0	8.36120401337793	18.2260658517192	APOE	0
569	regulation of smooth muscle contraction (GO:0006940)	1/23	0.113059904110392	1	0	0	8.36120401337793	18.2260658517192	CAV1	0
570	positive regulation of blood circulation (GO:1903524)	1/23	0.113059904110392	1	0	0	8.36120401337793	18.2260658517192	CAV1	0
571	glycolytic process (GO:0006096)	1/23	0.113059904110392	1	0	0	8.36120401337793	18.2260658517192	PGAM1	0
572	folic acid-containing compound metabolic process (GO:0006760)	1/23	0.113059904110392	1	0	0	8.36120401337793	18.2260658517192	ATPIF1	0
573	regulation of proteolysis involved in cellular protein catabolic process (GO:1903050)	1/23	0.113059904110392	1	0	0	8.36120401337793	18.2260658517192	ATPIF1	0
574	response to alkaloid (GO:0043279)	1/23	0.113059904110392	1	0	0	8.36120401337793	18.2260658517192	HMOX1	0
575	divalent inorganic cation homeostasis (GO:0072507)	1/23	0.113059904110392	1	0	0	8.36120401337793	18.2260658517192	CAV1	0
576	regulation of monooxygenase activity (GO:0032768)	1/23	0.113059904110392	1	0	0	8.36120401337793	18.2260658517192	CAV1	0
577	metanephros development (GO:0001656)	1/23	0.113059904110392	0.999904143284803	0	0	8.36120401337793	18.2260658517192	CTSH	0
578	cellular response to amyloid-beta (GO:1904646)	1/23	0.113059904110392	0.998174205320643	0	0	8.36120401337793	18.2260658517192	IGF1	0
579	regulation of cell size (GO:0008361)	1/23	0.113059904110392	0.996450242962576	0	0	8.36120401337793	18.2260658517192	LAMTOR4	0
580	positive regulation of cell junction assembly (GO:1901890)	1/23	0.113059904110392	0.994732225302296	0	0	8.36120401337793	18.2260658517192	CAV1	0
581	peroxisome organization (GO:0007031)	1/23	0.113059904110392	0.993020121644288	0	0	8.36120401337793	18.2260658517192	PLA2G16	0
582	negative regulation of cytokine production (GO:0001818)	2/111	0.113705041953818	0.996970496718788	0	0	3.46500346500347	7.5334287416773	CD84;GPNMB	0
583	cellular response to peptide hormone stimulus (GO:0071375)	2/111	0.113705041953818	0.995260427256148	0	0	3.46500346500347	7.5334287416773	CAV1;GNG12	0
584	regulation of protein binding (GO:0043393)	2/112	0.115396251551688	1	0	0	3.43406593406593	7.41546499882133	CAV1;B2M	0
585	negative regulation of cell proliferation (GO:0008285)	4/364	0.121826197965051	1	0	0	2.11327134404058	4.44877400002079	GPNMB;FTH1;PDPN;HMOX1	0
586	positive regulation of neutrophil chemotaxis (GO:0090023)	1/25	0.12227087840991	1	0	0	7.69230769230769	16.1655106205387	CD74	0
587	positive regulation of purine nucleotide biosynthetic process (GO:1900373)	1/25	0.12227087840991	1	0	0	7.69230769230769	16.1655106205387	APOE	0
588	negative regulation of G1/S transition of mitotic cell cycle (GO:2000134)	1/25	0.12227087840991	1	0	0	7.69230769230769	16.1655106205387	GPNMB	0
589	cellular modified amino acid biosynthetic process (GO:0042398)	1/25	0.12227087840991	1	0	0	7.69230769230769	16.1655106205387	ATPIF1	0
590	ATP generation from ADP (GO:0006757)	1/25	0.12227087840991	1	0	0	7.69230769230769	16.1655106205387	PGAM1	0
591	receptor catabolic process (GO:0032801)	1/25	0.12227087840991	1	0	0	7.69230769230769	16.1655106205387	LGMN	0
592	mammary gland development (GO:0030879)	1/25	0.12227087840991	1	0	0	7.69230769230769	16.1655106205387	CAV1	0
593	regulation of cardiac muscle cell action potential (GO:0098901)	1/25	0.12227087840991	1	0	0	7.69230769230769	16.1655106205387	CAV1	0
594	proteoglycan biosynthetic process (GO:0030166)	1/25	0.12227087840991	1	0	0	7.69230769230769	16.1655106205387	IGF1	0
595	negative regulation of intrinsic apoptotic signaling pathway in response to DNA damage (GO:1902230)	1/25	0.12227087840991	1	0	0	7.69230769230769	16.1655106205387	CD74	0
596	glycolytic process through glucose-6-phosphate (GO:0061620)	1/26	0.126840775121276	1	0	0	7.39644970414201	15.2723573839838	PGAM1	0
597	negative regulation of wound healing (GO:0061045)	1/26	0.126840775121276	1	0	0	7.39644970414201	15.2723573839838	APOE	0
598	regulation of apoptotic signaling pathway (GO:2001233)	1/26	0.126840775121276	1	0	0	7.39644970414201	15.2723573839838	CTSH	0
599	canonical glycolysis (GO:0061621)	1/26	0.126840775121276	1	0	0	7.39644970414201	15.2723573839838	PGAM1	0
600	long-chain fatty acid transport (GO:0015909)	1/26	0.126840775121276	1	0	0	7.39644970414201	15.2723573839838	APOE	0
601	glucose catabolic process to pyruvate (GO:0061718)	1/26	0.126840775121276	1	0	0	7.39644970414201	15.2723573839838	PGAM1	0
602	respiratory tube development (GO:0030323)	1/26	0.126840775121276	1	0	0	7.39644970414201	15.2723573839838	PDPN	0
603	positive regulation of neutrophil migration (GO:1902624)	1/26	0.126840775121276	1	0	0	7.39644970414201	15.2723573839838	CD74	0
604	peptide catabolic process (GO:0043171)	1/26	0.126840775121276	1	0	0	7.39644970414201	15.2723573839838	CTSH	0
605	response to amyloid-beta (GO:1904645)	1/26	0.126840775121276	1	0	0	7.39644970414201	15.2723573839838	IGF1	0
606	positive regulation of nuclear division (GO:0051785)	1/26	0.126840775121276	1	0	0	7.39644970414201	15.2723573839838	IGF1	0
607	regulation of DNA damage response, signal transduction by p53 class mediator (GO:0043516)	1/26	0.126840775121276	1	0	0	7.39644970414201	15.2723573839838	CD74	0
608	regulation of vascular smooth muscle cell proliferation (GO:1904705)	1/26	0.126840775121276	1	0	0	7.39644970414201	15.2723573839838	IGF1	0
609	positive regulation of embryonic development (GO:0040019)	1/26	0.126840775121276	1	0	0	7.39644970414201	15.2723573839838	IGF1	0
610	positive regulation of glucose transport (GO:0010828)	1/26	0.126840775121276	1	0	0	7.39644970414201	15.2723573839838	IGF1	0
611	positive regulation of B cell activation (GO:0050871)	2/120	0.129150121493712	1	0	0	3.20512820512821	6.56019172667586	CD74;IGKC	0
612	regulation of phosphorylation (GO:0042325)	2/120	0.129150121493712	1	0	0	3.20512820512821	6.56019172667586	PGAM1;FN1	0
613	positive regulation of glucose import (GO:0046326)	1/27	0.131387106346972	1	0	0	7.12250712250712	14.4558924712216	IGF1	0
614	regulation of cardiac muscle cell contraction (GO:0086004)	1/27	0.131387106346972	1	0	0	7.12250712250712	14.4558924712216	CAV1	0
615	regulation of muscle contraction (GO:0006937)	1/27	0.131387106346972	1	0	0	7.12250712250712	14.4558924712216	CAV1	0
616	regulation of transcription regulatory region DNA binding (GO:2000677)	1/27	0.131387106346972	1	0	0	7.12250712250712	14.4558924712216	IGF1	0
617	fat-soluble vitamin metabolic process (GO:0006775)	1/27	0.131387106346972	1	0	0	7.12250712250712	14.4558924712216	LGMN	0
618	phosphatidylethanolamine acyl-chain remodeling (GO:0036152)	1/27	0.131387106346972	1	0	0	7.12250712250712	14.4558924712216	PLA2G16	0
619	positive regulation of granulocyte chemotaxis (GO:0071624)	1/27	0.131387106346972	1	0	0	7.12250712250712	14.4558924712216	CD74	0
620	response to ketone (GO:1901654)	1/27	0.131387106346972	1	0	0	7.12250712250712	14.4558924712216	CAV1	0
621	regulation of supramolecular fiber organization (GO:1902903)	1/27	0.131387106346972	1	0	0	7.12250712250712	14.4558924712216	APOE	0
622	negative regulation of catalytic activity (GO:0043086)	1/27	0.131387106346972	1	0	0	7.12250712250712	14.4558924712216	ATPIF1	0
623	sulfur compound biosynthetic process (GO:0044272)	2/123	0.134403473405312	1	0	0	3.12695434646654	6.27551284376957	B4GALT1;ESD	0
624	positive regulation of cellular process (GO:0048522)	5/520	0.134606509813327	1	0	0	1.8491124260355	3.70820913239719	CAV1;PDPN;FN1;CTSH;IGF1	0
625	negative regulation of peptidyl-tyrosine phosphorylation (GO:0050732)	1/28	0.135909992410469	1	0	0	6.86813186813187	13.707159566327	CAV1	0
626	negative regulation of smooth muscle cell proliferation (GO:0048662)	1/28	0.135909992410469	1	0	0	6.86813186813187	13.707159566327	HMOX1	0
627	phosphatidylserine metabolic process (GO:0006658)	1/28	0.135909992410469	1	0	0	6.86813186813187	13.707159566327	PLA2G16	0
628	regulation of blood vessel diameter (GO:0097746)	1/28	0.135909992410469	1	0	0	6.86813186813187	13.707159566327	HMOX1	0
629	regulation of autophagy of mitochondrion (GO:1903146)	1/28	0.135909992410469	1	0	0	6.86813186813187	13.707159566327	CTSK	0
630	negative regulation of endocytosis (GO:0045806)	1/29	0.140409553068589	1	0	0	6.63129973474801	13.0185129171492	CAV1	0
631	cellular response to ketone (GO:1901655)	1/29	0.140409553068589	1	0	0	6.63129973474801	13.0185129171492	SPP1	0
632	negative regulation of homeostatic process (GO:0032845)	1/29	0.140409553068589	1	0	0	6.63129973474801	13.0185129171492	MAFB	0
633	carboxylic acid catabolic process (GO:0046395)	1/29	0.140409553068589	1	0	0	6.63129973474801	13.0185129171492	HEXB	0
634	synaptic transmission, cholinergic (GO:0007271)	1/29	0.140409553068589	1	0	0	6.63129973474801	13.0185129171492	APOE	0
635	regulation of lipid biosynthetic process (GO:0046890)	1/29	0.140409553068589	1	0	0	6.63129973474801	13.0185129171492	APOE	0
636	negative regulation of response to DNA damage stimulus (GO:2001021)	1/29	0.140409553068589	1	0	0	6.63129973474801	13.0185129171492	CD74	0
637	regulation of receptor internalization (GO:0002090)	1/29	0.140409553068589	1	0	0	6.63129973474801	13.0185129171492	CD63	0
638	regulation of defense response to virus by virus (GO:0050690)	1/29	0.140409553068589	1	0	0	6.63129973474801	13.0185129171492	B2M	0
639	positive regulation of lipid biosynthetic process (GO:0046889)	1/29	0.140409553068589	1	0	0	6.63129973474801	13.0185129171492	APOE	0
640	positive regulation of extrinsic apoptotic signaling pathway (GO:2001238)	1/29	0.140409553068589	1	0	0	6.63129973474801	13.0185129171492	CAV1	0
641	regulation of cell morphogenesis (GO:0022604)	1/29	0.140409553068589	1	0	0	6.63129973474801	13.0185129171492	PDPN	0
642	keratan sulfate biosynthetic process (GO:0018146)	1/30	0.144885907414704	1	0	0	6.41025641025641	12.3833890493765	B4GALT1	0
643	TRIF-dependent toll-like receptor signaling pathway (GO:0035666)	1/30	0.144885907414704	1	0	0	6.41025641025641	12.3833890493765	CD300LF	0
644	coenzyme biosynthetic process (GO:0009108)	1/30	0.144885907414704	1	0	0	6.41025641025641	12.3833890493765	ATPIF1	0
645	lung development (GO:0030324)	1/30	0.144885907414704	1	0	0	6.41025641025641	12.3833890493765	PDPN	0
646	regulation of vasoconstriction (GO:0019229)	1/30	0.144885907414704	1	0	0	6.41025641025641	12.3833890493765	CAV1	0
647	regulation of activated T cell proliferation (GO:0046006)	1/30	0.144885907414704	1	0	0	6.41025641025641	12.3833890493765	IGF1	0
648	skeletal muscle organ development (GO:0060538)	1/30	0.144885907414704	1	0	0	6.41025641025641	12.3833890493765	CAV1	0
649	respiratory system development (GO:0060541)	1/30	0.144885907414704	1	0	0	6.41025641025641	12.3833890493765	PDPN	0
650	regulation of neutrophil chemotaxis (GO:0090022)	1/30	0.144885907414704	1	0	0	6.41025641025641	12.3833890493765	CD74	0
651	striated muscle tissue development (GO:0014706)	1/30	0.144885907414704	1	0	0	6.41025641025641	12.3833890493765	CAV1	0
652	positive regulation of cation channel activity (GO:2001259)	1/31	0.149339173990176	1	0	0	6.20347394540943	11.7961242212081	CTSS	0
653	protein localization to lysosome (GO:0061462)	1/31	0.149339173990176	1	0	0	6.20347394540943	11.7961242212081	LAMTOR4	0
654	regulation of cell migration involved in sprouting angiogenesis (GO:0090049)	1/31	0.149339173990176	1	0	0	6.20347394540943	11.7961242212081	HMOX1	0
655	aminoglycan metabolic process (GO:0006022)	1/31	0.149339173990176	1	0	0	6.20347394540943	11.7961242212081	SDC3	0
656	phosphatidylinositol 3-kinase signaling (GO:0014065)	1/31	0.149339173990176	1	0	0	6.20347394540943	11.7961242212081	IGF1	0
657	positive regulation of B cell proliferation (GO:0030890)	1/31	0.149339173990176	1	0	0	6.20347394540943	11.7961242212081	CD74	0
658	activation of protein kinase B activity (GO:0032148)	1/31	0.149339173990176	1	0	0	6.20347394540943	11.7961242212081	IGF1	0
659	regulation of cation transmembrane transport (GO:1904062)	1/31	0.149339173990176	1	0	0	6.20347394540943	11.7961242212081	CD63	0
660	chondroitin sulfate metabolic process (GO:0030204)	1/31	0.149339173990176	1	0	0	6.20347394540943	11.7961242212081	HEXB	0
661	positive regulation of reactive oxygen species biosynthetic process (GO:1903428)	1/31	0.149339173990176	1	0	0	6.20347394540943	11.7961242212081	CYBA	0
662	MyD88-independent toll-like receptor signaling pathway (GO:0002756)	1/31	0.149339173990176	1	0	0	6.20347394540943	11.7961242212081	CD300LF	0
663	cellular protein modification process (GO:0006464)	8/1002	0.150447687955519	1	0	0	1.53539075694764	2.90824480815516	PTPN18;LGALS1;FN1;SPP1;MAN2B1;GLRX;APOE;MFGE8	0
664	negative regulation of toll-like receptor signaling pathway (GO:0034122)	1/32	0.153769470708343	1	0	0	6.00961538461539	11.2518073411062	CD300LF	0
665	regulation of dendritic spine development (GO:0060998)	1/32	0.153769470708343	1	0	0	6.00961538461539	11.2518073411062	APOE	0
666	negative regulation of blood vessel endothelial cell migration (GO:0043537)	1/32	0.153769470708343	1	0	0	6.00961538461539	11.2518073411062	APOE	0
667	regulation of glucose import (GO:0046324)	1/32	0.153769470708343	1	0	0	6.00961538461539	11.2518073411062	IGF1	0
668	regulation of protein tyrosine kinase activity (GO:0061097)	1/32	0.153769470708343	1	0	0	6.00961538461539	11.2518073411062	CAV1	0
669	secondary alcohol metabolic process (GO:1902652)	1/32	0.153769470708343	1	0	0	6.00961538461539	11.2518073411062	APOE	0
670	negative regulation of extrinsic apoptotic signaling pathway via death domain receptors (GO:1902042)	1/32	0.153769470708343	1	0	0	6.00961538461539	11.2518073411062	HMOX1	0
671	regulation of protein autophosphorylation (GO:0031952)	1/32	0.153769470708343	1	0	0	6.00961538461539	11.2518073411062	GPNMB	0
672	regulation of protein phosphorylation (GO:0001932)	3/262	0.156078350457442	1	0	0	2.20199647680564	4.08998198317845	CD74;GPNMB;FN1	0
673	positive regulation of TOR signaling (GO:0032008)	1/33	0.158176914917624	1	0	0	5.82750582750583	10.7461605926549	LAMTOR4	0
674	positive regulation of calcium ion transport into cytosol (GO:0010524)	1/33	0.158176914917624	1	0	0	5.82750582750583	10.7461605926549	CAV1	0
675	cellular response to amino acid stimulus (GO:0071230)	1/33	0.158176914917624	1	0	0	5.82750582750583	10.7461605926549	LAMTOR4	0
676	response to zinc ion (GO:0010043)	1/33	0.158176914917624	1	0	0	5.82750582750583	10.7461605926549	CRIP1	0
677	endodermal cell differentiation (GO:0035987)	1/33	0.158176914917624	1	0	0	5.82750582750583	10.7461605926549	FN1	0
678	cellular response to glucagon stimulus (GO:0071377)	1/33	0.158176914917624	1	0	0	5.82750582750583	10.7461605926549	GNG12	0
679	positive regulation of dendrite development (GO:1900006)	1/33	0.158176914917624	1	0	0	5.82750582750583	10.7461605926549	APOE	0
680	substrate adhesion-dependent cell spreading (GO:0034446)	1/33	0.158176914917624	1	0	0	5.82750582750583	10.7461605926549	FN1	0
681	regulation of erythrocyte differentiation (GO:0045646)	1/33	0.158176914917624	1	0	0	5.82750582750583	10.7461605926549	MAFB	0
682	regulation of nitric oxide biosynthetic process (GO:0045428)	1/33	0.158176914917624	1	0	0	5.82750582750583	10.7461605926549	CAV1	0
683	cyclic-nucleotide-mediated signaling (GO:0019935)	1/33	0.158176914917624	1	0	0	5.82750582750583	10.7461605926549	APOE	0
684	negative regulation of receptor activity (GO:2000272)	1/33	0.158176914917624	1	0	0	5.82750582750583	10.7461605926549	CAV1	0
685	aminoglycan catabolic process (GO:0006026)	1/33	0.158176914917624	1	0	0	5.82750582750583	10.7461605926549	SDC3	0
686	positive regulation of myeloid leukocyte differentiation (GO:0002763)	1/33	0.158176914917624	1	0	0	5.82750582750583	10.7461605926549	CD74	0
687	positive regulation of tumor necrosis factor superfamily cytokine production (GO:1903557)	1/33	0.158176914917624	1	0	0	5.82750582750583	10.7461605926549	CYBA	0
688	vasculogenesis (GO:0001570)	1/33	0.158176914917624	1	0	0	5.82750582750583	10.7461605926549	CAV1	0
689	oligosaccharide biosynthetic process (GO:0009312)	1/34	0.162561623323309	1	0	0	5.65610859728507	10.2754419041126	B4GALT1	0
690	negative regulation of mitochondrion organization (GO:0010823)	1/34	0.162561623323309	1	0	0	5.65610859728507	10.2754419041126	IGF1	0
691	positive regulation of calcium ion transport (GO:0051928)	1/34	0.162561623323309	1	0	0	5.65610859728507	10.2754419041126	CAV1	0
692	regulation of cell-substrate adhesion (GO:0010810)	1/34	0.162561623323309	1	0	0	5.65610859728507	10.2754419041126	PDPN	0
693	response to exogenous dsRNA (GO:0043330)	1/34	0.162561623323309	1	0	0	5.65610859728507	10.2754419041126	CAV1	0
694	positive regulation of catalytic activity (GO:0043085)	1/34	0.162561623323309	1	0	0	5.65610859728507	10.2754419041126	CAV1	0
695	regulation of primary metabolic process (GO:0080090)	2/140	0.164997616104941	1	0	0	2.74725274725275	4.95006662921641	PSAP;APOE	0
696	response to lipid (GO:0033993)	2/141	0.166834986880132	1	0	0	2.72776868521549	4.88475193010002	SPP1;CTSH	0
697	negative regulation of cellular metabolic process (GO:0031324)	1/35	0.166923712082108	1	0	0	5.49450549450549	9.83636475173749	APOE	0
698	response to amino acid (GO:0043200)	1/35	0.166923712082108	1	0	0	5.49450549450549	9.83636475173749	LAMTOR4	0
699	regulation of axon extension (GO:0030516)	1/35	0.166923712082108	1	0	0	5.49450549450549	9.83636475173749	APOE	0
700	regulation of insulin receptor signaling pathway (GO:0046626)	1/35	0.166923712082108	1	0	0	5.49450549450549	9.83636475173749	IGF1	0
701	negative regulation of endothelial cell migration (GO:0010596)	1/35	0.166923712082108	1	0	0	5.49450549450549	9.83636475173749	APOE	0
702	positive regulation of cell development (GO:0010720)	1/35	0.166923712082108	1	0	0	5.49450549450549	9.83636475173749	IGF1	0
703	regulation of wound healing (GO:0061041)	1/35	0.166923712082108	1	0	0	5.49450549450549	9.83636475173749	CAV1	0
704	response to glucagon (GO:0033762)	1/35	0.166923712082108	1	0	0	5.49450549450549	9.83636475173749	GNG12	0
705	positive regulation of DNA binding (GO:0043388)	1/35	0.166923712082108	1	0	0	5.49450549450549	9.83636475173749	IGF1	0
706	positive regulation of macromolecule biosynthetic process (GO:0010557)	2/143	0.170520500980773	1	0	0	2.68961807423346	4.7576647367682	RBM3;IGF1	0
707	regulation of heart rate by cardiac conduction (GO:0086091)	1/36	0.171263296777162	1	0	0	5.34188034188034	9.42603183461519	CAV1	0
708	positive regulation of peptide secretion (GO:0002793)	1/36	0.171263296777162	1	0	0	5.34188034188034	9.42603183461519	IGF1	0
709	erythrocyte differentiation (GO:0030218)	1/36	0.171263296777162	1	0	0	5.34188034188034	9.42603183461519	ATPIF1	0
710	regulation of mitochondrial membrane potential (GO:0051881)	1/36	0.171263296777162	1	0	0	5.34188034188034	9.42603183461519	ATPIF1	0
711	positive regulation of DNA replication (GO:0045740)	1/36	0.171263296777162	1	0	0	5.34188034188034	9.42603183461519	IGF1	0
712	membrane protein proteolysis (GO:0033619)	1/36	0.171263296777162	1	0	0	5.34188034188034	9.42603183461519	CTSH	0
713	positive regulation of osteoblast differentiation (GO:0045669)	1/36	0.171263296777162	1	0	0	5.34188034188034	9.42603183461519	IGF1	0
714	sulfur compound catabolic process (GO:0044273)	1/36	0.171263296777162	1	0	0	5.34188034188034	9.42603183461519	HEXB	0
715	protein kinase B signaling (GO:0043491)	1/36	0.171263296777162	1	0	0	5.34188034188034	9.42603183461519	IGF1	0
716	cholesterol biosynthetic process (GO:0006695)	1/36	0.171263296777162	1	0	0	5.34188034188034	9.42603183461519	APOE	0
717	regulation of gene expression (GO:0010468)	8/1038	0.1723332875274	1	0	0	1.48214021046391	2.60608412470773	MSR1;MAFB;GSN;FN1;NME2;CTSH;IGF1;CRIP1	0
718	regulation of potassium ion transport (GO:0043266)	1/37	0.175580492342194	1	0	0	5.1975051975052	9.04187991370893	CD63	0
719	actin polymerization or depolymerization (GO:0008154)	1/37	0.175580492342194	1	0	0	5.1975051975052	9.04187991370893	GSN	0
720	regulation of receptor-mediated endocytosis (GO:0048259)	1/37	0.175580492342194	1	0	0	5.1975051975052	9.04187991370893	B2M	0
721	regulation of cell morphogenesis involved in differentiation (GO:0010769)	1/37	0.175580492342194	1	0	0	5.1975051975052	9.04187991370893	PDPN	0
722	muscle cell differentiation (GO:0042692)	1/37	0.175580492342194	1	0	0	5.1975051975052	9.04187991370893	IGF1	0
723	carbohydrate biosynthetic process (GO:0016051)	1/37	0.175580492342194	1	0	0	5.1975051975052	9.04187991370893	B4GALT1	0
724	natural killer cell activation (GO:0030101)	1/37	0.175580492342194	1	0	0	5.1975051975052	9.04187991370893	PRDX1	0
725	endoderm formation (GO:0001706)	1/37	0.175580492342194	1	0	0	5.1975051975052	9.04187991370893	FN1	0
726	negative regulation of blood coagulation (GO:0030195)	1/37	0.175580492342194	1	0	0	5.1975051975052	9.04187991370893	APOE	0
727	regulation of blood circulation (GO:1903522)	1/37	0.175580492342194	1	0	0	5.1975051975052	9.04187991370893	S100A1	0
728	plasma membrane organization (GO:0007009)	1/37	0.175580492342194	1	0	0	5.1975051975052	9.04187991370893	MYOF	0
729	secondary alcohol biosynthetic process (GO:1902653)	1/37	0.175580492342194	1	0	0	5.1975051975052	9.04187991370893	APOE	0
730	zymogen activation (GO:0031638)	1/37	0.175580492342194	1	0	0	5.1975051975052	9.04187991370893	CTSH	0
731	skeletal system development (GO:0001501)	2/147	0.177932234931163	1	0	0	2.61643118785976	4.51688253220725	PRDX1;IGF1	0
732	regulation of osteoclast differentiation (GO:0045670)	1/38	0.179875413216285	1	0	0	5.06072874493927	8.68163368692263	MAFB	0
733	epithelial to mesenchymal transition (GO:0001837)	1/38	0.179875413216285	1	0	0	5.06072874493927	8.68163368692263	S100A4	0
734	regulation of carbohydrate catabolic process (GO:0043470)	1/38	0.179875413216285	1	0	0	5.06072874493927	8.68163368692263	PGAM1	0
735	response to steroid hormone (GO:0048545)	1/38	0.179875413216285	1	0	0	5.06072874493927	8.68163368692263	CAV1	0
736	regulation of sodium ion transmembrane transporter activity (GO:2000649)	1/38	0.179875413216285	1	0	0	5.06072874493927	8.68163368692263	GLRX	0
737	positive regulation of multi-organism process (GO:0043902)	1/38	0.179875413216285	1	0	0	5.06072874493927	8.68163368692263	CYBA	0
738	negative regulation of canonical Wnt signaling pathway (GO:0090090)	2/149	0.181657119962718	1	0	0	2.58131130614352	4.40277316735099	CAV1;APOE	0
739	positive regulation of reactive oxygen species metabolic process (GO:2000379)	1/40	0.188398885447354	1	0	0	4.80769230769231	8.0249703497207	CYBA	0
740	negative regulation of protein catabolic process (GO:0042177)	1/40	0.188398885447354	1	0	0	4.80769230769231	8.0249703497207	TIMP2	0
741	skeletal muscle tissue development (GO:0007519)	1/40	0.188398885447354	1	0	0	4.80769230769231	8.0249703497207	CAV1	0
742	regulation of extrinsic apoptotic signaling pathway via death domain receptors (GO:1902041)	1/40	0.188398885447354	1	0	0	4.80769230769231	8.0249703497207	HMOX1	0
743	inositol lipid-mediated signaling (GO:0048017)	1/40	0.188398885447354	1	0	0	4.80769230769231	8.0249703497207	IGF1	0
744	regulation of plasma membrane bounded cell projection assembly (GO:0120032)	1/40	0.188398885447354	1	0	0	4.80769230769231	8.0249703497207	CAV1	0
745	ERBB2 signaling pathway (GO:0038128)	1/40	0.188398885447354	1	0	0	4.80769230769231	8.0249703497207	PTPN18	0
746	acyl-CoA metabolic process (GO:0006637)	1/40	0.188398885447354	1	0	0	4.80769230769231	8.0249703497207	DBI	0
747	regulation of coenzyme metabolic process (GO:0051196)	1/40	0.188398885447354	1	0	0	4.80769230769231	8.0249703497207	PGAM1	0
748	regulation of cell proliferation (GO:0042127)	6/741	0.188602422732624	1	0	0	1.55714730613516	2.59749931950655	GPNMB;FTH1;PDPN;FN1;CTSH;IGF1	0
749	regulation of cellular localization (GO:0060341)	1/41	0.192627662698804	1	0	0	4.69043151969981	7.7251227120635	GSN	0
750	regulation of release of cytochrome c from mitochondria (GO:0090199)	1/41	0.192627662698804	1	0	0	4.69043151969981	7.7251227120635	IGF1	0
751	negative regulation of cytokine-mediated signaling pathway (GO:0001960)	1/41	0.192627662698804	1	0	0	4.69043151969981	7.7251227120635	ARG1	0
752	positive regulation of epithelial to mesenchymal transition (GO:0010718)	1/41	0.192627662698804	1	0	0	4.69043151969981	7.7251227120635	PDPN	0
753	sensory organ development (GO:0007423)	1/41	0.192627662698804	1	0	0	4.69043151969981	7.7251227120635	MAFB	0
754	regulation of cholesterol biosynthetic process (GO:0045540)	1/41	0.192627662698804	1	0	0	4.69043151969981	7.7251227120635	APOE	0
755	positive regulation of cytokine biosynthetic process (GO:0042108)	1/41	0.192627662698804	1	0	0	4.69043151969981	7.7251227120635	HMOX1	0
756	regulation of ATPase activity (GO:0043462)	1/41	0.192627662698804	1	0	0	4.69043151969981	7.7251227120635	ATPIF1	0
757	positive regulation of mitotic nuclear division (GO:0045840)	1/41	0.192627662698804	1	0	0	4.69043151969981	7.7251227120635	IGF1	0
758	positive regulation of Ras protein signal transduction (GO:0046579)	1/41	0.192627662698804	1	0	0	4.69043151969981	7.7251227120635	IGF1	0
759	sterol biosynthetic process (GO:0016126)	1/41	0.192627662698804	1	0	0	4.69043151969981	7.7251227120635	APOE	0
760	negative regulation of cytokine secretion (GO:0050710)	1/41	0.192627662698804	1	0	0	4.69043151969981	7.7251227120635	FN1	0
761	regulation of phagocytosis (GO:0050764)	1/42	0.196834617086978	1	0	0	4.57875457875458	7.44226836080743	CYBA	0
762	mesenchymal cell differentiation (GO:0048762)	1/42	0.196834617086978	1	0	0	4.57875457875458	7.44226836080743	S100A4	0
763	regulation of cholesterol metabolic process (GO:0090181)	1/42	0.196834617086978	1	0	0	4.57875457875458	7.44226836080743	APOE	0
764	regulation of calcium-mediated signaling (GO:0050848)	1/42	0.196834617086978	1	0	0	4.57875457875458	7.44226836080743	TREM2	0
765	negative regulation of STAT cascade (GO:1904893)	1/42	0.196834617086978	1	0	0	4.57875457875458	7.44226836080743	CAV1	0
766	negative regulation of cell projection organization (GO:0031345)	1/42	0.196834617086978	1	0	0	4.57875457875458	7.44226836080743	APOE	0
767	regulation of substrate adhesion-dependent cell spreading (GO:1900024)	1/42	0.196834617086978	1	0	0	4.57875457875458	7.44226836080743	PDPN	0
768	gluconeogenesis (GO:0006094)	1/42	0.196834617086978	1	0	0	4.57875457875458	7.44226836080743	PGAM1	0
769	regulation of interleukin-6 production (GO:0032675)	1/43	0.201019860066377	1	0	0	4.47227191413238	7.17509646468559	CYBA	0
770	regulation of protein modification process (GO:0031399)	1/43	0.201019860066377	1	0	0	4.47227191413238	7.17509646468559	FN1	0
771	positive regulation of cellular biosynthetic process (GO:0031328)	2/160	0.202338258103409	1	0	0	2.40384615384615	3.84090008894689	RBM3;IGF1	0
772	regulation of B cell proliferation (GO:0030888)	1/44	0.205183502646368	1	0	0	4.37062937062937	6.92242379972765	CD74	0
773	positive regulation of protein localization to plasma membrane (GO:1903078)	1/44	0.205183502646368	1	0	0	4.37062937062937	6.92242379972765	TREM2	0
774	negative regulation of protein metabolic process (GO:0051248)	1/44	0.205183502646368	1	0	0	4.37062937062937	6.92242379972765	APOE	0
775	substantia nigra development (GO:0021762)	1/44	0.205183502646368	1	0	0	4.37062937062937	6.92242379972765	S100A1	0
776	response to hydrogen peroxide (GO:0042542)	1/44	0.205183502646368	1	0	0	4.37062937062937	6.92242379972765	HMOX1	0
777	positive regulation of interleukin-6 production (GO:0032755)	1/44	0.205183502646368	1	0	0	4.37062937062937	6.92242379972765	CYBA	0
778	regulation of multicellular organismal development (GO:2000026)	1/44	0.205183502646368	1	0	0	4.37062937062937	6.92242379972765	PLA2G16	0
779	carboxylic acid biosynthetic process (GO:0046394)	1/45	0.209325655205567	1	0	0	4.27350427350427	6.68317983251725	ATPIF1	0
780	negative regulation of immune system process (GO:0002683)	1/45	0.209325655205567	1	0	0	4.27350427350427	6.68317983251725	HMOX1	0
781	hexose biosynthetic process (GO:0019319)	1/45	0.209325655205567	1	0	0	4.27350427350427	6.68317983251725	PGAM1	0
782	posttranscriptional regulation of gene expression (GO:0010608)	1/45	0.209325655205567	1	0	0	4.27350427350427	6.68317983251725	RBM3	0
783	positive regulation of viral process (GO:0048524)	1/45	0.209325655205567	1	0	0	4.27350427350427	6.68317983251725	APOE	0
784	myeloid cell differentiation (GO:0030099)	1/45	0.209325655205567	1	0	0	4.27350427350427	6.68317983251725	ATPIF1	0
785	positive regulation of protein modification process (GO:0031401)	2/164	0.209927251680524	1	0	0	2.34521575984991	3.66086826653628	CD74;GPNMB	0
786	hexose metabolic process (GO:0019318)	1/46	0.21344642763908	1	0	0	4.18060200668896	6.45639382193718	MAN2B1	0
787	protein polymerization (GO:0051258)	1/46	0.21344642763908	1	0	0	4.18060200668896	6.45639382193718	GSN	0
788	positive regulation of blood vessel endothelial cell migration (GO:0043536)	1/46	0.21344642763908	1	0	0	4.18060200668896	6.45639382193718	HMOX1	0
789	nicotinamide nucleotide metabolic process (GO:0046496)	1/46	0.21344642763908	1	0	0	4.18060200668896	6.45639382193718	PGAM1	0
790	metal ion homeostasis (GO:0055065)	1/46	0.21344642763908	1	0	0	4.18060200668896	6.45639382193718	CAV1	0
791	negative regulation of ossification (GO:0030279)	1/46	0.21344642763908	1	0	0	4.18060200668896	6.45639382193718	ECM1	0
792	regulation of inflammatory response (GO:0050727)	2/167	0.215638427225214	1	0	0	2.30308613542147	3.5332847119896	LPL;APOE	0
793	protein complex disassembly (GO:0043241)	1/47	0.217545929155662	1	0	0	4.09165302782324	6.24118364244909	CAV1	0
794	regulation of G1/S transition of mitotic cell cycle (GO:2000045)	1/47	0.217545929155662	1	0	0	4.09165302782324	6.24118364244909	GPNMB	0
795	positive regulation of protein localization to cell periphery (GO:1904377)	1/47	0.217545929155662	1	0	0	4.09165302782324	6.24118364244909	TREM2	0
796	regulation of cellular component movement (GO:0051270)	1/47	0.217545929155662	1	0	0	4.09165302782324	6.24118364244909	PDPN	0
797	negative regulation of protein modification by small protein conjugation or removal (GO:1903321)	1/47	0.217545929155662	1	0	0	4.09165302782324	6.24118364244909	CAV1	0
798	pyruvate metabolic process (GO:0006090)	1/47	0.217545929155662	1	0	0	4.09165302782324	6.24118364244909	PGAM1	0
799	aminoglycan biosynthetic process (GO:0006023)	1/47	0.217545929155662	1	0	0	4.09165302782324	6.24118364244909	SDC3	0
800	regulation of generation of precursor metabolites and energy (GO:0043467)	1/47	0.217545929155662	1	0	0	4.09165302782324	6.24118364244909	PGAM1	0
801	peptide cross-linking (GO:0018149)	1/48	0.221624268522213	1	0	0	4.00641025641026	6.03674605414023	FN1	0
802	fatty acid biosynthetic process (GO:0006633)	1/48	0.221624268522213	1	0	0	4.00641025641026	6.03674605414023	LPL	0
803	negative regulation of cellular biosynthetic process (GO:0031327)	1/48	0.221624268522213	1	0	0	4.00641025641026	6.03674605414023	CAV1	0
804	positive regulation of tumor necrosis factor production (GO:0032760)	1/48	0.221624268522213	1	0	0	4.00641025641026	6.03674605414023	CYBA	0
805	cellular response to heat (GO:0034605)	1/48	0.221624268522213	1	0	0	4.00641025641026	6.03674605414023	HMOX1	0
806	regulation of organelle assembly (GO:1902115)	1/48	0.221624268522213	1	0	0	4.00641025641026	6.03674605414023	GSN	0
807	negative regulation of JAK-STAT cascade (GO:0046426)	1/48	0.221624268522213	1	0	0	4.00641025641026	6.03674605414023	CAV1	0
808	intrinsic apoptotic signaling pathway in response to DNA damage (GO:0008630)	1/49	0.225681553965819	1	0	0	3.92464678178964	5.8423482205945	CRIP1	0
809	regulation of epithelial cell migration (GO:0010632)	1/49	0.225681553965819	1	0	0	3.92464678178964	5.8423482205945	CTSH	0
810	glycoprotein metabolic process (GO:0009100)	1/49	0.225681553965819	1	0	0	3.92464678178964	5.8423482205945	MAN2B1	0
811	protein heterooligomerization (GO:0051291)	1/50	0.229717893074581	1	0	0	3.84615384615385	5.65732028745754	CD74	0
812	establishment of protein localization to mitochondrion (GO:0072655)	1/50	0.229717893074581	1	0	0	3.84615384615385	5.65732028745754	TSPO	0
813	lipid homeostasis (GO:0055088)	1/50	0.229717893074581	1	0	0	3.84615384615385	5.65732028745754	APOE	0
814	negative regulation of Wnt signaling pathway (GO:0030178)	2/175	0.230934641832495	1	0	0	2.1978021978022	3.22114405337207	CAV1;APOE	0
815	regulation of bone mineralization (GO:0030500)	1/51	0.233733392926841	1	0	0	3.77073906485671	5.48104886741905	ECM1	0
816	receptor internalization (GO:0031623)	1/51	0.233733392926841	1	0	0	3.77073906485671	5.48104886741905	CAV1	0
817	blood circulation (GO:0008015)	1/51	0.233733392926841	1	0	0	3.77073906485671	5.48104886741905	MYOF	0
818	regulation of blood vessel endothelial cell migration (GO:0043535)	1/51	0.233733392926841	1	0	0	3.77073906485671	5.48104886741905	APOE	0
819	negative regulation of protein ubiquitination (GO:0031397)	1/51	0.233733392926841	1	0	0	3.77073906485671	5.48104886741905	CAV1	0
820	negative regulation of viral genome replication (GO:0045071)	1/51	0.233733392926841	1	0	0	3.77073906485671	5.48104886741905	IFITM2	0
821	cytokine-mediated signaling pathway (GO:0019221)	5/634	0.234375078287583	1	0	0	1.51662217908275	2.20036482078151	IFITM2;FN1;HMOX1;CD300LF;B2M	0
822	negative regulation of neuron projection development (GO:0010977)	1/52	0.237728160114747	1	0	0	3.69822485207101	5.31297131099184	APOE	0
823	arachidonic acid metabolic process (GO:0019369)	1/52	0.237728160114747	1	0	0	3.69822485207101	5.31297131099184	PTGS1	0
824	coenzyme metabolic process (GO:0006732)	1/52	0.237728160114747	1	0	0	3.69822485207101	5.31297131099184	DBI	0
825	positive regulation of developmental growth (GO:0048639)	1/52	0.237728160114747	1	0	0	3.69822485207101	5.31297131099184	IGF1	0
826	carboxylic acid transport (GO:0046942)	1/52	0.237728160114747	1	0	0	3.69822485207101	5.31297131099184	PSAP	0
827	positive regulation of actin filament polymerization (GO:0030838)	1/52	0.237728160114747	1	0	0	3.69822485207101	5.31297131099184	GSN	0
828	positive regulation of cell-substrate adhesion (GO:0010811)	1/53	0.241702300664446	1	0	0	3.62844702467344	5.15257065544307	FN1	0
829	positive regulation of ossification (GO:0045778)	1/53	0.241702300664446	1	0	0	3.62844702467344	5.15257065544307	IGF1	0
830	positive regulation of mitotic cell cycle (GO:0045931)	1/53	0.241702300664446	1	0	0	3.62844702467344	5.15257065544307	IGF1	0
831	regulation of DNA binding (GO:0051101)	1/53	0.241702300664446	1	0	0	3.62844702467344	5.15257065544307	IGF1	0
832	regulation of calcium ion transport (GO:0051924)	1/53	0.241702300664446	1	0	0	3.62844702467344	5.15257065544307	CD84	0
833	positive regulation of secretion by cell (GO:1903532)	1/53	0.241702300664446	1	0	0	3.62844702467344	5.15257065544307	IGF1	0
834	organonitrogen compound biosynthetic process (GO:1901566)	2/182	0.244377688146673	1	0	0	2.11327134404058	2.97768459047828	ARG1;ESD	0
835	positive regulation of phosphatidylinositol 3-kinase signaling (GO:0014068)	1/54	0.245655919987799	1	0	0	3.56125356125356	4.9993711587579	IGF1	0
836	negative regulation of cellular response to transforming growth factor beta stimulus (GO:1903845)	1/54	0.245655919987799	1	0	0	3.56125356125356	4.9993711587579	CAV1	0
837	positive regulation of tyrosine phosphorylation of STAT protein (GO:0042531)	1/54	0.245655919987799	1	0	0	3.56125356125356	4.9993711587579	IGF1	0
838	positive regulation of protein import into nucleus (GO:0042307)	1/54	0.245655919987799	1	0	0	3.56125356125356	4.9993711587579	IGF1	0
839	phosphate-containing compound metabolic process (GO:0006796)	2/184	0.248225505202262	1	0	0	2.09030100334448	2.91266231355594	PLA2G16;LPL	0
840	cell morphogenesis involved in differentiation (GO:0000904)	1/55	0.249589123102619	1	0	0	3.4965034965035	4.85293433828534	FN1	0
841	protein targeting to mitochondrion (GO:0006626)	1/55	0.249589123102619	1	0	0	3.4965034965035	4.85293433828534	TSPO	0
842	regulation of cellular catabolic process (GO:0031329)	1/56	0.253502014351789	1	0	0	3.43406593406593	4.71285545955208	PSAP	0
843	positive regulation of cysteine-type endopeptidase activity (GO:2001056)	1/56	0.253502014351789	1	0	0	3.43406593406593	4.71285545955208	BCAP31	0
844	negative regulation of transforming growth factor beta receptor signaling pathway (GO:0030512)	1/56	0.253502014351789	1	0	0	3.43406593406593	4.71285545955208	CAV1	0
845	regulation of axonogenesis (GO:0050770)	1/56	0.253502014351789	1	0	0	3.43406593406593	4.71285545955208	APOE	0
846	protein import (GO:0017038)	1/57	0.257394697635161	1	0	0	3.37381916329285	4.57876040398207	APOE	0
847	anion transport (GO:0006820)	1/57	0.257394697635161	1	0	0	3.37381916329285	4.57876040398207	TSPO	0
848	cellular defense response (GO:0006968)	1/57	0.257394697635161	1	0	0	3.37381916329285	4.57876040398207	TYROBP	0
849	phosphatidylinositol-mediated signaling (GO:0048015)	1/57	0.257394697635161	1	0	0	3.37381916329285	4.57876040398207	IGF1	0
850	negative regulation of cellular catabolic process (GO:0031330)	1/57	0.257394697635161	1	0	0	3.37381916329285	4.57876040398207	TIMP2	0
851	organonitrogen compound catabolic process (GO:1901565)	1/57	0.257394697635161	1	0	0	3.37381916329285	4.57876040398207	CTSD	0
852	positive regulation of protein transport (GO:0051222)	1/57	0.257394697635161	1	0	0	3.37381916329285	4.57876040398207	IGF1	0
853	regulation of Rho protein signal transduction (GO:0035023)	1/58	0.261267276286204	1	0	0	3.31564986737401	4.45030287985538	APOE	0
854	protein homotetramerization (GO:0051289)	1/58	0.261267276286204	1	0	0	3.31564986737401	4.45030287985538	ATPIF1	0
855	response to retinoic acid (GO:0032526)	1/58	0.261267276286204	1	0	0	3.31564986737401	4.45030287985538	CTSH	0
856	phospholipid transport (GO:0015914)	1/59	0.265119853222339	1	0	0	3.25945241199478	4.32716192611246	APOE	0
857	integrin-mediated signaling pathway (GO:0007229)	1/59	0.265119853222339	1	0	0	3.25945241199478	4.32716192611246	NME2	0
858	regulation of protein metabolic process (GO:0051246)	1/60	0.268952530616884	1	0	0	3.20512820512821	4.20903968288625	APOE	0
859	cell morphogenesis (GO:0000902)	1/60	0.268952530616884	1	0	0	3.20512820512821	4.20903968288625	PDPN	0
860	sterol metabolic process (GO:0016125)	1/60	0.268952530616884	1	0	0	3.20512820512821	4.20903968288625	APOE	0
861	muscle organ development (GO:0007517)	1/61	0.272765410358622	1	0	0	3.15258511979824	4.09565938185708	IGF1	0
862	actin cytoskeleton reorganization (GO:0031532)	1/62	0.276558593709845	1	0	0	3.10173697270471	3.98676354937537	GSN	0
863	regulation of tyrosine phosphorylation of STAT protein (GO:0042509)	1/62	0.276558593709845	1	0	0	3.10173697270471	3.98676354937537	IGF1	0
864	positive regulation of T cell proliferation (GO:0042102)	1/62	0.276558593709845	1	0	0	3.10173697270471	3.98676354937537	IGF1	0
865	regulation of DNA replication (GO:0006275)	1/62	0.276558593709845	1	0	0	3.10173697270471	3.98676354937537	IGF1	0
866	glycosaminoglycan metabolic process (GO:0030203)	1/62	0.276558593709845	1	0	0	3.10173697270471	3.98676354937537	SDC3	0
867	regulation of cellular ketone metabolic process (GO:0010565)	1/62	0.276558593709845	1	0	0	3.10173697270471	3.98676354937537	CAV1	0
868	regulation of tumor necrosis factor production (GO:0032680)	1/62	0.276558593709845	1	0	0	3.10173697270471	3.98676354937537	CYBA	0
869	positive regulation of cellular amide metabolic process (GO:0034250)	1/62	0.276558593709845	1	0	0	3.10173697270471	3.98676354937537	RBM3	0
870	second-messenger-mediated signaling (GO:0019932)	1/63	0.280332181450425	1	0	0	3.05250305250305	3.88211238297202	APOE	0
871	kidney development (GO:0001822)	1/64	0.284086273780162	1	0	0	3.00480769230769	3.78148228977448	CTSH	0
872	carbohydrate homeostasis (GO:0033500)	1/64	0.284086273780162	1	0	0	3.00480769230769	3.78148228977448	IGF1	0
873	adenylate cyclase-inhibiting G-protein coupled receptor signaling pathway (GO:0007193)	1/64	0.284086273780162	1	0	0	3.00480769230769	3.78148228977448	PSAP	0
874	regulation of viral genome replication (GO:0045069)	1/64	0.284086273780162	1	0	0	3.00480769230769	3.78148228977448	IFITM2	0
875	positive regulation of cell projection organization (GO:0031346)	1/64	0.284086273780162	1	0	0	3.00480769230769	3.78148228977448	APOE	0
876	homophilic cell adhesion via plasma membrane adhesion molecules (GO:0007156)	1/65	0.287820970456112	1	0	0	2.95857988165681	3.68466456360703	CD84	0
877	positive regulation of JAK-STAT cascade (GO:0046427)	1/65	0.287820970456112	1	0	0	2.95857988165681	3.68466456360703	IGF1	0
878	glucose metabolic process (GO:0006006)	1/65	0.287820970456112	1	0	0	2.95857988165681	3.68466456360703	PGAM1	0
879	cellular response to decreased oxygen levels (GO:0036294)	1/65	0.287820970456112	1	0	0	2.95857988165681	3.68466456360703	HMOX1	0
880	negative regulation of neuron differentiation (GO:0045665)	1/65	0.287820970456112	1	0	0	2.95857988165681	3.68466456360703	APOE	0
881	cellular response to type I interferon (GO:0071357)	1/66	0.291536370748866	1	0	0	2.91375291375291	3.59146418987975	IFITM2	0
882	positive regulation of protein modification by small protein conjugation or removal (GO:1903322)	1/66	0.291536370748866	1	0	0	2.91375291375291	3.59146418987975	CAV1	0
883	regulation of JAK-STAT cascade (GO:0046425)	1/66	0.291536370748866	1	0	0	2.91375291375291	3.59146418987975	CAV1	0
884	cellular response to reactive oxygen species (GO:0034614)	1/66	0.291536370748866	1	0	0	2.91375291375291	3.59146418987975	PRDX5	0
885	negative regulation of apoptotic signaling pathway (GO:2001234)	1/66	0.291536370748866	1	0	0	2.91375291375291	3.59146418987975	IGF1	0
886	type I interferon signaling pathway (GO:0060337)	1/66	0.291536370748866	1	0	0	2.91375291375291	3.59146418987975	IFITM2	0
887	negative regulation of protein serine/threonine kinase activity (GO:0071901)	1/68	0.29890967659679	1	0	0	2.82805429864253	3.41519750053414	APOE	0
888	regulation of cardiac conduction (GO:1903779)	1/68	0.29890967659679	1	0	0	2.82805429864253	3.41519750053414	CAV1	0
889	cellular response to UV (GO:0034644)	1/68	0.29890967659679	1	0	0	2.82805429864253	3.41519750053414	CRIP1	0
890	regulation of TOR signaling (GO:0032006)	1/68	0.29890967659679	1	0	0	2.82805429864253	3.41519750053414	LAMTOR4	0
891	regulation of protein localization to plasma membrane (GO:1903076)	1/68	0.29890967659679	1	0	0	2.82805429864253	3.41519750053414	TREM2	0
892	regulation of epithelial to mesenchymal transition (GO:0010717)	1/69	0.302567778091139	1	0	0	2.78706800445931	3.3318003534099	PDPN	0
893	monocarboxylic acid biosynthetic process (GO:0072330)	1/69	0.302567778091139	1	0	0	2.78706800445931	3.3318003534099	LPL	0
894	response to interferon-gamma (GO:0034341)	1/69	0.302567778091139	1	0	0	2.78706800445931	3.3318003534099	IFITM2	0
895	regulation of endopeptidase activity (GO:0052548)	1/69	0.302567778091139	1	0	0	2.78706800445931	3.3318003534099	TIMP2	0
896	cholesterol metabolic process (GO:0008203)	1/69	0.302567778091139	1	0	0	2.78706800445931	3.3318003534099	APOE	0
897	negative regulation of cellular process (GO:0048523)	4/535	0.303239516101936	1	0	0	1.43781452192667	1.71564673408289	GPNMB;FTH1;CAV1;PDPN	0
898	regulation of canonical Wnt signaling pathway (GO:0060828)	2/214	0.30597058384895	1	0	0	1.79726815240834	2.12844412807915	CAV1;APOE	0
899	regulation of endothelial cell migration (GO:0010594)	1/70	0.306206975198901	1	0	0	2.74725274725275	3.25135718719553	ANXA3	0
900	regulation of osteoblast differentiation (GO:0045667)	1/70	0.306206975198901	1	0	0	2.74725274725275	3.25135718719553	IGF1	0
901	positive regulation of endothelial cell migration (GO:0010595)	1/71	0.309827364586572	1	0	0	2.70855904658722	3.17372704510648	ANXA3	0
902	interferon-gamma-mediated signaling pathway (GO:0060333)	1/71	0.309827364586572	1	0	0	2.70855904658722	3.17372704510648	B2M	0
903	vascular endothelial growth factor receptor signaling pathway (GO:0048010)	1/71	0.309827364586572	1	0	0	2.70855904658722	3.17372704510648	CYBA	0
904	calcium-mediated signaling (GO:0019722)	1/71	0.309827364586572	1	0	0	2.70855904658722	3.17372704510648	BCAP31	0
905	regulation of cation channel activity (GO:2001257)	1/72	0.313429042536388	1	0	0	2.67094017094017	3.09877746828174	CTSS	0
906	positive regulation of lymphocyte proliferation (GO:0050671)	1/72	0.313429042536388	1	0	0	2.67094017094017	3.09877746828174	CD74	0
907	response to insulin (GO:0032868)	1/72	0.313429042536388	1	0	0	2.67094017094017	3.09877746828174	IGF1	0
908	lipid biosynthetic process (GO:0008610)	1/73	0.317012104825752	1	0	0	2.63435194942044	3.02638387846078	LPL	0
909	glycoprotein biosynthetic process (GO:0009101)	1/73	0.317012104825752	1	0	0	2.63435194942044	3.02638387846078	IGF1	0
910	Rho protein signal transduction (GO:0007266)	1/73	0.317012104825752	1	0	0	2.63435194942044	3.02638387846078	PDPN	0
911	viral process (GO:0016032)	2/221	0.319369699288995	1	0	0	1.74034110685694	1.9864356340064	APOE;B2M	0
912	positive regulation of inflammatory response (GO:0050729)	1/74	0.320576646762167	1	0	0	2.5987525987526	2.95642901182108	LPL	0
913	protein N-linked glycosylation (GO:0006487)	1/74	0.320576646762167	1	0	0	2.5987525987526	2.95642901182108	B4GALT1	0
914	canonical Wnt signaling pathway (GO:0060070)	1/74	0.320576646762167	1	0	0	2.5987525987526	2.95642901182108	CAV1	0
915	regulation of protein complex assembly (GO:0043254)	1/74	0.320576646762167	1	0	0	2.5987525987526	2.95642901182108	GSN	0
916	positive regulation of cytokine secretion (GO:0050715)	1/74	0.320576646762167	1	0	0	2.5987525987526	2.95642901182108	LPL	0
917	glucose homeostasis (GO:0042593)	1/75	0.324122763089818	1	0	0	2.56410256410256	2.88880240135468	IGF1	0
918	Ras protein signal transduction (GO:0007265)	2/224	0.325094777468198	1	0	0	1.71703296703297	1.92932437532116	PDPN;IGF1	0
919	axonogenesis (GO:0007409)	2/224	0.325094777468198	1	0	0	1.71703296703297	1.92932437532116	DOK2;S100A6	0
920	gland development (GO:0048732)	1/76	0.327650548241275	1	0	0	2.53036437246964	2.82339989940599	CAV1	0
921	negative regulation of cellular amide metabolic process (GO:0034249)	1/76	0.327650548241275	1	0	0	2.53036437246964	2.82339989940599	APOE	0
922	C-terminal protein lipidation (GO:0006501)	1/76	0.327650548241275	1	0	0	2.53036437246964	2.82339989940599	CD52	0
923	regulation of defense response (GO:0031347)	1/76	0.327650548241275	1	0	0	2.53036437246964	2.82339989940599	APOE	0
924	negative regulation of transmembrane receptor protein serine/threonine kinase signaling pathway (GO:0090101)	1/78	0.334651499613662	1	0	0	2.465483234714	2.69887965558443	CAV1	0
925	water-soluble vitamin metabolic process (GO:0006767)	1/78	0.334651499613662	1	0	0	2.465483234714	2.69887965558443	ACP5	0
926	positive regulation of translation (GO:0045727)	1/79	0.338124852204166	1	0	0	2.43427458617332	2.63958146661543	RBM3	0
927	negative regulation of inflammatory response (GO:0050728)	1/79	0.338124852204166	1	0	0	2.43427458617332	2.63958146661543	APOE	0
928	steroid biosynthetic process (GO:0006694)	1/80	0.341580246038698	1	0	0	2.40384615384615	2.58214578484466	TSPO	0
929	negative regulation of mitotic cell cycle phase transition (GO:1901991)	1/80	0.341580246038698	1	0	0	2.40384615384615	2.58214578484466	GPNMB	0
930	response to calcium ion (GO:0051592)	1/80	0.341580246038698	1	0	0	2.40384615384615	2.58214578484466	CAV1	0
931	regulation of transforming growth factor beta receptor signaling pathway (GO:0017015)	1/80	0.341580246038698	1	0	0	2.40384615384615	2.58214578484466	CAV1	0
932	regulation of phosphatidylinositol 3-kinase signaling (GO:0014066)	1/81	0.345017773141698	1	0	0	2.37416904083571	2.52649417598517	IGF1	0
933	ERBB signaling pathway (GO:0038127)	1/81	0.345017773141698	1	0	0	2.37416904083571	2.52649417598517	PTPN18	0
934	negative regulation of defense response (GO:0031348)	1/81	0.345017773141698	1	0	0	2.37416904083571	2.52649417598517	APOE	0
935	positive regulation of protein targeting to mitochondrion (GO:1903955)	1/82	0.348437524976898	1	0	0	2.34521575984991	2.47255237619846	CTSK	0
936	epidermis development (GO:0008544)	1/82	0.348437524976898	1	0	0	2.34521575984991	2.47255237619846	FABP5	0
937	positive regulation of protein catabolic process (GO:0045732)	1/82	0.348437524976898	1	0	0	2.34521575984991	2.47255237619846	APOE	0
938	positive regulation of protein secretion (GO:0050714)	1/83	0.351839592581442	1	0	0	2.31696014828545	2.42025002349812	IGF1	0
939	positive regulation of DNA metabolic process (GO:0051054)	1/83	0.351839592581442	1	0	0	2.31696014828545	2.42025002349812	IGF1	0
940	C-terminal protein amino acid modification (GO:0018410)	1/83	0.351839592581442	1	0	0	2.31696014828545	2.42025002349812	CD52	0
941	negative regulation of binding (GO:0051100)	1/83	0.351839592581442	1	0	0	2.31696014828545	2.42025002349812	CAV1	0
942	positive regulation of protein ubiquitination (GO:0031398)	1/84	0.355224066533209	1	0	0	2.28937728937729	2.36952041043921	CAV1	0
943	negative regulation of endopeptidase activity (GO:0010951)	1/84	0.355224066533209	1	0	0	2.28937728937729	2.36952041043921	TIMP2	0
944	positive regulation of peptidyl-serine phosphorylation (GO:0033138)	1/84	0.355224066533209	1	0	0	2.28937728937729	2.36952041043921	CAV1	0
945	protein maturation (GO:0051604)	1/84	0.355224066533209	1	0	0	2.28937728937729	2.36952041043921	CTSS	0
946	positive regulation of supramolecular fiber organization (GO:1902905)	1/85	0.358591036946614	1	0	0	2.26244343891403	2.3203002549663	APOE	0
947	protein modification process (GO:0036211)	1/85	0.358591036946614	1	0	0	2.26244343891403	2.3203002549663	MAN2B1	0
948	regulation of mitotic nuclear division (GO:0007088)	1/85	0.358591036946614	1	0	0	2.26244343891403	2.3203002549663	IGF1	0
949	defense response to bacterium (GO:0042742)	2/242	0.359160300935774	1	0	0	1.58931977113795	1.62744194126209	IGKC;ANXA3	0
950	regulation of peptidyl-serine phosphorylation (GO:0033135)	1/87	0.365272825193939	1	0	0	2.210433244916	2.22615105731361	CAV1	0
951	mitochondrial translational elongation (GO:0070125)	1/88	0.368587820969487	1	0	0	2.18531468531469	2.1811107421595	MRPL52	0
952	calcium ion homeostasis (GO:0055074)	1/88	0.368587820969487	1	0	0	2.18531468531469	2.1811107421595	CAV1	0
953	regulation of MAP kinase activity (GO:0043405)	1/88	0.368587820969487	1	0	0	2.18531468531469	2.1811107421595	APOE	0
954	divalent metal ion transport (GO:0070838)	1/89	0.371885669070365	1	0	0	2.16076058772688	2.13735698607752	CAV1	0
955	mitochondrial translational termination (GO:0070126)	1/90	0.375166457303627	1	0	0	2.13675213675214	2.09484073794238	MRPL52	0
956	cell-matrix adhesion (GO:0007160)	1/91	0.37843027311941	1	0	0	2.11327134404058	2.05351530440872	CD63	0
957	regulation of Ras protein signal transduction (GO:0046578)	1/91	0.37843027311941	1	0	0	2.11327134404058	2.05351530440872	IGF1	0
958	regulation of cytokine-mediated signaling pathway (GO:0001959)	1/91	0.37843027311941	1	0	0	2.11327134404058	2.05351530440872	CD74	0
959	inflammatory response (GO:0006954)	2/253	0.379680914942682	1	0	0	1.52021891152326	1.47221659550685	PRDX5;CYBA	0
960	positive regulation of cellular protein metabolic process (GO:0032270)	1/92	0.381677203450944	1	0	0	2.09030100334448	2.01333621393798	RBM3	0
961	cellular response to acid chemical (GO:0071229)	1/92	0.381677203450944	1	0	0	2.09030100334448	2.01333621393798	LAMTOR4	0
962	regulation of transcription from RNA polymerase II promoter in response to stress (GO:0043618)	1/94	0.388120753293855	1	0	0	2.04582651391162	1.93624952526225	HMOX1	0
963	regulation of cysteine-type endopeptidase activity involved in apoptotic process (GO:0043281)	1/94	0.388120753293855	1	0	0	2.04582651391162	1.93624952526225	BCAP31	0
964	axon development (GO:0061564)	1/95	0.391317544490511	1	0	0	2.02429149797571	1.89926298451926	S100A6	0
965	positive regulation of protein localization to membrane (GO:1905477)	1/96	0.394497793652641	1	0	0	2.00320512820513	1.86326468645997	TREM2	0
966	regulation of B cell activation (GO:0050864)	1/96	0.394497793652641	1	0	0	2.00320512820513	1.86326468645997	IGKC	0
967	regulation of heart contraction (GO:0008016)	1/96	0.394497793652641	1	0	0	2.00320512820513	1.86326468645997	S100A1	0
968	positive regulation of protein metabolic process (GO:0051247)	1/97	0.397661585494419	1	0	0	1.98255352894528	1.82821951447224	APOE	0
969	translational termination (GO:0006415)	1/97	0.397661585494419	1	0	0	1.98255352894528	1.82821951447224	MRPL52	0
970	epithelial cell differentiation (GO:0030855)	1/97	0.397661585494419	1	0	0	1.98255352894528	1.82821951447224	CTSB	0
971	cellular metal ion homeostasis (GO:0006875)	1/97	0.397661585494419	1	0	0	1.98255352894528	1.82821951447224	CAV1	0
972	cell morphogenesis involved in neuron differentiation (GO:0048667)	1/98	0.400809004398637	1	0	0	1.96232339089482	1.79409392346816	S100A6	0
973	positive regulation of neuron projection development (GO:0010976)	1/98	0.400809004398637	1	0	0	1.96232339089482	1.79409392346816	APOE	0
974	cellular response to organonitrogen compound (GO:0071417)	1/98	0.400809004398637	1	0	0	1.96232339089482	1.79409392346816	LAMTOR4	0
975	positive regulation of cell growth (GO:0030307)	1/99	0.403940134304531	1	0	0	1.94250194250194	1.76085585550819	IGF1	0
976	positive regulation of neuron differentiation (GO:0045666)	1/99	0.403940134304531	1	0	0	1.94250194250194	1.76085585550819	APOE	0
977	small GTPase mediated signal transduction (GO:0007264)	1/100	0.407055058636552	1	0	0	1.92307692307692	1.7284746605455	IGF1	0
978	cellular response to metal ion (GO:0071248)	1/101	0.410153860479893	1	0	0	1.9040365575019	1.69692102097602	B2M	0
979	cellular divalent inorganic cation homeostasis (GO:0072503)	1/102	0.413236622501037	1	0	0	1.88536953242836	1.66616688206696	CAV1	0
980	regulation of protein ubiquitination (GO:0031396)	1/102	0.413236622501037	1	0	0	1.88536953242836	1.66616688206696	CAV1	0
981	regulation of kinase activity (GO:0043549)	1/102	0.413236622501037	1	0	0	1.88536953242836	1.66616688206696	CD74	0
982	intrinsic apoptotic signaling pathway (GO:0097193)	1/102	0.413236622501037	1	0	0	1.88536953242836	1.66616688206696	CRIP1	0
983	cellular response to oxygen-containing compound (GO:1901701)	2/275	0.419870241665258	1	0	0	1.3986013986014	1.21371966972751	PRDX5;LAMTOR4	0
984	B cell receptor signaling pathway (GO:0050853)	1/105	0.422389489743689	1	0	0	1.83150183150183	1.57843851489971	IGKC	0
985	positive regulation of lymphocyte activation (GO:0051251)	1/105	0.422389489743689	1	0	0	1.83150183150183	1.57843851489971	IGKC	0
986	translational elongation (GO:0006414)	1/106	0.425408910429119	1	0	0	1.81422351233672	1.55062487379114	MRPL52	0
987	cellular response to cytokine stimulus (GO:0071345)	3/457	0.425493990644706	1	0	0	1.26241373506144	1.07873815954293	PTPN18;FN1;HMOX1	0
988	MAPK cascade (GO:0000165)	2/279	0.427040038557381	1	0	0	1.37854976564654	1.17297698240429	CTSH;IGF1	0
989	fatty acid metabolic process (GO:0006631)	1/107	0.428412698260455	1	0	0	1.79726815240834	1.52348723888746	LPL	0
990	negative regulation of response to external stimulus (GO:0032102)	1/108	0.431400933441513	1	0	0	1.78062678062678	1.49700388404553	APOE	0
991	regulation of protein secretion (GO:0050708)	1/108	0.431400933441513	1	0	0	1.78062678062678	1.49700388404553	IGF1	0
992	viral life cycle (GO:0019058)	1/108	0.431400933441513	1	0	0	1.78062678062678	1.49700388404553	APOE	0
993	mitochondrial translation (GO:0032543)	1/108	0.431400933441513	1	0	0	1.78062678062678	1.49700388404553	MRPL52	0
994	regulation of response to external stimulus (GO:0032101)	1/108	0.431400933441513	1	0	0	1.78062678062678	1.49700388404553	CAV1	0
995	positive regulation of cell cycle process (GO:0090068)	1/108	0.431400933441513	1	0	0	1.78062678062678	1.49700388404553	IGF1	0
996	monocarboxylic acid metabolic process (GO:0032787)	1/109	0.434373695593162	1	0	0	1.76429075511644	1.47115396192411	IGF1	0
997	regulation of cytokine production (GO:0001817)	1/109	0.434373695593162	1	0	0	1.76429075511644	1.47115396192411	GPNMB	0
998	negative regulation of signal transduction (GO:0009968)	2/284	0.43593803258493	1	0	0	1.35427952329361	1.12439757967619	PTPN18;LGMN	0
999	circulatory system development (GO:0072359)	1/110	0.437331064095217	1	0	0	1.74825174825175	1.44591745973137	CRIP1	0
1000	negative regulation of protein kinase activity (GO:0006469)	1/110	0.437331064095217	1	0	0	1.74825174825175	1.44591745973137	CAV1	0
1001	positive regulation of establishment of protein localization to mitochondrion (GO:1903749)	1/111	0.440273117947782	1	0	0	1.73250173250173	1.42127515944184	CTSK	0
1002	phosphatidylinositol metabolic process (GO:0046488)	1/113	0.446111595340578	1	0	0	1.70183798502383	1.37370004168177	PLA2G16	0
1003	positive regulation of kinase activity (GO:0033674)	1/114	0.449008174732391	1	0	0	1.68690958164642	1.35073243062531	CD74	0
1004	positive regulation of canonical Wnt signaling pathway (GO:0090263)	1/114	0.449008174732391	1	0	0	1.68690958164642	1.35073243062531	CAV1	0
1005	epithelium development (GO:0060429)	1/116	0.454756401895657	1	0	0	1.657824933687	1.30635507932291	CTSB	0
1006	regulation of macroautophagy (GO:0016241)	1/117	0.457608203052954	1	0	0	1.64365548980934	1.28491438662909	LAMTOR4	0
1007	cellular response to interferon-gamma (GO:0071346)	1/117	0.457608203052954	1	0	0	1.64365548980934	1.28491438662909	B2M	0
1008	activation of MAPK activity (GO:0000187)	1/118	0.460445231058563	1	0	0	1.62972620599739	1.26395267927056	IGF1	0
1009	protein localization to cell periphery (GO:1990778)	1/118	0.460445231058563	1	0	0	1.62972620599739	1.26395267927056	CAV1	0
1010	calcium ion transport (GO:0006816)	1/119	0.463267561542036	1	0	0	1.61603102779573	1.24345589060805	CAV1	0
1011	plasma membrane bounded cell projection organization (GO:0120036)	1/119	0.463267561542036	1	0	0	1.61603102779573	1.24345589060805	PDPN	0
1012	regulation of neuron projection development (GO:0010975)	1/120	0.466075270133533	1	0	0	1.6025641025641	1.22341047116726	APOE	0
1013	actin filament organization (GO:0007015)	1/121	0.468868431656648	1	0	0	1.58931977113795	1.20380336841762	GSN	0
1014	DNA replication (GO:0006260)	1/121	0.468868431656648	1	0	0	1.58931977113795	1.20380336841762	IGF1	0
1015	macromolecular complex assembly (GO:0065003)	1/121	0.468868431656648	1	0	0	1.58931977113795	1.20380336841762	CD74	0
1016	negative regulation of cell migration (GO:0030336)	1/122	0.471647120876721	1	0	0	1.57629255989912	1.18462200231542	HMOX1	0
1017	cellular calcium ion homeostasis (GO:0006874)	1/124	0.477161378895785	1	0	0	1.55086848635236	1.14748840690919	CAV1	0
1018	positive regulation of apoptotic process (GO:0043065)	2/308	0.477589446919807	1	0	0	1.24875124875125	0.922831934580323	BCAP31;CTSH	0
1019	dephosphorylation (GO:0016311)	1/125	0.479897095148671	1	0	0	1.53846153846154	1.12951320487832	PTPN18	0
1020	negative regulation of macromolecule metabolic process (GO:0010605)	1/125	0.479897095148671	1	0	0	1.53846153846154	1.12951320487832	MSR1	0
1021	protein dephosphorylation (GO:0006470)	1/126	0.482618633755137	1	0	0	1.52625152625153	1.11191775848181	PTPN18	0
1022	negative regulation of multicellular organismal process (GO:0051241)	1/126	0.482618633755137	1	0	0	1.52625152625153	1.11191775848181	GPNMB	0
1023	cytoskeleton organization (GO:0007010)	1/127	0.485326067677058	1	0	0	1.51423379769836	1.09469156488688	APOE	0
1024	positive regulation of nucleic acid-templated transcription (GO:1903508)	3/503	0.48782938609228	1	0	0	1.14696436764031	0.823279040667385	CD74;SPP1;IGF1	0
1025	vesicle organization (GO:0016050)	1/128	0.488019469161478	1	0	0	1.50240384615385	1.07782448633129	CAV1	0
1026	protein lipidation (GO:0006497)	1/128	0.488019469161478	1	0	0	1.50240384615385	1.07782448633129	CD52	0
1027	positive regulation of mitochondrion organization (GO:0010822)	1/129	0.490698910224265	1	0	0	1.49075730471079	1.06130673337538	CTSK	0
1028	protein glycosylation (GO:0006486)	1/131	0.496016197552214	1	0	0	1.46799765120376	1.02928170351607	B4GALT1	0
1029	cellular response to hypoxia (GO:0071456)	1/133	0.501278498632988	1	0	0	1.44592249855408	0.998544602153549	HMOX1	0
1030	Fc-gamma receptor signaling pathway involved in phagocytosis (GO:0038096)	1/134	0.50388920548158	1	0	0	1.43513203214696	0.983637866634187	IGKC	0
1031	protein targeting (GO:0006605)	1/134	0.50388920548158	1	0	0	1.43513203214696	0.983637866634187	TSPO	0
1032	cellular response to organic substance (GO:0071310)	1/134	0.50388920548158	1	0	0	1.43513203214696	0.983637866634187	PTPN18	0
1033	adenylate cyclase-modulating G-protein coupled receptor signaling pathway (GO:0007188)	1/135	0.506486376487758	1	0	0	1.42450142450142	0.969028280646664	PSAP	0
1034	Fc-gamma receptor signaling pathway (GO:0038094)	1/135	0.506486376487758	1	0	0	1.42450142450142	0.969028280646664	IGKC	0
1035	Fc receptor mediated stimulatory signaling pathway (GO:0002431)	1/136	0.509070081208654	1	0	0	1.41402714932127	0.954708127553386	IGKC	0
1036	cellular response to organic cyclic compound (GO:0071407)	1/136	0.509070081208654	1	0	0	1.41402714932127	0.954708127553386	SPP1	0
1037	mitochondrial transport (GO:0006839)	1/136	0.509070081208654	1	0	0	1.41402714932127	0.954708127553386	TSPO	0
1038	protein transport (GO:0015031)	2/327	0.509229315323487	1	0	0	1.1761938367443	0.793762458976277	CD74;APOE	0
1039	cellular protein localization (GO:0034613)	2/328	0.51086025691044	1	0	0	1.17260787992495	0.787592865877944	CD63;CD74	0
1040	muscle contraction (GO:0006936)	1/138	0.514197367801836	1	0	0	1.39353400222965	0.926906498299493	MYOF	0
1041	positive regulation of transferase activity (GO:0051347)	1/138	0.514197367801836	1	0	0	1.39353400222965	0.926906498299493	CD74	0
1042	regulation of cellular component organization (GO:0051128)	1/141	0.521789017437466	1	0	0	1.36388434260775	0.887195790994267	GSN	0
1043	positive regulation of Wnt signaling pathway (GO:0030177)	1/141	0.521789017437466	1	0	0	1.36388434260775	0.887195790994267	CAV1	0
1044	cell-cell adhesion via plasma-membrane adhesion molecules (GO:0098742)	1/143	0.526784720890206	1	0	0	1.34480903711673	0.861973255996366	CD84	0
1045	cellular protein complex assembly (GO:0043623)	1/145	0.531728732420551	1	0	0	1.3262599469496	0.837694723010057	CYBA	0
1046	heart development (GO:0007507)	1/150	0.543866072137421	1	0	0	1.28205128205128	0.780836222256426	CRIP1	0
1047	negative regulation of cell differentiation (GO:0045596)	1/151	0.546255885851797	1	0	0	1.27356087620988	0.77008119920486	CAV1	0
1048	positive regulation of intracellular protein transport (GO:0090316)	1/153	0.550998373416186	1	0	0	1.2569130216189	0.749149600165056	CTSK	0
1049	protein stabilization (GO:0050821)	1/153	0.550998373416186	1	0	0	1.2569130216189	0.749149600165056	IGF1	0
1050	axon guidance (GO:0007411)	1/159	0.564933265661726	1	0	0	1.20948234155781	0.69067207146195	DOK2	0
1051	protein localization to membrane (GO:0072657)	1/161	0.569482367170098	1	0	0	1.19445771619685	0.672512492263662	CAV1	0
1052	negative regulation of intracellular signal transduction (GO:1902532)	1/162	0.571739220087638	1	0	0	1.18708452041785	0.663666073715708	CAV1	0
1053	cellular macromolecule biosynthetic process (GO:0034645)	2/368	0.573163194891788	1	0	0	1.04515050167224	0.581714877694795	MRPL52;IGF1	0
1054	neuron projection morphogenesis (GO:0048812)	1/164	0.576217833000832	1	0	0	1.17260787992495	0.646422968440471	S100A6	0
1055	neuron projection development (GO:0031175)	1/168	0.585036363567034	1	0	0	1.14468864468864	0.613646146678665	APOE	0
1056	mitochondrion organization (GO:0007005)	1/168	0.585036363567034	1	0	0	1.14468864468864	0.613646146678665	TSPO	0
1057	positive regulation of hydrolase activity (GO:0051345)	1/173	0.595804337375292	1	0	0	1.11160515784793	0.575636903969771	CTSH	0
1058	peptide biosynthetic process (GO:0043043)	1/175	0.60003362307854	1	0	0	1.0989010989011	0.561285260298739	MRPL52	0
1059	positive regulation of MAP kinase activity (GO:0043406)	1/178	0.606295507379914	1	0	0	1.08038029386344	0.540609092294877	IGF1	0
1060	cellular response to lipid (GO:0071396)	1/179	0.608361148316695	1	0	0	1.07434464976364	0.533934872602719	SPP1	0
1061	negative regulation of protein phosphorylation (GO:0001933)	1/179	0.608361148316695	1	0	0	1.07434464976364	0.533934872602719	CAV1	0
1062	ER to Golgi vesicle-mediated transport (GO:0006888)	1/181	0.612460282980084	1	0	0	1.06247343816405	0.520900109200886	BCAP31	0
1063	transmembrane receptor protein tyrosine kinase signaling pathway (GO:0007169)	2/397	0.614658775947465	1	0	0	0.968804495252858	0.471505523165832	CYBA;IGF1	0
1064	Fc-epsilon receptor signaling pathway (GO:0038095)	1/183	0.616516921692546	1	0	0	1.05086170659941	0.508269765398847	IGKC	0
1065	Fc receptor signaling pathway (GO:0038093)	1/184	0.618529441554061	1	0	0	1.04515050167224	0.502101261224887	IGKC	0
1066	protein complex assembly (GO:0006461)	1/190	0.630386760482412	1	0	0	1.01214574898785	0.467026055092946	FN1	0
1067	RNA metabolic process (GO:0016070)	1/192	0.634257503018601	1	0	0	1.00160256410256	0.456029898661105	RBM3	0
1068	gene expression (GO:0010467)	2/412	0.634897730247191	1	0	0	0.933532486930545	0.42409573169248	RBM3;MRPL52	0
1069	cilium organization (GO:0044782)	1/193	0.636177791906817	1	0	0	0.996412913511359	0.4506548502239	GSN	0
1070	RNA processing (GO:0006396)	1/194	0.638088095057311	1	0	0	0.991276764472641	0.445359759260887	RBM3	0
1071	regulation of cellular macromolecule biosynthetic process (GO:2000112)	3/632	0.642675146480213	1	0	0	0.912852969814995	0.403586810342183	RBM3;MAFB;NME2	0
1072	regulation of translation (GO:0006417)	1/214	0.67427443844323	1	0	0	0.89863407620417	0.354167929767637	RBM3	0
1073	positive regulation of sequence-specific DNA binding transcription factor activity (GO:0051091)	1/216	0.677689695666164	1	0	0	0.89031339031339	0.346390466360381	ANXA3	0
1074	positive regulation of cytokine production (GO:0001819)	1/221	0.686073460273673	1	0	0	0.870170553428472	0.327854657189689	CYBA	0
1075	apoptotic process (GO:0006915)	1/232	0.703765061805426	1	0	0	0.828912466843501	0.291205816932248	TSPO	0
1076	translation (GO:0006412)	1/233	0.705323554631276	1	0	0	0.825354902608121	0.288130272955165	MRPL52	0
1077	regulation of signal transduction (GO:0009966)	1/234	0.706873926665639	1	0	0	0.821827744904668	0.285094469538655	CD63	0
1078	activation of protein kinase activity (GO:0032147)	1/234	0.706873926665639	1	0	0	0.821827744904668	0.285094469538655	IGF1	0
1079	plasma membrane bounded cell projection assembly (GO:0120031)	1/242	0.718989536164475	1	0	0	0.794659885568976	0.262165030741281	GSN	0
1080	regulation of transcription, DNA-templated (GO:0006355)	7/1599	0.735064435808013	1	0	0	0.841872324048684	0.259125873252662	CD74;MAFB;CREG1;NME2;SPP1;APOE;IGF1	0
1081	antigen receptor-mediated signaling pathway (GO:0050851)	1/258	0.741752423790763	1	0	0	0.745378652355397	0.222674233863453	IGKC	0
1082	Golgi vesicle transport (GO:0048193)	1/272	0.76016566746238	1	0	0	0.707013574660634	0.193876474797497	BCAP31	0
1083	cilium assembly (GO:0060271)	1/289	0.780784212734176	1	0	0	0.665424540857067	0.16466360356286	GSN	0
1084	chemical synaptic transmission (GO:0007268)	1/290	0.781940840068685	1	0	0	0.663129973474801	0.163114186594609	APOE	0
1085	ion transport (GO:0006811)	1/290	0.781940840068685	1	0	0	0.663129973474801	0.163114186594609	TSPO	0
1086	DNA metabolic process (GO:0006259)	1/315	0.808971117322508	1	0	0	0.610500610500611	0.129421284654259	IGF1	0
1087	cellular response to DNA damage stimulus (GO:0006974)	1/330	0.823567432145441	1	0	0	0.582750582750583	0.113117626982208	CRIP1	0
1088	regulation of nucleic acid-templated transcription (GO:1903506)	2/608	0.828907681155058	1	0	0	0.632591093117409	0.118703499331199	MAFB;NME2	0
1089	intracellular protein transport (GO:0006886)	1/348	0.83963130141495	1	0	0	0.552608311229001	0.0965917387203494	CD74	0
1090	positive regulation of transcription, DNA-templated (GO:0045893)	4/1121	0.841436884878349	1	0	0	0.686200507788376	0.118468586618816	CD74;NME2;SPP1;IGF1	0
1091	organelle assembly (GO:0070925)	1/377	0.862518497837472	1	0	0	0.510099979596001	0.0754431154552731	GSN	0
1092	regulation of transcription from RNA polymerase II promoter (GO:0006357)	5/1479	0.891116731071209	1	0	0	0.650127424975295	0.0749465912449249	CAV1;CREG1;NME2;APOE;IGF1	0
1093	nervous system development (GO:0007399)	1/456	0.909725794305006	1	0	0	0.421727395411606	0.0399004933444149	MAFB	0
1094	negative regulation of transcription, DNA-templated (GO:0045892)	2/814	0.928613222189656	1	0	0	0.472500472500473	0.034994785794102	PRDX5;CAV1	0
1095	positive regulation of transcription from RNA polymerase II promoter (GO:0045944)	2/849	0.93882689280467	1	0	0	0.453021654435082	0.0285966156924916	NME2;IGF1	0
1096	negative regulation of transcription from RNA polymerase II promoter (GO:0000122)	1/566	0.949885327205609	1	0	0	0.339766240826312	0.017468744862053	CAV1	0
1097	negative regulation of gene expression (GO:0010629)	1/619	0.962303859496569	1	0	0	0.310674785634398	0.0119376835863884	MSR1	0
1098	neutrophil mediated immunity (GO:0002446)	24/488	1.26281326928018e-08	6.44413611313675e-05	0	0	3.9344262295082	71.556742656322	KMT2E;HSPA8;HSP90AA1;HSP90AB1;JUP;ANXA2;C5AR1;FPR1;MGST1;MCEMP1;FPR2;IQGAP1;PYGL;RAB44;CYB5R3;SLPI;TMBIM1;SIRPA;QSOX1;CD36;CAPN1;S100A9;CD44;HSPA1A	1
1099	neutrophil degranulation (GO:0043312)	23/480	4.15413077386657e-08	0.000105992646695206	0	0	3.83333333333333	65.1535472273227	HSPA8;HSP90AA1;HSP90AB1;JUP;ANXA2;C5AR1;FPR1;MGST1;MCEMP1;FPR2;IQGAP1;PYGL;RAB44;CYB5R3;SLPI;TMBIM1;SIRPA;QSOX1;CD36;CAPN1;S100A9;CD44;HSPA1A	1
1100	neutrophil activation involved in immune response (GO:0002283)	23/484	4.83166683309205e-08	8.21866528308958e-05	0	0	3.80165289256198	64.040702879909	HSPA8;HSP90AA1;HSP90AB1;JUP;ANXA2;C5AR1;FPR1;MGST1;MCEMP1;FPR2;IQGAP1;PYGL;RAB44;CYB5R3;SLPI;TMBIM1;SIRPA;QSOX1;CD36;CAPN1;S100A9;CD44;HSPA1A	1
1101	regulation of apoptotic process (GO:0042981)	30/816	1.29590932765552e-07	0.000165325632475653	0	0	2.94117647058824	46.6437735844251	FLT1;PREX1;CCND2;MIEN1;MYC;PERP;UBC;FFAR4;FLNA;JUN;XBP1;TGFB1;HSPA5;DAPK1;MERTK;CIDEC;GADD45G;RHOB;NET1;FABP1;DNAJA1;SON;PPT1;ARHGEF3;TMBIM6;ANGPTL4;SGK1;CD44;ATF4;HSPA1A	1
1102	response to unfolded protein (GO:0006986)	7/44	1.13243883691129e-06	0.00115576707695166	0	0	12.7272727272727	174.250834395146	DNAJA1;HSPA8;HSP90AA1;HSP90AB1;HSPA5;HERPUD1;HSPA1A	1
1103	negative regulation of programmed cell death (GO:0043069)	18/409	4.29551223151186e-06	0.00365333315290084	0	0	3.52078239608802	43.509616714403	XBP1;FLT1;HSPA5;MERTK;FABP1;DNAJA1;CCND2;SON;MIEN1;MYC;UBC;PPT1;FFAR4;FLNA;TMBIM6;ANGPTL4;CD44;HSPA1A	1
1104	negative regulation of endoplasmic reticulum stress-induced intrinsic apoptotic signaling pathway (GO:1902236)	4/14	2.16185173408674e-05	0.0157598991414923	0	0	22.8571428571429	245.530521742469	XBP1;TMBIM6;HERPUD1;HSPA1A	1
1105	mitochondrial electron transport, NADH to ubiquinone (GO:0006120)	6/47	2.51111965477562e-05	0.0160178044979	0	0	10.2127659574468	108.175626216406	MT-ND4L;MT-ND4;MT-ND5;NDUFA4;MT-ND2;MT-ND3	1
1106	negative regulation of apoptotic process (GO:0043066)	18/486	4.33437344790295e-05	0.0245758974496097	0	0	2.96296296296296	29.7669582178945	XBP1;FLT1;HSPA5;MERTK;FABP1;DNAJA1;CCND2;SON;MIEN1;MYC;UBC;PPT1;FFAR4;FLNA;TMBIM6;ANGPTL4;CD44;HSPA1A	1
1107	regulation of cellular response to heat (GO:1900034)	7/79	5.90873653880588e-05	0.0301522825575264	0	0	7.08860759493671	69.0181813470281	HSPA8;HSP90AA1;CAMK2D;HSP90AB1;FKBP4;IER5;HSPA1A	1
1108	fatty acid metabolic process (GO:0006631)	8/107	5.98473974564637e-05	0.0277637517473031	0	0	5.98130841121495	58.1605240304596	PLA2G15;XBP1;ABCD2;PNPLA8;ACOT1;LTC4S;LPIN1;ADIPOR2	1
1109	regulation of endoplasmic reticulum stress-induced intrinsic apoptotic signaling pathway (GO:1902235)	4/20	9.86373255131275e-05	0.0419455226744574	0	0	16	147.584973009434	XBP1;TMBIM6;HERPUD1;HSPA1A	1
1110	phosphatidylethanolamine metabolic process (GO:0046337)	4/20	9.86373255131275e-05	0.0387189440071915	0	0	16	147.584973009434	PLA2G15;CHKA;PNPLA8;LPIN1	1
1111	negative regulation of response to endoplasmic reticulum stress (GO:1903573)	4/22	0.000146024740264553	0.0532260178264297	0	0	14.5454545454545	128.461592679925	XBP1;TMBIM6;HERPUD1;HSPA1A	1
1112	regulation of cell migration (GO:0030334)	13/317	0.000189512206311338	0.0644720525871173	0	0	3.2807570977918	28.1195564894459	XBP1;CLIC4;TGFB1;FLT1;HSPA5;LMO4;PLET1;SYNE2;RHOB;MIEN1;MYADM;FLNA;SGK1	1
1113	membrane raft organization (GO:0031579)	3/10	0.000217014209133454	0.0692139693255011	0	0	24	202.453145440557	ANXA2;PPT1;MYADM	1
1114	complement receptor mediated signaling pathway (GO:0002430)	3/10	0.000217014209133454	0.0651425593651775	0	0	24	202.453145440557	C5AR1;FPR1;FPR2	1
1115	positive regulation of ERK1 and ERK2 cascade (GO:0070374)	10/202	0.000237824125841329	0.0674231396760167	0	0	3.96039603960396	33.0454618792744	MARCO;TGFB1;FLT1;C5AR1;FFAR4;FPR2;CD36;MERTK;SCIMP;CD44	1
1116	regulation of ERK1 and ERK2 cascade (GO:0070372)	11/248	0.000303238472248952	0.0814434696782317	0	0	3.54838709677419	28.7454520237711	MARCO;TGFB1;FLT1;C5AR1;FFAR4;FPR2;CD36;EZR;MERTK;SCIMP;CD44	1
1117	positive regulation of cellular process (GO:0048522)	17/520	0.000311462884933138	0.0794697550906901	0	0	2.61538461538462	21.1172179073193	JUN;XBP1;JUND;TGFB1;HSP90AB1;FLT1;CD81;CCND2;EPCAM;MYC;RARA;FLNA;CD36;CAPN1;EZR;IER5;S100A9	1
1118	PERK-mediated unfolded protein response (GO:0036499)	3/12	0.000390556016187716	0.094905111933615	0	0	20	156.958783032568	HSPA5;HERPUD1;ATF4	1
1119	response to endoplasmic reticulum stress (GO:0034976)	7/107	0.000395460070453804	0.0917287608875345	0	0	5.23364485981308	41.0080188026954	JUN;HSPA5;FAM129A;DNAJB9;PDIA6;ATF4;HERPUD1	1
1120	response to lipid (GO:0033993)	8/141	0.000404179583754895	0.0896751485174447	0	0	4.53900709219858	35.4662185056478	JUN;TGFB1;JUND;SLPI;RARA;CD36;TRIB1;ABCG1	1
1121	fatty acid beta-oxidation (GO:0006635)	5/51	0.00043087222004998	0.091614205788127	0	0	7.84313725490196	60.7819528236808	HADHA;ABCD2;SCP2;HSD17B4;ACOX3	1
1122	positive regulation of transcription from RNA polymerase II promoter (GO:0045944)	23/849	0.00043503553009302	0.0887994524025872	0	0	2.16725559481743	16.7747378649927	TCF7L2;JUN;XBP1;JUND;TGFB1;JUP;CD81;IL18;FOS;PBX1;RUNX1;PLSCR1;GAL;EPCAM;MYC;UBC;NRIP1;RARA;CCNL1;LPIN1;IER5;IER2;ATF4	1
1123	cellular response to low-density lipoprotein particle stimulus (GO:0071404)	3/13	0.000503045178178171	0.0987322901632002	0	0	18.4615384615385	140.212256759008	CD81;CD9;CD36	1
1124	positive regulation of cell-substrate adhesion (GO:0010811)	5/53	0.000515805565214829	0.0974872518256026	0	0	7.54716981132075	57.1304201893827	CDK6;JUP;MYADM;FLNA;CD36	1
1125	positive regulation of apoptotic process (GO:0043065)	12/308	0.000526964566351436	0.0960392922175493	0	0	3.11688311688312	23.5274096048047	NET1;DNAJA1;PREX1;JUN;DAPK1;MYC;STK17B;UBC;ARHGEF3;ATF4;GADD45G;RHOB	1
1126	ERBB signaling pathway (GO:0038127)	6/81	0.000532948529952848	0.0937805637361857	0	0	5.92592592592593	44.6642115860971	HSP90AA1;TGFB1;UBC;IQGAP1;PTPN12;PAG1	1
1127	acylglycerol catabolic process (GO:0046464)	4/31	0.000575058843563357	0.097817509290127	0	0	10.3225806451613	77.0171683692494	ABHD12;FABP1;MGLL;PNPLA2	1
1128	regulated exocytosis (GO:0045055)	8/149	0.000583572197487456	0.0960635136702738	0	0	4.29530201342282	31.984289426566	RAB11FIP1;TGFB1;APLP2;FLNA;CD9;TAGLN2;QSOX1;CD36	1
1129	regulation of protein modification by small protein conjugation or removal (GO:1903320)	3/14	0.000634344208550911	0.101158078007353	0	0	17.1428571428571	126.221465745549	HSP90AA1;HSP90AB1;HSPA1A	1
1130	receptor-mediated endocytosis (GO:0006898)	9/189	0.000641703343797334	0.0992306716181151	0	0	3.80952380952381	28.005274066207	MARCO;HSP90AA1;CD81;PPT1;CD9;FPR2;ADRB2;CD36;RAMP1	1
1131	long-chain fatty acid metabolic process (GO:0001676)	5/56	0.00066603931838099	0.0999646659322997	0	0	7.14285714285714	52.2440132325599	SCP2;PNPLA8;ACOT1;HSD17B4;MGLL	1
1132	mitochondrial ATP synthesis coupled electron transport (GO:0042775)	6/86	0.000733112843438832	0.106887852573382	0	0	5.58139534883721	40.2876888587924	MT-ND4L;MT-ND4;MT-ND5;NDUFA4;MT-ND2;MT-ND3	1
1133	activation of protein kinase activity (GO:0032147)	10/234	0.000755254365729669	0.107057306342181	0	0	3.41880341880342	24.5759178024098	DUSP5;PRKAR2B;CD81;C5AR1;UBC;FPR1;IL18;ADCY3;ADRB2;GADD45G	1
1134	fatty acid beta-oxidation using acyl-CoA oxidase (GO:0033540)	3/15	0.000785633481140693	0.108353720385431	0	0	16	114.384322932355	SCP2;HSD17B4;ACOX3	1
1135	glycerophospholipid catabolic process (GO:0046475)	3/15	0.000785633481140693	0.105502306691078	0	0	16	114.384322932355	PLA2G15;ABHD12;PNPLA8	1
1136	receptor metabolic process (GO:0043112)	5/59	0.000846835167586866	0.110805124620405	0	0	6.77966101694915	47.9593524717705	TGFB1;CD81;CD9;CD36;RAMP1	1
1137	platelet degranulation (GO:0002576)	7/125	0.00100069003628763	0.127663031379395	0	0	4.48	30.9436533533571	TGFB1;APLP2;FLNA;CD9;TAGLN2;QSOX1;CD36	1
1138	actin filament bundle organization (GO:0061572)	4/36	0.00102518616488355	0.127598170717092	0	0	8.88888888888889	61.181164965394	LIMA1;NEDD9;EZR;RHOB	1
1139	regulation of cell proliferation (GO:0042127)	20/741	0.00107579830510046	0.130709494069706	0	0	2.15924426450742	14.7577701130465	CD164;TCF7L2;JUN;XBP1;BTG2;JUND;TGFB1;FLT1;JUP;CD81;BMX;CCND2;CDK6;EPCAM;MYC;RARA;CAPN1;SGK1;IER5;HSPA1A	1
1140	positive regulation of MAPK cascade (GO:0043410)	11/290	0.00110956077461708	0.131676479834208	0	0	3.03448275862069	20.6459866056867	MARCO;TGFB1;FLT1;C5AR1;FFAR4;FPR2;CD36;ADRB2;MERTK;SCIMP;CD44	1
1141	negative regulation of intrinsic apoptotic signaling pathway (GO:2001243)	5/63	0.00114182498894803	0.13242574815004	0	0	6.34920634920635	43.0166820895233	DNAJA1;XBP1;TMBIM6;HERPUD1;HSPA1A	1
1142	regulation of tissue remodeling (GO:0034103)	3/17	0.00115264244589889	0.130709653364934	0	0	14.1176470588235	95.5157392012484	TGFB1;IL18;LEPR	1
1143	positive regulation of cellular protein catabolic process (GO:1903364)	3/17	0.00115264244589889	0.127868139161348	0	0	14.1176470588235	95.5157392012484	HSP90AA1;CD81;EZR	1
1144	chaperone-mediated protein complex assembly (GO:0051131)	3/17	0.00115264244589889	0.125147540455788	0	0	14.1176470588235	95.5157392012484	HSP90AA1;HSP90AB1;HSPA1A	1
1145	respiratory electron transport chain (GO:0022904)	6/95	0.00123477977127394	0.131272524433561	0	0	5.05263157894737	33.8367796934335	MT-ND4L;MT-ND4;MT-ND5;NDUFA4;MT-ND2;MT-ND3	1
1146	actin filament bundle assembly (GO:0051017)	4/38	0.00125983496062605	0.131202812328056	0	0	8.42105263157895	56.2254698966566	LIMA1;NEDD9;EZR;RHOB	1
1147	cellular response to reactive oxygen species (GO:0034614)	5/66	0.00140847147953416	0.143748599201256	0	0	6.06060606060606	39.7893952707569	NET1;FABP1;JUN;FOS;RHOB	1
1148	fatty acid catabolic process (GO:0009062)	5/66	0.00140847147953416	0.140929999216918	0	0	6.06060606060606	39.7893952707569	PLA2G15;HADHA;ABCD2;HSD17B4;LPIN1	1
1149	cellular response to organic substance (GO:0071310)	7/134	0.00149868324109827	0.147072703448547	0	0	4.17910447761194	27.1774201610019	JUN;TGFB1;JUND;FFAR4;IL18;PTPN12;RAMP1	1
1150	adenylate cyclase-modulating G-protein coupled receptor signaling pathway (GO:0007188)	7/135	0.00156415393715854	0.150601463043774	0	0	4.14814814814815	26.7987386754756	MARCO;FPR1;ADCY3;ADRB1;FPR2;ADRB2;RAMP1	1
1151	positive regulation of pri-miRNA transcription from RNA polymerase II promoter (GO:1902895)	3/19	0.00161248682734834	0.152380005184418	0	0	12.6315789473684	81.2207706747033	JUN;TGFB1;FOS	1
1152	regulation of cell cycle (GO:0051726)	9/216	0.00163743767626484	0.151924444763263	0	0	3.33333333333333	21.3820755049182	JUN;JUND;TGFB1;SON;CDK6;RARA;IQGAP1;GADD45G;RHOB	1
1153	positive regulation of transferase activity (GO:0051347)	7/138	0.00177401049179392	0.161656706064721	0	0	4.05797101449275	25.7052680384773	HSP90AA1;TGFB1;FLT1;HSP90AB1;LMO4;MYC;MERTK	1
1154	positive regulation of MAP kinase activity (GO:0043406)	8/178	0.00183592755139967	0.164363829733202	0	0	3.59550561797753	22.6524240812022	DUSP5;TGFB1;FLT1;CD81;C5AR1;UBC;FPR1;GADD45G	1
1155	cellular response to peptide (GO:1901653)	4/42	0.00183727145397852	0.161648210856075	0	0	7.61904761904762	47.9959901973346	XBP1;FPR2;ADRB2;CD36	1
1156	wound healing, spreading of cells (GO:0044319)	3/20	0.0018796380491126	0.16257276211223	0	0	12	75.3201125729251	FLNA;PLET1;CD44	1
1157	telomere maintenance via telomerase (GO:0007004)	3/20	0.0018796380491126	0.159863216077026	0	0	12	75.3201125729251	HSP90AA1;HSP90AB1;NOP10	1
1158	immune response-activating cell surface receptor signaling pathway (GO:0002429)	3/20	0.0018796380491126	0.157242507616747	0	0	12	75.3201125729251	C5AR1;FPR1;FPR2	1
1159	positive regulation of angiogenesis (GO:0045766)	6/104	0.00196462348643076	0.161701187923487	0	0	4.61538461538461	28.7651753629816	XBP1;FLT1;JUP;ANGPTL4;RUNX1;RHOB	1
1160	positive regulation of cell motility (GO:2000147)	8/180	0.00196900809705917	0.159489655861793	0	0	3.55555555555556	22.151912416227	XBP1;TGFB1;FLT1;MIEN1;HSPA5;MYADM;PLET1;SYNE2	1
1161	regulation of cellular response to stress (GO:0080135)	6/105	0.00206232617201524	0.164438288371777	0	0	4.57142857142857	28.2693518790503	HSPA8;HSP90AA1;CAMK2D;HSP90AB1;FKBP4;HSPA1A	1
1162	positive regulation of vasculature development (GO:1904018)	6/105	0.00206232617201524	0.161908468550673	0	0	4.57142857142857	28.2693518790503	XBP1;FLT1;JUP;ANGPTL4;RUNX1;RHOB	1
1163	RNA-dependent DNA biosynthetic process (GO:0006278)	3/21	0.00217280337151818	0.167997206134201	0	0	11.4285714285714	70.0769950732374	HSP90AA1;HSP90AB1;NOP10	1
1164	energy reserve metabolic process (GO:0006112)	3/21	0.00217280337151818	0.165489785147123	0	0	11.4285714285714	70.0769950732374	MYC;LEPR;PYGL	1
1165	hepaticobiliary system development (GO:0061008)	3/21	0.00217280337151818	0.163056111836136	0	0	11.4285714285714	70.0769950732374	XBP1;RARA;LSR	1
1166	sphingosine-1-phosphate signaling pathway (GO:0003376)	2/6	0.00225831449082148	0.167017084734232	0	0	26.6666666666667	162.483641185786	SPNS1;EZR	1
1167	regulation of adiponectin secretion (GO:0070163)	2/6	0.00225831449082148	0.164631126380886	0	0	26.6666666666667	162.483641185786	HCAR2;RAB11FIP1	1
1168	positive regulation of T-helper 2 cell differentiation (GO:0045630)	2/6	0.00225831449082148	0.162312378122	0	0	26.6666666666667	162.483641185786	RARA;IL18	1
1169	regulation of blood vessel remodeling (GO:0060312)	2/6	0.00225831449082148	0.160058039536972	0	0	26.6666666666667	162.483641185786	TGFB1;TMBIM1	1
1170	negative regulation of systemic arterial blood pressure (GO:0003085)	2/6	0.00225831449082148	0.157865463652904	0	0	26.6666666666667	162.483641185786	ADRB1;ADRB2	1
1171	unsaturated fatty acid metabolic process (GO:0033559)	4/45	0.00237525527567907	0.163796319889058	0	0	7.11111111111111	42.9699581352898	SCP2;PNPLA8;HSD17B4;MGLL	1
1172	cellular response to unfolded protein (GO:0034620)	3/22	0.00249282249943507	0.169611642861562	0	0	10.9090909090909	65.3927964715673	HSPA8;HSPA5;HSPA1A	1
1173	positive regulation of RNA splicing (GO:0033120)	3/22	0.00249282249943507	0.167379910718647	0	0	10.9090909090909	65.3927964715673	POLR2A;TRA2B;HSPA1A	1
1174	regulation of cell motility (GO:2000145)	6/110	0.00260695267431974	0.172769863598099	0	0	4.36363636363636	25.9617743891169	TGFB1;CDK6;LMO4;FLNA;SGK1;RHOB	1
1175	cellular response to amyloid-beta (GO:1904646)	3/23	0.00284049150449012	0.185833694197603	0	0	10.4347826086957	61.1872505407484	FPR2;ADRB2;CD36	1
1176	cellular response to heat (GO:0034605)	4/48	0.00301275983405448	0.194609030799747	0	0	6.66666666666667	38.6993248794437	HSPA8;HSPA5;IER5;HSPA1A	1
1177	leukocyte aggregation (GO:0070486)	2/7	0.00313561234654534	0.200012872555261	0	0	22.8571428571429	131.76984681415	S100A9;CD44	1
1178	cellular response to hormone stimulus (GO:0032870)	5/81	0.00347189802128046	0.218729575340669	0	0	4.93827160493827	27.9656980462539	JUN;XBP1;JUND;FFAR4;RAMP1	1
1179	lipid homeostasis (GO:0055088)	4/50	0.00349720414443198	0.217636984744346	0	0	6.4	36.1970652517553	XBP1;ACOX3;ABCG1;PNPLA2	1
1180	negative regulation of cytoskeleton organization (GO:0051494)	3/25	0.00362175231333119	0.222672313914808	0	0	9.6	53.9596541357734	LIMA1;MYADM;FKBP4	1
1181	chaperone mediated protein folding requiring cofactor (GO:0051085)	3/25	0.00362175231333119	0.22002145303487	0	0	9.6	53.9596541357734	HSPA8;HSPA5;HSPA1A	1
1182	regulation of cardiac muscle cell action potential (GO:0098901)	3/25	0.00362175231333119	0.217432965352107	0	0	9.6	53.9596541357734	CAMK2D;JUP;FLNA	1
1183	fatty acid oxidation (GO:0019395)	4/51	0.00375816946576244	0.222999288183555	0	0	6.27450980392157	35.0357539409542	HADHA;ABCD2;HSD17B4;ADIPOR2	1
1184	receptor internalization (GO:0031623)	4/51	0.00375816946576244	0.220436077974549	0	0	6.27450980392157	35.0357539409542	CD81;CD9;CD36;RAMP1	1
1185	positive regulation of protein secretion (GO:0050714)	5/83	0.00385611532286836	0.223610869234059	0	0	4.81927710843373	26.7859999773406	HCAR2;TCF7L2;XBP1;TGFB1;EZR	1
1186	positive regulation of phosphatidylinositol 3-kinase activity (GO:0043552)	3/26	0.0040567285820846	0.232600965779525	0	0	9.23076923076923	50.8373390596933	FLT1;TGFB1;FPR2	1
1187	response to amyloid-beta (GO:1904645)	3/26	0.0040567285820846	0.230016510604197	0	0	9.23076923076923	50.8373390596933	FPR2;ADRB2;CD36	1
1188	positive regulation of nitric oxide biosynthetic process (GO:0045429)	3/26	0.0040567285820846	0.227488856641513	0	0	9.23076923076923	50.8373390596933	HSP90AA1;HSP90AB1;CD36	1
1189	positive regulation of nitric oxide metabolic process (GO:1904407)	3/26	0.0040567285820846	0.225016151678019	0	0	9.23076923076923	50.8373390596933	HSP90AA1;HSP90AB1;CD36	1
1190	lipoprotein transport (GO:0042953)	2/8	0.00414643179513327	0.227518725274893	0	0	20	109.710142459768	UNC119;CD36	1
1191	positive regulation of tissue remodeling (GO:0034105)	2/8	0.00414643179513327	0.225098313303884	0	0	20	109.710142459768	TMBIM1;IL18	1
1192	desmosome organization (GO:0002934)	2/8	0.00414643179513327	0.222728857374369	0	0	20	109.710142459768	JUP;PERP	1
1193	angiogenesis involved in wound healing (GO:0060055)	2/8	0.00414643179513327	0.220408765110053	0	0	20	109.710142459768	MCAM;ADIPOR2	1
1194	regulation of T-helper 2 cell differentiation (GO:0045628)	2/8	0.00414643179513327	0.21813650979964	0	0	20	109.710142459768	RARA;IL18	1
1195	acylglycerol acyl-chain remodeling (GO:0036155)	2/8	0.00414643179513327	0.215910627046582	0	0	20	109.710142459768	MGLL;PNPLA2	1
1196	lipoprotein localization (GO:0044872)	2/8	0.00414643179513327	0.213729711621869	0	0	20	109.710142459768	UNC119;CD36	1
1197	regulation of cell-matrix adhesion (GO:0001952)	4/53	0.00431906534558933	0.220401904585423	0	0	6.0377358490566	32.8737585226985	CDK6;JUP;CD36;PLET1	1
1198	regulation of cell differentiation (GO:0045595)	6/122	0.00434896579716343	0.219730420425	0	0	3.9344262295082	21.3946906620061	JUN;TGFB1;JUND;CDK6;HSP90AB1;RUNX1	1
1199	regulation of pri-miRNA transcription from RNA polymerase II promoter (GO:1902893)	3/27	0.00452212588862475	0.226239298133844	0	0	8.88888888888889	47.989093923257	JUN;TGFB1;FOS	1
1200	inflammatory response (GO:0006954)	9/253	0.0046922059987669	0.23246919623017	0	0	2.84584980237154	15.2590267206616	TGFB1;C5AR1;FPR1;IL18;LY75;FPR2;FOS;S100A9;MGLL	1
1201	positive regulation of phosphorylation (GO:0042327)	8/209	0.00489379458492393	0.240125324681412	0	0	3.0622009569378	16.2902577230452	MARCO;CCND2;TGFB1;FLT1;LMO4;FAM129A;FPR2;MERTK	1
1202	telomere maintenance via telomere lengthening (GO:0010833)	3/28	0.00501853933011645	0.24390101144366	0	0	8.57142857142857	45.38242592327	HSP90AA1;HSP90AB1;NOP10	1
1203	positive regulation of lipid kinase activity (GO:0090218)	3/28	0.00501853933011645	0.241600058505512	0	0	8.57142857142857	45.38242592327	FLT1;TGFB1;CD81	1
1204	negative regulation of myeloid leukocyte differentiation (GO:0002762)	3/28	0.00501853933011645	0.239342114033498	0	0	8.57142857142857	45.38242592327	CDK6;MYC;RARA	1
1205	cellular response to topologically incorrect protein (GO:0035967)	3/28	0.00501853933011645	0.237125983348002	0	0	8.57142857142857	45.38242592327	HSPA8;HSPA5;HSPA1A	1
1206	ATF6-mediated unfolded protein response (GO:0036500)	2/9	0.00528732472038491	0.247534110533249	0	0	17.7777777777778	93.198984621657	XBP1;HSPA5	1
1207	vasodilation (GO:0042311)	2/9	0.00528732472038491	0.245283800437493	0	0	17.7777777777778	93.198984621657	ADRB1;ADRB2	1
1208	regulation of endoplasmic reticulum unfolded protein response (GO:1900101)	2/9	0.00528732472038491	0.243074036469587	0	0	17.7777777777778	93.198984621657	XBP1;HSPA5	1
1209	granulocyte activation (GO:0036230)	2/9	0.00528732472038491	0.240903732572537	0	0	17.7777777777778	93.198984621657	KMT2E;PREX1	1
1210	cytoskeletal anchoring at plasma membrane (GO:0007016)	2/9	0.00528732472038491	0.238771841133842	0	0	17.7777777777778	93.198984621657	JUP;EZR	1
1211	positive regulation of programmed cell death (GO:0043068)	9/258	0.00532063018009133	0.23816820885093	0	0	2.7906976744186	14.6125493797379	NET1;DNAJA1;PREX1;JUN;UBC;ARHGEF3;ATF4;GADD45G;RHOB	1
1212	cellular response to hydrogen peroxide (GO:0070301)	3/29	0.00554652707643302	0.246121110182937	0	0	8.27586206896552	42.9896548889573	NET1;FABP1;RHOB	1
1213	positive regulation of phospholipid metabolic process (GO:1903727)	3/29	0.00554652707643302	0.243999376474463	0	0	8.27586206896552	42.9896548889573	FLT1;TGFB1;CD81	1
1214	triglyceride homeostasis (GO:0070328)	3/29	0.00554652707643302	0.241913911718271	0	0	8.27586206896552	42.9896548889573	XBP1;IL18;ANGPTL4	1
1215	IRE1-mediated unfolded protein response (GO:0036498)	4/58	0.00596189733234592	0.257826797347129	0	0	5.51724137931034	28.2613324370336	XBP1;HSPA5;DNAJB9;PDIA6	1
1216	positive regulation of cellular protein metabolic process (GO:0032270)	5/92	0.00596777912303198	0.255912410628842	0	0	4.34782608695652	22.2668714216582	HSP90AA1;TGFB1;PERP;FAM129A;EZR	1
1217	positive regulation of protein phosphorylation (GO:0001934)	12/413	0.00600204212995526	0.255236841576347	0	0	2.32445520581114	11.8911120875603	MARCO;CCND2;TGFB1;FLT1;CD81;FAM129A;FPR2;IQGAP1;ADRB2;CCNL1;MERTK;CD44	1
1218	regulation of macrophage derived foam cell differentiation (GO:0010743)	3/30	0.00610661140575685	0.257537504161795	0	0	8	40.7870660617667	IL18;CD36;ABCG1	1
1219	astrocyte development (GO:0014002)	2/10	0.00655490773049433	0.274177820891087	0	0	16	80.4406598090845	CDK6;FPR2	1
1220	regulation of granulocyte differentiation (GO:0030852)	2/10	0.00655490773049433	0.271948732916362	0	0	16	80.4406598090845	RARA;RUNX1	1
1221	virion attachment to host cell (GO:0019062)	2/10	0.00655490773049433	0.269755597973489	0	0	16	80.4406598090845	HSP90AB1;CD81	1
1222	negative regulation of transcription from RNA polymerase II promoter in response to stress (GO:0097201)	2/10	0.00655490773049433	0.267597553189701	0	0	16	80.4406598090845	JUN;HSPA1A	1
1223	protein kinase A signaling (GO:0010737)	2/10	0.00655490773049433	0.26547376308502	0	0	16	80.4406598090845	GAL;EZR	1
1224	negative regulation of endoplasmic reticulum unfolded protein response (GO:1900102)	2/10	0.00655490773049433	0.2633834184938	0	0	16	80.4406598090845	HSPA5;DNAJB9	1
1225	positive regulation of type 2 immune response (GO:0002830)	2/10	0.00655490773049433	0.261325735536817	0	0	16	80.4406598090845	RARA;IL18	1
1226	'de novo' posttranslational protein folding (GO:0051084)	3/31	0.00669927971804189	0.265011041869518	0	0	7.74193548387097	38.754234295232	HSPA8;HSPA5;HSPA1A	1
1227	positive regulation of reactive oxygen species biosynthetic process (GO:1903428)	3/31	0.00669927971804189	0.262972495393598	0	0	7.74193548387097	38.754234295232	HSP90AA1;HSP90AB1;CD36	1
1228	positive regulation of cytokine production (GO:0001819)	8/221	0.00679053093564284	0.264519689805995	0	0	2.89592760180995	14.4571254927252	TGFB1;IL18;RARA;LRRFIP1;CARD11;RUNX1;ATF4;HSPA1A	1
1229	positive regulation of cell migration (GO:0030335)	8/222	0.00697058314223829	0.269476407385167	0	0	2.88288288288288	14.316558971136	XBP1;TGFB1;FLT1;MIEN1;HSPA5;MYADM;PLET1;SYNE2	1
1230	positive regulation of transcription, DNA-templated (GO:0045893)	24/1121	0.00725880675427377	0.278508953887662	0	0	1.71275646743979	8.43625018673778	KMT2E;TCF7L2;JUN;XBP1;JUND;TGFB1;JUP;CD81;NCOA4;IL18;FOS;RUNX1;PLSCR1;GAL;EPCAM;MYC;UBC;NRIP1;RARA;CCNL1;LPIN1;IER5;IER2;ATF4	1
1231	negative regulation of cell-cell adhesion (GO:0022408)	3/32	0.00732498552435667	0.278950754707404	0	0	7.5	36.873480752085	TGFB1;EPCAM;MYADM	1
1232	liver development (GO:0001889)	3/32	0.00732498552435667	0.276884452820682	0	0	7.5	36.873480752085	XBP1;RARA;LSR	1
1233	cellular response to organic cyclic compound (GO:0071407)	6/136	0.00732527351603944	0.274859343767274	0	0	3.52941176470588	17.3520874754205	TGFB1;JUP;NRIP1;IL18;ADCY3;EZR	1
1234	positive regulation of cell proliferation (GO:0008284)	12/425	0.00746582827594554	0.278088479504745	0	0	2.25882352941176	11.0624050437238	XBP1;CCND2;TGFB1;CDK6;FLT1;EPCAM;CD81;MYC;C5AR1;IL18;RARA;CAPN1	1
1235	actin cytoskeleton reorganization (GO:0031532)	4/62	0.00754148918267817	0.278871154342078	0	0	5.16129032258065	25.2249579980888	MYH9;NEDD9;FLNA;EZR	1
1236	positive regulation of superoxide anion generation (GO:0032930)	2/11	0.00794586109135659	0.291710281648868	0	0	14.5454545454545	70.3287869574347	TGFB1;FPR2	1
1237	positive regulation of transcription from RNA polymerase II promoter in response to endoplasmic reticulum stress (GO:1990440)	2/11	0.00794586109135659	0.289626636779948	0	0	14.5454545454545	70.3287869574347	HSPA5;ATF4	1
1238	negative regulation of cell division (GO:0051782)	2/11	0.00794586109135659	0.287572547157395	0	0	14.5454545454545	70.3287869574347	MYC;TXNIP	1
1239	positive regulation of T-helper cell differentiation (GO:0045624)	2/11	0.00794586109135659	0.285547388374596	0	0	14.5454545454545	70.3287869574347	RARA;IL18	1
1240	cyclic-nucleotide-mediated signaling (GO:0019935)	3/33	0.00798414941624517	0.284916884413281	0	0	7.27272727272727	35.1294329140983	GAL;ADCY3;CD36	1
1241	activation of adenylate cyclase activity (GO:0007190)	3/33	0.00798414941624517	0.282938294938188	0	0	7.27272727272727	35.1294329140983	ADCY3;ADRB1;ADRB2	1
1242	regulation of nitric oxide biosynthetic process (GO:0045428)	3/33	0.00798414941624517	0.280986996352408	0	0	7.27272727272727	35.1294329140983	HSP90AA1;HSP90AB1;CD36	1
1243	carbohydrate homeostasis (GO:0033500)	4/64	0.00842531529813931	0.294482081961677	0	0	5	23.8825718966624	TCF7L2;LEPR;PYGL;ADIPOR2	1
1244	adenylate cyclase-inhibiting G-protein coupled receptor signaling pathway (GO:0007193)	4/64	0.00842531529813931	0.29247880249255	0	0	5	23.8825718966624	MARCO;ADCY3;FLNA;FPR2	1
1245	positive regulation of adenylate cyclase activity (GO:0045762)	3/34	0.00867716001514773	0.299186132143911	0	0	7.05882352941176	33.5086658191218	ADCY3;ADRB1;ADRB2	1
1246	regulation of T cell differentiation (GO:0045580)	3/34	0.00867716001514773	0.297178171525496	0	0	7.05882352941176	33.5086658191218	CD2;XBP1;RUNX1	1
1247	positive regulation of cell-matrix adhesion (GO:0001954)	3/34	0.00867716001514773	0.295196983715326	0	0	7.05882352941176	33.5086658191218	CDK6;JUP;CD36	1
1248	cellular response to glucose starvation (GO:0042149)	3/34	0.00867716001514773	0.293242036803304	0	0	7.05882352941176	33.5086658191218	XBP1;HSPA5;ATF4	1
1249	positive regulation of nucleocytoplasmic transport (GO:0046824)	3/34	0.00867716001514773	0.291312812876966	0	0	7.05882352941176	33.5086658191218	TCF7L2;TGFB1;JUP	1
1250	regulation of cellular component organization (GO:0051128)	6/141	0.00867870756675999	0.289460422961936	0	0	3.40425531914894	16.1596005420765	NET1;HSPA8;HSP90AA1;CAMK2D;UNC119;SGK1	1
1251	cellular response to metal ion (GO:0071248)	5/101	0.00878514432457619	0.291107736937093	0	0	3.96039603960396	18.7512599166528	JUN;CLIC4;CAMK2D;IQGAP1;FOS	1
1252	regulation of lipid metabolic process (GO:0019216)	5/101	0.00878514432457619	0.289229622505241	0	0	3.96039603960396	18.7512599166528	FABP1;G0S2;PLIN2;CD36;ANGPTL4	1
1253	NADH dehydrogenase complex assembly (GO:0010257)	4/65	0.00889156825581112	0.29085687698336	0	0	4.92307692307692	23.2499782807939	MT-ND4;MT-ND5;MT-ND2;MT-ND3	1
1254	mitochondrial respiratory chain complex I biogenesis (GO:0097031)	4/65	0.00889156825581112	0.289004285410218	0	0	4.92307692307692	23.2499782807939	MT-ND4;MT-ND5;MT-ND2;MT-ND3	1
1255	mitochondrial respiratory chain complex I assembly (GO:0032981)	4/65	0.00889156825581112	0.287175144363317	0	0	4.92307692307692	23.2499782807939	MT-ND4;MT-ND5;MT-ND2;MT-ND3	1
1256	regulation of protein ubiquitination (GO:0031396)	5/102	0.00914624734920419	0.293542768698044	0	0	3.92156862745098	18.4094572925071	DNAJA1;HSP90AA1;HSP90AB1;ADRB2;HSPA1A	1
1257	negative regulation of apoptotic signaling pathway (GO:2001234)	4/66	0.00937434991772295	0.298983172688376	0	0	4.84848484848485	22.6413481291612	TCF7L2;TMBIM6;HERPUD1;HSPA1A	1
1258	regulation of IRE1-mediated unfolded protein response (GO:1903894)	2/12	0.00945692767867181	0.299743490337032	0	0	13.3333333333333	62.146769578185	HSPA5;DNAJB9	1
1259	carbohydrate derivative transport (GO:1901264)	2/12	0.00945692767867181	0.297893221878162	0	0	13.3333333333333	62.146769578185	SLC29A1;ABCG1	1
1260	phosphorylation (GO:0016310)	11/387	0.00975511224524153	0.305400845321887	0	0	2.27390180878553	10.5280830561151	CAMK2D;SNRK;TGFB1;CDK6;DAPK1;STK17B;RARA;TOP1;SGK1;BMX;MERTK	1
1261	positive regulation of RNA metabolic process (GO:0051254)	3/36	0.0101661214946917	0.316327548703731	0	0	6.66666666666667	30.5912967263174	TGFB1;POLR2A;HSPA1A	1
1262	positive regulation of telomerase activity (GO:0051973)	3/36	0.0101661214946917	0.31441041204492	0	0	6.66666666666667	30.5912967263174	HSP90AA1;HSP90AB1;MYC	1
1263	negative regulation of protein binding (GO:0032091)	4/68	0.0103903711643669	0.319410024408218	0	0	4.70588235294118	21.4911800060158	SLPI;HSPA5;TMBIM6;ADRB2	1
1264	actin polymerization or depolymerization (GO:0008154)	3/37	0.0109626979981233	0.334985915475587	0	0	6.48648648648649	29.2751796327217	PREX1;DSTN;EVL	1
1265	acylglycerol metabolic process (GO:0006639)	3/37	0.0109626979981233	0.332991951692994	0	0	6.48648648648649	29.2751796327217	ABHD12;MGLL;PNPLA2	1
1266	regulation of superoxide anion generation (GO:0032928)	2/13	0.0110849119456192	0.334711867801745	0	0	12.3076923076923	55.4113277477791	TGFB1;FPR2	1
1267	glycerolipid catabolic process (GO:0046503)	2/13	0.0110849119456192	0.332742974461735	0	0	12.3076923076923	55.4113277477791	ABHD12;MGLL	1
1268	regulation of NMDA receptor activity (GO:2000310)	2/13	0.0110849119456192	0.330797109114005	0	0	12.3076923076923	55.4113277477791	DAPK1;CAPN1	1
1269	alpha-linolenic acid metabolic process (GO:0036109)	2/13	0.0110849119456192	0.328873870107528	0	0	12.3076923076923	55.4113277477791	SCP2;HSD17B4	1
1270	prostanoid biosynthetic process (GO:0046457)	2/13	0.0110849119456192	0.326972865078005	0	0	12.3076923076923	55.4113277477791	PNPLA8;MGST1	1
1271	regulation of cAMP-dependent protein kinase activity (GO:2000479)	2/13	0.0110849119456192	0.325093710681005	0	0	12.3076923076923	55.4113277477791	PRKAR2B;ADRB2	1
1272	positive regulation of interleukin-17 production (GO:0032740)	2/13	0.0110849119456192	0.323236032334257	0	0	12.3076923076923	55.4113277477791	TGFB1;IL18	1
1273	positive regulation of cellular catabolic process (GO:0031331)	5/107	0.0111060426185871	0.322012133424147	0	0	3.73831775700935	16.8234240700263	ABCD2;HSP90AA1;DAPK1;EZR;PNPLA2	1
1274	positive regulation of cell differentiation (GO:0045597)	7/195	0.0115317447704689	0.332466065331653	0	0	2.87179487179487	12.8158200706313	XBP1;JUN;JUND;TGFB1;HSP90AB1;IL18;CD36	1
1275	phosphatidylcholine metabolic process (GO:0046470)	4/72	0.0126300198212928	0.362084219932906	0	0	4.44444444444444	19.4296834366183	PLA2G15;CHKA;PNPLA8;LPIN1	1
1276	cellular response to cytokine stimulus (GO:0071345)	12/457	0.012760864075446	0.363791560765367	0	0	2.10065645514223	9.16174484554247	HSPA8;XBP1;HSP90AA1;TGFB1;DAPK1;MYC;UBC;FPR1;IL18;CD36;FOS;PTPN12	1
1277	regulation of monocyte differentiation (GO:0045655)	2/14	0.0128266789053476	0.363636346966606	0	0	11.4285714285714	49.7854627165037	CDK6;MYC	1
1278	neutrophil activation (GO:0042119)	2/14	0.0128266789053476	0.36162730637563	0	0	11.4285714285714	49.7854627165037	KMT2E;PREX1	1
1279	epiboly involved in wound healing (GO:0090505)	2/14	0.0128266789053476	0.359640343153786	0	0	11.4285714285714	49.7854627165037	FLNA;CD44	1
1280	regulation of epithelial cell proliferation (GO:0050678)	4/73	0.0132343170237631	0.369042184547885	0	0	4.38356164383562	18.9586500753112	TGFB1;CDK6;MYC;C5AR1	1
1281	negative regulation of cell cycle (GO:0045786)	4/73	0.0132343170237631	0.367036520501429	0	0	4.38356164383562	18.9586500753112	BTG2;TGFB1;CDK6;RHOB	1
1282	ERBB2 signaling pathway (GO:0038128)	3/40	0.0135639680818265	0.374145562819248	0	0	6	25.8020304472498	HSP90AA1;UBC;PTPN12	1
1283	positive regulation of reactive oxygen species metabolic process (GO:2000379)	3/40	0.0135639680818265	0.372134027535273	0	0	6	25.8020304472498	TGFB1;FPR2;CD36	1
1284	regulation of cell growth (GO:0001558)	7/202	0.0137813415116444	0.376075859539687	0	0	2.77227722772277	11.8776545197601	NET1;CAMK2D;TGFB1;PPT1;SGK1;S100A9;HSPA1A	1
1285	glucose homeostasis (GO:0042593)	4/75	0.0144974394353978	0.393512943823589	0	0	4.26666666666667	18.0641418061303	TCF7L2;LEPR;PYGL;ADIPOR2	1
1286	response to cAMP (GO:0051591)	3/41	0.0145022909575962	0.391561855855096	0	0	5.85365853658536	24.7811627997672	JUN;JUND;EZR	1
1287	phosphatidylethanolamine biosynthetic process (GO:0006646)	2/15	0.0146791531209121	0.394251149347446	0	0	10.6666666666667	45.0274874322242	CHKA;LPIN1	1
1288	positive regulation of protein import (GO:1904591)	2/15	0.0146791531209121	0.392187007204265	0	0	10.6666666666667	45.0274874322242	TGFB1;JUP	1
1289	nitric oxide mediated signal transduction (GO:0007263)	2/15	0.0146791531209121	0.390144366541743	0	0	10.6666666666667	45.0274874322242	FPR1;CD36	1
1290	peptide transport (GO:0015833)	3/42	0.0154765255647139	0.409205751071165	0	0	5.71428571428571	23.819605044208	PPT1;MYH9;RAMP1	1
1291	protein phosphorylation (GO:0006468)	12/471	0.0158271527300823	0.41631938341036	0	0	2.03821656050955	8.45050351430747	CAMK2D;SNRK;TGFB1;CDK6;FLT1;DAPK1;STK17B;RARA;TOP1;SGK1;BMX;MERTK	1
1292	transforming growth factor beta receptor signaling pathway (GO:0007179)	4/77	0.0158343807333694	0.414373563499406	0	0	4.15584415584416	17.2283499520679	JUN;TGFB1;UBC;FOS	1
1293	hemopoiesis (GO:0030097)	4/77	0.0158343807333694	0.412259412665225	0	0	4.15584415584416	17.2283499520679	CD164;SNRK;TGFB1;RUNX1	1
1294	positive regulation of peptidyl-tyrosine phosphorylation (GO:0050731)	5/117	0.0158468909849867	0.410490785260849	0	0	3.41880341880342	14.1701947017641	TGFB1;CD81;IL18;UNC119;CD44	1
1295	protein localization to cell periphery (GO:1990778)	5/118	0.0163846330962711	0.422276680253896	0	0	3.38983050847458	13.9369877618365	JUP;MYADM;FLNA;EZR;RAMP1	1
1296	activation of MAPK activity (GO:0000187)	5/118	0.0163846330962711	0.420154686885786	0	0	3.38983050847458	13.9369877618365	DUSP5;CD81;C5AR1;UBC;FPR1	1
1297	cellular response to calcium ion (GO:0071277)	3/43	0.0164868121131413	0.420661011066801	0	0	5.58139534883721	22.9127133964414	CAMK2D;CLIC4;IQGAP1	1
1298	regulation of telomerase activity (GO:0051972)	3/43	0.0164868121131413	0.418568170215722	0	0	5.58139534883721	22.9127133964414	HSP90AA1;HSP90AB1;MYC	1
1299	response to ionizing radiation (GO:0010212)	4/78	0.016530928746868	0.41761054156073	0	0	4.1025641025641	16.830860238745	NET1;MYC;NABP1;RHOB	1
1300	lipopolysaccharide-mediated signaling pathway (GO:0031663)	2/16	0.016639317727007	0.418278021482349	0	0	10	40.9598684641243	TGFB1;IL18	1
1301	DNA alkylation (GO:0006305)	2/16	0.016639317727007	0.416227639024102	0	0	10	40.9598684641243	KMT2E;FOS	1
1302	hyaluronan catabolic process (GO:0030214)	2/16	0.016639317727007	0.414197260297155	0	0	10	40.9598684641243	TGFB1;CD44	1
1303	positive regulation of mRNA processing (GO:0050685)	2/16	0.016639317727007	0.412186593985033	0	0	10	40.9598684641243	TRA2B;HSPA1A	1
1304	regulation of energy homeostasis (GO:2000505)	2/16	0.016639317727007	0.410195354400564	0	0	10	40.9598684641243	LEPR;CD36	1
1305	DNA methylation or demethylation (GO:0044728)	2/16	0.016639317727007	0.408223261350561	0	0	10	40.9598684641243	KMT2E;FOS	1
1306	positive regulation of macrophage derived foam cell differentiation (GO:0010744)	2/16	0.016639317727007	0.406270040004386	0	0	10	40.9598684641243	IL18;CD36	1
1307	mRNA transcription from RNA polymerase II promoter (GO:0042789)	2/16	0.016639317727007	0.40433542076627	0	0	10	40.9598684641243	C5AR1;ATF4	1
1308	positive regulation of G1/S transition of mitotic cell cycle (GO:1900087)	2/16	0.016639317727007	0.402419139151264	0	0	10	40.9598684641243	KMT2E;CCND2	1
1309	activation of protein kinase A activity (GO:0034199)	2/16	0.016639317727007	0.400520935664702	0	0	10	40.9598684641243	PRKAR2B;ADCY3	1
1310	negative regulation of lipid storage (GO:0010888)	2/16	0.016639317727007	0.398640555685055	0	0	10	40.9598684641243	ABCG1;PNPLA2	1
1311	positive regulation of protein serine/threonine kinase activity (GO:0071902)	5/119	0.0169343844656775	0.403813850132487	0	0	3.36134453781513	13.7089382865467	CCND2;TGFB1;FLT1;ADRB2;CCNL1	1
1312	adenylate cyclase-activating G-protein coupled receptor signaling pathway (GO:0007189)	4/79	0.0172463936422444	0.409341147704062	0	0	4.0506329113924	16.4461862139927	ADCY3;ADRB1;ADRB2;RAMP1	1
1313	positive regulation of protein modification process (GO:0031401)	6/164	0.0172632096017977	0.40784332684247	0	0	2.92682926829268	11.8805199645156	MARCO;CCND2;TGFB1;FAM129A;FPR2;RAMP1	1
1314	positive regulation of gene expression (GO:0010628)	17/772	0.017455812684535	0.410493143452451	0	0	1.76165803108808	7.131337188745	KMT2E;JUN;TGFB1;NCOA4;FAM129A;FOS;RUNX1;PLSCR1;TAF1D;POLR2A;MYC;NRIP1;RARA;CD36;EZR;ATF4;HSPA1A	1
1315	response to hydrogen peroxide (GO:0042542)	3/44	0.0175332672526909	0.41042322380955	0	0	5.45454545454545	22.0563011823906	NET1;FABP1;RHOB	1
1316	regulation of transforming growth factor beta receptor signaling pathway (GO:0017015)	4/80	0.017980916792384	0.418979992655414	0	0	4	16.0737770466932	HSP90AB1;TGFB1;UBC;HSPA1A	1
1317	actin filament organization (GO:0007015)	5/121	0.0180703215719418	0.419149322643723	0	0	3.30578512396694	13.2677169541645	DSTN;NEDD9;FLNA;EVL;RHOB	1
1318	regulation of transcription from RNA polymerase II promoter (GO:0006357)	28/1479	0.0184027393069567	0.424928410332126	0	0	1.51453684922245	6.05096205554882	CAMK2D;CD81;ZBTB4;EPCAM;MYC;UBC;NRIP1;LRRFIP1;CCNL1;IER5;IER2;BRD2;TCF7L2;JUN;XBP1;JUND;TGFB1;JUP;IL18;FOS;RUNX1;PLSCR1;GAL;RARA;FOSB;EZR;LPIN1;ATF4	1
1319	regulation of T cell activation (GO:0050863)	3/45	0.018615984783386	0.427916082655941	0	0	5.33333333333333	21.2465849086766	CD2;SIRPA;PAG1	1
1320	regulation of smooth muscle cell proliferation (GO:0048660)	3/45	0.018615984783386	0.42599717645569	0	0	5.33333333333333	21.2465849086766	TCF7L2;IL18;TRIB1	1
1321	regulation of cellular protein catabolic process (GO:1903362)	2/17	0.0187042134455942	0.426105362557443	0	0	9.41176470588235	37.4494725887591	HSP90AA1;EZR	1
1322	response to purine-containing compound (GO:0014074)	2/17	0.0187042134455942	0.424211560946076	0	0	9.41176470588235	37.4494725887591	JUN;JUND	1
1323	regulation of transcription from RNA polymerase I promoter (GO:0006356)	2/17	0.0187042134455942	0.422334518641005	0	0	9.41176470588235	37.4494725887591	FLNA;ATF4	1
1324	positive regulation of cell cycle (GO:0045787)	4/83	0.0203001583285963	0.456351136347254	0	0	3.85542168674699	15.0250663846808	HSP90AB1;CCND2;RARA;CCNL1	1
1325	positive regulation of lipid catabolic process (GO:0050996)	2/18	0.0208709376424232	0.467124538549497	0	0	8.88888888888889	34.3946456101227	ABCD2;PNPLA2	1
1326	endoplasmic reticulum calcium ion homeostasis (GO:0032469)	2/18	0.0208709376424232	0.465084693402993	0	0	8.88888888888889	34.3946456101227	CAMK2D;HERPUD1	1
1327	positive regulation of cyclic nucleotide biosynthetic process (GO:0030804)	2/18	0.0208709376424232	0.463062586040371	0	0	8.88888888888889	34.3946456101227	ADRB1;RAMP1	1
1328	anion homeostasis (GO:0055081)	2/18	0.0208709376424232	0.461057986100802	0	0	8.88888888888889	34.3946456101227	XBP1;ABCG1	1
1329	prostaglandin biosynthetic process (GO:0001516)	2/18	0.0208709376424232	0.459070667195195	0	0	8.88888888888889	34.3946456101227	PNPLA8;MGST1	1
1330	DNA methylation (GO:0006306)	2/18	0.0208709376424232	0.457100406820967	0	0	8.88888888888889	34.3946456101227	KMT2E;FOS	1
1331	response to organophosphorus (GO:0046683)	2/18	0.0208709376424232	0.455146986278997	0	0	8.88888888888889	34.3946456101227	JUN;JUND	1
1332	regulation of G1/S transition of mitotic cell cycle (GO:2000045)	3/47	0.0208904723881267	0.453634385517493	0	0	5.1063829787234	19.7538489730057	KMT2E;CCND2;CDK2AP2	1
1333	cartilage development (GO:0051216)	3/47	0.0208904723881267	0.451712205917842	0	0	5.1063829787234	19.7538489730057	TGFB1;CD44;RUNX1	1
1334	icosanoid metabolic process (GO:0006690)	3/47	0.0208904723881267	0.449806247243084	0	0	5.1063829787234	19.7538489730057	PNPLA8;LTC4S;MGLL	1
1335	cytoskeleton organization (GO:0007010)	5/127	0.0217765403256471	0.466914644041081	0	0	3.1496062992126	12.0532977023111	JUP;DST;NEDD9;EZR;SYNE2	1
1336	response to glucose (GO:0009749)	3/48	0.0220823223159138	0.471489919573674	0	0	5	19.0648894287641	TCF7L2;XBP1;TRA2B	1
1337	positive regulation of NF-kappaB transcription factor activity (GO:0051092)	5/129	0.0231138221873483	0.491457644258493	0	0	3.10077519379845	11.6816262862435	UBC;CD36;S100A9;CARD11;HSPA1A	1
1338	negative regulation of protein localization to plasma membrane (GO:1903077)	2/19	0.0231366433650134	0.489901622786984	0	0	8.42105263157895	31.716527372044	TGFB1;TMBIM1	1
1339	protein targeting to lysosome (GO:0006622)	2/19	0.0231366433650134	0.487877235915963	0	0	8.42105263157895	31.716527372044	HSPA8;NCOA4	1
1340	endothelial cell development (GO:0001885)	2/19	0.0231366433650134	0.48586951066528	0	0	8.42105263157895	31.716527372044	MYADM;EZR	1
1341	regulation of heterotypic cell-cell adhesion (GO:0034114)	2/19	0.0231366433650134	0.483878242178947	0	0	8.42105263157895	31.716527372044	MYADM;CD44	1
1342	fatty-acyl-CoA metabolic process (GO:0035337)	2/19	0.0231366433650134	0.481903228945564	0	0	8.42105263157895	31.716527372044	PPT1;HSD17B4	1
1343	negative regulation of protein localization to cell periphery (GO:1904376)	2/19	0.0231366433650134	0.479944272730338	0	0	8.42105263157895	31.716527372044	TGFB1;TMBIM1	1
1344	regulation of cAMP biosynthetic process (GO:0030817)	2/19	0.0231366433650134	0.478001178508758	0	0	8.42105263157895	31.716527372044	ADRB1;RAMP1	1
1345	positive regulation of macromolecule metabolic process (GO:0010604)	8/277	0.0236077403281954	0.48576733425315	0	0	2.31046931407942	8.65543541537266	PLSCR1;TGFB1;ANXA2;MYC;CD36;EZR;ATF4;HSPA1A	1
1346	protein localization to plasma membrane (GO:0072659)	5/131	0.0245031552814881	0.502167073901341	0	0	3.05343511450382	11.325048496868	JUP;MYADM;FLNA;EZR;RAMP1	1
1347	regulation of angiogenesis (GO:0045765)	6/178	0.024669766906006	0.503559282085395	0	0	2.69662921348315	9.98339810417582	XBP1;FLT1;JUP;ANGPTL4;RUNX1;RHOB	1
1348	positive regulation of protein complex assembly (GO:0031334)	4/89	0.0254695735572024	0.517813680726709	0	0	3.59550561797753	13.1964790402714	JUN;TPPP3;TGFB1;CD36	1
1349	vacuolar acidification (GO:0007035)	2/20	0.0254985384266288	0.516345403139234	0	0	8	29.3530731605056	DMXL2;PPT1	1
1350	adenylate cyclase-activating adrenergic receptor signaling pathway (GO:0071880)	2/20	0.0254985384266288	0.514304512217735	0	0	8	29.3530731605056	ADRB1;ADRB2	1
1351	adrenergic receptor signaling pathway (GO:0071875)	2/20	0.0254985384266288	0.512279691303492	0	0	8	29.3530731605056	ADRB1;ADRB2	1
1352	positive regulation of cAMP biosynthetic process (GO:0030819)	2/20	0.0254985384266288	0.510270751337596	0	0	8	29.3530731605056	ADRB1;RAMP1	1
1353	organonitrogen compound biosynthetic process (GO:1901566)	6/182	0.0271229809338706	0.540658483224772	0	0	2.63736263736264	9.5139531573881	GSTM1;CHKA;MGST1;IL18;LPIN1;GLUL	1
1354	hyaluronan metabolic process (GO:0030212)	2/21	0.0279538844885679	0.555053200564832	0	0	7.61904761904762	27.254850355237	TGFB1;CD44	1
1355	positive regulation of transcription from RNA polymerase II promoter involved in cellular response to chemical stimulus (GO:1901522)	2/21	0.0279538844885679	0.552901831570395	0	0	7.61904761904762	27.254850355237	XBP1;ATF4	1
1356	mRNA transcription (GO:0009299)	2/21	0.0279538844885679	0.550767075463945	0	0	7.61904761904762	27.254850355237	C5AR1;ATF4	1
1357	regulation of interleukin-17 production (GO:0032660)	2/21	0.0279538844885679	0.548648740558315	0	0	7.61904761904762	27.254850355237	TGFB1;IL18	1
1358	positive regulation of leukocyte cell-cell adhesion (GO:1903039)	2/21	0.0279538844885679	0.546546638104068	0	0	7.61904761904762	27.254850355237	SIRPA;CD44	1
1359	cellular protein complex localization (GO:0034629)	2/21	0.0279538844885679	0.544460582233442	0	0	7.61904761904762	27.254850355237	TNFAIP2;EZR	1
1360	establishment of endothelial barrier (GO:0061028)	2/21	0.0279538844885679	0.542390389905558	0	0	7.61904761904762	27.254850355237	MYADM;EZR	1
1361	regulation of signal transduction (GO:0009966)	7/234	0.0281427992411544	0.543987517150041	0	0	2.39316239316239	8.54469958873758	PLSCR1;FLT1;CD36;MERTK;MGLL;DHRS3;RUNX1	1
1362	triglyceride metabolic process (GO:0006641)	3/53	0.0285874495121662	0.550497188153147	0	0	4.52830188679245	16.097150878712	FABP1;LPIN1;PNPLA2	1
1363	cytokine-mediated signaling pathway (GO:0019221)	14/634	0.0288774063881263	0.553990243603792	0	0	1.76656151419558	6.26192313652233	HSPA8;HSP90AA1;CAMK2D;TGFB1;ANXA2;FPR1;IL18;FOS;ADIPOR2;MYC;UBC;LEPR;CD36;CD44	1
1364	negative regulation of cellular response to transforming growth factor beta stimulus (GO:1903845)	3/54	0.0299973269476374	0.573319698179003	0	0	4.44444444444444	15.5850977912675	TGFB1;UBC;HSPA1A	1
1365	positive regulation of protein import into nucleus (GO:0042307)	3/54	0.0299973269476374	0.571180445573857	0	0	4.44444444444444	15.5850977912675	TGFB1;JUP;FLNA	1
1366	regulation of cysteine-type endopeptidase activity involved in apoptotic process (GO:0043281)	4/94	0.0303301537508082	0.575370909257896	0	0	3.40425531914894	11.8999587677599	FABP1;DAPK1;MYC;CD44	1
1367	acylglycerol homeostasis (GO:0055090)	2/22	0.0304999961587269	0.576449927399938	0	0	7.27272727272727	25.3820270640884	IL18;ANGPTL4	1
1368	glutathione derivative biosynthetic process (GO:1901687)	2/22	0.0304999961587269	0.574322805896617	0	0	7.27272727272727	25.3820270640884	GSTM1;MGST1	1
1369	cellular response to hexose stimulus (GO:0071331)	2/22	0.0304999961587269	0.572211324992585	0	0	7.27272727272727	25.3820270640884	XBP1;TRA2B	1
1370	sterol transport (GO:0015918)	2/22	0.0304999961587269	0.570115312813125	0	0	7.27272727272727	25.3820270640884	CD36;ABCG1	1
1371	triglyceride catabolic process (GO:0019433)	2/22	0.0304999961587269	0.568034599992639	0	0	7.27272727272727	25.3820270640884	FABP1;PNPLA2	1
1372	glutathione derivative metabolic process (GO:1901685)	2/22	0.0304999961587269	0.56596901962903	0	0	7.27272727272727	25.3820270640884	GSTM1;MGST1	1
1373	cellular response to growth factor stimulus (GO:0071363)	5/140	0.0314148503834851	0.580833266329437	0	0	2.85714285714286	9.88707015920174	TGFB1;FLT1;IQGAP1;PTPN12;CD44	1
1374	regulation of primary metabolic process (GO:0080090)	5/140	0.0314148503834851	0.578736395331858	0	0	2.85714285714286	9.88707015920174	FABP1;G0S2;PLIN2;CD36;ANGPTL4	1
1375	neuron differentiation (GO:0030182)	5/140	0.0314148503834851	0.576654609737139	0	0	2.85714285714286	9.88707015920174	XBP1;PPT1;UNC119;IER2;RUNX1	1
1376	positive regulation of response to stimulus (GO:0048584)	3/55	0.0314432999698614	0.575108099448756	0	0	4.36363636363636	15.0963026446066	TGFB1;MYC;IER5	1
1377	negative regulation of supramolecular fiber organization (GO:1902904)	3/55	0.0314432999698614	0.573054141950725	0	0	4.36363636363636	15.0963026446066	LIMA1;HSPA8;MYADM	1
1378	regulation of cytoskeleton organization (GO:0051493)	4/96	0.0324172005950605	0.588700977354426	0	0	3.33333333333333	11.4302203816285	CLIC4;CDK2AP2;S100A9;RHOB	1
1379	protein complex assembly (GO:0006461)	6/190	0.0325023679326006	0.588154551631421	0	0	2.52631578947368	8.65627536716446	TCF7L2;CAMK2D;ST13;MYC;TRA2B;SLC6A4	1
1380	positive regulation of cysteine-type endopeptidase activity (GO:2001056)	3/56	0.0329252554204813	0.59370169049723	0	0	4.28571428571429	14.6293511731598	DAPK1;MYC;PERP	1
1381	negative regulation of transforming growth factor beta receptor signaling pathway (GO:0030512)	3/56	0.0329252554204813	0.591611191587029	0	0	4.28571428571429	14.6293511731598	TGFB1;UBC;HSPA1A	1
1382	regulation of RNA splicing (GO:0043484)	3/56	0.0329252554204813	0.589535362844618	0	0	4.28571428571429	14.6293511731598	SON;POLR2A;TRA2B	1
1383	positive regulation of DNA biosynthetic process (GO:2000573)	3/56	0.0329252554204813	0.58747405038712	0	0	4.28571428571429	14.6293511731598	HSP90AA1;HSP90AB1;MYC	1
1384	Notch signaling pathway (GO:0007219)	3/56	0.0329252554204813	0.585427102476363	0	0	4.28571428571429	14.6293511731598	MYC;UBC;PBX1	1
1385	regulation of cell death (GO:0010941)	4/97	0.0334915265007943	0.593427985185949	0	0	3.29896907216495	11.2048257729343	JUN;JUND;CD36;HSPA1A	1
1386	chromosome organization (GO:0051276)	3/57	0.0344430649671382	0.608176334004519	0	0	4.21052631578947	14.1829373009781	TCF7L2;MYC;UBC	1
1387	organonitrogen compound catabolic process (GO:1901565)	3/57	0.0344430649671382	0.60607917423209	0	0	4.21052631578947	14.1829373009781	PLA2G15;PNPLA8;PPT1	1
1388	ATP metabolic process (GO:0046034)	3/57	0.0344430649671382	0.603996427928887	0	0	4.21052631578947	14.1829373009781	HSPA8;TGFB1;HSPA1A	1
1389	mitochondrial respiratory chain complex assembly (GO:0033108)	4/98	0.0345864370900523	0.604433522159373	0	0	3.26530612244898	10.9854487032955	MT-ND4;MT-ND5;MT-ND2;MT-ND3	1
1390	response to molecule of bacterial origin (GO:0002237)	4/99	0.0357019627948475	0.62179903120173	0	0	3.23232323232323	10.7718775319922	JUN;JUND;SLPI;TRIB1	1
1391	cellular protein complex assembly (GO:0043623)	5/145	0.035732697965233	0.620217543253687	0	0	2.75862068965517	9.19086648274573	HSP90AA1;TGFB1;HSP90AB1;ADRB2;HSPA1A	1
1392	positive regulation of cell cycle G1/S phase transition (GO:1902808)	2/24	0.0358540341663551	0.620214021528508	0	0	6.66666666666667	22.1886612614658	KMT2E;CCND2	1
1393	epidermal growth factor receptor signaling pathway (GO:0007173)	3/58	0.0359965856359093	0.620576271959612	0	0	4.13793103448276	13.7558531936728	TGFB1;IQGAP1;PAG1	1
1394	negative regulation of cellular process (GO:0048523)	12/535	0.0373222892635681	0.641264788255851	0	0	1.79439252336449	5.90025790818712	CD164;BTG2;TGFB1;CDK6;MYC;PPT1;TXNIP;MYH9;CD9;TMBIM6;RHOB;HSPA1A	1
1395	cholesterol homeostasis (GO:0042632)	3/59	0.0375856603501862	0.643622901902685	0	0	4.06779661016949	13.3469803728528	XBP1;IL18;ABCG1	1
1396	integrin-mediated signaling pathway (GO:0007229)	3/59	0.0375856603501862	0.641470316946488	0	0	4.06779661016949	13.3469803728528	DST;MYH9;NEDD9	1
1397	sterol homeostasis (GO:0055092)	3/59	0.0375856603501862	0.639332082556667	0	0	4.06779661016949	13.3469803728528	XBP1;IL18;ABCG1	1
1398	cellular response to transforming growth factor beta stimulus (GO:0071560)	4/101	0.0379949542273635	0.644147014691814	0	0	3.16831683168317	10.3613525910897	JUN;TGFB1;UBC;FOS	1
1399	cellular lipid catabolic process (GO:0044242)	2/25	0.0386568465329632	0.653198304164606	0	0	6.4	20.8194008177571	PLA2G15;LPIN1	1
1400	negative regulation of protein localization to membrane (GO:1905476)	2/25	0.0386568465329632	0.651042534183865	0	0	6.4	20.8194008177571	TGFB1;TMBIM1	1
1401	positive regulation of purine nucleotide biosynthetic process (GO:1900373)	2/25	0.0386568465329632	0.648900946900366	0	0	6.4	20.8194008177571	ADRB1;RAMP1	1
1402	negative regulation of developmental growth (GO:0048640)	2/25	0.0386568465329632	0.646773402812168	0	0	6.4	20.8194008177571	GAL;SLC6A4	1
1403	positive regulation of vascular endothelial growth factor production (GO:0010575)	2/25	0.0386568465329632	0.644659764240886	0	0	6.4	20.8194008177571	TGFB1;ATF4	1
1404	mitotic cytokinesis (GO:0000281)	3/60	0.0392101184424837	0.651756463882718	0	0	4	12.9552817678445	SON;UNC119;RHOB	1
1405	cell chemotaxis (GO:0060326)	3/61	0.0408697761837984	0.677137882681568	0	0	3.9344262295082	12.5797945877373	C5AR1;FPR1;FPR2	1
1406	heterotypic cell-cell adhesion (GO:0034113)	2/26	0.0415401948666291	0.686018169593554	0	0	6.15384615384615	19.5759616583708	CD2;JUP	1
1407	prostaglandin metabolic process (GO:0006693)	2/26	0.0415401948666291	0.683805207756156	0	0	6.15384615384615	19.5759616583708	PNPLA8;MGST1	1
1408	monocarboxylic acid catabolic process (GO:0072329)	2/26	0.0415401948666291	0.681606477184592	0	0	6.15384615384615	19.5759616583708	PLA2G15;LPIN1	1
1409	cellular response to epidermal growth factor stimulus (GO:0071364)	2/26	0.0415401948666291	0.67942184103977	0	0	6.15384615384615	19.5759616583708	IQGAP1;PTPN12	1
1410	peptidyl-tyrosine dephosphorylation (GO:0035335)	2/26	0.0415401948666291	0.677251164231336	0	0	6.15384615384615	19.5759616583708	DUSP5;PTPN12	1
1411	regulation of protein import into nucleus (GO:0042306)	2/26	0.0415401948666291	0.675094313389835	0	0	6.15384615384615	19.5759616583708	TGFB1;JUP	1
1412	peptide metabolic process (GO:0006518)	4/105	0.0428290635059341	0.693830828796132	0	0	3.04761904761905	9.60164069476628	HSPA8;HSP90AA1;GSTM1;MGST1	1
1413	second-messenger-mediated signaling (GO:0019932)	3/63	0.0442938931930551	0.715290306848609	0	0	3.80952380952381	11.8739370004037	FPR1;CD36;FPR2	1
1414	positive regulation of cyclin-dependent protein kinase activity (GO:1904031)	2/27	0.0445016454668419	0.716378223398405	0	0	5.92592592592593	18.4428391923591	CCND2;CCNL1	1
1415	bile acid biosynthetic process (GO:0006699)	2/27	0.0445016454668419	0.714125461689605	0	0	5.92592592592593	18.4428391923591	SCP2;HSD17B4	1
1416	apoptotic cell clearance (GO:0043277)	2/27	0.0445016454668419	0.711886823878666	0	0	5.92592592592593	18.4428391923591	RARA;PDIA6	1
1417	regulation of p38MAPK cascade (GO:1900744)	2/27	0.0445016454668419	0.709662177554045	0	0	5.92592592592593	18.4428391923591	EZR;GADD45G	1
1418	positive regulation of cAMP metabolic process (GO:0030816)	2/27	0.0445016454668419	0.707451391954188	0	0	5.92592592592593	18.4428391923591	ADRB1;RAMP1	1
1419	regulation of cardiac muscle cell contraction (GO:0086004)	2/27	0.0445016454668419	0.705254337941908	0	0	5.92592592592593	18.4428391923591	CAMK2D;JUP	1
1420	negative regulation of protein modification process (GO:0031400)	3/64	0.0460579239788098	0.727658161188441	0	0	3.75	11.5419579664167	TGFB1;MYADM;FAM129A	1
1421	response to lipopolysaccharide (GO:0032496)	5/156	0.0464674871560895	0.73186292270841	0	0	2.56410256410256	7.86923695355928	XBP1;JUN;JUND;SLPI;TRIB1	1
1422	cellular response to starvation (GO:0009267)	4/108	0.0466717614196756	0.732818456998783	0	0	2.96296296296296	9.08034363769229	HSPA8;XBP1;HSPA5;ATF4	1
1423	regulation of protein transport (GO:0051223)	2/28	0.0475388124645912	0.744142822106776	0	0	5.71428571428571	17.4069074118399	DNAJA1;HSPA8	1
1424	positive regulation of substrate adhesion-dependent cell spreading (GO:1900026)	2/28	0.0475388124645912	0.741867155984125	0	0	5.71428571428571	17.4069074118399	MYADM;FLNA	1
1425	regulation of vascular endothelial growth factor production (GO:0010574)	2/28	0.0475388124645912	0.739605365874417	0	0	5.71428571428571	17.4069074118399	TGFB1;ATF4	1
1426	cellular response to glucose stimulus (GO:0071333)	2/28	0.0475388124645912	0.737357325248659	0	0	5.71428571428571	17.4069074118399	XBP1;TRA2B	1
1427	positive regulation of endocytosis (GO:0045807)	3/65	0.0478562983956277	0.74003239609966	0	0	3.69230769230769	11.2229632313818	PPT1;SIRPA;MERTK	1
1428	endocytosis (GO:0006897)	7/264	0.0486688805189598	0.750324160991698	0	0	2.12121212121212	6.41182066606866	MARCO;HSP90AA1;PPT1;FPR2;CD36;ADRB2;MERTK	1
1429	regulation of myeloid cell differentiation (GO:0045637)	3/66	0.0496887744665115	0.763740409947614	0	0	3.63636363636364	10.9162772263856	KMT2E;CDK6;RUNX1	1
1430	regulation of cell division (GO:0051302)	3/66	0.0496887744665115	0.761446895203027	0	0	3.63636363636364	10.9162772263856	MYC;CDK2AP2;TXNIP	1
1431	carboxylic acid catabolic process (GO:0046395)	2/29	0.0506493570161388	0.773843319920228	0	0	5.51724137931034	16.4569861683577	TGFB1;CD44	1
1432	chondrocyte differentiation (GO:0002062)	2/29	0.0506493570161388	0.771533339860765	0	0	5.51724137931034	16.4569861683577	TGFB1;RUNX1	1
1433	primary neural tube formation (GO:0014020)	2/29	0.0506493570161388	0.769237109682608	0	0	5.51724137931034	16.4569861683577	TGFB1;LMO4	1
1434	positive regulation of fibroblast proliferation (GO:0048146)	2/29	0.0506493570161388	0.766954506983253	0	0	5.51724137931034	16.4569861683577	CDK6;MYC	1
1435	positive regulation of cellular biosynthetic process (GO:0031328)	5/160	0.0507979791684261	0.766929253539877	0	0	2.5	7.44974676334511	HSP90AA1;HSP90AB1;MYC;FAM129A;CD36	1
1436	protein localization to membrane (GO:0072657)	5/161	0.0519163974372746	0.781502584431895	0	0	2.48447204968944	7.34936793986339	JUP;MYADM;FLNA;EZR;RAMP1	1
1437	regulation of protein binding (GO:0043393)	4/112	0.0520840232410721	0.781719913527032	0	0	2.85714285714286	8.44256295112252	TCF7L2;SLPI;TMBIM6;CD36	1
1438	negative regulation of transcription from RNA polymerase II promoter (GO:0000122)	12/566	0.0530307850668277	0.793595590017659	0	0	1.69611307420495	4.98128511729882	TCF7L2;JUN;JUND;MYC;UBC;NRIP1;RARA;FOSB;LRRFIP1;EZR;ZBTB4;HSPA1A	1
1439	cellular response to cadmium ion (GO:0071276)	2/30	0.0538309865100738	0.803214982926627	0	0	5.33333333333333	15.5834987742822	JUN;FOS	1
1440	very long-chain fatty acid metabolic process (GO:0000038)	2/30	0.0538309865100738	0.800873248282526	0	0	5.33333333333333	15.5834987742822	ABCD2;ACOT1	1
1441	tube closure (GO:0060606)	2/30	0.0538309865100738	0.798545128374728	0	0	5.33333333333333	15.5834987742822	TGFB1;LMO4	1
1442	positive regulation of transcription from RNA polymerase II promoter in response to stress (GO:0036003)	2/30	0.0538309865100738	0.796230504814222	0	0	5.33333333333333	15.5834987742822	HSPA5;ATF4	1
1443	MyD88-dependent toll-like receptor signaling pathway (GO:0002755)	2/30	0.0538309865100738	0.793929260580655	0	0	5.33333333333333	15.5834987742822	UBC;CD36	1
1444	protein transport (GO:0015031)	8/327	0.0538439787821125	0.791832345029164	0	0	1.95718654434251	5.71824283060572	RAB44;PPT1;UNC119;MYH9;CD36;RAMP1;TMED5;ABCG1	1
1445	positive regulation of sequence-specific DNA binding transcription factor activity (GO:0051091)	6/216	0.0545726080752959	0.80024143393171	0	0	2.22222222222222	6.46271823493164	JUP;UBC;CD36;S100A9;CARD11;HSPA1A	1
1446	positive regulation of kinase activity (GO:0033674)	4/114	0.0549132986060611	0.802929979331604	0	0	2.80701754385965	8.14596414467033	FLT1;LMO4;IQGAP1;MERTK	1
1447	positive regulation of developmental process (GO:0051094)	4/114	0.0549132986060611	0.800635893676371	0	0	2.80701754385965	8.14596414467033	XBP1;JUN;JUND;HSP90AB1	1
1448	monocarboxylic acid biosynthetic process (GO:0072330)	3/69	0.0553882415361796	0.805259819256765	0	0	3.47826086956522	10.0639581022461	XBP1;SCP2;HSD17B4	1
1449	negative regulation of stress-activated MAPK cascade (GO:0032873)	2/31	0.057081453746826	0.827518916108105	0	0	5.16129032258065	14.7781988031635	MYC;EZR	1
1450	beta-catenin-TCF complex assembly (GO:1904837)	2/31	0.057081453746826	0.825174669886836	0	0	5.16129032258065	14.7781988031635	TCF7L2;MYC	1
1451	connective tissue development (GO:0061448)	2/31	0.057081453746826	0.8228436679945	0	0	5.16129032258065	14.7781988031635	XBP1;CD44	1
1452	positive regulation of cyclin-dependent protein serine/threonine kinase activity (GO:0045737)	2/31	0.057081453746826	0.820525798507192	0	0	5.16129032258065	14.7781988031635	CCND2;CCNL1	1
1453	positive regulation of cation channel activity (GO:2001259)	2/31	0.057081453746826	0.818220950758576	0	0	5.16129032258065	14.7781988031635	GAL;ADRB2	1
1454	protein localization to lysosome (GO:0061462)	2/31	0.057081453746826	0.815929015322277	0	0	5.16129032258065	14.7781988031635	CD81;NCOA4	1
1455	positive regulation of phospholipase C activity (GO:0010863)	2/31	0.057081453746826	0.813649883994561	0	0	5.16129032258065	14.7781988031635	FLT1;C5AR1	1
1456	response to estradiol (GO:0032355)	2/31	0.057081453746826	0.811383449777306	0	0	5.16129032258065	14.7781988031635	TGFB1;NRIP1	1
1457	bile acid metabolic process (GO:0008206)	2/31	0.057081453746826	0.809129606861258	0	0	5.16129032258065	14.7781988031635	SCP2;HSD17B4	1
1458	regulation of innate immune response (GO:0045088)	3/70	0.0573545054657768	0.810748037096562	0	0	3.42857142857143	9.80058472328418	PLSCR1;HSP90AB1;CD36	1
1459	negative regulation of cell growth (GO:0030308)	4/116	0.0578241986069818	0.815129517932122	0	0	2.75862068965517	7.86302877213084	TGFB1;GAL;PPT1;HSPA1A	1
1460	cellular response to oxidative stress (GO:0034599)	4/116	0.0578241986069818	0.81288398207005	0	0	2.75862068965517	7.86302877213084	JUN;DAPK1;FOS;HSPA1A	1
1461	cellular response to oxygen-containing compound (GO:1901701)	7/275	0.058092176181091	0.814407623769526	0	0	2.03636363636364	5.79492945400075	JUN;XBP1;DAPK1;NRIP1;RARA;FOS;EZR	1
1462	positive regulation of proteasomal ubiquitin-dependent protein catabolic process (GO:0032436)	3/71	0.0593535154493483	0.829810929693217	0	0	3.38028169014085	9.54674003551322	TRIB1;HERPUD1;HSPA1A	1
1463	cytoskeleton-dependent cytokinesis (GO:0061640)	3/71	0.0593535154493483	0.827543686715913	0	0	3.38028169014085	9.54674003551322	SON;UNC119;RHOB	1
1464	negative regulation of developmental process (GO:0051093)	3/71	0.0593535154493483	0.82528879928617	0	0	3.38028169014085	9.54674003551322	TGFB1;CDK6;ANXA2	1
1465	negative regulation of blood vessel endothelial cell migration (GO:0043537)	2/32	0.0603985562282847	0.83753758813298	0	0	5	14.0339503891614	TGFB1;JUP	1
1466	positive regulation of protein dephosphorylation (GO:0035307)	2/32	0.0603985562282847	0.835267838571644	0	0	5	14.0339503891614	HSP90AB1;TGFB1	1
1467	renal water homeostasis (GO:0003091)	2/32	0.0603985562282847	0.833010357926856	0	0	5	14.0339503891614	PRKAR2B;ADCY3	1
1468	skeletal system morphogenesis (GO:0048705)	2/32	0.0603985562282847	0.830765046989048	0	0	5	14.0339503891614	ANKRD11;RARA	1
1469	response to cadmium ion (GO:0046686)	2/32	0.0603985562282847	0.828531807615421	0	0	5	14.0339503891614	JUN;FOS	1
1470	mitotic cell cycle phase transition (GO:0044772)	6/222	0.0606976883115766	0.830402958321649	0	0	2.16216216216216	6.05805333074799	HSP90AA1;CDK6;PRKAR2B;MYC;UBC;PHLDA1	1
1471	regulation of cation channel activity (GO:2001257)	3/72	0.0613849740008914	0.837560220124462	0	0	3.33333333333333	9.30196732297049	CAMK2D;DAPK1;CAPN1	1
1472	Ras protein signal transduction (GO:0007265)	6/224	0.0628266989774523	0.854945719685171	0	0	2.14285714285714	5.93008961336267	RAB44;JUN;CDC42EP3;ARHGEF3;RALGDS;RHOB	1
1473	cell-cell junction organization (GO:0045216)	3/73	0.063448575792531	0.861111920928951	0	0	3.28767123287671	9.06583736288832	TGFB1;JUP;PERP	1
1474	lysosomal transport (GO:0007041)	3/73	0.063448575792531	0.858827804427813	0	0	3.28767123287671	9.06583736288832	NCOA4;ADRB2;RHOB	1
1475	Rho protein signal transduction (GO:0007266)	3/73	0.063448575792531	0.856555773199168	0	0	3.28767123287671	9.06583736288832	CDC42EP3;ARHGEF3;RHOB	1
1476	regulation of glutamate receptor signaling pathway (GO:1900449)	2/33	0.0637801353673388	0.858759975671583	0	0	4.84848484848485	13.3445502787492	DAPK1;CAPN1	1
1477	phosphatidylcholine biosynthetic process (GO:0006656)	2/33	0.0637801353673388	0.856500080998764	0	0	4.84848484848485	13.3445502787492	CHKA;LPIN1	1
1478	cellular response to glucagon stimulus (GO:0071377)	2/33	0.0637801353673388	0.854252049290105	0	0	4.84848484848485	13.3445502787492	PRKAR2B;ADCY3	1
1479	purine ribonucleoside triphosphate metabolic process (GO:0009205)	2/33	0.0637801353673388	0.852015787380969	0	0	4.84848484848485	13.3445502787492	HSPA8;HSPA1A	1
1480	regulation of cell-cell adhesion (GO:0022407)	2/33	0.0637801353673388	0.849791203079713	0	0	4.84848484848485	13.3445502787492	TGFB1;SIRPA	1
1481	regulation of erythrocyte differentiation (GO:0045646)	2/33	0.0637801353673388	0.847578205155026	0	0	4.84848484848485	13.3445502787492	CDK6;HSPA1A	1
1482	vasculogenesis (GO:0001570)	2/33	0.0637801353673388	0.845376703323455	0	0	4.84848484848485	13.3445502787492	FLT1;TGFB1	1
1483	brain development (GO:0007420)	4/120	0.0638890373793814	0.844626315406692	0	0	2.66666666666667	7.33495331019918	PPT1;RARA;PHGDH;SLC6A4	1
1484	enzyme linked receptor protein signaling pathway (GO:0007167)	4/121	0.06545549060894	0.863099143610907	0	0	2.64462809917355	7.21027411574441	FLT1;NEDD9;BMX;PAG1	1
1485	regulation of protein complex assembly (GO:0043254)	3/74	0.0655440079453539	0.862038846765827	0	0	3.24324324324324	8.83794643758146	HSPA8;HSP90AA1;TGFB1	1
1486	negative regulation of signal transduction (GO:0009968)	7/284	0.0665875761238796	0.8735125988693	0	0	1.97183098591549	5.34215798441334	FLT1;UBC;TMBIM1;TMBIM6;PTPN12;TRIB1;MERTK	1
1487	negative regulation of cell migration (GO:0030336)	4/122	0.0670418915064916	0.877217365019555	0	0	2.62295081967213	7.08836094061822	CLIC4;EVL;TRIB1;RHOB	1
1488	glycogen metabolic process (GO:0005977)	2/34	0.0672240757204007	0.877351556013311	0	0	4.70588235294118	12.7045827104351	UBC;PYGL	1
1489	positive regulation of cell-cell adhesion (GO:0022409)	2/34	0.0672240757204007	0.875113414288788	0	0	4.70588235294118	12.7045827104351	SIRPA;CD44	1
1490	entry into host cell (GO:0030260)	2/34	0.0672240757204007	0.872886662598485	0	0	4.70588235294118	12.7045827104351	CD81;UBC	1
1491	neural tube closure (GO:0001843)	2/34	0.0672240757204007	0.870671214216256	0	0	4.70588235294118	12.7045827104351	TGFB1;LMO4	1
1492	platelet aggregation (GO:0070527)	2/34	0.0672240757204007	0.868466983294189	0	0	4.70588235294118	12.7045827104351	FLNA;MYH9	1
1493	regulation of phosphatidylinositol 3-kinase activity (GO:0043551)	2/34	0.0672240757204007	0.866273884851527	0	0	4.70588235294118	12.7045827104351	FLT1;TGFB1	1
1494	negative regulation of multi-organism process (GO:0043901)	2/34	0.0672240757204007	0.86409183476374	0	0	4.70588235294118	12.7045827104351	ANXA2;TRIB1	1
1495	cellular glucose homeostasis (GO:0001678)	2/34	0.0672240757204007	0.861920749751771	0	0	4.70588235294118	12.7045827104351	XBP1;TRA2B	1
1496	regulation of neurotransmitter receptor activity (GO:0099601)	2/34	0.0672240757204007	0.859760547371441	0	0	4.70588235294118	12.7045827104351	DAPK1;CAPN1	1
1497	positive regulation of organelle organization (GO:0010638)	2/34	0.0672240757204007	0.857611146003012	0	0	4.70588235294118	12.7045827104351	ANXA2;ADRB2	1
1498	positive regulation of defense response (GO:0031349)	3/75	0.0676709504672433	0.86115925245472	0	0	3.2	8.61791450628673	PLSCR1;IL18;S100A9	1
1499	negative regulation of phosphorylation (GO:0042326)	3/76	0.069829076496827	0.886412381500767	0	0	3.1578947368421	8.40538353862744	TGFB1;MYADM;FAM129A	1
1500	gland development (GO:0048732)	3/76	0.069829076496827	0.884212847055355	0	0	3.1578947368421	8.40538353862744	XBP1;RARA;LSR	1
1501	cAMP-mediated signaling (GO:0019933)	3/76	0.069829076496827	0.882024201394327	0	0	3.1578947368421	8.40538353862744	GAL;ADCY3;RAMP1	1
1502	protein autophosphorylation (GO:0046777)	5/176	0.0704097678550006	0.887163074973008	0	0	2.27272727272727	6.03050744886908	CAMK2D;FLT1;DAPK1;STK17B;BMX	1
1503	response to amino acid (GO:0043200)	2/35	0.0707283043124075	0.888981617995605	0	0	4.57142857142857	12.1093003077236	XBP1;TMBIM6	1
1504	negative regulation of endothelial cell migration (GO:0010596)	2/35	0.0707283043124075	0.88679738797596	0	0	4.57142857142857	12.1093003077236	TGFB1;JUP	1
1505	response to glucagon (GO:0033762)	2/35	0.0707283043124075	0.884623864966215	0	0	4.57142857142857	12.1093003077236	PRKAR2B;ADCY3	1
1506	macromolecule catabolic process (GO:0009057)	2/35	0.0707283043124075	0.882460970430845	0	0	4.57142857142857	12.1093003077236	TGFB1;PPT1	1
1507	apoptotic process (GO:0006915)	6/232	0.0717796140743406	0.893393586881366	0	0	2.06896551724138	5.44997538575989	CD2;PLSCR1;DAPK1;MYC;CIDEC;RHOB	1
1508	negative regulation of extrinsic apoptotic signaling pathway (GO:2001237)	3/77	0.0720180527533684	0.894180348419559	0	0	3.11688311688312	8.20001597519563	TCF7L2;TMBIM1;HSPA1A	1
1509	regulation of protein localization to early endosome (GO:1902965)	1/6	0.0727034754007667	0.900499599442021	0	0	13.3333333333333	34.9515478786396	EZR	1
1510	positive regulation of protein glycosylation (GO:0060050)	1/6	0.0727034754007667	0.898319213002694	0	0	13.3333333333333	34.9515478786396	RAMP1	1
1511	negative regulation of cholesterol storage (GO:0010887)	1/6	0.0727034754007667	0.89614935983119	0	0	13.3333333333333	34.9515478786396	ABCG1	1
1512	positive regulation of interferon-gamma secretion (GO:1902715)	1/6	0.0727034754007667	0.893989963783404	0	0	13.3333333333333	34.9515478786396	CD2	1
1513	negative regulation of transforming growth factor beta production (GO:0071635)	1/6	0.0727034754007667	0.891840949447386	0	0	13.3333333333333	34.9515478786396	HSP90AB1	1
1514	amylin receptor signaling pathway (GO:0097647)	1/6	0.0727034754007667	0.889702242134563	0	0	13.3333333333333	34.9515478786396	RAMP1	1
1515	negative regulation of translation in response to stress (GO:0032055)	1/6	0.0727034754007667	0.887573767871083	0	0	13.3333333333333	34.9515478786396	ATF4	1
1516	regulation of translational initiation in response to stress (GO:0043558)	1/6	0.0727034754007667	0.88545545338929	0	0	13.3333333333333	34.9515478786396	ATF4	1
1517	lipoxin biosynthetic process (GO:2001301)	1/6	0.0727034754007667	0.883347226119316	0	0	13.3333333333333	34.9515478786396	LTC4S	1
1518	peripheral nervous system neuron development (GO:0048935)	1/6	0.0727034754007667	0.88124901418079	0	0	13.3333333333333	34.9515478786396	RUNX1	1
1519	positive regulation of protein localization to early endosome (GO:1902966)	1/6	0.0727034754007667	0.879160746374675	0	0	13.3333333333333	34.9515478786396	EZR	1
1520	negative regulation of cellular response to hypoxia (GO:1900038)	1/6	0.0727034754007667	0.877082352175207	0	0	13.3333333333333	34.9515478786396	TMBIM6	1
1521	activation of transmembrane receptor protein tyrosine kinase activity (GO:0007171)	1/6	0.0727034754007667	0.875013761721964	0	0	13.3333333333333	34.9515478786396	ADRB2	1
1522	cellular triglyceride homeostasis (GO:0035356)	1/6	0.0727034754007667	0.87295490581203	0	0	13.3333333333333	34.9515478786396	XBP1	1
1523	astral microtubule organization (GO:0030953)	1/6	0.0727034754007667	0.870905715892283	0	0	13.3333333333333	34.9515478786396	EZR	1
1524	snRNA modification (GO:0040031)	1/6	0.0727034754007667	0.868866124051786	0	0	13.3333333333333	34.9515478786396	NOP10	1
1525	regulation of digestive system process (GO:0044058)	1/6	0.0727034754007667	0.866836063014282	0	0	13.3333333333333	34.9515478786396	SGK1	1
1526	positive regulation of receptor binding (GO:1900122)	1/6	0.0727034754007667	0.864815466130799	0	0	13.3333333333333	34.9515478786396	ANXA2	1
1527	bundle of His cell-Purkinje myocyte adhesion involved in cell communication (GO:0086073)	1/6	0.0727034754007667	0.862804267372355	0	0	13.3333333333333	34.9515478786396	JUP	1
1528	regulation of cardiac muscle cell apoptotic process (GO:0010665)	1/6	0.0727034754007667	0.860802401322767	0	0	13.3333333333333	34.9515478786396	CAMK2D	1
1529	cardiolipin acyl-chain remodeling (GO:0035965)	1/6	0.0727034754007667	0.858809803171557	0	0	13.3333333333333	34.9515478786396	HADHA	1
1530	positive regulation of fibroblast migration (GO:0010763)	1/6	0.0727034754007667	0.856826408706958	0	0	13.3333333333333	34.9515478786396	TGFB1	1
1531	positive regulation of cardiac muscle tissue development (GO:0055025)	1/6	0.0727034754007667	0.854852154309015	0	0	13.3333333333333	34.9515478786396	TGFB1	1
1532	positive regulation of vesicle fusion (GO:0031340)	1/6	0.0727034754007667	0.852886976942788	0	0	13.3333333333333	34.9515478786396	ANXA2	1
1533	monoamine transport (GO:0015844)	1/6	0.0727034754007667	0.850930814151635	0	0	13.3333333333333	34.9515478786396	SLC6A4	1
1534	positive regulation of granulocyte differentiation (GO:0030854)	1/6	0.0727034754007667	0.848983604050601	0	0	13.3333333333333	34.9515478786396	RUNX1	1
1535	regulation of histone deacetylase activity (GO:1901725)	1/6	0.0727034754007667	0.847045285319892	0	0	13.3333333333333	34.9515478786396	CAMK2D	1
1536	nucleus localization (GO:0051647)	1/6	0.0727034754007667	0.845115797198434	0	0	13.3333333333333	34.9515478786396	SYNE2	1
1537	membrane raft assembly (GO:0001765)	1/6	0.0727034754007667	0.843195079477529	0	0	13.3333333333333	34.9515478786396	ANXA2	1
1538	regulation of relaxation of cardiac muscle (GO:1901897)	1/6	0.0727034754007667	0.841283072494587	0	0	13.3333333333333	34.9515478786396	CAMK2D	1
1539	glandular epithelial cell development (GO:0002068)	1/6	0.0727034754007667	0.839379717126952	0	0	13.3333333333333	34.9515478786396	CDK6	1
1540	type B pancreatic cell development (GO:0003323)	1/6	0.0727034754007667	0.837484954785807	0	0	13.3333333333333	34.9515478786396	CDK6	1
1541	regulation of hyaluronan biosynthetic process (GO:1900125)	1/6	0.0727034754007667	0.835598727410164	0	0	13.3333333333333	34.9515478786396	TGFB1	1
1542	macrophage derived foam cell differentiation (GO:0010742)	1/6	0.0727034754007667	0.833720977460927	0	0	13.3333333333333	34.9515478786396	TGFB1	1
1543	hormone transport (GO:0009914)	1/6	0.0727034754007667	0.831851647915051	0	0	13.3333333333333	34.9515478786396	FFAR4	1
1544	gland morphogenesis (GO:0022612)	1/6	0.0727034754007667	0.82999068225976	0	0	13.3333333333333	34.9515478786396	TGFB1	1
1545	positive regulation of protein localization to endosome (GO:1905668)	1/6	0.0727034754007667	0.828138024486859	0	0	13.3333333333333	34.9515478786396	EZR	1
1546	cellular response to bacterial lipopeptide (GO:0071221)	1/6	0.0727034754007667	0.826293619087111	0	0	13.3333333333333	34.9515478786396	CD36	1
1547	lipoprotein catabolic process (GO:0042159)	1/6	0.0727034754007667	0.824457411044695	0	0	13.3333333333333	34.9515478786396	PPT1	1
1548	positive regulation of autophagosome maturation (GO:1901098)	1/6	0.0727034754007667	0.822629345831735	0	0	13.3333333333333	34.9515478786396	ADRB2	1
1549	morphogenesis of an endothelium (GO:0003159)	1/6	0.0727034754007667	0.820809369402904	0	0	13.3333333333333	34.9515478786396	RHOB	1
1550	regulation of natural killer cell proliferation (GO:0032817)	1/6	0.0727034754007667	0.818997428190094	0	0	13.3333333333333	34.9515478786396	IL18	1
1551	astrocyte differentiation (GO:0048708)	1/6	0.0727034754007667	0.817193469097165	0	0	13.3333333333333	34.9515478786396	CDK6	1
1552	sterol import (GO:0035376)	1/6	0.0727034754007667	0.815397439494753	0	0	13.3333333333333	34.9515478786396	CD36	1
1553	astrocyte activation (GO:0048143)	1/6	0.0727034754007667	0.813609287215159	0	0	13.3333333333333	34.9515478786396	FPR2	1
1554	glutamate catabolic process (GO:0006538)	1/6	0.0727034754007667	0.811828960547292	0	0	13.3333333333333	34.9515478786396	GLUL	1
1555	positive regulation of fibroblast apoptotic process (GO:2000271)	1/6	0.0727034754007667	0.810056408231687	0	0	13.3333333333333	34.9515478786396	STK17B	1
1556	cholesterol import (GO:0070508)	1/6	0.0727034754007667	0.808291579455583	0	0	13.3333333333333	34.9515478786396	CD36	1
1557	foam cell differentiation (GO:0090077)	1/6	0.0727034754007667	0.806534423848071	0	0	13.3333333333333	34.9515478786396	TGFB1	1
1558	regulation of microtubule nucleation (GO:0010968)	1/6	0.0727034754007667	0.804784891475299	0	0	13.3333333333333	34.9515478786396	HSPA1A	1
1559	negative regulation of multicellular organismal process (GO:0051241)	4/126	0.0735852807030572	0.812782873220132	0	0	2.53968253968254	6.6268197173223	RAB11FIP1;GAL;EVL;SLC6A4	1
1560	negative regulation of transmembrane receptor protein serine/threonine kinase signaling pathway (GO:0090101)	3/78	0.0742375397989441	0.818216340375835	0	0	3.07692307692308	8.00149332165334	TGFB1;UBC;HSPA1A	1
1561	ERAD pathway (GO:0036503)	3/78	0.0742375397989441	0.816452943090542	0	0	3.07692307692308	8.00149332165334	HSPA5;DNAJB9;HERPUD1	1
1562	regulation of heart rate by cardiac conduction (GO:0086091)	2/36	0.0742907898337033	0.815281506497608	0	0	4.44444444444444	11.5545257516068	CAMK2D;JUP	1
1563	antibacterial humoral response (GO:0019731)	2/36	0.0742907898337033	0.813531975367785	0	0	4.44444444444444	11.5545257516068	SLPI;RNASE6	1
1564	positive regulation of peptide secretion (GO:0002793)	2/36	0.0742907898337033	0.811789936876634	0	0	4.44444444444444	11.5545257516068	TGFB1;EZR	1
1565	membrane protein proteolysis (GO:0033619)	2/36	0.0742907898337033	0.810055342994419	0	0	4.44444444444444	11.5545257516068	TGFB1;MYH9	1
1566	negative regulation of protein phosphorylation (GO:0001933)	5/179	0.0744924081790581	0.810521874067662	0	0	2.23463687150838	5.80348170374515	PREX1;TGFB1;MYADM;FAM129A;TRIB1	1
1567	G2/M transition of mitotic cell cycle (GO:0000086)	4/127	0.0752701191353663	0.817241314782498	0	0	2.51968503937008	6.51759885899435	HSP90AA1;PRKAR2B;UBC;PHLDA1	1
1568	negative regulation of response to stimulus (GO:0048585)	4/128	0.0769743593235037	0.833970606428534	0	0	2.5	6.4107072709563	TGFB1;CDK6;FLT1;MERTK	1
1569	cell cycle G2/M phase transition (GO:0044839)	4/128	0.0769743593235037	0.832203719550508	0	0	2.5	6.4107072709563	HSP90AA1;PRKAR2B;UBC;PHLDA1	1
1570	response to calcium ion (GO:0051592)	3/80	0.0787666596721421	0.849780685638354	0	0	3	7.62379641677386	CLIC4;CAMK2D;IQGAP1	1
1571	cell-cell junction assembly (GO:0007043)	3/80	0.0787666596721421	0.847987899381733	0	0	3	7.62379641677386	PATJ;JUP;CD9	1
1572	positive regulation of intracellular signal transduction (GO:1902533)	10/480	0.0801227783983418	0.860771659298396	0	0	1.66666666666667	4.20699181803909	TCF7L2;TGFB1;FLT1;UBC;IL18;FLNA;ADRB1;ADRB2;MERTK;S100A9	1
1573	positive regulation of receptor activity (GO:2000273)	2/38	0.0815826108825163	0.874613578431683	0	0	4.21052631578947	10.5521648069535	ANXA2;ADRB2	1
1574	positive regulation of smooth muscle cell proliferation (GO:0048661)	2/38	0.0815826108825163	0.87278000698843	0	0	4.21052631578947	10.5521648069535	JUN;IL18	1
1575	generation of neurons (GO:0048699)	4/131	0.0822024393210808	0.87757122982317	0	0	2.44274809160305	6.10337783675449	CDK6;UNC119;IER2;RUNX1	1
1576	protein catabolic process (GO:0030163)	3/82	0.0834136097305293	0.888642276523781	0	0	2.92682926829268	7.27007940501506	HSPA8;HSP90AA1;PPT1	1
1577	membrane raft polarization (GO:0001766)	1/7	0.0842981386900492	0.896194586948586	0	0	11.4285714285714	28.2673770721621	CD2	1
1578	cardiac muscle cell-cardiac muscle cell adhesion (GO:0086042)	1/7	0.0842981386900492	0.894331396539129	0	0	11.4285714285714	28.2673770721621	JUP	1
1579	intracellular sterol transport (GO:0032366)	1/7	0.0842981386900492	0.89247593721021	0	0	11.4285714285714	28.2673770721621	ABCG1	1
1580	negative regulation of mitochondrial outer membrane permeabilization involved in apoptotic signaling pathway (GO:1901029)	1/7	0.0842981386900492	0.890628160942694	0	0	11.4285714285714	28.2673770721621	HSPA1A	1
1581	negative regulation of production of miRNAs involved in gene silencing by miRNA (GO:1903799)	1/7	0.0842981386900492	0.8887880201143	0	0	11.4285714285714	28.2673770721621	TGFB1	1
1582	cellular response to interleukin-18 (GO:0071351)	1/7	0.0842981386900492	0.886955467495508	0	0	11.4285714285714	28.2673770721621	IL18	1
1583	regulation of interleukin-13 production (GO:0032656)	1/7	0.0842981386900492	0.885130456245517	0	0	11.4285714285714	28.2673770721621	RARA	1
1584	positive regulation of glutamate receptor signaling pathway (GO:1900451)	1/7	0.0842981386900492	0.883312939908257	0	0	11.4285714285714	28.2673770721621	ADRB2	1
1585	oxygen transport (GO:0015671)	1/7	0.0842981386900492	0.881502872408445	0	0	11.4285714285714	28.2673770721621	MYC	1
1586	bone cell development (GO:0098751)	1/7	0.0842981386900492	0.879700208047692	0	0	11.4285714285714	28.2673770721621	ANXA2	1
1587	negative regulation of stress-activated protein kinase signaling cascade (GO:0070303)	1/7	0.0842981386900492	0.877904901500656	0	0	11.4285714285714	28.2673770721621	MYC	1
1588	regulation of low-density lipoprotein particle clearance (GO:0010988)	1/7	0.0842981386900492	0.876116907811245	0	0	11.4285714285714	28.2673770721621	ANXA2	1
1589	negative regulation of striated muscle tissue development (GO:0045843)	1/7	0.0842981386900492	0.874336182388864	0	0	11.4285714285714	28.2673770721621	TGFB1	1
1590	retrograde axonal transport (GO:0008090)	1/7	0.0842981386900492	0.872562681004708	0	0	11.4285714285714	28.2673770721621	DST	1
1591	cellular response to leptin stimulus (GO:0044320)	1/7	0.0842981386900492	0.8707963597881	0	0	11.4285714285714	28.2673770721621	LEPR	1
1592	membrane raft distribution (GO:0031580)	1/7	0.0842981386900492	0.869037175222871	0	0	11.4285714285714	28.2673770721621	CD2	1
1593	activation of MAPKKK activity (GO:0000185)	1/7	0.0842981386900492	0.867285084143793	0	0	11.4285714285714	28.2673770721621	GADD45G	1
1594	negative regulation of platelet-derived growth factor receptor-beta signaling pathway (GO:2000587)	1/7	0.0842981386900492	0.865540043733041	0	0	11.4285714285714	28.2673770721621	PTPN12	1
1595	retinoic acid receptor signaling pathway (GO:0048384)	1/7	0.0842981386900492	0.863802011516709	0	0	11.4285714285714	28.2673770721621	RARA	1
1596	positive regulation of B cell differentiation (GO:0045579)	1/7	0.0842981386900492	0.862070945361365	0	0	11.4285714285714	28.2673770721621	XBP1	1
1597	positive regulation of ER-associated ubiquitin-dependent protein catabolic process (GO:1903071)	1/7	0.0842981386900492	0.860346803470643	0	0	11.4285714285714	28.2673770721621	HERPUD1	1
1598	negative regulation of nitrogen compound metabolic process (GO:0051172)	1/7	0.0842981386900492	0.858629544381879	0	0	11.4285714285714	28.2673770721621	TGFB1	1
1599	regulation of atrial cardiac muscle cell membrane repolarization (GO:0060372)	1/7	0.0842981386900492	0.856919126962791	0	0	11.4285714285714	28.2673770721621	FLNA	1
1600	positive regulation of NK T cell activation (GO:0051135)	1/7	0.0842981386900492	0.855215510408193	0	0	11.4285714285714	28.2673770721621	IL18	1
1601	lysosomal lumen acidification (GO:0007042)	1/7	0.0842981386900492	0.853518654236749	0	0	11.4285714285714	28.2673770721621	PPT1	1
1602	cellular lipid biosynthetic process (GO:0097384)	1/7	0.0842981386900492	0.851828518287765	0	0	11.4285714285714	28.2673770721621	DHRS7B	1
1603	positive regulation of protein kinase A signaling (GO:0010739)	1/7	0.0842981386900492	0.850145062718026	0	0	11.4285714285714	28.2673770721621	ADRB2	1
1604	positive regulation of triglyceride catabolic process (GO:0010898)	1/7	0.0842981386900492	0.848468247998661	0	0	11.4285714285714	28.2673770721621	PNPLA2	1
1605	regulation of pinocytosis (GO:0048548)	1/7	0.0842981386900492	0.84679803491205	0	0	11.4285714285714	28.2673770721621	PPT1	1
1606	positive regulation of tumor necrosis factor-mediated signaling pathway (GO:1903265)	1/7	0.0842981386900492	0.845134384548765	0	0	11.4285714285714	28.2673770721621	HSPA1A	1
1607	positive regulation of fatty acid beta-oxidation (GO:0032000)	1/7	0.0842981386900492	0.843477258304551	0	0	11.4285714285714	28.2673770721621	ABCD2	1
1608	regulation of establishment of protein localization (GO:0070201)	1/7	0.0842981386900492	0.841826617877341	0	0	11.4285714285714	28.2673770721621	DNAJA1	1
1609	wound healing, spreading of epidermal cells (GO:0035313)	1/7	0.0842981386900492	0.840182425264299	0	0	11.4285714285714	28.2673770721621	PLET1	1
1610	positive regulation of interleukin-5 production (GO:0032754)	1/7	0.0842981386900492	0.838544642758911	0	0	11.4285714285714	28.2673770721621	RARA	1
1611	xenobiotic catabolic process (GO:0042178)	1/7	0.0842981386900492	0.836913232948096	0	0	11.4285714285714	28.2673770721621	GSTM1	1
1612	positive regulation of isomerase activity (GO:0010912)	1/7	0.0842981386900492	0.835288158709362	0	0	11.4285714285714	28.2673770721621	PLSCR1	1
1613	positive regulation of myeloid cell apoptotic process (GO:0033034)	1/7	0.0842981386900492	0.833669383207987	0	0	11.4285714285714	28.2673770721621	HCAR2	1
1614	outer mitochondrial membrane organization (GO:0007008)	1/7	0.0842981386900492	0.832056869894238	0	0	11.4285714285714	28.2673770721621	HSP90AA1	1
1615	regulation of protein heterodimerization activity (GO:0043497)	1/7	0.0842981386900492	0.83045058250062	0	0	11.4285714285714	28.2673770721621	CD36	1
1616	T-helper 1 type immune response (GO:0042088)	1/7	0.0842981386900492	0.828850485039155	0	0	11.4285714285714	28.2673770721621	IL18	1
1617	calcitonin family receptor signaling pathway (GO:0097646)	1/7	0.0842981386900492	0.827256541798695	0	0	11.4285714285714	28.2673770721621	RAMP1	1
1618	regulation of relaxation of muscle (GO:1901077)	1/7	0.0842981386900492	0.825668717342267	0	0	11.4285714285714	28.2673770721621	CAMK2D	1
1619	long-chain fatty acid import (GO:0044539)	1/7	0.0842981386900492	0.824086976504447	0	0	11.4285714285714	28.2673770721621	CD36	1
1620	microglial cell activation (GO:0001774)	1/7	0.0842981386900492	0.82251128438876	0	0	11.4285714285714	28.2673770721621	FPR2	1
1621	negative regulation of cyclin-dependent protein serine/threonine kinase activity involved in G1/S transition of mitotic cell cycle (GO:0031658)	1/7	0.0842981386900492	0.820941606365117	0	0	11.4285714285714	28.2673770721621	CDK6	1
1622	leucine metabolic process (GO:0006551)	1/7	0.0842981386900492	0.819377908067279	0	0	11.4285714285714	28.2673770721621	MCCC2	1
1623	positive regulation of neuron death (GO:1901216)	2/39	0.0853080860282497	0.827618180612468	0	0	4.1025641025641	10.0984042412487	FOS;ATF4	1
1624	homotypic cell-cell adhesion (GO:0034109)	2/39	0.0853080860282497	0.826047747632179	0	0	4.1025641025641	10.0984042412487	FLNA;MYH9	1
1625	chemical homeostasis (GO:0048878)	2/39	0.0853080860282497	0.824483263261663	0	0	4.1025641025641	10.0984042412487	ACOX3;PNPLA2	1
1626	negative regulation of binding (GO:0051100)	3/83	0.0857803661137818	0.827480544950148	0	0	2.89156626506024	7.10158592341368	JUN;SLPI;TMBIM6	1
1627	positive regulation of cytosolic calcium ion concentration (GO:0007204)	4/134	0.0876012134762921	0.843450928999091	0	0	2.38805970149254	5.81483087442782	C5AR1;FPR1;FPR2;CD36	1
1628	positive regulation of phagocytosis (GO:0050766)	2/40	0.08908409599258	0.856113261488014	0	0	4	9.67269782637126	SIRPA;MERTK	1
1629	purine ribonucleoside monophosphate metabolic process (GO:0009167)	2/40	0.08908409599258	0.854504026034089	0	0	4	9.67269782637126	HSPA8;HSPA1A	1
1630	regulation of RNA metabolic process (GO:0051252)	2/40	0.08908409599258	0.852900828987121	0	0	4	9.67269782637126	SON;TRA2B	1
1631	regulation of cell cycle G2/M phase transition (GO:1902749)	3/85	0.0905985926262844	0.865776438524212	0	0	2.82352941176471	6.78018804700257	HSP90AA1;CDK6;PRKAR2B	1
1632	phagocytosis (GO:0006909)	4/136	0.0912936434855744	0.870787780760534	0	0	2.35294117647059	5.63217439079488	RARA;MYH9;MERTK;PDIA6	1
1633	positive regulation of epithelial to mesenchymal transition (GO:0010718)	2/41	0.0929088076016026	0.884540382818989	0	0	3.90243902439024	9.27272909392908	TCF7L2;TGFB1	1
1634	positive regulation of mitotic cell cycle phase transition (GO:1901992)	2/41	0.0929088076016026	0.882893194024168	0	0	3.90243902439024	9.27272909392908	KMT2E;CCND2	1
1635	negative regulation of cytokine secretion (GO:0050710)	2/41	0.0929088076016026	0.881252128607766	0	0	3.90243902439024	9.27272909392908	FFAR4;EZR	1
1636	androgen receptor signaling pathway (GO:0030521)	2/41	0.0929088076016026	0.8796171524879	0	0	3.90243902439024	9.27272909392908	NRIP1;NCOA4	1
1637	negative regulation of catabolic process (GO:0009895)	2/41	0.0929088076016026	0.877988231835145	0	0	3.90243902439024	9.27272909392908	HCAR2;FLNA	1
1638	regulation of peptidyl-tyrosine phosphorylation (GO:0050730)	3/86	0.0930493111611173	0.877690637440261	0	0	2.7906976744186	6.62686241528634	TGFB1;CD81;CD44	1
1639	regulation of cytosolic calcium ion concentration (GO:0051480)	4/138	0.0950594938680654	0.894997411824239	0	0	2.31884057971015	5.45681700209225	C5AR1;FPR1;FPR2;CD36	1
1640	toll-like receptor signaling pathway (GO:0002224)	3/87	0.0955272594131836	0.897745128518371	0	0	2.75862068965517	6.47818933336242	UBC;CD36;S100A9	1
1641	exocyst localization (GO:0051601)	1/8	0.0957483995431995	0.898169269979682	0	0	10	23.4603136601461	TNFAIP2	1
1642	positive regulation of extracellular matrix assembly (GO:1901203)	1/8	0.0957483995431995	0.896521252970545	0	0	10	23.4603136601461	TGFB1	1
1643	regulation of establishment of protein localization to mitochondrion (GO:1903747)	1/8	0.0957483995431995	0.894879272653749	0	0	10	23.4603136601461	DNAJA1	1
1644	regulation of fibroblast apoptotic process (GO:2000269)	1/8	0.0957483995431995	0.893243295921293	0	0	10	23.4603136601461	STK17B	1
1645	regulation of calcium ion transmembrane transport via high voltage-gated calcium channel (GO:1902514)	1/8	0.0957483995431995	0.891613289906838	0	0	10	23.4603136601461	CAMK2D	1
1646	interleukin-18-mediated signaling pathway (GO:0035655)	1/8	0.0957483995431995	0.88998922198351	0	0	10	23.4603136601461	IL18	1
1647	positive regulation of isotype switching (GO:0045830)	1/8	0.0957483995431995	0.888371059761722	0	0	10	23.4603136601461	TGFB1	1
1648	cellular response to forskolin (GO:1904322)	1/8	0.0957483995431995	0.886758771087018	0	0	10	23.4603136601461	ADCY3	1
1649	glomerular visceral epithelial cell development (GO:0072015)	1/8	0.0957483995431995	0.885152324037948	0	0	10	23.4603136601461	IQGAP1	1
1650	negative regulation of platelet aggregation (GO:0090331)	1/8	0.0957483995431995	0.883551686923955	0	0	10	23.4603136601461	CD9	1
1651	amyloid fibril formation (GO:1990000)	1/8	0.0957483995431995	0.881956828283298	0	0	10	23.4603136601461	CD36	1
1652	negative regulation of lipase activity (GO:0060192)	1/8	0.0957483995431995	0.880367716880986	0	0	10	23.4603136601461	ANGPTL4	1
1653	microvillus organization (GO:0032528)	1/8	0.0957483995431995	0.878784321706739	0	0	10	23.4603136601461	EZR	1
1654	positive regulation of steroid biosynthetic process (GO:0010893)	1/8	0.0957483995431995	0.877206611972975	0	0	10	23.4603136601461	ABCG1	1
1655	cytoskeletal anchoring at nuclear membrane (GO:0090286)	1/8	0.0957483995431995	0.875634557112809	0	0	10	23.4603136601461	SYNE2	1
1656	intestinal cholesterol absorption (GO:0030299)	1/8	0.0957483995431995	0.874068126778081	0	0	10	23.4603136601461	CD36	1
1657	SMAD protein complex assembly (GO:0007183)	1/8	0.0957483995431995	0.872507290837406	0	0	10	23.4603136601461	TGFB1	1
1658	regulation of PERK-mediated unfolded protein response (GO:1903897)	1/8	0.0957483995431995	0.870952019374237	0	0	10	23.4603136601461	HSPA5	1
1659	regulation of muscle organ development (GO:0048634)	1/8	0.0957483995431995	0.869402282684959	0	0	10	23.4603136601461	TGFB1	1
1660	microvillus assembly (GO:0030033)	1/8	0.0957483995431995	0.867858051276993	0	0	10	23.4603136601461	EZR	1
1661	arachidonic acid secretion (GO:0050482)	1/8	0.0957483995431995	0.866319295866928	0	0	10	23.4603136601461	PNPLA8	1
1662	positive regulation of early endosome to late endosome transport (GO:2000643)	1/8	0.0957483995431995	0.864785987378668	0	0	10	23.4603136601461	EZR	1
1663	response to forskolin (GO:1904321)	1/8	0.0957483995431995	0.863258096941603	0	0	10	23.4603136601461	ADCY3	1
1664	positive regulation of cAMP-mediated signaling (GO:0043950)	1/8	0.0957483995431995	0.861735595888796	0	0	10	23.4603136601461	ADRB1	1
1665	desensitization of G-protein coupled receptor protein signaling pathway (GO:0002029)	1/8	0.0957483995431995	0.860218455755189	0	0	10	23.4603136601461	ADRB2	1
1666	bundle of His cell to Purkinje myocyte communication (GO:0086069)	1/8	0.0957483995431995	0.85870664827583	0	0	10	23.4603136601461	JUP	1
1667	regulation of transcription from RNA polymerase II promoter in response to oxidative stress (GO:0043619)	1/8	0.0957483995431995	0.857200145384118	0	0	10	23.4603136601461	ATF4	1
1668	TORC1 signaling (GO:0038202)	1/8	0.0957483995431995	0.855698919210065	0	0	10	23.4603136601461	CARD11	1
1669	positive regulation of IRE1-mediated unfolded protein response (GO:1903896)	1/8	0.0957483995431995	0.854202942078579	0	0	10	23.4603136601461	HSPA1A	1
1670	dimeric G-protein coupled receptor signaling pathway (GO:0038042)	1/8	0.0957483995431995	0.852712186507761	0	0	10	23.4603136601461	RAMP1	1
1671	positive regulation of protein localization to cell surface (GO:2000010)	1/8	0.0957483995431995	0.851226625207225	0	0	10	23.4603136601461	HSP90AB1	1
1672	positive regulation of metanephros development (GO:0072216)	1/8	0.0957483995431995	0.84974623107643	0	0	10	23.4603136601461	MYC	1
1673	negative regulation of establishment of protein localization (GO:1904950)	1/8	0.0957483995431995	0.848270977203033	0	0	10	23.4603136601461	DNAJA1	1
1674	amyloid precursor protein catabolic process (GO:0042987)	1/8	0.0957483995431995	0.84680083686126	0	0	10	23.4603136601461	ABCG1	1
1675	arachidonate transport (GO:1903963)	1/8	0.0957483995431995	0.845335783510289	0	0	10	23.4603136601461	PNPLA8	1
1676	phospholipid homeostasis (GO:0055091)	1/8	0.0957483995431995	0.843875790792655	0	0	10	23.4603136601461	ABCG1	1
1677	phospholipid scrambling (GO:0017121)	1/8	0.0957483995431995	0.842420832532668	0	0	10	23.4603136601461	PLSCR1	1
1678	cGMP-mediated signaling (GO:0019934)	1/8	0.0957483995431995	0.840970882734849	0	0	10	23.4603136601461	CD36	1
1679	leptin-mediated signaling pathway (GO:0033210)	1/8	0.0957483995431995	0.839525915582383	0	0	10	23.4603136601461	LEPR	1
1680	membrane lipid catabolic process (GO:0046466)	1/8	0.0957483995431995	0.838085905435587	0	0	10	23.4603136601461	PPT1	1
1681	rRNA pseudouridine synthesis (GO:0031118)	1/8	0.0957483995431995	0.836650826830389	0	0	10	23.4603136601461	NOP10	1
1682	regulation of sensory perception (GO:0051931)	1/8	0.0957483995431995	0.835220654476833	0	0	10	23.4603136601461	MGLL	1
1683	regulation of MHC class II biosynthetic process (GO:0045346)	1/8	0.0957483995431995	0.833795363257589	0	0	10	23.4603136601461	XBP1	1
1684	glomerular epithelial cell development (GO:0072310)	1/8	0.0957483995431995	0.832374928226486	0	0	10	23.4603136601461	IQGAP1	1
1685	response to hydroperoxide (GO:0033194)	1/8	0.0957483995431995	0.830959324607053	0	0	10	23.4603136601461	DAPK1	1
1686	negative regulation of cAMP-dependent protein kinase activity (GO:2000480)	1/8	0.0957483995431995	0.829548527791082	0	0	10	23.4603136601461	PRKAR2B	1
1687	positive regulation of production of miRNAs involved in gene silencing by miRNA (GO:1903800)	1/8	0.0957483995431995	0.828142513337199	0	0	10	23.4603136601461	TGFB1	1
1688	response to leptin (GO:0044321)	1/8	0.0957483995431995	0.826741256969454	0	0	10	23.4603136601461	LEPR	1
1689	interleukin-1 beta secretion (GO:0050702)	1/8	0.0957483995431995	0.825344734575924	0	0	10	23.4603136601461	CD36	1
1690	regulation of cardiac muscle cell action potential involved in regulation of contraction (GO:0098909)	1/8	0.0957483995431995	0.823952922207331	0	0	10	23.4603136601461	CAMK2D	1
1691	regulation of phagocytosis (GO:0050764)	2/42	0.0967804252629394	0.831431835213434	0	0	3.80952380952381	8.89642104192975	SIRPA;MERTK	1
1692	positive regulation of receptor-mediated endocytosis (GO:0048260)	2/42	0.0967804252629394	0.830034470784504	0	0	3.80952380952381	8.89642104192975	ANXA2;PPT1	1
1693	regulation of substrate adhesion-dependent cell spreading (GO:1900024)	2/42	0.0967804252629394	0.828641795497953	0	0	3.80952380952381	8.89642104192975	MYADM;FLNA	1
1694	positive regulation of viral transcription (GO:0050434)	2/42	0.0967804252629394	0.827253785790251	0	0	3.80952380952381	8.89642104192975	JUN;POLR2A	1
1695	response to cytokine (GO:0034097)	4/139	0.0969696222283033	0.827484920118782	0	0	2.30215827338129	5.37175832502266	JUN;PLSCR1;JUND;PTPN12	1
1696	organic substance transport (GO:0071702)	3/88	0.0980320528528899	0.835154533736723	0	0	2.72727272727273	6.33398395598134	SCP2;CHKA;SLC6A4	1
1697	regulation of MAP kinase activity (GO:0043405)	3/88	0.0980320528528899	0.833762609513829	0	0	2.72727272727273	6.33398395598134	FLT1;TGFB1;TRIB1	1
1698	regulation of proteasomal ubiquitin-dependent protein catabolic process (GO:0032434)	3/89	0.100563303891623	0.853867786620551	0	0	2.69662921348315	6.19407063454713	HSP90AB1;TRIB1;HSPA1A	1
1699	cellular response to radiation (GO:0071478)	2/43	0.100697190315599	0.853584322558973	0	0	3.72093023255814	8.54190653462382	NET1;RHOB	1
1700	positive regulation of protein localization to nucleus (GO:1900182)	2/43	0.100697190315599	0.852168759834995	0	0	3.72093023255814	8.54190653462382	TGFB1;JUP	1
1701	negative regulation of protein secretion (GO:0050709)	2/43	0.100697190315599	0.850757884404804	0	0	3.72093023255814	8.54190653462382	RAB11FIP1;FFAR4	1
1702	regulation of small GTPase mediated signal transduction (GO:0051056)	4/141	0.100843602904309	0.850586620860644	0	0	2.26950354609929	5.20665974100543	NET1;PREX1;ARHGEF3;RHOB	1
1703	positive regulation of nucleic acid-templated transcription (GO:1903508)	10/503	0.10106480556091	0.851045714153999	0	0	1.59045725646123	3.64531742136999	KMT2E;JUN;TGFB1;MYC;NCOA4;NRIP1;RARA;FOS;RUNX1;ATF4	1
1704	positive regulation of interferon-gamma production (GO:0032729)	2/44	0.104657380487332	0.879846149302895	0	0	3.63636363636364	8.20750293504212	CD2;IL18	1
1705	negative regulation of ERBB signaling pathway (GO:1901185)	2/44	0.104657380487332	0.878399033925752	0	0	3.63636363636364	8.20750293504212	UBC;PTPN12	1
1706	RNA catabolic process (GO:0006401)	2/44	0.104657380487332	0.876956670980061	0	0	3.63636363636364	8.20750293504212	RNASE6;HSPA1A	1
1707	regulation of interferon-gamma production (GO:0032649)	2/44	0.104657380487332	0.875519037093209	0	0	3.63636363636364	8.20750293504212	IL18;RARA	1
1708	positive regulation of macromolecule biosynthetic process (GO:0010557)	4/143	0.104788275914001	0.875179332224464	0	0	2.23776223776224	5.0479740070553	XBP1;TGFB1;MYC;FAM129A	1
1709	regulation of cytokine-mediated signaling pathway (GO:0001959)	3/91	0.105703614712743	0.881381610913604	0	0	2.63736263736264	5.92646027826119	HSP90AB1;UBC;RUNX1	1
1710	positive regulation of response to external stimulus (GO:0032103)	3/91	0.105703614712743	0.879943794256322	0	0	2.63736263736264	5.92646027826119	TGFB1;IL18;S100A9	1
1711	type B pancreatic cell differentiation (GO:0003309)	1/9	0.107056048841162	0.889750842404641	0	0	8.88888888888889	19.8613578730764	CDK6	1
1712	regulation of immunoglobulin secretion (GO:0051023)	1/9	0.107056048841162	0.888304093067398	0	0	8.88888888888889	19.8613578730764	XBP1	1
1713	positive regulation of production of molecular mediator of immune response (GO:0002702)	1/9	0.107056048841162	0.886862040968262	0	0	8.88888888888889	19.8613578730764	XBP1	1
1714	regulation of macrophage cytokine production (GO:0010935)	1/9	0.107056048841162	0.885424663268152	0	0	8.88888888888889	19.8613578730764	TGFB1	1
1715	actin filament reorganization (GO:0090527)	1/9	0.107056048841162	0.883991937275808	0	0	8.88888888888889	19.8613578730764	NEDD9	1
1716	regulation of organ growth (GO:0046620)	1/9	0.107056048841162	0.882563840446607	0	0	8.88888888888889	19.8613578730764	SLC6A4	1
1717	actin crosslink formation (GO:0051764)	1/9	0.107056048841162	0.88114035038137	0	0	8.88888888888889	19.8613578730764	FLNA	1
1718	cellular response to interleukin-4 (GO:0071353)	1/9	0.107056048841162	0.879721444825201	0	0	8.88888888888889	19.8613578730764	XBP1	1
1719	regulation of interferon-gamma secretion (GO:1902713)	1/9	0.107056048841162	0.878307101666318	0	0	8.88888888888889	19.8613578730764	CD2	1
1720	regulation of ER-associated ubiquitin-dependent protein catabolic process (GO:1903069)	1/9	0.107056048841162	0.876897298934911	0	0	8.88888888888889	19.8613578730764	HERPUD1	1
1721	nuclear migration (GO:0007097)	1/9	0.107056048841162	0.875492014802003	0	0	8.88888888888889	19.8613578730764	SYNE2	1
1722	adipose tissue development (GO:0060612)	1/9	0.107056048841162	0.874091227578319	0	0	8.88888888888889	19.8613578730764	XBP1	1
1723	positive regulation of immunoglobulin secretion (GO:0051024)	1/9	0.107056048841162	0.872694915713178	0	0	8.88888888888889	19.8613578730764	XBP1	1
1724	interleukin-1 beta production (GO:0032611)	1/9	0.107056048841162	0.871303057793381	0	0	8.88888888888889	19.8613578730764	CD36	1
1725	regulation of platelet-derived growth factor receptor-beta signaling pathway (GO:2000586)	1/9	0.107056048841162	0.869915632542117	0	0	8.88888888888889	19.8613578730764	PTPN12	1
1726	positive regulation of leukocyte apoptotic process (GO:2000108)	1/9	0.107056048841162	0.868532618817885	0	0	8.88888888888889	19.8613578730764	HCAR2	1
1727	maintenance of protein localization in endoplasmic reticulum (GO:0035437)	1/9	0.107056048841162	0.867153995613412	0	0	8.88888888888889	19.8613578730764	HSPA5	1
1728	response to dopamine (GO:1903350)	1/9	0.107056048841162	0.865779742054595	0	0	8.88888888888889	19.8613578730764	ATF4	1
1729	regulation of sensory perception of pain (GO:0051930)	1/9	0.107056048841162	0.864409837399446	0	0	8.88888888888889	19.8613578730764	MGLL	1
1730	myelin assembly (GO:0032288)	1/9	0.107056048841162	0.863044261037045	0	0	8.88888888888889	19.8613578730764	CD9	1
1731	L-ascorbic acid metabolic process (GO:0019852)	1/9	0.107056048841162	0.861682992486514	0	0	8.88888888888889	19.8613578730764	CYB5R3	1
1732	interleukin-1 secretion (GO:0050701)	1/9	0.107056048841162	0.860326011395984	0	0	8.88888888888889	19.8613578730764	CD36	1
1733	positive regulation of phosphorylation of RNA polymerase II C-terminal domain (GO:1901409)	1/9	0.107056048841162	0.858973297541587	0	0	8.88888888888889	19.8613578730764	CCNL1	1
1734	protein localization to vacuole (GO:0072665)	1/9	0.107056048841162	0.857624830826451	0	0	8.88888888888889	19.8613578730764	CD81	1
1735	regulation of striated muscle tissue development (GO:0016202)	1/9	0.107056048841162	0.856280591279702	0	0	8.88888888888889	19.8613578730764	TGFB1	1
1736	myeloid leukocyte mediated immunity (GO:0002444)	1/9	0.107056048841162	0.854940559055477	0	0	8.88888888888889	19.8613578730764	KMT2E	1
1737	intestinal lipid absorption (GO:0098856)	1/9	0.107056048841162	0.853604714431953	0	0	8.88888888888889	19.8613578730764	CD36	1
1738	pinocytosis (GO:0006907)	1/9	0.107056048841162	0.852273037810374	0	0	8.88888888888889	19.8613578730764	PPT1	1
1739	negative regulation of heterotypic cell-cell adhesion (GO:0034115)	1/9	0.107056048841162	0.850945509714096	0	0	8.88888888888889	19.8613578730764	MYADM	1
1740	regulation of cell-cell adhesion involved in gastrulation (GO:0070587)	1/9	0.107056048841162	0.849622110787635	0	0	8.88888888888889	19.8613578730764	MYADM	1
1741	regulation of cell-cell adhesion mediated by cadherin (GO:2000047)	1/9	0.107056048841162	0.848302821795729	0	0	8.88888888888889	19.8613578730764	EPCAM	1
1742	regulation of leukocyte activation (GO:0002694)	1/9	0.107056048841162	0.846987623622403	0	0	8.88888888888889	19.8613578730764	PLSCR1	1
1743	response to interleukin-4 (GO:0070670)	1/9	0.107056048841162	0.845676497270046	0	0	8.88888888888889	19.8613578730764	XBP1	1
1744	ether lipid metabolic process (GO:0046485)	1/9	0.107056048841162	0.8443694238585	0	0	8.88888888888889	19.8613578730764	DHRS7B	1
1745	regulation of cell communication by electrical coupling involved in cardiac conduction (GO:1901844)	1/9	0.107056048841162	0.843066384624151	0	0	8.88888888888889	19.8613578730764	CAMK2D	1
1746	proton-transporting V-type ATPase complex assembly (GO:0070070)	1/9	0.107056048841162	0.841767360919029	0	0	8.88888888888889	19.8613578730764	DMXL2	1
1747	fatty acid homeostasis (GO:0055089)	1/9	0.107056048841162	0.840472334209923	0	0	8.88888888888889	19.8613578730764	XBP1	1
1748	DNA topological change (GO:0006265)	1/9	0.107056048841162	0.839181286077496	0	0	8.88888888888889	19.8613578730764	TOP1	1
1749	cellular response to lipopolysaccharide (GO:0071222)	3/92	0.108311886221517	0.847723244460739	0	0	2.60869565217391	5.79845316067737	XBP1;TGFB1;IL18	1
1750	phospholipase C-activating G-protein coupled receptor signaling pathway (GO:0007200)	3/92	0.108311886221517	0.846425046536603	0	0	2.60869565217391	5.79845316067737	C5AR1;FPR1;FPR2	1
1751	cholesterol transport (GO:0030301)	2/45	0.108659309107876	0.847841673360079	0	0	3.55555555555556	7.89169029750057	CD36;ABCG1	1
1752	positive regulation of interleukin-8 production (GO:0032757)	2/45	0.108659309107876	0.84654725859159	0	0	3.55555555555556	7.89169029750057	CD2;HSPA1A	1
1753	positive regulation of transport (GO:0051050)	2/45	0.108659309107876	0.845256790209591	0	0	3.55555555555556	7.89169029750057	ANXA2;SGK1	1
1754	myeloid cell differentiation (GO:0030099)	2/45	0.108659309107876	0.843970250194051	0	0	3.55555555555556	7.89169029750057	KMT2E;SNRK	1
1755	neuron development (GO:0048666)	4/145	0.108802479723791	0.843797954453658	0	0	2.20689655172414	4.89538461404922	XBP1;BTG2;PPT1;RUNX1	1
1756	transmembrane receptor protein serine/threonine kinase signaling pathway (GO:0007178)	4/145	0.108802479723791	0.842517532671482	0	0	2.20689655172414	4.89538461404922	JUN;TGFB1;UBC;FOS	1
1757	regulation of protein phosphorylation (GO:0001932)	6/262	0.111483355288146	0.86196903338698	0	0	1.83206106870229	4.01932209921026	MARCO;CCND2;TGFB1;FAM129A;MYADM;FPR2	1
1758	positive regulation of multicellular organismal process (GO:0051240)	5/203	0.111599535707918	0.861561922416801	0	0	1.97044334975369	4.3208638214126	HCAR2;XBP1;TGFB1;IL18;CARD11	1
1759	protein polymerization (GO:0051258)	2/46	0.112701324632512	0.868753564350016	0	0	3.47826086956522	7.59309253700722	PREX1;TPPP3	1
1760	regulation of MAPK cascade (GO:0043408)	5/204	0.11331073260764	0.87213373830586	0	0	1.96078431372549	4.26984585900857	TGFB1;FLT1;ADRB2;TRIB1;MERTK	1
1761	regulation of transcription from RNA polymerase II promoter in response to stress (GO:0043618)	3/94	0.113602674451499	0.873063927298194	0	0	2.5531914893617	5.55331463046472	UBC;ATF4;HSPA1A	1
1762	cellular response to fibroblast growth factor stimulus (GO:0044344)	3/95	0.116284390742009	0.892329693167624	0	0	2.52631578947368	5.43591522675831	POLR2A;UBC;CD44	1
1763	cellular response to ionizing radiation (GO:0071479)	2/47	0.116781809997768	0.894801165793706	0	0	3.40425531914894	7.31046113033754	NET1;RHOB	1
1764	negative regulation of protein modification by small protein conjugation or removal (GO:1903321)	2/47	0.116781809997768	0.893459634810507	0	0	3.40425531914894	7.31046113033754	DNAJA1;HSPA1A	1
1765	regulation of fibroblast proliferation (GO:0048145)	2/47	0.116781809997768	0.892122120387138	0	0	3.40425531914894	7.31046113033754	CDK6;MYC	1
1766	regulation of cellular component movement (GO:0051270)	2/47	0.116781809997768	0.89078860451212	0	0	3.40425531914894	7.31046113033754	CDK6;CD9	1
1767	negative regulation of autophagy (GO:0010507)	2/47	0.116781809997768	0.889459069281505	0	0	3.40425531914894	7.31046113033754	LEPR;QSOX1	1
1768	glomerular filtration (GO:0003094)	1/10	0.11822285551261	0.899092744680851	0	0	8	17.0814706372121	MCAM	1
1769	regulation of phospholipase C activity (GO:1900274)	1/10	0.11822285551261	0.897754809048886	0	0	8	17.0814706372121	FLT1	1
1770	negative regulation of cellular protein catabolic process (GO:1903363)	1/10	0.11822285551261	0.896420849451488	0	0	8	17.0814706372121	ANXA2	1
1771	negative regulation of sodium ion transmembrane transport (GO:1902306)	1/10	0.11822285551261	0.895090848191174	0	0	8	17.0814706372121	CAMK2D	1
1772	vacuolar proton-transporting V-type ATPase complex assembly (GO:0070072)	1/10	0.11822285551261	0.893764787675335	0	0	8	17.0814706372121	DMXL2	1
1773	adenylate cyclase-inhibiting dopamine receptor signaling pathway (GO:0007195)	1/10	0.11822285551261	0.89244265041546	0	0	8	17.0814706372121	FLNA	1
1774	negative regulation of oxidative stress-induced neuron death (GO:1903204)	1/10	0.11822285551261	0.891124419026368	0	0	8	17.0814706372121	ATF4	1
1775	positive regulation of cytoplasmic transport (GO:1903651)	1/10	0.11822285551261	0.889810076225444	0	0	8	17.0814706372121	EZR	1
1776	energy coupled proton transmembrane transport, against electrochemical gradient (GO:0015988)	1/10	0.11822285551261	0.888499604831887	0	0	8	17.0814706372121	MT-ND4	1
1777	positive regulation of alcohol biosynthetic process (GO:1902932)	1/10	0.11822285551261	0.887192987765958	0	0	8	17.0814706372121	ABCG1	1
1778	positive regulation of receptor recycling (GO:0001921)	1/10	0.11822285551261	0.88589020804824	0	0	8	17.0814706372121	ANXA2	1
1779	regulation of mast cell activation (GO:0033003)	1/10	0.11822285551261	0.884591248798902	0	0	8	17.0814706372121	PLSCR1	1
1780	regulation of triglyceride catabolic process (GO:0010896)	1/10	0.11822285551261	0.883296093236971	0	0	8	17.0814706372121	PNPLA2	1
1781	cellular response to dopamine (GO:1903351)	1/10	0.11822285551261	0.882004724679607	0	0	8	17.0814706372121	ATF4	1
1782	regulation of NLRP3 inflammasome complex assembly (GO:1900225)	1/10	0.11822285551261	0.880717126541389	0	0	8	17.0814706372121	CD36	1
1783	glutamine metabolic process (GO:0006541)	1/10	0.11822285551261	0.879433282333602	0	0	8	17.0814706372121	GLUL	1
1784	negative regulation of inclusion body assembly (GO:0090084)	1/10	0.11822285551261	0.878153175663539	0	0	8	17.0814706372121	HSPA1A	1
1785	regulation of DNA-templated transcription, initiation (GO:2000142)	1/10	0.11822285551261	0.876876790233795	0	0	8	17.0814706372121	JUN	1
1786	positive regulation of cardiac muscle cell differentiation (GO:2000727)	1/10	0.11822285551261	0.875604109841584	0	0	8	17.0814706372121	TGFB1	1
1787	negative regulation of gene silencing by miRNA (GO:0060965)	1/10	0.11822285551261	0.874335118378045	0	0	8	17.0814706372121	TGFB1	1
1788	positive regulation of natural killer cell activation (GO:0032816)	1/10	0.11822285551261	0.87306979982757	0	0	8	17.0814706372121	IL18	1
1789	glycerolipid metabolic process (GO:0046486)	1/10	0.11822285551261	0.871808138267126	0	0	8	17.0814706372121	PLA2G15	1
1790	actin filament depolymerization (GO:0030042)	1/10	0.11822285551261	0.870550117865586	0	0	8	17.0814706372121	DSTN	1
1791	negative regulation of lipopolysaccharide-mediated signaling pathway (GO:0031665)	1/10	0.11822285551261	0.869295722883071	0	0	8	17.0814706372121	TRIB1	1
1792	regulation of fatty acid beta-oxidation (GO:0031998)	1/10	0.11822285551261	0.868044937670289	0	0	8	17.0814706372121	ABCD2	1
1793	actin filament-based transport (GO:0099515)	1/10	0.11822285551261	0.86679774666789	0	0	8	17.0814706372121	SYNE2	1
1794	negative regulation of sodium ion transmembrane transporter activity (GO:2000650)	1/10	0.11822285551261	0.865554134405812	0	0	8	17.0814706372121	CAMK2D	1
1795	positive regulation of interleukin-13 production (GO:0032736)	1/10	0.11822285551261	0.864314085502652	0	0	8	17.0814706372121	RARA	1
1796	chaperone-mediated protein transport (GO:0072321)	1/10	0.11822285551261	0.863077584665023	0	0	8	17.0814706372121	HSPA8	1
1797	regulation of immunoglobulin production (GO:0002637)	1/10	0.11822285551261	0.86184461668693	0	0	8	17.0814706372121	XBP1	1
1798	negative regulation of homotypic cell-cell adhesion (GO:0034111)	1/10	0.11822285551261	0.860615166449146	0	0	8	17.0814706372121	CD9	1
1799	endothelial tube morphogenesis (GO:0061154)	1/10	0.11822285551261	0.859389218918591	0	0	8	17.0814706372121	RHOB	1
1800	positive regulation of vacuole organization (GO:0044090)	1/10	0.11822285551261	0.858166759147726	0	0	8	17.0814706372121	ANXA2	1
1801	positive regulation of mRNA splicing, via spliceosome (GO:0048026)	1/10	0.11822285551261	0.856947772273936	0	0	8	17.0814706372121	TRA2B	1
1802	regulation of lysosomal lumen pH (GO:0035751)	1/10	0.11822285551261	0.855732243518938	0	0	8	17.0814706372121	PPT1	1
1803	positive regulation of nuclease activity (GO:0032075)	1/10	0.11822285551261	0.854520158188175	0	0	8	17.0814706372121	HSPA1A	1
1804	intracellular cholesterol transport (GO:0032367)	1/10	0.11822285551261	0.853311501670228	0	0	8	17.0814706372121	ABCG1	1
1805	regulation of G2/M transition of mitotic cell cycle (GO:0010389)	4/150	0.119134236675489	0.858675155021215	0	0	2.13333333333333	4.53867601565662	HSP90AA1;CDK6;PRKAR2B;UBC	1
1806	regulation of intrinsic apoptotic signaling pathway (GO:2001242)	2/48	0.12089918194213	0.870167172709014	0	0	3.33333333333333	7.04266095928396	S100A9;HERPUD1	1
1807	regulation of programmed cell death (GO:0043067)	6/269	0.122090150531213	0.877501462198279	0	0	1.78438661710037	3.75255714798386	TGFB1;DAPK1;PERP;UBC;SGK1;CIDEC	1
1808	cellular response to organonitrogen compound (GO:0071417)	3/98	0.124469993756272	0.893347929870968	0	0	2.44897959183673	5.1029157701186	XBP1;JUP;EZR	1
1809	negative regulation of mitotic cell cycle (GO:0045930)	2/49	0.125051890573787	0.8962637606714	0	0	3.26530612244898	6.78865796973032	BTG2;TGFB1	1
1810	endosome to lysosome transport (GO:0008333)	2/49	0.125051890573787	0.895006728749	0	0	3.26530612244898	6.78865796973032	ADRB2;RHOB	1
1811	pattern recognition receptor signaling pathway (GO:0002221)	2/49	0.125051890573787	0.893753217924422	0	0	3.26530612244898	6.78865796973032	CD36;S100A9	1
1812	positive regulation of intracellular protein transport (GO:0090316)	4/153	0.125530125334126	0.895916405007059	0	0	2.09150326797386	4.34030746502043	TCF7L2;TGFB1;JUP;KCNN3	1
1813	protein stabilization (GO:0050821)	4/153	0.125530125334126	0.894665125111798	0	0	2.09150326797386	4.34030746502043	HSP90AA1;HSP90AB1;FLNA;HSPA1A	1
1814	transmembrane receptor protein tyrosine kinase signaling pathway (GO:0007169)	8/397	0.126044185899408	0.897075984162732	0	0	1.61209068010076	3.33883768546305	HSP90AA1;FLT1;POLR2A;UBC;NEDD9;ADRB2;BMX;PAG1	1
1815	protein heterooligomerization (GO:0051291)	2/50	0.12923841864445	0.918528760922879	0	0	3.2	6.54750839650101	MCCC2;ANXA2	1
1816	organic hydroxy compound biosynthetic process (GO:1901617)	2/50	0.12923841864445	0.917251252215059	0	0	3.2	6.54750839650101	SCP2;HSD17B4	1
1817	glutathione metabolic process (GO:0006749)	2/50	0.12923841864445	0.915977292142538	0	0	3.2	6.54750839650101	GSTM1;MGST1	1
1818	antimicrobial humoral immune response mediated by antimicrobial peptide (GO:0061844)	2/50	0.12923841864445	0.914706865939844	0	0	3.2	6.54750839650101	RNASE6;S100A9	1
1819	regulation of megakaryocyte differentiation (GO:0045652)	2/50	0.12923841864445	0.913439958923307	0	0	3.2	6.54750839650101	KMT2E;RUNX1	1
1820	regulation of histone deacetylation (GO:0031063)	1/11	0.129250566671765	0.912262298376234	0	0	7.27272727272727	14.8800173185131	CAMK2D	1
1821	regulation of feeding behavior (GO:0060259)	1/11	0.129250566671765	0.911002267577372	0	0	7.27272727272727	14.8800173185131	LEPR	1
1822	mononuclear cell differentiation (GO:1903131)	1/11	0.129250566671765	0.909745712725541	0	0	7.27272727272727	14.8800173185131	MYH9	1
1823	regulation of lamellipodium morphogenesis (GO:2000392)	1/11	0.129250566671765	0.908492619457324	0	0	7.27272727272727	14.8800173185131	CD44	1
1824	gas transport (GO:0015669)	1/11	0.129250566671765	0.907242973488332	0	0	7.27272727272727	14.8800173185131	MYC	1
1825	positive regulation of extracellular matrix organization (GO:1903055)	1/11	0.129250566671765	0.905996760612661	0	0	7.27272727272727	14.8800173185131	TGFB1	1
1826	negative regulation of leukocyte cell-cell adhesion (GO:1903038)	1/11	0.129250566671765	0.904753966702356	0	0	7.27272727272727	14.8800173185131	PAG1	1
1827	negative regulation of JUN kinase activity (GO:0043508)	1/11	0.129250566671765	0.903514577706873	0	0	7.27272727272727	14.8800173185131	DNAJA1	1
1828	positive regulation of nuclear-transcribed mRNA poly(A) tail shortening (GO:0060213)	1/11	0.129250566671765	0.902278579652554	0	0	7.27272727272727	14.8800173185131	BTG2	1
1829	Golgi ribbon formation (GO:0090161)	1/11	0.129250566671765	0.9010459586421	0	0	7.27272727272727	14.8800173185131	TMED5	1
1830	low-density lipoprotein particle remodeling (GO:0034374)	1/11	0.129250566671765	0.899816700854048	0	0	7.27272727272727	14.8800173185131	ABCG1	1
1831	brain morphogenesis (GO:0048854)	1/11	0.129250566671765	0.898590792542258	0	0	7.27272727272727	14.8800173185131	SLC6A4	1
1832	regulation of actin filament depolymerization (GO:0030834)	1/11	0.129250566671765	0.897368220035398	0	0	7.27272727272727	14.8800173185131	LIMA1	1
1833	biotin metabolic process (GO:0006768)	1/11	0.129250566671765	0.896148969736436	0	0	7.27272727272727	14.8800173185131	MCCC2	1
1834	regulation of ventricular cardiac muscle cell action potential (GO:0098911)	1/11	0.129250566671765	0.89493302812214	0	0	7.27272727272727	14.8800173185131	JUP	1
1835	regulation of protein kinase C signaling (GO:0090036)	1/11	0.129250566671765	0.893720381742571	0	0	7.27272727272727	14.8800173185131	MYADM	1
1836	relaxation of cardiac muscle (GO:0055119)	1/11	0.129250566671765	0.892511017220592	0	0	7.27272727272727	14.8800173185131	CAMK2D	1
1837	regulation of integrin-mediated signaling pathway (GO:2001044)	1/11	0.129250566671765	0.891304921251375	0	0	7.27272727272727	14.8800173185131	FLNA	1
1838	regulation of hemopoiesis (GO:1903706)	1/11	0.129250566671765	0.890102080601913	0	0	7.27272727272727	14.8800173185131	RUNX1	1
1839	negative regulation of myotube differentiation (GO:0010832)	1/11	0.129250566671765	0.888902482110535	0	0	7.27272727272727	14.8800173185131	XBP1	1
1840	regulation of phosphorylation of RNA polymerase II C-terminal domain (GO:1901407)	1/11	0.129250566671765	0.88770611268643	0	0	7.27272727272727	14.8800173185131	CCNL1	1
1841	monocyte differentiation (GO:0030224)	1/11	0.129250566671765	0.886512959309163	0	0	7.27272727272727	14.8800173185131	MYH9	1
1842	positive regulation of mesenchymal cell proliferation (GO:0002053)	1/11	0.129250566671765	0.885323009028211	0	0	7.27272727272727	14.8800173185131	MYC	1
1843	renal filtration (GO:0097205)	1/11	0.129250566671765	0.88413624896249	0	0	7.27272727272727	14.8800173185131	MCAM	1
1844	sphingolipid catabolic process (GO:0030149)	1/11	0.129250566671765	0.882952666299889	0	0	7.27272727272727	14.8800173185131	PPT1	1
1845	negative regulation of cellular senescence (GO:2000773)	1/11	0.129250566671765	0.881772248296815	0	0	7.27272727272727	14.8800173185131	CDK6	1
1846	positive regulation of glycoprotein biosynthetic process (GO:0010560)	1/11	0.129250566671765	0.880594982277727	0	0	7.27272727272727	14.8800173185131	RAMP1	1
1847	regulation of nuclear-transcribed mRNA poly(A) tail shortening (GO:0060211)	1/11	0.129250566671765	0.87942085563469	0	0	7.27272727272727	14.8800173185131	BTG2	1
1848	response to sterol (GO:0036314)	1/11	0.129250566671765	0.87824985582692	0	0	7.27272727272727	14.8800173185131	TGFB1	1
1849	relaxation of muscle (GO:0090075)	1/11	0.129250566671765	0.877081970380342	0	0	7.27272727272727	14.8800173185131	CAMK2D	1
1850	icosanoid biosynthetic process (GO:0046456)	1/11	0.129250566671765	0.875917186887141	0	0	7.27272727272727	14.8800173185131	LTC4S	1
1851	regulation of cholesterol esterification (GO:0010872)	1/11	0.129250566671765	0.874755493005328	0	0	7.27272727272727	14.8800173185131	ABCG1	1
1852	protein localization to mitochondrion (GO:0070585)	1/11	0.129250566671765	0.873596876458301	0	0	7.27272727272727	14.8800173185131	DNAJA1	1
1853	negative regulation of intrinsic apoptotic signaling pathway in response to DNA damage by p53 class mediator (GO:1902166)	1/11	0.129250566671765	0.872441325034414	0	0	7.27272727272727	14.8800173185131	CD44	1
1854	positive regulation of fatty acid oxidation (GO:0046321)	1/11	0.129250566671765	0.871288826586548	0	0	7.27272727272727	14.8800173185131	ABCD2	1
1855	epithelial cell-cell adhesion (GO:0090136)	1/11	0.129250566671765	0.870139369031685	0	0	7.27272727272727	14.8800173185131	JUP	1
1856	icosanoid secretion (GO:0032309)	1/11	0.129250566671765	0.868992940350484	0	0	7.27272727272727	14.8800173185131	PNPLA8	1
1857	regulation of cardiac muscle cell differentiation (GO:2000725)	1/11	0.129250566671765	0.867849528586865	0	0	7.27272727272727	14.8800173185131	TGFB1	1
1858	regulation of autophagosome maturation (GO:1901096)	1/11	0.129250566671765	0.866709121847592	0	0	7.27272727272727	14.8800173185131	ADRB2	1
1859	small GTPase mediated signal transduction (GO:0007264)	3/100	0.13004005535563	0.870858795905221	0	0	2.4	4.89579061887592	JUN;RIN2;RALGDS	1
1860	regulation of blood vessel endothelial cell migration (GO:0043535)	2/51	0.133457281032269	0.892572090573617	0	0	3.13725490196078	6.31834931644841	TGFB1;JUP	1
1861	negative regulation of protein ubiquitination (GO:0031397)	2/51	0.133457281032269	0.89140380249695	0	0	3.13725490196078	6.31834931644841	DNAJA1;HSPA1A	1
1862	negative regulation of viral genome replication (GO:0045071)	2/51	0.133457281032269	0.890238568768196	0	0	3.13725490196078	6.31834931644841	PLSCR1;SLPI	1
1863	regulation of kinase activity (GO:0043549)	3/102	0.135696714035814	0.903995211128929	0	0	2.35294117647059	4.69960688788499	FLT1;LMO4;MERTK	1
1864	arachidonic acid metabolic process (GO:0019369)	2/52	0.137707024184285	0.916191583327777	0	0	3.07692307692308	6.10039035005973	PNPLA8;MGLL	1
1865	MAPK cascade (GO:0000165)	6/279	0.138070597054714	0.917414396836204	0	0	1.72043010752688	3.4064346697178	DUSP5;CAMK2D;TGFB1;MYC;UBC;IL18	1
1866	regulation of mesenchymal cell proliferation (GO:0010464)	1/12	0.140140907911488	0.929959756921095	0	0	6.66666666666667	13.1007125163819	MYC	1
1867	regulation of inclusion body assembly (GO:0090083)	1/12	0.140140907911488	0.928752016977042	0	0	6.66666666666667	13.1007125163819	HSPA1A	1
1868	regulation of leukocyte cell-cell adhesion (GO:1903037)	1/12	0.140140907911488	0.927547409951132	0	0	6.66666666666667	13.1007125163819	PAG1	1
1869	regulation of protein glycosylation (GO:0060049)	1/12	0.140140907911488	0.926345923668811	0	0	6.66666666666667	13.1007125163819	RAMP1	1
1870	retinol metabolic process (GO:0042572)	1/12	0.140140907911488	0.925147546018528	0	0	6.66666666666667	13.1007125163819	DHRS3	1
1871	vesicle budding from membrane (GO:0006900)	1/12	0.140140907911488	0.923952264951321	0	0	6.66666666666667	13.1007125163819	ANXA2	1
1872	modification-dependent macromolecule catabolic process (GO:0043632)	1/12	0.140140907911488	0.922760068480416	0	0	6.66666666666667	13.1007125163819	UBC	1
1873	regulation of intrinsic apoptotic signaling pathway in response to DNA damage by p53 class mediator (GO:1902165)	1/12	0.140140907911488	0.921570944680828	0	0	6.66666666666667	13.1007125163819	CD44	1
1874	entry of bacterium into host cell (GO:0035635)	1/12	0.140140907911488	0.920384881688961	0	0	6.66666666666667	13.1007125163819	UBC	1
1875	regulation of cholesterol storage (GO:0010885)	1/12	0.140140907911488	0.919201867702214	0	0	6.66666666666667	13.1007125163819	ABCG1	1
1876	phospholipid efflux (GO:0033700)	1/12	0.140140907911488	0.918021890978591	0	0	6.66666666666667	13.1007125163819	ABCG1	1
1877	positive regulation of potassium ion transmembrane transporter activity (GO:1901018)	1/12	0.140140907911488	0.916844939836311	0	0	6.66666666666667	13.1007125163819	GAL	1
1878	regulation of bone remodeling (GO:0046850)	1/12	0.140140907911488	0.915671002653422	0	0	6.66666666666667	13.1007125163819	LEPR	1
1879	positive regulation of cardiocyte differentiation (GO:1905209)	1/12	0.140140907911488	0.91450006786742	0	0	6.66666666666667	13.1007125163819	TGFB1	1
1880	regulation of cell communication by electrical coupling (GO:0010649)	1/12	0.140140907911488	0.913332123974869	0	0	6.66666666666667	13.1007125163819	CAMK2D	1
1881	cellular glucan metabolic process (GO:0006073)	1/12	0.140140907911488	0.912167159531024	0	0	6.66666666666667	13.1007125163819	PYGL	1
1882	negative regulation by host of viral transcription (GO:0043922)	1/12	0.140140907911488	0.911005163149455	0	0	6.66666666666667	13.1007125163819	JUN	1
1883	positive regulation of pseudopodium assembly (GO:0031274)	1/12	0.140140907911488	0.909846123501682	0	0	6.66666666666667	13.1007125163819	CDC42EP3	1
1884	positive regulation of heterotypic cell-cell adhesion (GO:0034116)	1/12	0.140140907911488	0.908690029316801	0	0	6.66666666666667	13.1007125163819	CD44	1
1885	regulation of skeletal muscle tissue development (GO:0048641)	1/12	0.140140907911488	0.90753686938112	0	0	6.66666666666667	13.1007125163819	TGFB1	1
1886	activation of cysteine-type endopeptidase activity (GO:0097202)	1/12	0.140140907911488	0.906386632537798	0	0	6.66666666666667	13.1007125163819	PERP	1
1887	regulation of pseudopodium assembly (GO:0031272)	1/12	0.140140907911488	0.905239307686484	0	0	6.66666666666667	13.1007125163819	CDC42EP3	1
1888	regulation of sequestering of triglyceride (GO:0010889)	1/12	0.140140907911488	0.904094883782961	0	0	6.66666666666667	13.1007125163819	PNPLA2	1
1889	positive regulation of endoplasmic reticulum unfolded protein response (GO:1900103)	1/12	0.140140907911488	0.902953349838791	0	0	6.66666666666667	13.1007125163819	XBP1	1
1890	negative regulation of DNA damage response, signal transduction by p53 class mediator (GO:0043518)	1/12	0.140140907911488	0.901814694920961	0	0	6.66666666666667	13.1007125163819	CD44	1
1891	establishment of protein localization to mitochondrial membrane (GO:0090151)	1/12	0.140140907911488	0.90067890815154	0	0	6.66666666666667	13.1007125163819	HSP90AA1	1
1892	L-serine metabolic process (GO:0006563)	1/12	0.140140907911488	0.899545978707324	0	0	6.66666666666667	13.1007125163819	PHGDH	1
1893	regulation of vascular endothelial cell proliferation (GO:1905562)	1/12	0.140140907911488	0.898415895819501	0	0	6.66666666666667	13.1007125163819	FLT1	1
1894	regulation of antigen receptor-mediated signaling pathway (GO:0050854)	1/12	0.140140907911488	0.897288648773303	0	0	6.66666666666667	13.1007125163819	RUNX1	1
1895	negative regulation of myoblast differentiation (GO:0045662)	1/12	0.140140907911488	0.896164226907672	0	0	6.66666666666667	13.1007125163819	TGFB1	1
1896	negative regulation of leukocyte apoptotic process (GO:2000107)	1/12	0.140140907911488	0.895042619614922	0	0	6.66666666666667	13.1007125163819	MERTK	1
1897	positive regulation of vascular endothelial growth factor receptor signaling pathway (GO:0030949)	1/12	0.140140907911488	0.893923816340403	0	0	6.66666666666667	13.1007125163819	FLT1	1
1898	positive regulation of SMAD protein import into nucleus (GO:0060391)	1/12	0.140140907911488	0.892807806582175	0	0	6.66666666666667	13.1007125163819	TGFB1	1
1899	positive regulation of granulocyte macrophage colony-stimulating factor production (GO:0032725)	1/12	0.140140907911488	0.891694579890676	0	0	6.66666666666667	13.1007125163819	IL18	1
1900	regulation of DNA binding (GO:0051101)	2/53	0.141986225642462	0.902310970676814	0	0	3.0188679245283	5.89290635050204	JUN;TGFB1	1
1901	positive regulation of secretion by cell (GO:1903532)	2/53	0.141986225642462	0.901188693350102	0	0	3.0188679245283	5.89290635050204	TGFB1;EZR	1
1902	negative regulation of transcription, DNA-templated (GO:0045892)	14/814	0.142715129347979	0.90468981995371	0	0	1.37592137592138	2.67878784597822	HSPA8;TCF7L2;JUN;JUND;TGFB1;ZBTB4;MYC;UBC;NRIP1;RARA;FLNA;FOSB;LRRFIP1;EZR	1
1903	positive regulation of phosphatidylinositol 3-kinase signaling (GO:0014068)	2/54	0.146293493319672	0.926222948399858	0	0	2.96296296296296	5.69523095366489	FLT1;IL18	1
1904	embryonic organ development (GO:0048568)	2/54	0.146293493319672	0.925075212404319	0	0	2.96296296296296	5.69523095366489	TGFB1;RARA	1
1905	T cell receptor signaling pathway (GO:0050852)	4/164	0.150163278954275	0.948370312504533	0	0	1.95121951219512	3.6995747327596	UBC;BMX;CARD11;PAG1	1
1906	cellular response to nutrient levels (GO:0031669)	2/55	0.15062746513678	0.950126025454871	0	0	2.90909090909091	5.50675086201549	HSPA8;XBP1	1
1907	negative regulation of cellular component organization (GO:0051129)	2/55	0.15062746513678	0.948953030361717	0	0	2.90909090909091	5.50675086201549	HSPA8;HSPA1A	1
1908	positive regulation of immune response (GO:0050778)	2/55	0.15062746513678	0.947782927981493	0	0	2.90909090909091	5.50675086201549	PLSCR1;XBP1	1
1909	positive regulation of histone H3-K4 methylation (GO:0051571)	1/13	0.150895583494132	0.948300692820883	0	0	6.15384615384615	11.6379518855538	KMT2E	1
1910	negative regulation of macrophage derived foam cell differentiation (GO:0010745)	1/13	0.150895583494132	0.947134271304498	0	0	6.15384615384615	11.6379518855538	ABCG1	1
1911	regulation of lymphocyte activation (GO:0051249)	1/13	0.150895583494132	0.945970715688645	0	0	6.15384615384615	11.6379518855538	PAG1	1
1912	intestinal absorption (GO:0050892)	1/13	0.150895583494132	0.944810015423996	0	0	6.15384615384615	11.6379518855538	CD36	1
1913	renal absorption (GO:0070293)	1/13	0.150895583494132	0.943652160012938	0	0	6.15384615384615	11.6379518855538	SGK1	1
1914	serine family amino acid biosynthetic process (GO:0009070)	1/13	0.150895583494132	0.94249713900925	0	0	6.15384615384615	11.6379518855538	PHGDH	1
1915	regulation of production of miRNAs involved in gene silencing by miRNA (GO:1903798)	1/13	0.150895583494132	0.941344942017796	0	0	6.15384615384615	11.6379518855538	TGFB1	1
1916	regulation of granulocyte macrophage colony-stimulating factor production (GO:0032645)	1/13	0.150895583494132	0.940195558694209	0	0	6.15384615384615	11.6379518855538	IL18	1
1917	positive regulation of protein complex disassembly (GO:0043243)	1/13	0.150895583494132	0.939048978744582	0	0	6.15384615384615	11.6379518855538	ADRB2	1
1918	pathway-restricted SMAD protein phosphorylation (GO:0060389)	1/13	0.150895583494132	0.937905191925161	0	0	6.15384615384615	11.6379518855538	TGFB1	1
1919	glutamine family amino acid biosynthetic process (GO:0009084)	1/13	0.150895583494132	0.93676418804204	0	0	6.15384615384615	11.6379518855538	GLUL	1
1920	regulation of cAMP metabolic process (GO:0030814)	1/13	0.150895583494132	0.935625956950859	0	0	6.15384615384615	11.6379518855538	RAMP1	1
1921	cardiolipin metabolic process (GO:0032048)	1/13	0.150895583494132	0.934490488556501	0	0	6.15384615384615	11.6379518855538	HADHA	1
1922	sensory perception of taste (GO:0050909)	1/13	0.150895583494132	0.933357772812796	0	0	6.15384615384615	11.6379518855538	CD36	1
1923	protein localization to endoplasmic reticulum (GO:0070972)	1/13	0.150895583494132	0.932227799722224	0	0	6.15384615384615	11.6379518855538	HSPA5	1
1924	regulation of necrotic cell death (GO:0010939)	1/13	0.150895583494132	0.931100559335619	0	0	6.15384615384615	11.6379518855538	UBC	1
1925	dicarboxylic acid catabolic process (GO:0043649)	1/13	0.150895583494132	0.92997604175188	0	0	6.15384615384615	11.6379518855538	GLUL	1
1926	negative regulation of hormone secretion (GO:0046888)	1/13	0.150895583494132	0.92885423711768	0	0	6.15384615384615	11.6379518855538	RAB11FIP1	1
1927	positive regulation of ERAD pathway (GO:1904294)	1/13	0.150895583494132	0.927735135627177	0	0	6.15384615384615	11.6379518855538	HERPUD1	1
1928	positive regulation of alpha-beta T cell proliferation (GO:0046641)	1/13	0.150895583494132	0.926618727521729	0	0	6.15384615384615	11.6379518855538	IL18	1
1929	regulation of retinoic acid receptor signaling pathway (GO:0048385)	1/13	0.150895583494132	0.925505003089612	0	0	6.15384615384615	11.6379518855538	DHRS3	1
1930	glomerular visceral epithelial cell differentiation (GO:0072112)	1/13	0.150895583494132	0.924393952665735	0	0	6.15384615384615	11.6379518855538	IQGAP1	1
1931	amyloid precursor protein metabolic process (GO:0042982)	1/13	0.150895583494132	0.923285566631363	0	0	6.15384615384615	11.6379518855538	ABCG1	1
1932	response to fatty acid (GO:0070542)	1/13	0.150895583494132	0.922179835413841	0	0	6.15384615384615	11.6379518855538	CD36	1
1933	glycerophospholipid biosynthetic process (GO:0046474)	4/165	0.152489488015076	0.930806049450878	0	0	1.93939393939394	3.64733986202997	PLSCR1;CHKA;BMX;LPIN1	1
1934	viral life cycle (GO:0019058)	3/108	0.153153635452281	0.933743132273585	0	0	2.22222222222222	4.16958601806995	HSP90AB1;CD81;UBC	1
1935	positive regulation of epithelial cell proliferation (GO:0050679)	3/108	0.153153635452281	0.932628880325764	0	0	2.22222222222222	4.16958601806995	XBP1;MYC;C5AR1	1
1936	negative regulation of gene expression (GO:0010629)	11/619	0.154292971553839	0.938447001000285	0	0	1.421647819063	2.65692055353037	HSPA8;TCF7L2;JUN;BTG2;TGFB1;DAPK1;RARA;MYADM;LRRFIP1;ZBTB4;HSPA1A	1
1937	monocarboxylic acid metabolic process (GO:0032787)	3/109	0.156129854078903	0.948488863529334	0	0	2.20183486238532	4.08895534688136	MCCC2;PNPLA8;ACOT1	1
1938	regulation of inflammatory response (GO:0050727)	4/167	0.157182802718489	0.953750109717538	0	0	1.91616766467066	3.54557279508781	FFAR4;IL18;S100A9;MGLL	1
1939	positive regulation of cysteine-type endopeptidase activity involved in apoptotic process (GO:0043280)	3/110	0.159124054501086	0.964382482326655	0	0	2.18181818181818	4.01033708505816	DAPK1;MYC;S100A9	1
1940	Wnt signaling pathway (GO:0016055)	3/110	0.159124054501086	0.963238493616896	0	0	2.18181818181818	4.01033708505816	TCF7L2;MYC;UBC	1
1941	regulation of tumor necrosis factor-mediated signaling pathway (GO:0010803)	2/57	0.159370219315398	0.96358557958113	0	0	2.80701754385965	5.15515890518388	UBC;HSPA1A	1
1942	cellular defense response (GO:0006968)	2/57	0.159370219315398	0.962445241617129	0	0	2.80701754385965	5.15515890518388	C5AR1;LSP1	1
1943	positive regulation of protein transport (GO:0051222)	2/57	0.159370219315398	0.961307599487558	0	0	2.80701754385965	5.15515890518388	TGFB1;EZR	1
1944	cellular iron ion homeostasis (GO:0006879)	2/57	0.159370219315398	0.960172643644007	0	0	2.80701754385965	5.15515890518388	MYC;UBC	1
1945	glycosaminoglycan catabolic process (GO:0006027)	2/57	0.159370219315398	0.959040364583106	0	0	2.80701754385965	5.15515890518388	TGFB1;CD44	1
1946	regulation of fibroblast migration (GO:0010762)	1/14	0.161516276710355	0.970809846941035	0	0	5.71428571428571	10.4179963246492	TGFB1	1
1947	negative regulation of receptor-mediated endocytosis (GO:0048261)	1/14	0.161516276710355	0.96966771770934	0	0	5.71428571428571	10.4179963246492	UNC119	1
1948	lipid particle organization (GO:0034389)	1/14	0.161516276710355	0.968528272682655	0	0	5.71428571428571	10.4179963246492	CIDEC	1
1949	gliogenesis (GO:0042063)	1/14	0.161516276710355	0.967391502409553	0	0	5.71428571428571	10.4179963246492	CDK6	1
1950	regulation of nucleocytoplasmic transport (GO:0046822)	1/14	0.161516276710355	0.96625739748293	0	0	5.71428571428571	10.4179963246492	TGFB1	1
1951	establishment or maintenance of actin cytoskeleton polarity (GO:0030950)	1/14	0.161516276710355	0.965125948539741	0	0	5.71428571428571	10.4179963246492	RHOB	1
1952	regulation of platelet aggregation (GO:0090330)	1/14	0.161516276710355	0.963997146260748	0	0	5.71428571428571	10.4179963246492	CD9	1
1953	neurotransmitter biosynthetic process (GO:0042136)	1/14	0.161516276710355	0.962870981370256	0	0	5.71428571428571	10.4179963246492	SLC6A4	1
1954	regulation of extracellular matrix disassembly (GO:0010715)	1/14	0.161516276710355	0.961747444635868	0	0	5.71428571428571	10.4179963246492	TGFB1	1
1955	regulation of secretion (GO:0051046)	1/14	0.161516276710355	0.960626526868227	0	0	5.71428571428571	10.4179963246492	SGK1	1
1956	acyl-CoA biosynthetic process (GO:0071616)	1/14	0.161516276710355	0.959508218920767	0	0	5.71428571428571	10.4179963246492	PPT1	1
1957	negative regulation of hemopoiesis (GO:1903707)	1/14	0.161516276710355	0.958392511689464	0	0	5.71428571428571	10.4179963246492	CDK6	1
1958	negative regulation of intrinsic apoptotic signaling pathway by p53 class mediator (GO:1902254)	1/14	0.161516276710355	0.957279396112589	0	0	5.71428571428571	10.4179963246492	CD44	1
1959	cell surface receptor signaling pathway involved in heart development (GO:0061311)	1/14	0.161516276710355	0.956168863170463	0	0	5.71428571428571	10.4179963246492	TGFB1	1
1960	pancreas development (GO:0031016)	1/14	0.161516276710355	0.955060903885213	0	0	5.71428571428571	10.4179963246492	TCF7L2	1
1961	regulation of lymphocyte differentiation (GO:0045619)	1/14	0.161516276710355	0.953955509320531	0	0	5.71428571428571	10.4179963246492	CD2	1
1962	regulation of cyclin-dependent protein serine/threonine kinase activity involved in G1/S transition of mitotic cell cycle (GO:0031657)	1/14	0.161516276710355	0.952852670581433	0	0	5.71428571428571	10.4179963246492	CDK6	1
1963	regulation of fatty acid metabolic process (GO:0019217)	1/14	0.161516276710355	0.951752378814017	0	0	5.71428571428571	10.4179963246492	ADIPOR2	1
1964	cAMP biosynthetic process (GO:0006171)	1/14	0.161516276710355	0.950654625205235	0	0	5.71428571428571	10.4179963246492	ADCY3	1
1965	adaptive immune response based on somatic recombination of immune receptors built from immunoglobulin superfamily domains (GO:0002460)	1/14	0.161516276710355	0.949559400982649	0	0	5.71428571428571	10.4179963246492	IL18	1
1966	positive regulation of vascular smooth muscle cell proliferation (GO:1904707)	1/14	0.161516276710355	0.948466697414199	0	0	5.71428571428571	10.4179963246492	JUN	1
1967	negative regulation of smooth muscle cell migration (GO:0014912)	1/14	0.161516276710355	0.947376505807976	0	0	5.71428571428571	10.4179963246492	TRIB1	1
1968	positive regulation of purine nucleotide metabolic process (GO:1900544)	1/14	0.161516276710355	0.946288817511985	0	0	5.71428571428571	10.4179963246492	RAMP1	1
1969	positive regulation of heart rate (GO:0010460)	1/14	0.161516276710355	0.945203623913921	0	0	5.71428571428571	10.4179963246492	ADRB1	1
1970	positive regulation of muscle hypertrophy (GO:0014742)	1/14	0.161516276710355	0.944120916440938	0	0	5.71428571428571	10.4179963246492	CAMK2D	1
1971	positive regulation of transporter activity (GO:0032411)	1/14	0.161516276710355	0.943040686559427	0	0	5.71428571428571	10.4179963246492	SGK1	1
1972	regulation of response to interferon-gamma (GO:0060330)	1/14	0.161516276710355	0.941962925774788	0	0	5.71428571428571	10.4179963246492	HSP90AB1	1
1973	estrogen metabolic process (GO:0008210)	1/14	0.161516276710355	0.940887625631209	0	0	5.71428571428571	10.4179963246492	HSD17B4	1
1974	negative regulation of T cell receptor signaling pathway (GO:0050860)	1/14	0.161516276710355	0.939814777711447	0	0	5.71428571428571	10.4179963246492	EZR	1
1975	negative regulation of cation transmembrane transport (GO:1904063)	1/14	0.161516276710355	0.938744373636605	0	0	5.71428571428571	10.4179963246492	CAMK2D	1
1976	positive regulation of interleukin-8 secretion (GO:2000484)	1/14	0.161516276710355	0.937676405065915	0	0	5.71428571428571	10.4179963246492	CD2	1
1977	negative regulation of cytokine production (GO:0001818)	3/111	0.162135831699804	0.940203578595569	0	0	2.16216216216216	3.93366665466884	UBC;FFAR4;RARA	1
1978	cellular response to peptide hormone stimulus (GO:0071375)	3/111	0.162135831699804	0.939136378165835	0	0	2.16216216216216	3.93366665466884	XBP1;PRKAR2B;ADCY3	1
1979	positive regulation of cell death (GO:0010942)	2/58	0.163776422480513	0.947563587208681	0	0	2.75862068965517	4.99104292089397	CD36;FOS	1
1980	I-kappaB kinase/NF-kappaB signaling (GO:0007249)	2/58	0.163776422480513	0.946490468763371	0	0	2.75862068965517	4.99104292089397	UBC;CARD11	1
1981	phospholipid transport (GO:0015914)	2/59	0.168204170420362	0.970979504134735	0	0	2.71186440677966	4.8341064063379	SCP2;ABCG1	1
1982	ubiquitin-dependent ERAD pathway (GO:0030433)	2/59	0.168204170420362	0.969882352152661	0	0	2.71186440677966	4.8341064063379	HSPA5;DNAJB9	1
1983	regulation of epidermal growth factor receptor signaling pathway (GO:0042058)	2/59	0.168204170420362	0.968787676811631	0	0	2.71186440677966	4.8341064063379	UBC;PTPN12	1
1984	positive regulation of cell morphogenesis involved in differentiation (GO:0010770)	2/59	0.168204170420362	0.967695469735181	0	0	2.71186440677966	4.8341064063379	MYADM;FLNA	1
1985	regulation of organelle organization (GO:0033043)	3/114	0.171272588657494	0.984238761170259	0	0	2.10526315789474	3.7147345388824	CLIC4;EZR;S100A9	1
1986	myeloid cell development (GO:0061515)	1/15	0.172004649979259	0.9873337782274	0	0	5.33333333333333	9.38791342811191	ANXA2	1
1987	pseudouridine synthesis (GO:0001522)	1/15	0.172004649979259	0.986224414431638	0	0	5.33333333333333	9.38791342811191	NOP10	1
1988	regulation of B cell differentiation (GO:0045577)	1/15	0.172004649979259	0.985117540790301	0	0	5.33333333333333	9.38791342811191	XBP1	1
1989	negative regulation of platelet-derived growth factor receptor signaling pathway (GO:0010642)	1/15	0.172004649979259	0.984013148928429	0	0	5.33333333333333	9.38791342811191	PTPN12	1
1990	transport along microtubule (GO:0010970)	1/15	0.172004649979259	0.982911230508576	0	0	5.33333333333333	9.38791342811191	HSPA8	1
1991	lipoxygenase pathway (GO:0019372)	1/15	0.172004649979259	0.981811777230602	0	0	5.33333333333333	9.38791342811191	LTC4S	1
1992	positive regulation of potassium ion transmembrane transport (GO:1901381)	1/15	0.172004649979259	0.980714780831462	0	0	5.33333333333333	9.38791342811191	FLNA	1
1993	regulation of interleukin-4 production (GO:0032673)	1/15	0.172004649979259	0.979620233084998	0	0	5.33333333333333	9.38791342811191	RARA	1
1994	sodium ion import (GO:0097369)	1/15	0.172004649979259	0.978528125801737	0	0	5.33333333333333	9.38791342811191	SLC9A4	1
1995	unsaturated fatty acid biosynthetic process (GO:0006636)	1/15	0.172004649979259	0.977438450828684	0	0	5.33333333333333	9.38791342811191	LTC4S	1
1996	positive regulation of telomerase RNA localization to Cajal body (GO:1904874)	1/15	0.172004649979259	0.976351200049119	0	0	5.33333333333333	9.38791342811191	NOP10	1
1997	negative regulation of cell aging (GO:0090344)	1/15	0.172004649979259	0.975266365382398	0	0	5.33333333333333	9.38791342811191	CDK6	1
1998	negative regulation of interleukin-2 production (GO:0032703)	1/15	0.172004649979259	0.974183938783749	0	0	5.33333333333333	9.38791342811191	EZR	1
1999	regulation of clathrin-dependent endocytosis (GO:2000369)	1/15	0.172004649979259	0.973103912244078	0	0	5.33333333333333	9.38791342811191	UNC119	1
[truncated: 6,958 more rows]
