# Supplementary material for: Dynamic atlas of immune cells reveals multiple functional features of macrophages associated with progression of pulmonary fibrosis
Source: Front Immunol. 2023 Sep 13;14:1230266. doi: 10.3389/fimmu.2023.1230266 (PMC10525351; doi:10.3389/fimmu.2023.1230266)
Supplement: Supplementary file 13 [file Table_5.csv]

	p_val	avg_logFC	pct.1	pct.2	p_val_adj	cluster	gene
C1QB	0	0.790872295455669	0.972	0.728	0	0	C1QB
C1QA	0	0.764580272755566	0.979	0.742	0	0	C1QA
FABP4	0	0.749519356711981	0.912	0.497	0	0	FABP4
FBP1	0	0.70919101754549	0.958	0.663	0	0	FBP1
MCEMP1	0	0.684279649800743	0.901	0.509	0	0	MCEMP1
SERPINA1	0	0.639941728233371	0.945	0.707	0	0	SERPINA1
ALOX5AP	0	0.612966322071997	0.965	0.713	0	0	ALOX5AP
SERPING1	0	0.601129287546541	0.817	0.426	0	0	SERPING1
PCOLCE2	0	0.574398649551456	0.64	0.231	0	0	PCOLCE2
CD52	0	0.558615563525311	0.942	0.771	0	0	CD52
STXBP2	0	0.540212375526676	0.796	0.568	0	0	STXBP2
INHBA	0	0.53825430019851	0.832	0.39	0	0	INHBA
C1QC	0	0.535352104187328	0.891	0.604	0	0	C1QC
LGALS3BP	0	0.530912568003511	0.674	0.316	0	0	LGALS3BP
HLA-DRB5	0	0.530744751364487	0.877	0.734	0	0	HLA-DRB5
TREM1	0	0.516394886810394	0.817	0.489	0	0	TREM1
MARCO	0	0.509905357198197	0.906	0.598	0	0	MARCO
TGM2	0	0.502990435050671	0.478	0.203	0	0	TGM2
VSIG4	0	0.501571871553429	0.903	0.629	0	0	VSIG4
ALDH2	0	0.495284050892493	0.908	0.633	0	0	ALDH2
GLDN	0	0.482701975249126	0.682	0.311	0	0	GLDN
RBP4	0	0.474860932996123	0.481	0.205	0	0	RBP4
GRN	0	0.473808973699571	0.97	0.832	0	0	GRN
CTSC	0	0.473362214484916	0.929	0.706	0	0	CTSC
ACP5	0	0.470641209901777	0.951	0.725	0	0	ACP5
CES1	0	0.464253937782264	0.59	0.285	0	0	CES1
GPD1	0	0.464017642828607	0.439	0.117	0	0	GPD1
HLA-DRB1	0	0.45731899044413	0.973	0.881	0	0	HLA-DRB1
HLA-DQA1	0	0.455256277218366	0.946	0.728	0	0	HLA-DQA1
GCHFR	0	0.454397806868286	0.887	0.591	0	0	GCHFR
ABCG1	0	0.447694435740331	0.605	0.286	0	0	ABCG1
AKR1C3	0	0.438368294447726	0.572	0.274	0	0	AKR1C3
ALOX5	0	0.435767523231348	0.822	0.529	0	0	ALOX5
HLA-DQB1	0	0.431229541349859	0.958	0.784	0	0	HLA-DQB1
TSPO	0	0.430112915525485	0.974	0.851	0	0	TSPO
LRPAP1	0	0.428742610441262	0.803	0.553	0	0	LRPAP1
LPL	0	0.426029703976196	0.83	0.486	0	0	LPL
AQP3	0	0.421747823289977	0.562	0.245	0	0	AQP3
PPIC	0	0.41509900064475	0.543	0.213	0	0	PPIC
PLA2G16	0	0.413592486101202	0.689	0.358	0	0	PLA2G16
UBB	0	0.401112109730066	0.969	0.845	0	0	UBB
APOC1	0	0.394062887972298	0.996	0.794	0	0	APOC1
S100A13	0	0.393856048454159	0.642	0.326	0	0	S100A13
HLA-DRA	0	0.393286399160703	0.999	0.947	0	0	HLA-DRA
ITM2B	0	0.392425315864674	0.981	0.908	0	0	ITM2B
CXCL16	0	0.389224603457057	0.84	0.592	0	0	CXCL16
PDLIM1	0	0.38419874531693	0.665	0.331	0	0	PDLIM1
CD74	0	0.376754130830733	1	0.969	0	0	CD74
MRC1	0	0.368119094461698	0.93	0.648	0	0	MRC1
CYP27A1	0	0.363927408866951	0.793	0.49	0	0	CYP27A1
PPARG	0	0.352338850886274	0.701	0.366	0	0	PPARG
PHLDA3	0	0.348233116100212	0.603	0.287	0	0	PHLDA3
RP11-598F7.3	0	0.347823269145161	0.645	0.316	0	0	RP11-598F7.3
FHL1	0	0.342983014358662	0.53	0.231	0	0	FHL1
VMO1	0	0.331367924129303	0.455	0.186	0	0	VMO1
MME	0	0.329664998427412	0.453	0.181	0	0	MME
HLA-DPA1	0	0.324758017280309	0.988	0.873	0	0	HLA-DPA1
TCF7L2	0	0.313862247024946	0.625	0.308	0	0	TCF7L2
RP5-839B4.8	0	0.309600287998949	0.554	0.252	0	0	RP5-839B4.8
CPE	0	0.301372957017621	0.324	0.091	0	0	CPE
FAM89A	0	0.289569670150718	0.513	0.226	0	0	FAM89A
S100A11	0	0.283697952306904	0.99	0.941	0	0	S100A11
HLA-DPB1	0	0.251111945410879	0.984	0.881	0	0	HLA-DPB1
CORO1A	0	-0.917419043843534	0.056	0.289	0	0	CORO1A
SPN	3.54866939524213e-307	0.352411560202768	0.653	0.359	1.19568866603288e-302	0	SPN
MLPH	1.72184035618637e-306	0.299087504067661	0.499	0.219	5.80156889613435e-302	0	MLPH
LY6E	9.26266772627204e-306	0.371524982333792	0.798	0.524	3.1209632636901e-301	0	LY6E
RETN	1.15537359855682e-302	0.471293007180234	0.56	0.281	3.89291580297736e-298	0	RETN
SVIL	2.58258838879572e-302	0.298118569584757	0.467	0.2	8.7017733172083e-298	0	SVIL
CD9	1.01950757308061e-294	0.355756543197105	0.924	0.655	3.43512881673779e-290	0	CD9
SEPT11	1.00700058215284e-291	0.305512157616845	0.614	0.322	3.39298776150577e-287	0	SEPT11
OLR1	2.48820882450282e-290	0.282280509637653	0.909	0.592	8.3837708132798e-286	0	OLR1
SLC19A3	5.83240305819561e-283	0.242002052572286	0.296	0.094	1.96516988642843e-278	0	SLC19A3
PEBP1	3.89387371073528e-280	0.348551231976038	0.829	0.6	1.31200180809514e-275	0	PEBP1
BHLHE41	6.49121848481775e-280	0.329514390107878	0.679	0.381	2.18715115627449e-275	0	BHLHE41
PNPLA6	6.53414786562693e-280	0.318670428784567	0.544	0.275	2.20161578184434e-275	0	PNPLA6
MALAT1	8.34590725284419e-274	-0.471746864447491	0.999	1	2.81206998977332e-269	0	MALAT1
HLA-DMA	1.4388527527789e-271	0.32158967110619	0.898	0.715	4.84807046521322e-267	0	HLA-DMA
MGST3	3.4814109105984e-270	0.372673014195926	0.846	0.639	1.17302659221702e-265	0	MGST3
TNNI2	7.57889649397541e-270	0.281006679350988	0.375	0.151	2.55363338468007e-265	0	TNNI2
SCD	8.44629645957758e-268	0.294350898178687	0.627	0.343	2.84589512909007e-263	0	SCD
CAPG	1.50011210847589e-265	0.306290982436112	0.905	0.73	5.05447773829867e-261	0	CAPG
MS4A7	6.83821055852495e-264	0.283343478102959	0.957	0.75	2.3040666655894e-259	0	MS4A7
ATP1B1	1.16812782238305e-262	0.303788785846598	0.647	0.359	3.93588988473744e-258	0	ATP1B1
LGALS3	1.72422737435022e-262	0.283929210951301	0.983	0.847	5.80961171513562e-258	0	LGALS3
CTSD	8.57627446746527e-262	0.269256932155361	0.976	0.891	2.88968991906775e-257	0	CTSD
CD81	2.89701813993432e-259	0.32398911583385	0.89	0.655	9.76121292069471e-255	0	CD81
LDHB	4.84123817969824e-259	0.36886168156516	0.79	0.556	1.63120679226752e-254	0	LDHB
AKR1B1	1.75852464345654e-254	0.357717006653896	0.663	0.401	5.92517293366246e-250	0	AKR1B1
HCAR2	3.96666284196916e-253	0.267078151798813	0.268	0.086	1.33652737797309e-248	0	HCAR2
CD68	1.32274833518589e-252	0.29169330886418	0.932	0.778	4.45686824057534e-248	0	CD68
MSR1	1.47117422546947e-246	0.306867679905803	0.902	0.639	4.95697443529684e-242	0	MSR1
SLCO2B1	1.79612632510222e-239	0.273174880000742	0.683	0.397	6.05186803979942e-235	0	SLCO2B1
BSG	5.760301997552e-238	0.358884443573794	0.723	0.493	1.94087615505517e-233	0	BSG
RMDN3	8.96529732181043e-237	0.30081915285487	0.64	0.368	3.02076727961081e-232	0	RMDN3
FPR2	4.26097499391774e-233	0.235904079271825	0.451	0.207	1.43569291445064e-228	0	FPR2
MYL6	9.60055404265078e-232	0.25326655179193	0.981	0.929	3.23481067913075e-227	0	MYL6
ACO1	3.61973157632905e-231	0.236649820681619	0.376	0.161	1.21963235732831e-226	0	ACO1
NUPR1	4.97461685915812e-231	0.275800775251645	0.808	0.53	1.67614740452474e-226	0	NUPR1
MACC1	3.1065247444464e-226	0.240422915072041	0.301	0.113	1.04671244739377e-221	0	MACC1
OSCAR	3.15328173475205e-225	0.268108439454935	0.514	0.27	1.06246674770736e-220	0	OSCAR
CLDN7	7.11993508217781e-224	0.20895078678443	0.353	0.147	2.39899092658899e-219	0	CLDN7
CD48	1.65532477073301e-222	-0.502850374339665	0.03	0.202	5.57745128250782e-218	0	CD48
LSAMP	3.71528244057187e-221	0.204620749004219	0.285	0.104	1.25182726552629e-216	0	LSAMP
CYB5A	9.81074358377406e-220	0.286287085380866	0.734	0.467	3.30563194311683e-215	0	CYB5A
RHBDD2	2.27924108930466e-219	0.268869714602446	0.533	0.285	7.67967492630314e-215	0	RHBDD2
CST3	3.23137207913786e-219	0.228626585995286	0.983	0.907	1.08877850834471e-214	0	CST3
CD300LF	1.04400892384687e-218	0.23613263282111	0.474	0.235	3.51768366800965e-214	0	CD300LF
GAPLINC	2.24450490310568e-218	0.244216345879673	0.318	0.129	7.56263482052428e-214	0	GAPLINC
TCEB2	4.05451755623495e-218	0.250961581825807	0.93	0.851	1.3661291453978e-213	0	TCEB2
CD63	1.99349786651097e-216	0.226715057016386	0.967	0.884	6.71689171142208e-212	0	CD63
AMIGO2	4.86966439624729e-216	0.210607503569281	0.392	0.175	1.64078472167156e-211	0	AMIGO2
ABHD5	6.56263174369725e-216	0.236775629011101	0.503	0.259	2.21121313972135e-211	0	ABHD5
COLEC12	2.10510570997412e-215	0.260054026966502	0.36	0.158	7.09294317918679e-211	0	COLEC12
AKR1C2	8.4998418290287e-215	0.313853812245223	0.311	0.123	2.86393670587293e-210	0	AKR1C2
TFRC	6.74985710424514e-212	0.283863119202529	0.801	0.55	2.27429685270436e-207	0	TFRC
MIR3945HG	1.3955574608583e-211	0.309846553765807	0.483	0.25	4.70219130861596e-207	0	MIR3945HG
COMT	1.24556089610065e-210	0.292553411513574	0.742	0.512	4.19679288332154e-206	0	COMT
FOLR3	3.39516463937089e-210	0.495182526484526	0.301	0.122	1.14396677358963e-205	0	FOLR3
MARCKS	3.63346211736658e-209	-0.603860773478225	0.042	0.215	1.22425872582549e-204	0	MARCKS
GLUL	1.23095006883043e-208	0.236692032697472	0.975	0.843	4.14756316191726e-204	0	GLUL
PLBD1	3.20044315385328e-207	0.276726460055423	0.62	0.372	1.07835731625932e-202	0	PLBD1
PLIN2	2.10607540650593e-205	0.227346499261713	0.861	0.645	7.0962104746811e-201	0	PLIN2
HLA-C	3.61867998608649e-202	0.27513831493406	0.972	0.921	1.21927803451198e-197	0	HLA-C
GPR183	5.72019104207268e-202	-0.509246337512292	0.023	0.18	1.92736116971597e-197	0	GPR183
APIP	7.49392865275754e-202	0.248134847913975	0.515	0.281	2.52500432026012e-197	0	APIP
ECSCR.1	2.40347026458568e-201	0.136397004424321	0.161	0.039	8.09825270949498e-197	0	ECSCR.1
FCGRT	2.89585955741851e-201	0.295759348727191	0.837	0.686	9.75730919276594e-197	0	FCGRT
NEAT1	3.07452811347678e-201	-0.446152037330514	0.931	0.926	1.03593150255487e-196	0	NEAT1
IFI6	7.50205838743698e-201	0.277049492832782	0.815	0.567	2.52774355306301e-196	0	IFI6
HEXB	1.60948928014883e-200	0.276997948100786	0.805	0.574	5.42301318053347e-196	0	HEXB
ACOT7	4.78206795250654e-200	0.201250381399402	0.467	0.234	1.61126997591755e-195	0	ACOT7
FABP3	7.1775679045869e-199	0.543738536176662	0.379	0.187	2.41840972977151e-194	0	FABP3
ANXA5	2.15653055997536e-198	0.2420586489803	0.934	0.795	7.26621406878099e-194	0	ANXA5
PTPMT1	5.82016367508024e-198	0.273711525225589	0.59	0.349	1.96104594868154e-193	0	PTPMT1
GLRX	3.74839071299093e-196	0.274671797040928	0.851	0.661	1.26298276683516e-191	0	GLRX
ACVRL1	7.32194678792683e-195	0.154504646581916	0.265	0.099	2.46705675072407e-190	0	ACVRL1
HN1	1.56110907950534e-194	0.292267731603299	0.726	0.506	5.26000093248531e-190	0	HN1
FFAR4	6.10085240442455e-194	0.185437888221932	0.28	0.109	2.05562120914681e-189	0	FFAR4
AGRP	2.83327873081979e-193	0.230293200309225	0.446	0.222	9.5464493556242e-189	0	AGRP
ADAMTSL4	1.44347820424795e-191	0.212993817148897	0.469	0.241	4.86365546139304e-187	0	ADAMTSL4
LTA4H	2.29706097197631e-191	0.282595566933604	0.823	0.582	7.73971723897696e-187	0	LTA4H
SPOCD1	1.37472163931462e-189	0.207760936972077	0.258	0.097	4.63198709150667e-185	0	SPOCD1
ALDH1A1	8.89829838381002e-186	0.199905793755649	0.523	0.283	2.99819265744095e-181	0	ALDH1A1
DOK2	1.36469780341174e-185	0.254031696683725	0.656	0.415	4.59821277881553e-181	0	DOK2
ALAS1	2.54697038978678e-185	0.196817287903208	0.344	0.155	8.58176203134756e-181	0	ALAS1
EML4	1.00423333236938e-184	0.246737974006462	0.703	0.447	3.38366379008539e-180	0	EML4
HPGD	4.45761674763413e-184	0.218091633117648	0.648	0.38	1.50194938694784e-179	0	HPGD
DECR1	7.82594192861734e-183	0.236572696528125	0.544	0.312	2.63687287342833e-178	0	DECR1
LIMD2	3.78367960702157e-182	-0.425628246706238	0.016	0.156	1.27487300678985e-177	0	LIMD2
ACOT4	1.61670091529401e-179	0.145677632177629	0.26	0.101	5.44731206399165e-175	0	ACOT4
ATP10A	1.82680624794547e-177	0.191513013541949	0.24	0.089	6.15524097182745e-173	0	ATP10A
GSTO1	9.87461254081212e-175	0.255122924078263	0.859	0.703	3.32715194950124e-170	0	GSTO1
GAA	2.0682503574161e-174	0.229265898770283	0.535	0.308	6.96876275427782e-170	0	GAA
ARRDC4	4.66012703467796e-174	0.195814366919592	0.366	0.173	1.57018320306439e-169	0	ARRDC4
APOE	1.55282168770864e-173	0.196861805846618	0.896	0.652	5.23207739456551e-169	0	APOE
ITIH5	6.01619076421664e-173	0.107331095508167	0.118	0.024	2.02709531609515e-168	0	ITIH5
MYL12A	1.47084921889238e-172	0.232267587444834	0.924	0.841	4.95587935813597e-168	0	MYL12A
TRPV2	4.69073631452131e-171	0.201261351158184	0.437	0.231	1.58049669381481e-166	0	TRPV2
CD151	2.30405900915966e-170	0.228542903336693	0.614	0.381	7.76329642546257e-166	0	CD151
TYROBP	1.58070318960504e-169	0.196204084746075	0.993	0.927	5.32602132705523e-165	0	TYROBP
FTL	1.41110572714831e-168	0.172429057846887	1	1	4.75457963705353e-164	0	FTL
IL1R2	8.29960034367683e-168	-0.953692073929982	0.013	0.14	2.79646733979847e-163	0	IL1R2
ENPP4	1.77155690451732e-167	0.196266821139904	0.391	0.195	5.96908383408067e-163	0	ENPP4
RSPO3	2.4422836175696e-167	0.13414574904299	0.108	0.02	8.229030421039e-163	0	RSPO3
HSPB1	1.83607154586115e-166	0.214970883730035	0.753	0.512	6.18645946662456e-162	0	HSPB1
DST	1.53812072469211e-165	0.195503472764185	0.462	0.247	5.1825439697776e-161	0	DST
ECH1	3.07272320529672e-165	0.215521794001017	0.589	0.362	1.03532335679268e-160	0	ECH1
PDCL	9.54030821424961e-165	0.176994245794327	0.384	0.19	3.21451144970926e-160	0	PDCL
MEF2C	5.50003217928682e-164	-0.481842868698304	0.046	0.191	1.8531808424889e-159	0	MEF2C
ADTRP	8.88139224027676e-164	0.180347024566109	0.285	0.123	2.99249630143885e-159	0	ADTRP
HPGDS	2.14685124686688e-163	0.145116870091485	0.214	0.078	7.23360059119328e-159	0	HPGDS
ANXA2	4.29514640052005e-163	0.203050252087597	0.968	0.865	1.44720662819122e-158	0	ANXA2
LYAR	4.38254787498494e-163	0.228222689513104	0.657	0.416	1.47665568099742e-158	0	LYAR
GYPC	5.09166665484516e-163	0.222586771519361	0.653	0.415	1.71558616268353e-158	0	GYPC
FGL2	5.33630918211925e-163	-0.588585059335561	0.068	0.219	1.79801601582326e-158	0	FGL2
HDDC2	5.66951088250221e-163	0.214687842610759	0.516	0.301	1.9102849967503e-158	0	HDDC2
DNASE2	3.02315220532611e-161	0.217335740669449	0.559	0.334	1.01862090406258e-156	0	DNASE2
GSN	2.27962764033067e-160	0.242084113352461	0.733	0.508	7.68097737133014e-156	0	GSN
STOM	7.9689646150942e-160	0.23059414968651	0.664	0.424	2.68506293740984e-155	0	STOM
AXL	9.79502999693903e-160	0.176421352374417	0.432	0.227	3.30033740716864e-155	0	AXL
ZFP36L1	1.6591299478036e-159	-0.627710572583735	0.29	0.44	5.59027244612946e-155	0	ZFP36L1
FCN1	3.31245759781284e-159	-0.969779341357431	0.03	0.163	1.11609946300706e-154	0	FCN1
PSMA7	3.74678501519969e-159	0.229644898243495	0.98	0.897	1.26244174302139e-154	0	PSMA7
STON1	1.94215970431508e-158	0.133236137066064	0.173	0.055	6.54391290771924e-154	0	STON1
EDEM2	1.98766145480802e-157	0.158234317775745	0.313	0.144	6.69722650583016e-153	0	EDEM2
MCOLN1	4.05861215253228e-156	0.193502869157884	0.497	0.282	1.36750877867423e-151	0	MCOLN1
HLA-DMB	6.44246536505107e-156	0.227595806754237	0.766	0.567	2.17072428010031e-151	0	HLA-DMB
OASL	7.42568814535807e-156	0.144534918313739	0.295	0.13	2.50201136369695e-151	0	OASL
FDFT1	9.34512622857519e-156	0.201673060920545	0.461	0.252	3.14874683145612e-151	0	FDFT1
RPLP1	1.21349023785885e-154	-0.204837709392096	0.999	0.994	4.08873400744163e-150	0	RPLP1
EVL	1.98299077998456e-153	0.218169219012908	0.541	0.322	6.68148913407998e-149	0	EVL
FRMD4A	2.36810287021811e-153	0.163984874867238	0.411	0.214	7.97908581091289e-149	0	FRMD4A
SNX2	1.38487582529821e-152	0.247412013656366	0.671	0.45	4.66620060575979e-148	0	SNX2
IGFBP2	2.2042850415024e-152	0.158579781838432	0.15	0.044	7.42711801883817e-148	0	IGFBP2
RNASE6	4.47799385556085e-151	-0.522715263359936	0.12	0.272	1.50881524969267e-146	0	RNASE6
GPX3	5.25787917917502e-151	0.208966585874543	0.486	0.276	1.77158981063123e-146	0	GPX3
MYO6	7.53949302106175e-151	0.146648886710009	0.257	0.108	2.54035677851655e-146	0	MYO6
CDCP1	1.7755034061143e-150	0.141472981943614	0.281	0.123	5.98238117656153e-146	0	CDCP1
MGAT3	3.63734891411177e-150	0.102929546709868	0.133	0.035	1.22556834312082e-145	0	MGAT3
CITED2	5.78516566974705e-150	0.200107781118918	0.646	0.404	1.94925372076457e-145	0	CITED2
ALDOA	5.79757410875091e-150	0.222477293336696	0.885	0.787	1.95343462020253e-145	0	ALDOA
RND3	5.89373552402728e-150	0.184569019632117	0.414	0.215	1.98583524746575e-145	0	RND3
B3GNT7	4.63160095993292e-149	0.1656322635404	0.267	0.117	1.5605716274398e-144	0	B3GNT7
NMB	8.58014739109371e-149	0.195538222529279	0.328	0.159	2.89099486195511e-144	0	NMB
FTH1	9.3051980366034e-149	0.168283539616058	1	0.999	3.13529342645315e-144	0	FTH1
PTMA	1.08363712795413e-147	-0.201838371317655	0.993	0.985	3.65120693892864e-143	0	PTMA
KIF16B	9.98354512837754e-147	0.174988095063936	0.32	0.154	3.36385569555553e-142	0	KIF16B
SMCO4	1.97354442634103e-146	0.197896832940498	0.635	0.411	6.64966059011345e-142	0	SMCO4
BLVRA	2.71253436525693e-146	0.199821763051458	0.581	0.36	9.13961329029671e-142	0	BLVRA
STMN1	6.67880671332402e-146	0.183803617195847	0.473	0.27	2.25035713398739e-141	0	STMN1
FN1	1.0586144386635e-145	0.276768708152061	0.656	0.434	3.56689548963281e-141	0	FN1
TMEM14A	1.34218462564478e-145	0.118924631000161	0.246	0.102	4.52235687764754e-141	0	TMEM14A
CORO2A	2.49774598088213e-145	0.160841287769285	0.254	0.109	8.41590530798426e-141	0	CORO2A
PROCR	2.90744621692212e-144	0.143595886240411	0.197	0.073	9.7963492832974e-140	0	PROCR
CFD	3.22006122735108e-144	0.281610141450473	0.723	0.532	1.08496742994367e-139	0	CFD
NOP10	1.26355834071178e-143	0.217143318246209	0.887	0.754	4.25743347319427e-139	0	NOP10
SLC27A3	3.7339086167862e-143	0.159639663830235	0.287	0.131	1.25810316933994e-138	0	SLC27A3
TMEM173	5.39534891250387e-143	0.161764300880988	0.369	0.188	1.81790886257906e-138	0	TMEM173
CAT	7.90311300034761e-143	0.190297704147598	0.563	0.345	2.66287489433712e-138	0	CAT
TANC2	1.0064671151336e-142	0.16193262595942	0.358	0.181	3.39119029773116e-138	0	TANC2
RGS1	3.22834711048539e-142	-0.813052527125681	0.142	0.29	1.08775927540695e-137	0	RGS1
TMEM261	4.05110075430626e-142	0.188356049172339	0.55	0.33	1.36497788815595e-137	0	TMEM261
ANXA11	6.6438037901575e-142	0.245506691577918	0.668	0.477	2.23856324905567e-137	0	ANXA11
RGCC	8.46566194916796e-142	0.183986473131879	0.788	0.54	2.85242013715265e-137	0	RGCC
MOB3B	1.04659354932683e-141	0.15898336323619	0.362	0.184	3.52639230510183e-137	0	MOB3B
SPATS2L	2.13002317336551e-141	0.181445661810585	0.537	0.319	7.17690008033776e-137	0	SPATS2L
HILPDA	7.76426407826173e-141	0.117477385363514	0.167	0.056	2.61609113852951e-136	0	HILPDA
CCL23	1.49403056915698e-140	0.163627794731919	0.183	0.066	5.03398659971754e-136	0	CCL23
LIMA1	2.16902161763944e-139	0.153743783410208	0.31	0.149	7.30830143847433e-135	0	LIMA1
LAMP2	3.02861586279415e-139	0.208185458884235	0.713	0.494	1.02046182880986e-134	0	LAMP2
CSTA	2.66297946987832e-138	0.203267266172421	0.869	0.687	8.97264302580801e-134	0	CSTA
SCPEP1	7.265359191927e-138	0.208138398918196	0.614	0.393	2.44799012612788e-133	0	SCPEP1
IGF1	3.11607922926691e-137	0.195174837688844	0.106	0.025	1.04993173550919e-132	0	IGF1
JAML	8.55384958918328e-137	0.174111228789238	0.546	0.332	2.88213408057941e-132	0	JAML
STAC	4.01423710231787e-136	0.12171791873932	0.279	0.128	1.35255704925498e-131	0	STAC
TMSB4X	4.20079440354938e-136	0.170751143658317	1	0.997	1.41541566633193e-131	0	TMSB4X
RP11-356N1.2	4.47408477590786e-136	0.130413830973928	0.292	0.137	1.50749812439439e-131	0	RP11-356N1.2
PRDX1	2.56275275301762e-135	0.210787739981817	0.879	0.721	8.63493912601756e-131	0	PRDX1
ASAH1	1.96177079471403e-134	0.19901120067766	0.93	0.783	6.60999051570945e-130	0	ASAH1
ATL1	7.33855863623214e-134	0.106352480897805	0.146	0.046	2.47265394689206e-129	0	ATL1
AKIRIN2	8.82336800216871e-134	0.197219927660786	0.562	0.352	2.97294561465073e-129	0	AKIRIN2
RPS15A	9.80217836446642e-134	-0.231176221162217	0.989	0.983	3.30274597812332e-129	0	RPS15A
TSPAN3	5.66835243461179e-133	0.207755741463314	0.497	0.294	1.9098946693181e-128	0	TSPAN3
RPL13	7.99886718139924e-133	-0.253872410111479	0.985	0.977	2.69513830810066e-128	0	RPL13
TRHDE	1.41370435996313e-132	0.103344359015531	0.136	0.041	4.76333547045977e-128	0	TRHDE
C20orf27	1.75590331076397e-132	0.161231482673607	0.466	0.271	5.91634061528812e-128	0	C20orf27
TNFSF12	1.80291382836867e-132	0.163582380967567	0.449	0.256	6.0747378533054e-128	0	TNFSF12
TLCD2	1.52467374977537e-131	0.150534884668444	0.207	0.083	5.13723573249312e-127	0	TLCD2
UBASH3B	7.19848930387791e-131	0.152897173958413	0.398	0.216	2.42545898604862e-126	0	UBASH3B
AZI2	1.45456706820803e-130	0.165834920824255	0.593	0.371	4.90101827962013e-126	0	AZI2
ETHE1	2.1371051203264e-130	0.177246975445729	0.479	0.284	7.20076199242779e-126	0	ETHE1
SPI1	2.78221031457742e-130	0.220528304959485	0.839	0.682	9.37437943393715e-126	0	SPI1
KAT8	6.39388318745856e-130	0.13708695120706	0.348	0.18	2.15435500118229e-125	0	KAT8
ARHGEF28	1.982521058089e-129	0.107290967756877	0.142	0.045	6.67990645312507e-125	0	ARHGEF28
HMOX2	4.61283350362978e-129	0.133328827328513	0.37	0.197	1.55424812071302e-124	0	HMOX2
PHYH	2.17428037904965e-128	0.134958527943441	0.348	0.18	7.32602030916989e-124	0	PHYH
RPS12	3.90354171389865e-128	-0.203328806429181	0.992	0.985	1.31525934508101e-123	0	RPS12
USP30-AS1	1.35063393809903e-127	0.116390889228018	0.231	0.099	4.55082599103088e-123	0	USP30-AS1
PRKCB	3.92716725120288e-127	-0.279761991431484	0.018	0.124	1.3232197336203e-122	0	PRKCB
GGA2	7.40167386453677e-127	0.151856435605352	0.456	0.262	2.49391999191702e-122	0	GGA2
ACER3	3.10115049191548e-126	0.15287322284668	0.533	0.321	1.044901646746e-121	0	ACER3
PROS1	7.63691920208187e-126	0.124466052031041	0.176	0.066	2.57318355594947e-121	0	PROS1
FCGR2A	8.28430310880911e-126	0.229779002473129	0.765	0.552	2.79131308948214e-121	0	FCGR2A
DEFB1	1.40413058492802e-125	0.212597998473001	0.381	0.208	4.73107759285647e-121	0	DEFB1
ITGB8	2.4985989398352e-125	0.134689301844892	0.209	0.086	8.41877926788072e-121	0	ITGB8
MFGE8	3.59185432157916e-125	0.127938697929249	0.365	0.192	1.21023939511288e-120	0	MFGE8
C9orf16	1.24136643505325e-124	0.2374272084721	0.749	0.57	4.1826600662684e-120	0	C9orf16
ZBTB8OS	2.83494797631207e-124	0.166019008573889	0.616	0.391	9.55207371138588e-120	0	ZBTB8OS
FCGR3A	6.26905232073441e-124	0.158654899347769	0.683	0.465	2.11229448894825e-119	0	FCGR3A
SOD1	6.34612142865642e-124	0.199589403971343	0.772	0.598	2.13826215417149e-119	0	SOD1
SLC11A1	1.63011383584406e-123	0.181264197161129	0.847	0.649	5.49250555849297e-119	0	SLC11A1
HACD3	2.19080585792253e-123	0.125511997037131	0.288	0.139	7.38170125768418e-119	0	HACD3
SNX10	2.73255725949987e-123	0.203694934340846	0.844	0.627	9.20707843015887e-119	0	SNX10
CRIP1	3.56650777289473e-122	0.22065443166858	0.761	0.561	1.20169912899915e-117	0	CRIP1
NDUFA4	3.89111544705002e-122	0.196411129559947	0.901	0.8	1.31107243872903e-117	0	NDUFA4
CHCHD10	4.02108070345163e-122	0.215382385795117	0.67	0.472	1.35486293222099e-117	0	CHCHD10
RP3-460G2.2	4.88577762233219e-122	0.124203407550409	0.341	0.177	1.64621391206861e-117	0	RP3-460G2.2
SCCPDH	5.07910749248438e-122	0.155929440354305	0.457	0.267	1.71135447851769e-117	0	SCCPDH
MDH1	7.18384168218028e-122	0.20412377421911	0.523	0.33	2.42052361639382e-117	0	MDH1
RPS7	9.74744186381812e-122	-0.25565466204965	0.952	0.942	3.28430306159488e-117	0	RPS7
GPI	1.20837681351178e-121	0.158537051672136	0.474	0.281	4.07150483544659e-117	0	GPI
PTMS	2.10137208230599e-121	0.152109452358025	0.44	0.254	7.0803630941218e-117	0	PTMS
CCL2	4.38083448326199e-121	-1.17763034268042	0.025	0.131	1.47607837079029e-116	0	CCL2
CYB5R3	5.70421356676637e-121	0.173893699166692	0.616	0.399	1.92197771918626e-116	0	CYB5R3
UBE2E2	6.25290432633196e-121	0.145096420724923	0.49	0.293	2.10685358371429e-116	0	UBE2E2
NFU1	2.21630354339096e-120	0.133874072188868	0.382	0.21	7.46761315910151e-116	0	NFU1
MTPN	2.72409615057892e-120	0.196115533962713	0.805	0.607	9.17856956976062e-116	0	MTPN
RASSF2	6.60183212063467e-120	-0.236433028420173	0.009	0.102	2.22442131472664e-115	0	RASSF2
ACYP2	1.94268139233248e-119	0.138719538168037	0.355	0.189	6.54567068332507e-115	0	ACYP2
FCER1G	2.84337648906852e-119	0.173827655486601	0.98	0.896	9.58047274226746e-115	0	FCER1G
FAM134B	6.91395071441715e-119	0.126508169609484	0.25	0.116	2.32958655371571e-114	0	FAM134B
SPP1	1.27548276858724e-118	-1.27693198884234	0.056	0.175	4.29761164047783e-114	0	SPP1
ERP44	1.33907531936381e-118	0.167558379714201	0.565	0.362	4.51188038106444e-114	0	ERP44
HOXB6	2.52210093546656e-118	0.110658667426606	0.142	0.048	8.49796689196103e-114	0	HOXB6
RPS6	2.53706193117197e-118	-0.272831137568244	0.976	0.969	8.54837647089083e-114	0	RPS6
HEXA	5.14350763139126e-118	0.170362605696038	0.529	0.333	1.73305346132097e-113	0	HEXA
BASP1	5.26792674490371e-118	-0.396437310722848	0.09	0.218	1.77497523742786e-113	0	BASP1
GALNT12	5.70323986517439e-118	0.120585568059881	0.168	0.064	1.92164964017186e-113	0	GALNT12
APOL4	9.56032769704549e-118	0.122099684397653	0.211	0.09	3.22125681424251e-113	0	APOL4
TMEM53	3.45058686003613e-117	0.119815371468376	0.308	0.157	1.16264073662057e-112	0	TMEM53
HNMT	5.97657630219554e-117	0.18333338270723	0.7	0.493	2.01374761926176e-112	0	HNMT
PYCARD	7.403699609536e-117	0.20060614611427	0.794	0.647	2.49460254643706e-112	0	PYCARD
PSME4	9.48922465688401e-117	0.155674946485834	0.389	0.219	3.1972993558905e-112	0	PSME4
AVPI1	1.55933282631637e-116	0.135987484375399	0.434	0.251	5.25401602499038e-112	0	AVPI1
RNF149	4.22793296002582e-116	0.185751167563552	0.731	0.517	1.4245597315511e-111	0	RNF149
POR	2.454553788853e-115	0.150185921305008	0.453	0.266	8.27037353616131e-111	0	POR
PILRA	2.55431090380862e-115	0.165590783978037	0.532	0.333	8.60649515929275e-111	0	PILRA
CDC42BPB	2.60458225036693e-115	0.114721133060699	0.312	0.16	8.77587943438633e-111	0	CDC42BPB
CD59	2.87580516517705e-115	0.173364024352074	0.642	0.428	9.68973792354757e-111	0	CD59
RNH1	8.22391596083873e-115	0.190038428451444	0.738	0.562	2.770966243845e-110	0	RNH1
RPL41	1.69915653382305e-114	-0.151519462990105	0.999	0.997	5.72513802506337e-110	0	RPL41
TFPT	6.88075926010583e-114	0.148021407583255	0.464	0.278	2.31840302510006e-109	0	TFPT
RGS2	7.09421412114936e-114	-0.650129451709912	0.184	0.314	2.39032450598007e-109	0	RGS2
BCAP31	1.12299924355375e-113	0.186289109411441	0.725	0.524	3.78383365123e-109	0	BCAP31
NCF4	2.25251325485875e-113	0.129493131567827	0.475	0.283	7.58961816092107e-109	0	NCF4
HSD17B14	2.71328487677482e-113	0.1132819420397	0.273	0.134	9.14214206380507e-109	0	HSD17B14
MS4A4A	4.0196283476986e-113	0.173530109813823	0.67	0.457	1.35437357547357e-108	0	MS4A4A
GPATCH11	4.22402208185837e-113	0.130773089907481	0.389	0.217	1.42324200026136e-108	0	GPATCH11
APOL1	4.47910313761403e-113	0.108012296898438	0.215	0.094	1.50918901118767e-108	0	APOL1
UBE2L6	7.31086564605534e-113	0.16806513921532	0.6	0.396	2.46332307078189e-108	0	UBE2L6
TMEM59	9.20165893344625e-113	0.190421907604646	0.804	0.642	3.10040696103538e-108	0	TMEM59
FAM162A	1.6191144358029e-112	0.151884624532658	0.529	0.332	5.45544417999429e-108	0	FAM162A
REEP5	2.74788710722721e-112	0.206319828203218	0.749	0.568	9.25873081909135e-108	0	REEP5
NINJ1	5.57409199441872e-112	-0.334991305078924	0.079	0.2	1.87813455659944e-107	0	NINJ1
C2	1.3733266689466e-111	0.142444758037971	0.309	0.162	4.62728687834867e-107	0	C2
TGOLN2	4.08770296497386e-111	0.187991096762318	0.691	0.487	1.37731063701829e-106	0	TGOLN2
GCA	9.01842885545152e-111	0.159852045918706	0.58	0.38	3.03866941855583e-106	0	GCA
MMD	1.31057789554328e-110	0.129371650283763	0.273	0.135	4.41586116124353e-106	0	MMD
ATP2C1	1.61363569339136e-110	0.118122856479954	0.331	0.176	5.43698410531285e-106	0	ATP2C1
H2AFZ	1.75770804350209e-110	0.189978922714141	0.807	0.645	5.92242148177594e-106	0	H2AFZ
PGM1	5.78264944591591e-110	0.11123072680862	0.237	0.111	1.94840590430691e-105	0	PGM1
TXNIP	7.50364406774131e-110	0.16265606276096	0.942	0.822	2.52827783218476e-105	0	TXNIP
GPX4	8.76317168125455e-110	0.156648788618787	0.933	0.856	2.95266306628191e-105	0	GPX4
CD14	2.83288907296799e-109	-0.687541853987074	0.238	0.356	9.54513644245834e-105	0	CD14
RPLP2	3.76762613310534e-109	-0.178921338262367	0.993	0.987	1.26946394928851e-104	0	RPLP2
MINK1	7.86766680076384e-109	0.109174893856578	0.206	0.091	2.65093165184937e-104	0	MINK1
AP1S2	2.03267772687356e-108	-0.495619278896808	0.309	0.418	6.84890433292777e-104	0	AP1S2
EMP1	5.2605534954179e-108	-0.543016491229368	0.138	0.27	1.77249089474611e-103	0	EMP1
HINT2	9.24295659292888e-108	0.117463778399111	0.394	0.225	3.11432179442146e-103	0	HINT2
TNFRSF1B	9.50812850921361e-108	-0.409130715515323	0.119	0.241	3.20366881989444e-103	0	TNFRSF1B
SORT1	1.13784809827974e-107	0.136918568005627	0.402	0.232	3.83386538234375e-103	0	SORT1
PAG1	2.71278092380064e-107	0.149774002429887	0.583	0.376	9.14044404465388e-103	0	PAG1
ESYT1	3.1999056662444e-107	0.129920241663962	0.335	0.182	1.07817621518439e-102	0	ESYT1
TMBIM1	7.26090440572826e-107	0.147150074522912	0.533	0.34	2.44648913046608e-102	0	TMBIM1
PLA2G7	1.43726720116762e-106	-0.399524069284119	0.054	0.165	4.84272810761418e-102	0	PLA2G7
ACAT1	3.35516285908218e-106	0.118837791041961	0.334	0.182	1.13048857373915e-101	0	ACAT1
C10orf128	6.01656712524074e-106	0.106664609022995	0.267	0.132	2.02722212717861e-101	0	C10orf128
MFSD10	8.36514258210064e-106	0.119696409677755	0.4	0.231	2.81855114161299e-101	0	MFSD10
NUCB1	1.11743567843642e-105	0.164233138499135	0.598	0.401	3.76508777492367e-101	0	NUCB1
REEP3	1.94876164372568e-105	0.144889128698713	0.483	0.296	6.56615748236932e-101	0	REEP3
NNMT	2.16133191077499e-105	0.12479059061842	0.133	0.046	7.28239174016524e-101	0	NNMT
FAM198B	4.04800498301148e-105	-0.216349537914211	0.015	0.103	1.36393479897589e-100	0	FAM198B
ARL6IP1	4.73259178158212e-105	0.187897314000133	0.806	0.604	1.59459947488628e-100	0	ARL6IP1
ARL4C	5.8213108698355e-105	-0.316428828144027	0.047	0.151	1.96143248448237e-100	0	ARL4C
PPDPF	2.27080420646819e-104	0.189016939847467	0.886	0.782	7.65124769327392e-100	0	PPDPF
MGST2	3.35898049915935e-104	0.146623996958335	0.456	0.275	1.13177488938675e-99	0	MGST2
CYBA	6.58826007667617e-104	0.161040502127239	0.964	0.909	2.21984835023527e-99	0	CYBA
IER3	1.5692384374912e-103	-0.46608927859325	0.112	0.231	5.28739199128285e-99	0	IER3
SIDT2	1.76682471900732e-103	0.12829064958363	0.357	0.199	5.95313920822328e-99	0	SIDT2
VAT1	2.57086660999698e-103	0.143169368385566	0.653	0.433	8.66227795572383e-99	0	VAT1
HAGH	2.66934551680476e-103	0.112393622438363	0.385	0.221	8.99409278432195e-99	0	HAGH
MS4A6A	5.09098108145294e-103	-0.672217848185465	0.305	0.408	1.71535516558475e-98	0	MS4A6A
PECAM1	7.49312930104885e-103	0.141482540292069	0.602	0.407	2.5247349866954e-98	0	PECAM1
ACOT2	7.93210675118221e-103	0.145997335860213	0.224	0.106	2.67264404874333e-98	0	ACOT2
MAFB	2.17840819578047e-102	-0.529810185313369	0.41	0.492	7.3399285748627e-98	0	MAFB
ARL4A	3.08567349661268e-102	0.117163681600684	0.722	0.494	1.03968682794868e-97	0	ARL4A
REXO2	4.09785921818348e-102	0.118117690996599	0.43	0.256	1.38073268497474e-97	0	REXO2
TMED5	5.0132225725387e-102	0.140901538605632	0.559	0.36	1.68915521359119e-97	0	TMED5
SNTB1	6.64683722222406e-102	0.114743576154735	0.443	0.266	2.23958533365618e-97	0	SNTB1
IRS2	1.33577523649938e-101	0.137211028901828	0.568	0.368	4.500761081861e-97	0	IRS2
RARA	1.48641922131207e-101	0.110989283659585	0.375	0.213	5.00834092428889e-97	0	RARA
TXN	1.56919348738581e-101	0.138856007136478	0.915	0.783	5.28724053639775e-97	0	TXN
CARD16	1.65241387740484e-101	0.132930144924652	0.558	0.36	5.56764331852788e-97	0	CARD16
FCGR1A	2.67374723285187e-101	0.132727968383412	0.482	0.296	9.0089239263711e-97	0	FCGR1A
TCEAL8	6.56842672409381e-101	0.146332262755887	0.567	0.374	2.21316570041617e-96	0	TCEAL8
TMED3	2.18559315980906e-100	0.112820699418153	0.38	0.218	7.36413759266066e-96	0	TMED3
ATP6V1E1	5.0668804508001e-100	0.170989202768852	0.632	0.435	1.70723469909258e-95	0	ATP6V1E1
WWTR1	5.14907710271244e-100	0.108301139665735	0.264	0.134	1.73493003898793e-95	0	WWTR1
FLVCR2	9.83463640609921e-100	0.117444228333271	0.31	0.167	3.31368239067107e-95	0	FLVCR2
RPS3A	1.34348311009579e-99	-0.225078134603323	0.981	0.974	4.52673199115676e-95	0	RPS3A
LINC00998	2.50582934534456e-99	0.152450111978431	0.632	0.432	8.44314139620395e-95	0	LINC00998
ACACB	3.48552415961274e-99	0.100008359064888	0.161	0.065	1.17441251033992e-94	0	ACACB
EPB41L1	1.19770067151265e-98	0.116525235975007	0.213	0.1	4.03553264259473e-94	0	EPB41L1
VAMP8	1.54353846087166e-98	0.169916070263628	0.891	0.775	5.20079849006096e-94	0	VAMP8
QSOX1	2.34372838885344e-98	0.131722439987823	0.363	0.209	7.89695843340277e-94	0	QSOX1
GLIPR2	2.70144315875811e-98	0.181752928672939	0.747	0.558	9.10224257911957e-94	0	GLIPR2
FUCA1	5.5539343766416e-98	0.110088996313673	0.342	0.191	1.87134264886562e-93	0	FUCA1
UGP2	7.14276333860704e-98	0.14869655008898	0.651	0.447	2.40668267931026e-93	0	UGP2
ADAM17	7.83366391310199e-98	0.133396014579589	0.663	0.449	2.63947471888058e-93	0	ADAM17
NANS	8.41599107326259e-98	0.143769105004794	0.495	0.31	2.8356840322251e-93	0	NANS
SOD2	8.8344549392395e-98	-0.652747760493927	0.408	0.482	2.97668124722736e-93	0	SOD2
PGD	9.77888684629756e-98	0.147795882440633	0.663	0.467	3.2948981339915e-93	0	PGD
CD37	2.03803745619055e-97	0.162514961829419	0.797	0.638	6.86696340488845e-93	0	CD37
SELPLG	3.65806795541371e-97	0.106466964969462	0.463	0.283	1.23254941689709e-92	0	SELPLG
PRSS21	1.27038461539357e-96	0.184193531401698	0.147	0.059	4.2804339231071e-92	0	PRSS21
NCF2	2.58142600387892e-96	0.164100954836986	0.741	0.546	8.69785677746965e-92	0	NCF2
ATP5G3	3.70849940678768e-96	0.172840369949796	0.86	0.725	1.24954179012304e-91	0	ATP5G3
RAB11FIP1	3.94358360475165e-96	0.138168977611425	0.656	0.449	1.32875105978502e-91	0	RAB11FIP1
RPS24	6.06908021321652e-96	-0.184127756151702	0.99	0.981	2.04491588704118e-91	0	RPS24
RTN4	6.71100498748819e-96	0.153516744239612	0.912	0.771	2.26120602048427e-91	0	RTN4
GUSB	7.36528674163348e-96	0.129307509767804	0.399	0.238	2.48165971472598e-91	0	GUSB
HMGN3	7.51828970679549e-96	0.158881291377438	0.637	0.448	2.53321253380767e-91	0	HMGN3
VASP	8.57843729969807e-96	0.167098306145109	0.666	0.477	2.89041866376027e-91	0	VASP
BEX4	2.66536836706147e-95	0.14067297763276	0.414	0.255	8.98069217597691e-91	0	BEX4
OPN3	3.69938249121982e-95	0.122905392943686	0.422	0.253	1.24646993659161e-90	0	OPN3
GABARAPL1	8.73031082205769e-95	0.116582927296328	0.506	0.319	2.94159092838412e-90	0	GABARAPL1
PEPD	1.51228053148741e-94	0.125488793217482	0.464	0.291	5.09547802279369e-90	0	PEPD
TRIM14	1.90495839280625e-94	0.101288950908089	0.289	0.155	6.41856680872139e-90	0	TRIM14
YBX1	3.82327754485638e-94	0.150765020093433	0.966	0.917	1.28821513596391e-89	0	YBX1
RPL35A	4.79581542924853e-94	-0.198655184739083	0.972	0.965	1.615902050731e-89	0	RPL35A
EMC7	3.65734295458591e-93	0.139290789602852	0.536	0.349	1.23230513511818e-88	0	EMC7
ATP6AP1	7.17605910552787e-93	0.148813466795563	0.703	0.505	2.41790135501656e-88	0	ATP6AP1
CH17-340M24.3	2.32621750444791e-92	0.114623227270718	0.374	0.22	7.83795725948677e-88	0	CH17-340M24.3
BLOC1S2	2.71880687644221e-92	0.140705299386559	0.612	0.419	9.1607478894844e-88	0	BLOC1S2
H3F3B	1.20231474131663e-91	-0.281134041971333	0.892	0.885	4.05107928939226e-87	0	H3F3B
RRAGA	1.55414180395207e-91	0.106996748409215	0.353	0.203	5.23652539423609e-87	0	RRAGA
ISG20	1.55881890806571e-91	-0.323604866573908	0.023	0.106	5.2522844288366e-87	0	ISG20
CLIP4	2.67631009730808e-91	0.121834753806565	0.378	0.225	9.01755924186983e-87	0	CLIP4
ATP6V0B	7.96969716426239e-91	0.157599598070602	0.872	0.763	2.68530976252657e-86	0	ATP6V0B
SDCCAG8	1.04989033247656e-90	0.126322526710415	0.521	0.337	3.53750048624654e-86	0	SDCCAG8
RPS17	1.28567752955082e-90	-0.171889569652825	0.985	0.978	4.33196186806852e-86	0	RPS17
FAM3B	5.24414835022427e-90	0.104802953653489	0.133	0.051	1.76696334512457e-85	0	FAM3B
ARHGAP18	2.29822936178644e-89	0.128986413197907	0.651	0.453	7.74365401160325e-85	0	ARHGAP18
TMC6	3.745436196216e-89	0.100097349419392	0.398	0.239	1.26198727195302e-84	0	TMC6
NCEH1	4.78757559306606e-89	0.12670265600735	0.545	0.355	1.61312572032768e-84	0	NCEH1
S100A6	5.26538745989926e-89	0.129862831080377	0.998	0.969	1.77411965073846e-84	0	S100A6
SPNS1	5.69431536868862e-89	0.113575972811985	0.354	0.207	1.91864262032594e-84	0	SPNS1
EEF1D	7.3599486085512e-89	-0.278377916089951	0.846	0.841	2.47986108416524e-84	0	EEF1D
RGS12	7.49884933014114e-89	0.108090566818099	0.256	0.135	2.52666229329775e-84	0	RGS12
ALDH3A2	8.35065435544289e-89	0.109289716641905	0.28	0.152	2.81366947852293e-84	0	ALDH3A2
NAA20	1.4739857375412e-88	0.126477444349696	0.467	0.3	4.96644754407133e-84	0	NAA20
AGPAT2	4.4721131411382e-88	0.116068927911542	0.512	0.332	1.5068338017751e-83	0	AGPAT2
ISCU	9.21012509161995e-88	0.144845411734104	0.689	0.491	3.10325954837043e-83	0	ISCU
OCIAD1	1.15078866309651e-87	0.124967217747084	0.576	0.386	3.87746732143738e-83	0	OCIAD1
SNX3	1.99233744958619e-87	0.160229615770309	0.847	0.702	6.71298180263571e-83	0	SNX3
S100A8	2.72700659039719e-87	-1.95935279507595	0.29	0.386	9.18837600568428e-83	0	S100A8
ACAA2	3.10343251070414e-87	0.109122680874052	0.412	0.252	1.04567055015665e-82	0	ACAA2
SLC7A7	4.44919918437717e-87	0.149101460065886	0.71	0.511	1.49911317318404e-82	0	SLC7A7
FAM65B	4.73717485963123e-87	-0.333932452055901	0.031	0.116	1.59614369720415e-82	0	FAM65B
RPL32	5.86561840269736e-87	-0.183537332217694	0.99	0.985	1.97636146460485e-82	0	RPL32
RPL18	2.06326562179741e-86	-0.234892746651809	0.936	0.928	6.9519671860842e-82	0	RPL18
EPAS1	6.02770127651587e-86	0.104591530572653	0.325	0.187	2.03097366810926e-81	0	EPAS1
VCAN	9.47046783721676e-86	-0.868440714481306	0.214	0.319	3.19097943307182e-81	0	VCAN
ARL2	1.85095678803035e-85	0.104240397579836	0.411	0.252	6.23661380158945e-81	0	ARL2
SCP2	3.48671697974786e-85	0.142642249641356	0.658	0.469	1.17481441915624e-80	0	SCP2
PTPN6	4.65562655441885e-85	0.129603847805158	0.604	0.419	1.56866681124589e-80	0	PTPN6
DNAJA1	5.47421794137879e-85	0.134085981818046	0.647	0.457	1.84448299316817e-80	0	DNAJA1
NDUFV2	9.23804788251455e-85	0.148133307780707	0.639	0.467	3.11266785353445e-80	0	NDUFV2
NDUFS5	1.21397416307919e-84	0.163215475440072	0.844	0.722	4.09036454507903e-80	0	NDUFS5
STX12	1.65246567182456e-84	0.117323800245705	0.483	0.312	5.56781783464568e-80	0	STX12
RUNX1	1.74981042291418e-84	0.115857986436938	0.539	0.353	5.89581123896702e-80	0	RUNX1
NDUFB6	1.8417035001111e-84	0.108985354744406	0.446	0.281	6.20543577327433e-80	0	NDUFB6
LINC01420	2.47139097851761e-84	0.117201663899127	0.528	0.351	8.32710476301725e-80	0	LINC01420
FCGR2B	4.30635505159375e-84	-0.26819243093354	0.032	0.117	1.450983271084e-79	0	FCGR2B
S1PR4	4.52909862238124e-84	0.100019297017777	0.335	0.192	1.52603448982513e-79	0	S1PR4
LINC00116	8.45390931735688e-84	0.105868957582828	0.471	0.301	2.84846020539023e-79	0	LINC00116
SLC35E3	1.50788313208092e-83	0.113510387602834	0.376	0.227	5.08066142523346e-79	0	SLC35E3
RPS27L	1.75975508229986e-83	0.150366860357407	0.928	0.815	5.92931877430116e-79	0	RPS27L
HBEGF	2.09560910144884e-83	0.134102090932297	0.461	0.296	7.06094530642171e-79	0	HBEGF
SERF2	2.87909727040671e-83	0.121756307473169	0.983	0.958	9.70083034290836e-79	0	SERF2
SSB	3.61112939704855e-83	0.123824802803907	0.639	0.45	1.21673393904154e-78	0	SSB
PRDX6	4.26322843832838e-83	0.146519161211813	0.733	0.562	1.43645219001036e-78	0	PRDX6
RNASE1	7.83556666533377e-83	-0.781683916267291	0.125	0.227	2.64011583221756e-78	0	RNASE1
TPT1	1.00722674793321e-82	0.110095973066182	0.999	0.994	3.39374980448616e-78	0	TPT1
OAZ1	1.72613266998879e-82	0.12379658014427	0.982	0.947	5.81603141826022e-78	0	OAZ1
DUT	2.76551223014342e-82	0.101778143471518	0.515	0.338	9.31811690824525e-78	0	DUT
COX17	4.01339002952537e-82	0.156740331898527	0.815	0.646	1.35227163654828e-77	0	COX17
HCAR3	6.09801992737281e-82	0.103436658370735	0.123	0.047	2.05466683432899e-77	0	HCAR3
HSD17B11	9.20264240146525e-82	0.124718377196602	0.651	0.456	3.1007383307497e-77	0	HSD17B11
LEPROTL1	1.13056219741571e-81	0.122338189439518	0.659	0.466	3.80931626797251e-77	0	LEPROTL1
RSU1	1.24916792604435e-81	0.10651743930272	0.436	0.274	4.20894641001384e-77	0	RSU1
SLC7A8	2.07154581077494e-81	0.109574508016675	0.248	0.132	6.9798664548251e-77	0	SLC7A8
PIGP	7.32431505918428e-81	0.107586795585085	0.417	0.261	2.46785471604155e-76	0	PIGP
RPS8	1.47572589254554e-80	-0.180444569580643	0.99	0.985	4.97231082234294e-76	0	RPS8
RPL18A	1.69670603435217e-80	-0.21488898661796	0.966	0.959	5.71688131214621e-76	0	RPL18A
TMEM14C	1.88237510704746e-80	0.135830467509007	0.667	0.478	6.34247468568571e-76	0	TMEM14C
BTG1	2.0296866279008e-80	-0.423540469044535	0.73	0.725	6.83882612404895e-76	0	BTG1
LAMTOR1	2.14466954001135e-80	0.166322075923921	0.719	0.568	7.22624954811425e-76	0	LAMTOR1
TCEAL4	2.15350016681592e-80	0.12180669206123	0.608	0.42	7.25600346206955e-76	0	TCEAL4
PCBD1	2.32159051439911e-80	0.116734607638122	0.483	0.313	7.82236707921637e-76	0	PCBD1
DSTN	2.48476293893235e-80	0.141104526682438	0.782	0.596	8.37216024643865e-76	0	DSTN
CD84	2.76500745969224e-80	-0.368561916488254	0.12	0.222	9.31641613468704e-76	0	CD84
FYB	4.94338551310479e-80	-0.464308378305688	0.341	0.423	1.66562431478553e-75	0	FYB
NENF	7.97694235912384e-80	0.105614425042172	0.419	0.263	2.68775095848319e-75	0	NENF
MITF	9.05869830328902e-80	0.1089648799048	0.347	0.208	3.0522378063102e-75	0	MITF
MAN1A1	1.56372342846444e-79	0.112164299812917	0.449	0.288	5.26880971986809e-75	0	MAN1A1
RPS18	6.74084254740721e-79	-0.187892977506454	0.995	0.987	2.27125948792338e-74	0	RPS18
LRP1	7.9567863592253e-79	0.112140546149181	0.578	0.395	2.68095959587737e-74	0	LRP1
TAX1BP1	8.8694170763367e-79	0.14289828535532	0.742	0.56	2.98846138970089e-74	0	TAX1BP1
LAIR1	9.64662298502964e-79	0.120411962703005	0.625	0.44	3.25033314857589e-74	0	LAIR1
TBXAS1	2.98051599920941e-78	0.107300807608967	0.504	0.33	1.00425506077362e-73	0	TBXAS1
PDE4DIP	4.43130490989781e-78	0.107655987750945	0.494	0.323	1.49308387634097e-73	0	PDE4DIP
GPRIN3	5.72390733074656e-78	0.103763083740386	0.422	0.266	1.92861333602175e-73	0	GPRIN3
TUBB6	1.70535281638518e-77	0.107431185460018	0.384	0.238	5.74601577952823e-73	0	TUBB6
CHMP5	3.30331575423683e-77	0.109928805002023	0.559	0.379	1.11301921023256e-72	0	CHMP5
NDUFB1	5.52725887727897e-77	0.149975442891589	0.879	0.76	1.86235460611038e-72	0	NDUFB1
NDUFS3	1.56789296190645e-76	0.104157744474856	0.434	0.276	5.28285854584758e-72	0	NDUFS3
RNASET2	4.82536215935311e-76	0.123465277327396	0.705	0.538	1.62585752597244e-71	0	RNASET2
CTNNB1	4.84075402985856e-76	0.137189387117931	0.788	0.592	1.63104366282054e-71	0	CTNNB1
SRI	5.43534058925289e-76	0.120689545830817	0.57	0.394	1.83138365814287e-71	0	SRI
GSTP1	6.04348684337699e-76	0.139310514274971	0.882	0.789	2.03629245700744e-71	0	GSTP1
LINC01272	6.51716587664607e-76	0.132996322402742	0.756	0.562	2.19589387047713e-71	0	LINC01272
GS1-600G8.5	6.57521539862109e-76	0.129243166832793	0.165	0.078	2.21545307641139e-71	0	GS1-600G8.5
LSM4	9.23803432051572e-76	0.122722512411911	0.538	0.368	3.11266328395457e-71	0	LSM4
POLR2K	1.12846334932617e-75	0.118074451059999	0.577	0.393	3.8022444092196e-71	0	POLR2K
EMP3	2.40592873504239e-75	-0.387301306511878	0.807	0.776	8.10653627985181e-71	0	EMP3
RHEB	4.50013794294237e-75	0.13271644019213	0.717	0.536	1.516276478495e-70	0	RHEB
IGKC	5.29344174053929e-75	-1.71007960869308	0.217	0.318	1.78357226005731e-70	0	IGKC
CD46	9.79427892328245e-75	0.105019145997786	0.509	0.337	3.30008434041079e-70	0	CD46
PFDN1	2.57659072787906e-74	0.12858539375842	0.513	0.344	8.68156479851572e-70	0	PFDN1
SH3BGRL	3.63262653982759e-74	0.131352232216953	0.862	0.719	1.22397718632951e-69	0	SH3BGRL
DDAH2	5.00815072075397e-74	0.121189786328305	0.557	0.384	1.68744630385084e-69	0	DDAH2
RPL39	6.73515204441996e-74	-0.159324282713965	0.999	0.996	2.26934212984686e-69	0	RPL39
CIB1	7.94680265212204e-74	0.141050214597713	0.725	0.557	2.677595685606e-69	0	CIB1
DYNLL1	2.25171338121438e-73	0.132337417374068	0.884	0.751	7.58692306666373e-69	0	DYNLL1
HIF1A	2.64092905336947e-73	-0.406912222888844	0.255	0.347	8.8983463524231e-69	0	HIF1A
IGHG4	3.24489182403543e-73	-1.12089520549781	0.068	0.159	1.0933338511905e-68	0	IGHG4
POU2F2	3.52139894961386e-73	-0.275441909233998	0.031	0.105	1.18650016208289e-68	0	POU2F2
CORO1C	1.04619415352783e-72	0.126376584237067	0.745	0.551	3.52504658089668e-68	0	CORO1C
NDUFB2	1.85332489455225e-72	0.133660424142384	0.849	0.73	6.24459289970435e-68	0	NDUFB2
LSM6	2.75842703969082e-72	0.117329907930085	0.583	0.407	9.29424406753427e-68	0	LSM6
LPXN	5.3461688659373e-72	0.103872834789607	0.539	0.368	1.80133813768891e-67	0	LPXN
NDUFB5	1.5135533876326e-71	0.128047132767855	0.61	0.438	5.09976678428927e-67	0	NDUFB5
C1orf162	3.83876554046315e-71	0.121599264483326	0.82	0.67	1.29343366120365e-66	0	C1orf162
AKR1A1	4.76032930563338e-71	0.118177639595807	0.578	0.407	1.60394535624011e-66	0	AKR1A1
SEC11A	5.35967169596897e-71	0.129488224818777	0.833	0.691	1.80588778123979e-66	0	SEC11A
LGALS9	6.45267224077255e-71	0.123756472622356	0.675	0.488	2.1741633848059e-66	0	LGALS9
PYURF	7.19913232068991e-71	0.113623850871301	0.62	0.443	2.42567564413326e-66	0	PYURF
TIMP2	7.29044530526512e-71	0.116481541371905	0.723	0.524	2.45644264115603e-66	0	TIMP2
ATRAID	7.34283249535596e-71	0.127096722315941	0.601	0.428	2.47409398098524e-66	0	ATRAID
RPL24	1.02874524268781e-70	-0.195516532480207	0.933	0.919	3.46625422071231e-66	0	RPL24
HADHB	1.43797812804933e-70	0.101690627733034	0.486	0.324	4.84512350464941e-66	0	HADHB
RPL35	1.81949494026955e-70	-0.152154511336708	0.97	0.963	6.13060625174421e-66	0	RPL35
MPC1	2.85406919285278e-70	0.109804470940557	0.527	0.359	9.61650073839817e-66	0	MPC1
COX14	2.8659182150903e-70	0.132943542622426	0.665	0.494	9.65642483392526e-66	0	COX14
BAX	3.63523950421458e-70	0.137506016984625	0.689	0.519	1.22485759855006e-65	0	BAX
ARPC1B	5.80133977832851e-70	0.140129928444728	0.914	0.822	1.95470342491001e-65	0	ARPC1B
TUBA1B	7.14709783638511e-70	0.162843438968412	0.813	0.651	2.4081431449916e-65	0	TUBA1B
GRINA	1.06136858758442e-69	0.119818919731228	0.762	0.584	3.57617531900696e-65	0	GRINA
MRPS15	1.07422729664078e-69	0.119196006184691	0.556	0.387	3.61950145330145e-65	0	MRPS15
FMNL2	1.43337460351017e-69	0.100162548993765	0.365	0.229	4.82961238906716e-65	0	FMNL2
RPS14	4.89073805438443e-69	-0.187358500468265	0.984	0.975	1.64788528004429e-64	0	RPS14
RTN3	6.75731757281176e-69	0.102112206883571	0.612	0.436	2.2768105829832e-64	0	RTN3
RPL36A	7.91909930660083e-69	-0.242854320289625	0.933	0.919	2.66826132036608e-64	0	RPL36A
LAMP1	7.95373717567252e-69	0.103166811251141	0.76	0.559	2.6799322039711e-64	0	LAMP1
SLC31A2	3.44994785807987e-68	0.104313779826458	0.592	0.417	1.16242543130143e-63	0	SLC31A2
TREM2	1.60395684452975e-67	0.108077540697506	0.491	0.333	5.40437219195855e-63	0	TREM2
SMIM3	2.01197091375641e-67	-0.187243825178221	0.043	0.119	6.77913479681086e-63	0	SMIM3
ATP6V0D1	2.73313397166674e-67	0.132180416150907	0.659	0.495	9.20902160413392e-63	0	ATP6V0D1
TMEM230	5.03913492074834e-67	0.11966740357388	0.668	0.496	1.69788612019695e-62	0	TMEM230
RPL10	6.28047155034701e-67	-0.206133107510374	0.995	0.988	2.11614208417392e-62	0	RPL10
MDH2	8.91497135197352e-67	0.103006655467114	0.558	0.389	3.00381044733396e-62	0	MDH2
MYDGF	9.75750435706811e-67	0.124011652636971	0.64	0.476	3.28769351807053e-62	0	MYDGF
ATP6V1F	3.13227982818483e-66	0.122142264194204	0.888	0.771	1.0553903653086e-61	0	ATP6V1F
DYNLRB1	3.59989492627152e-66	0.117526759603397	0.69	0.516	1.21294859645792e-61	0	DYNLRB1
CEBPD	6.42609984216992e-66	-0.365579968275646	0.168	0.259	2.16521008082073e-61	0	CEBPD
EVI2B	1.01615205567469e-65	0.116709259389297	0.806	0.644	3.42382273639031e-61	0	EVI2B
C19orf70	2.30742109083053e-65	0.134185736327542	0.685	0.514	7.77462462344439e-61	0	C19orf70
RPL37	2.77935497331698e-65	-0.165511368342603	0.988	0.982	9.36475864709422e-61	0	RPL37
RPS9	2.89291719903574e-65	-0.200674862097551	0.954	0.946	9.74739521043104e-61	0	RPS9
TMEM219	3.2387846200298e-65	0.1273125174834	0.661	0.491	1.09127608987284e-60	0	TMEM219
SRP14	7.76764312451531e-64	0.119332127552351	0.912	0.84	2.61722967437419e-59	0	SRP14
IGHG3	9.72901526729039e-64	-0.991619135685232	0.065	0.147	3.27809440416082e-59	0	IGHG3
RPS16	1.99361656496571e-63	-0.147096275578461	0.984	0.975	6.71729165399546e-59	0	RPS16
PLEKHO1	3.79964790422035e-63	-0.210854091158668	0.067	0.149	1.28025336484801e-58	0	PLEKHO1
TKT	6.85690801200318e-63	0.119080469706346	0.755	0.592	2.31036658556435e-58	0	TKT
ABCA1	7.80588715196827e-63	-0.308502390548306	0.093	0.178	2.63011561698419e-58	0	ABCA1
VDAC2	8.32284711105404e-63	0.118885177219336	0.696	0.53	2.80430010559855e-58	0	VDAC2
RAB13	1.3246277061551e-61	0.100433590043981	0.678	0.492	4.46320059311899e-57	0	RAB13
MYL12B	2.11844112997847e-61	0.124341202326056	0.866	0.762	7.13787554334947e-57	0	MYL12B
C10orf54	2.22395108696682e-61	-0.398249798571996	0.134	0.216	7.49338079242599e-57	0	C10orf54
IGLC2	3.26122918804319e-61	-1.0227743016097	0.094	0.179	1.09883856261927e-56	0	IGLC2
IGSF6	5.6685585602261e-61	0.109815171923091	0.696	0.525	1.90996412128258e-56	0	IGSF6
SAT1	1.16475819080361e-60	-0.225140515037799	0.967	0.94	3.92453624809369e-56	0	SAT1
RPL23A	1.3502393961564e-60	-0.188565266685823	0.984	0.973	4.54949662140936e-56	0	RPL23A
FPR3	2.34891884686382e-60	-0.338488595385663	0.177	0.27	7.91444716262295e-56	0	FPR3
CCL3	3.82673486208555e-60	-0.543011823102705	0.082	0.165	1.2893800444311e-55	0	CCL3
ATP1B3	6.35696184908748e-60	0.101548653888283	0.756	0.591	2.14191472543153e-55	0	ATP1B3
SFT2D1	8.61652735753644e-60	0.115449383691753	0.68	0.511	2.90325272784833e-55	0	SFT2D1
CTSL	1.1145426425063e-59	-0.13096774280952	0.8	0.594	3.75533997966072e-55	0	CTSL
TMEM176B	2.1287294797448e-59	-0.290377599436747	0.07	0.148	7.17254110905212e-55	0	TMEM176B
IFITM2	2.92181860087185e-59	-0.555737666949642	0.243	0.316	9.8447755937776e-55	0	IFITM2
NDUFA3	4.43395524209738e-59	0.119561039841587	0.725	0.567	1.49397687927229e-54	0	NDUFA3
SARAF	7.62987948084276e-59	0.103614427939396	0.854	0.728	2.57081159227516e-54	0	SARAF
UQCR10	7.78427396248376e-59	0.129222515832409	0.848	0.729	2.62283326891928e-54	0	UQCR10
ADM	8.92145450043045e-59	-0.264846910097378	0.055	0.128	3.00599487937503e-54	0	ADM
MT1X	6.9099981809508e-58	-0.885776178833278	0.13	0.219	2.32825478708956e-53	0	MT1X
VPS29	2.46651624626193e-57	0.107940044453617	0.704	0.532	8.31067984015495e-53	0	VPS29
LAMTOR2	3.09917635496056e-57	0.119780811562447	0.659	0.503	1.04423648104041e-52	0	LAMTOR2
PRR13	4.21615674828992e-57	0.11429990236046	0.781	0.637	1.4205918547688e-52	0	PRR13
RAB7A	4.79418062974123e-57	0.116468608917407	0.737	0.562	1.61535122138501e-52	0	RAB7A
LRRFIP1	6.93697187632686e-57	0.107266016738486	0.912	0.777	2.33734330400957e-52	0	LRRFIP1
RPS27A	7.01956383917702e-57	-0.171687208432951	0.992	0.985	2.36517183997231e-52	0	RPS27A
RPL34	1.28130714554954e-56	-0.153083919760672	0.995	0.991	4.31723629621462e-52	0	RPL34
HSP90AA1	1.58090729030979e-56	0.10516951325359	0.947	0.861	5.32670902396981e-52	0	HSP90AA1
AP2M1	4.15502925134336e-56	0.100448818461008	0.644	0.478	1.39999555594763e-51	0	AP2M1
TMED10	4.23442045032462e-56	0.111514415836145	0.728	0.557	1.42674562653238e-51	0	TMED10
C11orf31	7.2981765113783e-56	0.123561521277946	0.73	0.581	2.4590475937438e-51	0	C11orf31
SRGN	3.62591697056317e-55	-0.354509640703589	0.897	0.852	1.22171646406155e-50	0	SRGN
LILRB2	5.60738828099691e-55	-0.334985529846844	0.108	0.186	1.8893534073991e-50	0	LILRB2
VAMP5	6.58522697419126e-55	-0.346352548221562	0.116	0.194	2.218826376684e-50	0	VAMP5
CYCS	9.77980641272664e-55	0.113887366222969	0.72	0.565	3.29520797270411e-50	0	CYCS
RPL29	1.12317858806396e-54	-0.175880239197694	0.944	0.932	3.78443793462271e-50	0	RPL29
NDUFA1	2.54489975664487e-54	0.127382991292032	0.835	0.719	8.57478524003921e-50	0	NDUFA1
RPL19	2.40308266838326e-53	-0.148050966896928	0.982	0.972	8.09694674285056e-49	0	RPL19
GADD45B	1.04705092836684e-52	-0.372279173644157	0.337	0.399	3.52793339803925e-48	0	GADD45B
VAPA	1.38725732094673e-52	0.107760005262296	0.805	0.667	4.67422481719791e-48	0	VAPA
CLTA	2.81278341674154e-51	0.113237044283061	0.79	0.648	9.47739244436894e-47	0	CLTA
DDIT4	1.48118043098645e-50	-0.408516098174033	0.124	0.197	4.99068934416574e-46	0	DDIT4
ZNF706	2.95073386534146e-50	0.1046661447513	0.754	0.601	9.94220268588153e-46	0	ZNF706
RPL9	5.82981784382083e-49	-0.131940439760963	0.986	0.977	1.96429882429699e-44	0	RPL9
SAP18	7.25894909320738e-48	0.106199488503848	0.733	0.585	2.44583030746529e-43	0	SAP18
TMEM176A	1.11039546850383e-47	-0.193305289991162	0.046	0.107	3.7413664915768e-43	0	TMEM176A
TYMP	4.77758441195331e-47	-0.390161687098112	0.637	0.623	1.60975929176355e-42	0	TYMP
CXCL5	5.26776312289893e-47	0.104306418325431	0.219	0.133	1.77492010662957e-42	0	CXCL5
UQCR11	2.59897325553261e-46	0.102546043488354	0.906	0.835	8.75698048719157e-42	0	UQCR11
RPS15	5.38430985256978e-46	-0.133706550623184	0.982	0.971	1.81418936172486e-41	0	RPS15
TLR2	1.04284932417939e-45	-0.234817682166034	0.108	0.181	3.51377651289002e-41	0	TLR2
AREG	1.89471144566323e-45	-0.93105627624426	0.262	0.332	6.38404074501767e-41	0	AREG
C15orf48	2.96069452426887e-45	-0.59476930194758	0.213	0.287	9.97576413007153e-41	0	C15orf48
LILRB4	5.40480428070885e-45	-0.382033706704981	0.191	0.258	1.82109475434204e-40	0	LILRB4
SH3KBP1	4.0288277249182e-44	-0.244175827545276	0.105	0.173	1.35747321363394e-39	0	SH3KBP1
RPL26	1.03479574725987e-43	-0.127728667562655	0.989	0.982	3.48664079081739e-39	0	RPL26
RPL13A	6.15581162720443e-43	-0.168787103621733	0.993	0.982	2.07413916967026e-38	0	RPL13A
HMHA1	1.48484328679096e-42	-0.166934067288515	0.054	0.113	5.00303097051347e-38	0	HMHA1
SOCS3	7.2451013226482e-42	-0.290601702889399	0.157	0.228	2.44116443965308e-37	0	SOCS3
ADGRE2	1.07967305809975e-41	-0.192254022121058	0.064	0.124	3.63785040196129e-37	0	ADGRE2
RNF145	3.98460013324562e-41	-0.239296041569213	0.15	0.22	1.34257116889578e-36	0	RNF145
IGHG1	4.55493371517788e-41	-0.630729420170718	0.079	0.142	1.53473936599203e-36	0	IGHG1
FAU	2.61153865175944e-40	-0.114258394846565	0.974	0.965	8.79931833323826e-36	0	FAU
GAPDH	3.13658477701218e-40	-0.287170028698214	0.919	0.896	1.05684087476649e-35	0	GAPDH
ATP5J2	5.56308093162723e-40	0.100345281216301	0.761	0.62	1.87442448910248e-35	0	ATP5J2
A2M	7.84762136613334e-40	-0.240862359977544	0.083	0.144	2.64417754310497e-35	0	A2M
NHSL2	1.59086997009438e-39	0.102659372282377	0.288	0.194	5.360277277236e-35	0	NHSL2
RPS11	7.92003558581317e-39	-0.135825906702261	0.966	0.95	2.66857679028389e-34	0	RPS11
RPS2	4.6800318597651e-38	-0.162522536956126	0.984	0.975	1.57688993482925e-33	0	RPS2
LGMN	2.34998245504403e-37	-0.605229803783538	0.206	0.263	7.91803088402534e-33	0	LGMN
FNIP2	4.56827089574803e-37	-0.312160027183779	0.218	0.278	1.53923319561334e-32	0	FNIP2
RPL36	1.88975078756279e-36	-0.12812793729023	0.976	0.964	6.36732630361406e-32	0	RPL36
NAIP	3.69042441151149e-35	-0.198809602981069	0.069	0.123	1.24345160121468e-30	0	NAIP
CCR1	4.12475981293821e-35	-0.285056531907707	0.231	0.29	1.3897965713714e-30	0	CCR1
RPL11	8.76342926661475e-35	-0.13433530715466	0.986	0.975	2.95274985709317e-30	0	RPL11
RPL12	3.6192090445249e-34	-0.101371116618663	0.986	0.98	1.21945629546222e-29	0	RPL12
ZFP36L2	1.00129814658732e-33	-0.317936952566674	0.583	0.574	3.37377397511132e-29	0	ZFP36L2
SDC2	2.0077545990006e-33	-0.336414875679317	0.176	0.239	6.76492834587261e-29	0	SDC2
CSF3R	2.33736225917366e-33	-0.201644528445838	0.083	0.138	7.87550839605974e-29	0	CSF3R
BCAT1	2.96958968102509e-33	-0.190111940418081	0.121	0.183	1.0005735471246e-28	0	BCAT1
IL6R	6.1143900928983e-33	-0.141791093102819	0.057	0.107	2.06018259790115e-28	0	IL6R
RPL30	8.94426218345327e-33	-0.123547248281735	0.98	0.971	3.01367970009275e-28	0	RPL30
CCL4	1.44790676272962e-32	-0.531061577997354	0.065	0.117	4.87857704634117e-28	0	CCL4
PTGER2	3.34468087030468e-32	-0.13754296673934	0.052	0.101	1.12695677244046e-27	0	PTGER2
TTYH3	1.06791481367527e-31	-0.192665352739589	0.105	0.16	3.59823217319747e-27	0	TTYH3
RPS23	1.52557927489442e-31	-0.116555868206853	0.988	0.98	5.14028680882926e-27	0	RPS23
COX6C	1.14195891337715e-30	0.100757224503023	0.819	0.709	3.84771636273298e-26	0	COX6C
RPS27	3.27112526558433e-30	-0.151382614942101	0.998	0.995	1.10217294698598e-25	0	RPS27
DAZAP2	7.03580959775291e-29	-0.247389678450166	0.592	0.576	2.37064568586686e-24	0	DAZAP2
RPL27	5.04710888513791e-28	-0.103476577801309	0.966	0.954	1.70057286775837e-23	0	RPL27
RPS3	1.21979541008141e-27	-0.178057328588659	0.961	0.946	4.10997865472829e-23	0	RPS3
SUB1	1.36181662405009e-27	-0.238369240728832	0.664	0.633	4.58850493307439e-23	0	SUB1
FAM26F	1.88732210030746e-27	-0.322791277036541	0.128	0.177	6.35914308477596e-23	0	FAM26F
PTPRE	1.93731412308584e-27	-0.30522859478637	0.3	0.34	6.52758620632543e-23	0	PTPRE
PRKAG2	1.97604257814702e-27	-0.16372692762806	0.104	0.156	6.65807786280858e-23	0	PRKAG2
RPL21	1.53054301789652e-26	-0.12776985098574	0.997	0.994	5.15701164450054e-22	0	RPL21
RHOC	1.14817474831352e-25	-0.237623650359634	0.162	0.211	3.86865999696757e-21	0	RHOC
LHFPL2	4.30704950306175e-25	-0.208913051650319	0.163	0.214	1.45121725956162e-20	0	LHFPL2
ITGAM	2.16753111306668e-24	-0.210943236661611	0.166	0.215	7.30327933236688e-20	0	ITGAM
LTB	8.12421180746417e-24	-0.573088225161423	0.069	0.109	2.73737192640698e-19	0	LTB
MPEG1	9.30436707627137e-24	-0.304463187744966	0.134	0.178	3.13501344267887e-19	0	MPEG1
HNRNPA1	1.46114545224387e-23	-0.218168995074153	0.803	0.765	4.92318348679048e-19	0	HNRNPA1
CFP	1.79892215384141e-23	-0.318796258968224	0.084	0.125	6.06128830515325e-19	0	CFP
LINC00152	4.93412410533136e-23	-0.261590785506703	0.169	0.212	1.66250377605035e-18	0	LINC00152
RPS21	6.62159837288002e-23	-0.11588316518157	0.972	0.959	2.23108135575819e-18	0	RPS21
LPAR6	1.5229469847152e-22	-0.195586185719068	0.076	0.119	5.13141757029941e-18	0	LPAR6
EEF1B2	1.75135930937136e-22	-0.170836993096604	0.876	0.851	5.90103005699586e-18	0	EEF1B2
LGALS1	2.38664428350871e-22	-0.198782632316331	0.943	0.898	8.04155924885424e-18	0	LGALS1
PEA15	3.18202253841743e-22	-0.209196433920912	0.143	0.188	1.07215067409437e-17	0	PEA15
RPS25	6.16268465697943e-22	-0.10595803116561	0.979	0.969	2.07645496832265e-17	0	RPS25
EREG	6.91642927448576e-22	-0.287230735300021	0.117	0.163	2.33042167974523e-17	0	EREG
RPL8	9.95427255729085e-22	-0.104608525383901	0.961	0.946	3.35399259545358e-17	0	RPL8
SGK1	1.76936049732948e-21	-0.370485049188111	0.426	0.434	5.96168325970195e-17	0	SGK1
CSF1R	2.15213764879124e-21	-0.247832033980424	0.183	0.224	7.25141259383719e-17	0	CSF1R
ZEB2	2.28154048232268e-21	-0.239693817737149	0.662	0.622	7.68742250113804e-17	0	ZEB2
TIMP1	3.54308936315658e-21	-0.734623108874908	0.556	0.527	1.19380853002198e-16	0	TIMP1
CD36	1.600708653919e-20	-0.368211529258813	0.195	0.236	5.39342773851467e-16	0	CD36
RPL6	2.39682509154435e-20	-0.135215984581668	0.968	0.955	8.07586246344952e-16	0	RPL6
CXCR4	2.60219545274482e-20	-0.368744090073666	0.475	0.491	8.7678373584784e-16	0	CXCR4
JARID2	3.53268163944301e-20	-0.170458371287136	0.122	0.164	1.19030175159393e-15	0	JARID2
IER2	1.53926967121132e-18	-0.31478362938844	0.358	0.368	5.18641523017943e-14	0	IER2
RALA	2.26221364687489e-18	-0.251830638779707	0.25	0.279	7.62230266178025e-14	0	RALA
RPL7	4.20690067365282e-18	-0.111350410258769	0.967	0.954	1.41747311298058e-13	0	RPL7
TSC22D3	6.86595059315784e-18	-0.238042417022087	0.723	0.668	2.3134133928586e-13	0	TSC22D3
SMAP2	7.3450607677408e-18	-0.258354928892775	0.343	0.359	2.47484477508259e-13	0	SMAP2
HMGA1	1.0762579468781e-17	-0.243849708527417	0.271	0.299	3.62634352621106e-13	0	HMGA1
RPS5	2.25200243583232e-17	-0.11517621618753	0.942	0.93	7.58789700729344e-13	0	RPS5
RPS10	2.28512411220967e-17	-0.119874516956618	0.953	0.924	7.69949718367928e-13	0	RPS10
IL10RA	4.13393340889193e-17	-0.177591499846108	0.164	0.201	1.39288752279205e-12	0	IL10RA
RPL10A	1.63258869940126e-16	-0.130782174451185	0.943	0.922	5.50084436376262e-12	0	RPL10A
METTL7A	1.71740661682752e-16	-0.178953159826589	0.138	0.176	5.78662985473863e-12	0	METTL7A
PNRC1	3.09486403025002e-16	-0.262225263034281	0.508	0.492	1.04278348635244e-11	0	PNRC1
SCGB3A1	8.08920493681249e-16	-0.166891044862151	0.15	0.19	2.7255767114096e-11	0	SCGB3A1
RPL4	8.40021905487061e-16	-0.144718900521885	0.893	0.867	2.8303698083481e-11	0	RPL4
HLA-E	8.60991366225965e-16	-0.163497908638058	0.842	0.803	2.90102430936177e-11	0	HLA-E
PMP22	9.6883510373861e-16	-0.223161504009123	0.215	0.247	3.26439299853687e-11	0	PMP22
GLIPR1	9.73066438008194e-16	-0.277995610508516	0.403	0.402	3.27865005622481e-11	0	GLIPR1
RHBDF2	1.0737518710439e-15	-0.133888007635583	0.081	0.115	3.61789955429531e-11	0	RHBDF2
PLP2	1.23513243865708e-15	-0.238696717240213	0.38	0.386	4.16165523881116e-11	0	PLP2
COTL1	1.49242531040019e-15	-0.259827016631064	0.647	0.6	5.02857784086241e-11	0	COTL1
SLC2A3	1.83567217125045e-15	-0.284641288542196	0.303	0.322	6.18511381381127e-11	0	SLC2A3
RPL31	4.32128799553001e-15	-0.107621767775163	0.983	0.972	1.45601477721388e-10	0	RPL31
ACTB	4.73636390261403e-15	-0.185984953834007	0.997	0.985	1.59587045334677e-10	0	ACTB
IFI27	5.57930401659643e-15	0.254586225664942	0.171	0.131	1.879890695352e-10	0	IFI27
AQP9	5.89373809137124e-15	-0.178688747135521	0.193	0.229	1.98583611250663e-10	0	AQP9
TNFAIP3	5.95598954803455e-15	-0.260063371783588	0.199	0.231	2.00681111831476e-10	0	TNFAIP3
MXD1	6.94478308991802e-15	-0.207117754820855	0.13	0.164	2.33997521431698e-10	0	MXD1
ENTPD1	7.91976025709589e-15	-0.195802852379995	0.111	0.144	2.66848402102589e-10	0	ENTPD1
CMTM3	1.83671692937746e-14	-0.14562217977186	0.134	0.169	6.18863402184443e-10	0	CMTM3
CD300A	1.9744825768704e-14	-0.16208440684943	0.104	0.136	6.65282159450712e-10	0	CD300A
ICAM1	2.01278646821618e-14	-0.154255823472677	0.099	0.132	6.78188272600758e-10	0	ICAM1
SLC25A37	2.21660217564432e-14	-0.194654131378301	0.114	0.146	7.46861937061598e-10	0	SLC25A37
ARID5B	5.82891298161439e-14	-0.132242323558722	0.182	0.223	1.96399394002515e-09	0	ARID5B
LSP1	6.01266627128669e-14	-0.267097221494891	0.429	0.427	2.02590777344734e-09	0	LSP1
C1orf54	6.94835558933714e-14	-0.123474507694994	0.074	0.105	2.34117893227126e-09	0	C1orf54
AKNA	9.04622034740189e-14	-0.162108129393892	0.113	0.145	3.04803348385359e-09	0	AKNA
GAS7	9.31528041744522e-14	-0.129164185818198	0.086	0.117	3.13869058385399e-09	0	GAS7
CD99	1.25401949940099e-13	-0.21875136726284	0.58	0.536	4.2252933012817e-09	0	CD99
CARD19	1.5778824417792e-13	-0.148612748047948	0.13	0.161	5.31651709933083e-09	0	CARD19
HERPUD1	1.59027612124243e-13	-0.332931271733617	0.435	0.425	5.35827636291426e-09	0	HERPUD1
RP11-160E2.6	1.71948860571634e-13	-0.178154631426078	0.108	0.139	5.79364490810062e-09	0	RP11-160E2.6
IFITM3	2.40172544521527e-13	-0.33906295135508	0.439	0.439	8.09237371510834e-09	0	IFITM3
YPEL3	2.72624836570183e-13	-0.134681837561222	0.084	0.114	9.18582124339574e-09	0	YPEL3
ZFP36	3.58996948011764e-13	-0.254453899472731	0.546	0.527	1.20960431663084e-08	0	ZFP36
SH3BGRL3	4.21795477603373e-13	-0.145235714219998	0.948	0.919	1.42119768223681e-08	0	SH3BGRL3
LBR	4.48127728239457e-13	-0.146767772742793	0.104	0.135	1.50992156753003e-08	0	LBR
MNDA	4.70220227247438e-13	-0.137438973961756	0.68	0.557	1.58436003368752e-08	0	MNDA
FAM129B	6.74838205438061e-13	-0.128899258682943	0.084	0.114	2.273799849403e-08	0	FAM129B
MX2	7.72137434493747e-13	-0.142644314601182	0.095	0.126	2.60163987178323e-08	0	MX2
CYTH4	7.86942615822854e-13	-0.131769572877928	0.096	0.126	2.65152444975352e-08	0	CYTH4
CXCL8	8.72057115660172e-13	-0.491920652859571	0.124	0.155	2.93830924550538e-08	0	CXCL8
UCP2	9.30196594426282e-13	-0.259022941580578	0.43	0.418	3.13420440525992e-08	0	UCP2
GALM	1.30031114796816e-12	-0.124203601519107	0.084	0.113	4.38126838196391e-08	0	GALM
PABPC1	1.59246564714739e-12	-0.135029867473967	0.983	0.957	5.36565375149843e-08	0	PABPC1
VMP1	2.72264822409564e-12	-0.230556336738581	0.492	0.471	9.17369092626786e-08	0	VMP1
JUNB	4.2692161999954e-12	-0.235142510002781	0.62	0.588	1.43846970642645e-07	0	JUNB
RP11-386I14.4	1.07159892514721e-11	-0.214648983182512	0.08	0.108	3.61064541839101e-07	0	RP11-386I14.4
PAK1	1.20714004546964e-11	-0.135542697298431	0.096	0.124	4.06733766920539e-07	0	PAK1
TPM3	1.28062681721138e-11	-0.148849807742746	0.774	0.708	4.31494399791202e-07	0	TPM3
MT-ATP6	1.28364798513862e-11	-0.100866106892026	0.999	0.996	4.32512352112606e-07	0	MT-ATP6
ACTG1	1.36317777431705e-11	-0.108338974139525	0.953	0.916	4.59309119278387e-07	0	ACTG1
SLC44A1	4.20959810932124e-11	-0.149568863240012	0.109	0.137	1.4183819869547e-06	0	SLC44A1
NPC2	5.25915685395127e-11	-0.130054843170916	0.931	0.864	1.77202031037034e-06	0	NPC2
LIPA	8.60266878007275e-11	-0.131421392492709	0.618	0.49	2.89858321875771e-06	0	LIPA
CCDC69	1.02377594204249e-10	-0.134834332063121	0.087	0.112	3.44951065911796e-06	0	CCDC69
CDKN1A	1.48622639519077e-10	-0.221056250613776	0.247	0.268	5.00769121595578e-06	0	CDKN1A
RPS4X	1.68314413706651e-10	-0.116455681647289	0.973	0.957	5.67118585543191e-06	0	RPS4X
SLC4A7	3.10549777944016e-10	-0.119095376000495	0.082	0.108	1.04636642180457e-05	0	SLC4A7
CDC42SE2	4.11182035771052e-10	-0.15356908015663	0.175	0.199	1.38543675132698e-05	0	CDC42SE2
SORL1	5.37899926933995e-10	-0.13642426119158	0.089	0.114	1.8124000138114e-05	0	SORL1
TNIP1	5.62820771833149e-10	-0.132612546039236	0.131	0.157	1.89636830861461e-05	0	TNIP1
IFI16	5.98589203338019e-10	-0.207948590897039	0.53	0.496	2.01688646172712e-05	0	IFI16
GNB2L1	9.09266938342294e-10	-0.105511057081739	0.93	0.907	3.06368402205052e-05	0	GNB2L1
AHNAK	9.94222383270795e-10	-0.191030649072061	0.633	0.575	3.34993289819262e-05	0	AHNAK
FAM20C	1.75974721267374e-09	-0.103894970112967	0.102	0.127	5.92929225838289e-05	0	FAM20C
CIR1	2.12992558064439e-09	-0.193547844072075	0.464	0.37	7.17657125142322e-05	0	CIR1
SAMSN1	6.39392646111964e-09	-0.235867526034655	0.372	0.371	0.000215436958180965	0	SAMSN1
BLVRB	6.40420628882296e-09	-0.255051268903887	0.604	0.541	0.000215783326695601	0	BLVRB
RPSA	8.17479208200313e-09	-0.150041819400222	0.908	0.879	0.000275441444411013	0	RPSA
GBP1	1.24763525497e-08	-0.151249305783186	0.237	0.186	0.000420378222809592	0	GBP1
WIPF1	1.72931384841237e-08	-0.186514097567835	0.342	0.342	0.000582675008084066	0	WIPF1
NCOA3	1.94175546637224e-08	-0.11630221306545	0.107	0.131	0.000654255086839461	0	NCOA3
SNHG9	2.43426098386758e-08	-0.133369390589076	0.111	0.133	0.000820199895904342	0	SNHG9
PIK3R1	2.50332160381761e-08	-0.147172352543924	0.153	0.174	0.000843469181190307	0	PIK3R1
ANKRD44	2.75643523010322e-08	-0.162370953852865	0.131	0.152	0.000928753286430979	0	ANKRD44
LRRK2	3.17326795050133e-08	-0.120026448693488	0.083	0.106	0.00106920090324192	0	LRRK2
SMCHD1	3.62726203221656e-08	-0.192893630989183	0.186	0.204	0.00122216966913505	0	SMCHD1
RP5-1171I10.5	3.80897116027466e-08	-0.171060672942427	0.124	0.144	0.00128339474274294	0	RP5-1171I10.5
ITGB2	4.2491253288617e-08	-0.237204562114362	0.649	0.58	0.00143170028830666	0	ITGB2
IL1RN	4.55142555850604e-08	-0.258033123427874	0.227	0.179	0.00153355732768303	0	IL1RN
FPR1	6.31113998422601e-08	-0.139726141078549	0.492	0.397	0.00212647550628511	0	FPR1
PPP1CB	6.65513171057047e-08	-0.171560788822314	0.44	0.429	0.00224238007855961	0	PPP1CB
SLC20A1	9.22649709024751e-08	-0.146801893869076	0.198	0.218	0.003108775929588	0	SLC20A1
KIAA1551	9.25241167361324e-08	-0.173705048432709	0.169	0.188	0.00311750758930724	0	KIAA1551
ATP13A3	1.61025704053415e-07	-0.189515631259092	0.213	0.229	0.00542560007237575	0	ATP13A3
FAM49B	1.61474107424719e-07	-0.196537154334463	0.564	0.51	0.00544070857556848	0	FAM49B
MT1E	1.90090874049937e-07	-0.605154279341075	0.143	0.165	0.00640492191023857	0	MT1E
PCBP1	2.38298129555932e-07	-0.123535139475686	0.785	0.713	0.00802921717725756	0	PCBP1
IL1B	2.51475918973092e-07	-0.244229419501462	0.179	0.14	0.00847322961387936	0	IL1B
SNHG25	2.87834343913899e-07	-0.237351656256292	0.591	0.555	0.00969829038383492	0	SNHG25
LIMS1	3.20906995756574e-07	-0.194322442525886	0.593	0.532	0.010812640315022	0	LIMS1
PREX1	4.82032472121403e-07	-0.122321623933673	0.139	0.158	0.0162416021156586	0	PREX1
NAMPT	5.63443055545851e-07	-0.316892263306109	0.571	0.522	0.0189846503135619	0	NAMPT
NDRG1	6.16551849919521e-07	-0.130380692980452	0.119	0.139	0.0207740980311883	0	NDRG1
MAF	6.87097895975868e-07	-0.194873663194461	0.168	0.185	0.0231510765070109	0	MAF
STK17A	7.23099314646411e-07	-0.169494916581069	0.134	0.153	0.0243641083076962	0	STK17A
S100A9	7.91995578559351e-07	-1.51820974476184	0.712	0.626	0.0266854990239788	0	S100A9
AHR	1.01161389881509e-06	-0.200217776236962	0.3	0.305	0.0340853187066758	0	AHR
PABPC4	1.3437294600148e-06	-0.186326286003839	0.665	0.619	0.0452756204257387	0	PABPC4
FRMD4B	1.55260184122982e-06	-0.145405894405673	0.17	0.186	0.0523133664383976	0	FRMD4B
PLTP	1.57401545441319e-06	-0.180791718148607	0.097	0.115	0.0530348767209979	0	PLTP
CREM	1.78597319659907e-06	-0.215550416082421	0.186	0.197	0.0601765808862091	0	CREM
NFKB1	2.46008495312516e-06	-0.149058292107269	0.152	0.169	0.0828901024105992	0	NFKB1
DNAJB1	3.76689302066184e-06	-0.10715232217436	0.27	0.222	0.12692169343818	0	DNAJB1
OTOA	4.13183038146776e-06	-0.170901617119881	0.201	0.213	0.139217892873175	0	OTOA
BMP2K	4.44738318179636e-06	-0.116219024130718	0.128	0.147	0.149850128927447	0	BMP2K
CTSB	5.22913679173301e-06	-0.242727606024505	0.962	0.873	0.176190535060652	0	CTSB
RAP2B	5.74849680788487e-06	-0.168129997294661	0.272	0.277	0.193689851444873	0	RAP2B
TPM4	6.86208206717761e-06	-0.201764575837331	0.553	0.503	0.231210993171482	0	TPM4
TNFAIP8	8.95078128264149e-06	-0.155036246741942	0.154	0.167	0.301587624537322	0	TNFAIP8
FUS	9.38983110479343e-06	-0.199471292310802	0.497	0.457	0.31638096924491	0	FUS
SERP1	9.46210789315045e-06	-0.102215653464919	0.837	0.782	0.318816263351811	0	SERP1
FXYD5	1.01134027161115e-05	-0.148114167741668	0.679	0.612	0.34076099111666	0	FXYD5
GNA13	1.02864021497065e-05	-0.139611739172717	0.244	0.256	0.346590034032211	0	GNA13
PLAC8	1.04053829049898e-05	-0.109284859480037	0.194	0.159	0.350598971600726	0	PLAC8
ADAM9	1.26274632979966e-05	-0.116112404072322	0.163	0.178	0.425469748362697	0	ADAM9
IGHA1	2.37995541635661e-05	-0.246010584843407	0.109	0.126	0.801902177987195	0	IGHA1
UBC	2.40267546142066e-05	-0.136824043285689	0.766	0.727	0.809557469971078	0	UBC
CKAP4	2.69997957588186e-05	-0.112244620687189	0.087	0.103	0.909731118297634	0	CKAP4
INSIG1	2.74541786574609e-05	-0.143871296376127	0.131	0.148	0.925041095684487	0	INSIG1
EZR	3.43324812415742e-05	-0.199082286025408	0.363	0.349	1	0	EZR
STK17B	4.01375430747407e-05	-0.220448560656735	0.379	0.359	1	0	STK17B
DEK	5.6933603240829e-05	-0.139202878705753	0.636	0.572	1	0	DEK
METTL12	6.22677741449549e-05	-0.132068137863517	0.162	0.176	1	0	METTL12
METRNL	6.35694654008475e-05	-0.152540145465742	0.228	0.235	1	0	METRNL
CHST11	6.96690219460043e-05	-0.12326497655193	0.167	0.18	1	0	CHST11
PTPRC	9.75926502125025e-05	-0.179625430145077	0.734	0.65	1	0	PTPRC
SLC43A2	0.000111127500186444	-0.103678509417944	0.323	0.265	1	0	SLC43A2
JAK1	0.000124922992346672	-0.159276837260267	0.385	0.366	1	0	JAK1
CAPZB	0.000132665110142662	-0.145621170073378	0.631	0.564	1	0	CAPZB
PLEK	0.000199738967762245	-0.327653868984121	0.393	0.363	1	0	PLEK
ZFAS1	0.000209207421233272	-0.149402747575738	0.856	0.797	1	0	ZFAS1
H3F3A	0.000300233365905218	-0.100966059296575	0.964	0.926	1	0	H3F3A
KRT10	0.000318187704974135	-0.16471240048105	0.319	0.311	1	0	KRT10
CFLAR	0.000320416683609934	-0.178359787021674	0.382	0.36	1	0	CFLAR
IRF1	0.000346140886662529	-0.144946604592239	0.293	0.241	1	0	IRF1
TET2	0.000352972003439356	-0.115404438736509	0.11	0.122	1	0	TET2
MTHFD2	0.000430819248139393	-0.159151039563152	0.281	0.28	1	0	MTHFD2
REL	0.00044926305111937	-0.188648932543533	0.413	0.387	1	0	REL
ATF3	0.000476206987478714	-0.181362409153185	0.232	0.237	1	0	ATF3
HNRNPH1	0.000518608809270931	-0.171008493617873	0.491	0.459	1	0	HNRNPH1
RGS10	0.000558897424692833	-0.181697947441501	0.604	0.535	1	0	RGS10
RARRES3	0.000560300109301813	-0.114243356219235	0.18	0.149	1	0	RARRES3
RILPL2	0.000606109020919994	-0.10287488371346	0.479	0.394	1	0	RILPL2
HM13	0.000646594892215182	-0.181433917965042	0.333	0.315	1	0	HM13
IL7R	0.000724765972801755	-0.277772049127918	0.283	0.236	1	0	IL7R
RYBP	0.000804481863162221	-0.106093593561452	0.112	0.123	1	0	RYBP
WAS	0.000809501830495014	-0.100718970967944	0.291	0.241	1	0	WAS
DICER1	0.000831143636103565	-0.148668988121359	0.254	0.254	1	0	DICER1
SEC14L1	0.000851520522805109	-0.127180943511946	0.176	0.183	1	0	SEC14L1
TNFSF13B	0.000882586102378508	-0.237664946657024	0.307	0.293	1	0	TNFSF13B
ZCCHC6	0.000972980940178896	-0.12699924033656	0.164	0.171	1	0	ZCCHC6
HSPA1A	0.00112975033477937	-0.185345512800222	0.35	0.298	1	0	HSPA1A
TES	0.00117006230249447	-0.154406538194267	0.226	0.228	1	0	TES
A1BG	0.00124129161977775	-0.122387412711605	0.2	0.205	1	0	A1BG
RPL3	0.00133239125037289	-0.115077218953825	0.961	0.945	1	0	RPL3
SEC61G	0.00139611445780453	-0.133928549683832	0.7	0.63	1	0	SEC61G
SET	0.00142818572241573	-0.134760741650672	0.638	0.572	1	0	SET
GOLGA4	0.00160545759224936	-0.100648586114712	0.39	0.331	1	0	GOLGA4
FURIN	0.00162506751331617	-0.104506610708248	0.134	0.143	1	0	FURIN
HIST1H4C	0.00167424023842213	-0.195663639989513	0.233	0.233	1	0	HIST1H4C
TGFBI	0.00195166584349595	-0.315036227568929	0.429	0.39	1	0	TGFBI
TPD52L2	0.00199532714531236	-0.103375884783801	0.144	0.152	1	0	TPD52L2
IFNAR2	0.0021209399317699	-0.124413209029954	0.14	0.147	1	0	IFNAR2
AGTRAP	0.00221188664873466	-0.114389084271049	0.329	0.275	1	0	AGTRAP
CD55	0.00231406169417696	-0.126320862880868	0.509	0.419	1	0	CD55
NR4A2	0.00237847653757906	-0.150935363653255	0.181	0.187	1	0	NR4A2
MT1F	0.00245213513353622	-0.282336568671717	0.124	0.132	1	0	MT1F
EGR1	0.00313563464947845	-0.152691388177452	0.144	0.154	1	0	EGR1
HMGB2	0.00347533147921644	-0.254015032697224	0.378	0.348	1	0	HMGB2
TAP1	0.00350510623899113	-0.119717022163886	0.149	0.157	1	0	TAP1
PRCP	0.00441272512849113	-0.119872999855251	0.205	0.207	1	0	PRCP
RICTOR	0.00445145549336914	-0.106063316959285	0.132	0.141	1	0	RICTOR
ARRDC3	0.00451709707523636	-0.120945570663715	0.177	0.183	1	0	ARRDC3
GIMAP4	0.00505026574568442	-0.131214167924863	0.25	0.21	1	0	GIMAP4
SCGB3A2	0.00628270142323163	-0.105918398439093	0.137	0.146	1	0	SCGB3A2
TRA2B	0.00652240009303068	-0.156158387772241	0.539	0.489	1	0	TRA2B
TOP1	0.00692729365027892	-0.102163985001845	0.487	0.41	1	0	TOP1
RBMX	0.00737131230425868	-0.159620402560711	0.588	0.532	1	0	RBMX
OAZ2	0.00770761235707103	-0.116081072632595	0.166	0.169	1	0	OAZ2
CD86	0.00832816084412716	-0.103586762274541	0.319	0.271	1	0	CD86
GIMAP1	0.00849412228696072	-0.10669353317837	0.101	0.108	1	0	GIMAP1
PPIF	0.00855739851328531	-0.137881536149836	0.168	0.172	1	0	PPIF
RNPS1	0.00928025256121647	-0.10672255127529	0.325	0.274	1	0	RNPS1
METTL9	0.00946219080375506	-0.178647631578899	0.27	0.259	1	0	METTL9
S100A8.1	0	3.18875804367162	0.713	0.307	0	1	S100A8
S100A9.1	0	2.82652421508639	0.803	0.629	0	1	S100A9
S100A12	0	2.18854693448561	0.429	0.023	0	1	S100A12
FCN1.1	0	2.02968939308915	0.588	0.057	0	1	FCN1
VCAN.1	0	1.85513505387012	0.697	0.229	0	1	VCAN
IL1R2.1	0	1.76921851479325	0.401	0.06	0	1	IL1R2
RGS2.1	0	1.12988170193708	0.553	0.236	0	1	RGS2
CD14.1	0	1.05509982582243	0.576	0.285	0	1	CD14
CFP.1	0	1.04363174750735	0.412	0.07	0	1	CFP
CORO1A.1	0	1.03391678286594	0.553	0.174	0	1	CORO1A
FGL2.1	0	0.978005431168258	0.456	0.135	0	1	FGL2
C10orf54.1	0	0.895389380098622	0.451	0.155	0	1	C10orf54
RNASE2	0	0.88484649675952	0.286	0.02	0	1	RNASE2
MPEG1.1	0	0.843525333318876	0.394	0.132	0	1	MPEG1
FAM65B.1	0	0.806932515884203	0.323	0.058	0	1	FAM65B
CD300E	0	0.743415007230752	0.255	0.034	0	1	CD300E
CD93	0	0.631029055756979	0.258	0.043	0	1	CD93
SELL	0	0.576490014943151	0.216	0.033	0	1	SELL
RPS24.1	0	0.415487450686181	0.973	0.985	0	1	RPS24
FTH1.1	0	-0.467067157206254	0.998	0.999	0	1	FTH1
CD74.1	0	-0.621125818318411	0.939	0.984	0	1	CD74
PEBP1.1	0	-0.646093595522003	0.297	0.719	0	1	PEBP1
RGCC.1	0	-0.680823089976053	0.22	0.669	0	1	RGCC
CYP27A1.1	0	-0.688394911480454	0.175	0.636	0	1	CYP27A1
ALOX5AP.1	0	-0.729060831792179	0.47	0.832	0	1	ALOX5AP
HLA-DQB1.1	0	-0.741325637853935	0.584	0.871	0	1	HLA-DQB1
CD81.1	0	-0.747766612788924	0.321	0.781	0	1	CD81
FTL.1	0	-0.748991909023617	1	1	0	1	FTL
MSR1.1	0	-0.766645184493144	0.304	0.774	0	1	MSR1
CD9.1	0	-0.798545230058611	0.314	0.793	0	1	CD9
CTSD.1	0	-0.79905798143031	0.83	0.928	0	1	CTSD
HLA-DQA1.1	0	-0.815936751348898	0.432	0.843	0	1	HLA-DQA1
LGALS3.1	0	-0.818807172935219	0.704	0.913	0	1	LGALS3
MARCO.1	0	-0.86014964634773	0.307	0.742	0	1	MARCO
FBP1.1	0	-0.873547416540405	0.418	0.796	0	1	FBP1
SERPING1.1	0	-0.908436540877922	0.156	0.594	0	1	SERPING1
ACP5.1	0	-0.920551311779765	0.374	0.851	0	1	ACP5
GPNMB	0	-0.925894834917993	0.265	0.777	0	1	GPNMB
C1QC.1	0	-0.973460481440442	0.27	0.747	0	1	C1QC
CSTB	0	-1.03302747959521	0.745	0.939	0	1	CSTB
NUPR1.1	0	-1.09631926990409	0.211	0.668	0	1	NUPR1
FABP5	0	-1.11009756107798	0.352	0.829	0	1	FABP5
GCHFR.1	0	-1.13705677895771	0.267	0.736	0	1	GCHFR
C1QA.1	0	-1.14154971289441	0.46	0.861	0	1	C1QA
CCL18	0	-1.33817738615094	0.199	0.624	0	1	CCL18
C1QB.1	0	-1.37462497221225	0.412	0.855	0	1	C1QB
APOE.1	0	-1.42103514495342	0.274	0.788	0	1	APOE
FABP4.1	0	-1.44207591129294	0.218	0.674	0	1	FABP4
APOC1.1	0	-1.52720964533807	0.475	0.907	0	1	APOC1
LILRB2.1	1.02648968874993e-296	0.797481728009171	0.383	0.131	3.458654357274e-292	1	LILRB2
SRGN.1	7.35917228319269e-296	0.705652144976476	0.899	0.86	2.47959950909895e-291	1	SRGN
CD68.1	8.01799824857607e-291	-0.599358978864749	0.635	0.849	2.70158432987522e-286	1	CD68
LPL.1	1.53358526877876e-289	-0.63882324783676	0.202	0.64	5.16726220462316e-285	1	LPL
LYZ	1.00889240660612e-288	0.736389474083227	0.979	0.921	3.39936207481867e-284	1	LYZ
BHLHE41.1	2.16905906416829e-288	-0.607817043273667	0.104	0.52	7.30842761080865e-284	1	BHLHE41
CD52.1	1.35178846823637e-284	-0.780495539859782	0.621	0.849	4.55471606487562e-280	1	CD52
H3F3A.1	2.05224957805872e-284	0.511343100503516	0.924	0.938	6.91484972831106e-280	1	H3F3A
TIMP1.1	2.53512078405833e-270	1.19687426564797	0.693	0.512	8.54183596980615e-266	1	TIMP1
APOBEC3A	3.17748035256712e-268	0.497789211596743	0.149	0.018	1.07062022999396e-263	1	APOBEC3A
CCR2	9.79514787845622e-267	0.300099721346237	0.111	0.008	3.30037712616704e-262	1	CCR2
IFITM2.1	2.29421625010412e-266	1.02954136806519	0.511	0.264	7.73013223310082e-262	1	IFITM2
TFRC.1	2.25293958861673e-259	-0.703585034916493	0.293	0.67	7.59105464988522e-255	1	TFRC
GPX4.1	6.70472123846436e-257	-0.528199696778481	0.747	0.897	2.25908877408818e-252	1	GPX4
DAB2	1.05685749279964e-256	-0.51105835162222	0.291	0.711	3.5609756362391e-252	1	DAB2
ABCG1.1	3.92609438902753e-256	-0.58048306990261	0.063	0.424	1.32285824343893e-251	1	ABCG1
PHLDA3.1	5.39334702071451e-256	-0.558065065183398	0.062	0.424	1.81723434515955e-251	1	PHLDA3
RMDN3.1	5.78217294183299e-256	-0.546063159489196	0.112	0.495	1.94824535102121e-251	1	RMDN3
HLA-DRA.1	1.45146924071168e-254	-0.556891727373472	0.898	0.971	4.89058045965393e-250	1	HLA-DRA
HSPB1.1	3.19607497537895e-253	-0.486088190636293	0.222	0.634	1.07688550220418e-248	1	HSPB1
SCD.1	4.93326315311398e-253	-0.673752568163887	0.099	0.472	1.66221368681022e-248	1	SCD
UBB.1	1.33362371315651e-252	-0.543060126320666	0.699	0.907	4.49351173910955e-248	1	UBB
HLA-DPB1.1	2.67382011334493e-252	-0.554360058385936	0.726	0.937	9.0091694899044e-248	1	HLA-DPB1
VAT1.1	2.7374299597819e-252	-0.499400435385502	0.146	0.547	9.22349650648913e-248	1	VAT1
CD59.1	2.85646204415367e-252	-0.555842041441625	0.149	0.54	9.62456321157136e-248	1	CD59
CYB5A.1	1.60068839381565e-250	-0.571498317717968	0.2	0.594	5.39335947412245e-246	1	CYB5A
MS4A6A.1	3.094765360457e-250	0.785238368392133	0.599	0.347	1.04275024055238e-245	1	MS4A6A
CD63.1	7.95843089555559e-248	-0.570645984741414	0.81	0.922	2.6815137059485e-243	1	CD63
RPS15A.1	2.27089921034634e-247	0.319242469098877	0.979	0.985	7.65156779934095e-243	1	RPS15A
LGALS3BP.1	1.73279657092928e-245	-0.611848368095538	0.102	0.465	5.8384847660891e-241	1	LGALS3BP
ATP1B1.1	2.22197168134488e-245	-0.50627153988471	0.111	0.49	7.48671138312344e-241	1	ATP1B1
RP11-598F7.3.1	1.22036449953356e-238	-0.633939124611916	0.097	0.456	4.11189614472839e-234	1	RP11-598F7.3
PCOLCE2.1	3.76864422914939e-238	-0.557691195419941	0.052	0.392	1.2698069865696e-233	1	PCOLCE2
C19orf38	8.16962593069635e-237	0.447068223451661	0.198	0.041	2.75267376108883e-232	1	C19orf38
TXN.1	1.5076286832339e-234	-0.597603452194085	0.615	0.851	5.07980408528829e-230	1	TXN
HRH2	1.02703872348344e-233	0.41403486865696	0.161	0.026	3.4605042749051e-229	1	HRH2
PLIN2.1	5.66814810098373e-233	-0.641279263467209	0.424	0.748	1.90982582114546e-228	1	PLIN2
MGST3.1	7.86318780564774e-233	-0.567234475542963	0.419	0.739	2.64942249923495e-228	1	MGST3
INHBA.1	1.58363924489327e-231	-0.622486645841842	0.179	0.566	5.33591407174338e-227	1	INHBA
GAPDH.1	1.72889292353698e-231	0.64705631597921	0.884	0.905	5.82533181656549e-227	1	GAPDH
CAPG.1	1.95966369165447e-230	-0.538721228112018	0.547	0.814	6.60289084266056e-226	1	CAPG
CTSL.1	7.81097064257428e-229	-0.683113501354524	0.328	0.7	2.63182844830898e-224	1	CTSL
CXCL16.1	1.46886500742201e-227	-0.491726138149249	0.355	0.708	4.94919375600772e-223	1	CXCL16
AIF1	1.68197175125972e-227	0.694105606202847	0.848	0.797	5.66723561869452e-223	1	AIF1
HLA-DMA.1	4.89817708270832e-227	-0.503914328694036	0.49	0.808	1.65039178624774e-222	1	HLA-DMA
PPDPF.1	6.26713490949791e-227	-0.514825212767871	0.588	0.845	2.11164843640623e-222	1	PPDPF
HLA-DPA1.1	4.13267486792523e-226	-0.524554111573631	0.718	0.934	1.39246346999873e-221	1	HLA-DPA1
GLDN.1	5.46363074215961e-225	-0.540896433754848	0.108	0.463	1.84091574226326e-220	1	GLDN
AKR1B1.1	7.42356921816782e-225	-0.546888787318619	0.163	0.522	2.50129741236946e-220	1	AKR1B1
RPL32.1	1.24792863569683e-222	0.288434461706415	0.976	0.988	4.20477074511691e-218	1	RPL32
HLA-DRB1.1	4.96201789283603e-219	-0.61471920127378	0.811	0.922	1.67190230881217e-214	1	HLA-DRB1
LST1	2.3643565894424e-217	0.857306744615279	0.751	0.664	7.96646309246724e-213	1	LST1
RPS3A.1	7.12892423158487e-216	0.330602633216822	0.966	0.978	2.40201973059021e-211	1	RPS3A
RPS7.1	8.31956127635077e-216	0.382352335991344	0.926	0.948	2.80319297645363e-211	1	RPS7
SLCO2B1.1	9.29193638454148e-215	-0.443603545876216	0.158	0.526	3.13082504540741e-210	1	SLCO2B1
PDLIM1.1	3.60205866892516e-214	-0.476774326277215	0.12	0.472	1.21367764790764e-209	1	PDLIM1
S100A13.1	1.65057318441957e-213	-0.510881416173047	0.117	0.46	5.56144128758331e-209	1	S100A13
RPL34.1	1.38743087424516e-211	0.279665457487013	0.988	0.993	4.67480958768164e-207	1	RPL34
PPIC.1	6.72325451449663e-210	-0.479546644603945	0.04	0.347	2.26533337611449e-205	1	PPIC
CD48.1	1.1382794856444e-207	0.635263716841911	0.339	0.126	3.83531889893023e-203	1	CD48
ACTB.1	3.82470441813273e-205	0.436524727544398	0.984	0.989	1.28869590664564e-200	1	ACTB
PPARG.1	1.28795230636141e-204	-0.425891967186671	0.149	0.508	4.33962650105412e-200	1	PPARG
CTSC.1	7.00186198227003e-204	-0.525465317930673	0.533	0.805	2.35920737630606e-199	1	CTSC
COTL1.1	8.85387094330321e-204	0.716688044133334	0.706	0.6	2.98322327563658e-199	1	COTL1
HPGD.1	2.14638824047782e-201	-0.523543612716697	0.152	0.501	7.23204053746597e-197	1	HPGD
AKR1C3.1	5.25944136994421e-201	-0.608111206911494	0.083	0.4	1.772116175189e-196	1	AKR1C3
TREM2.1	1.04080692821697e-200	-0.592316892465106	0.099	0.419	3.50689486393425e-196	1	TREM2
LILRA5	4.56589981966186e-200	0.6220511442426	0.247	0.076	1.53843428523687e-195	1	LILRA5
S100A11.1	1.20318642287816e-198	-0.384798613368312	0.936	0.958	4.05401633324566e-194	1	S100A11
LIMD2.1	5.84592630217604e-198	0.477121007434285	0.285	0.091	1.9697264082552e-193	1	LIMD2
CYP1B1	3.29054160167373e-196	0.508815716550514	0.19	0.044	1.10871508726795e-191	1	CYP1B1
RBP4.1	1.49283355917061e-194	-0.685702518731736	0.037	0.32	5.02995339426944e-190	1	RBP4
GSN.1	5.91262686616791e-194	-0.519408761688729	0.272	0.616	1.99220049628662e-189	1	GSN
CDA	7.40957291380311e-194	0.423380561186409	0.179	0.04	2.49658149757682e-189	1	CDA
PLA2G16.1	7.10612142760209e-190	-0.489627664048678	0.165	0.495	2.39433655381625e-185	1	PLA2G16
CEBPD.1	6.96140180728793e-189	0.706095339814849	0.416	0.206	2.3455747249476e-184	1	CEBPD
TREM1.1	1.25654542717002e-188	-0.535594111585046	0.307	0.624	4.23380416230666e-184	1	TREM1
RPS27A.1	7.17605486132396e-187	0.249087384308804	0.981	0.988	2.41789992497449e-182	1	RPS27A
ACOT7.1	9.10113456972515e-186	-0.397925437770002	0.048	0.338	3.06653628192319e-181	1	ACOT7
ADM.1	1.41435803939321e-185	0.598350458549582	0.258	0.085	4.7655379779315e-181	1	ADM
RPL35A.1	5.06965378613235e-185	0.288967528552751	0.95	0.97	1.70816914669943e-180	1	RPL35A
MRC1.1	1.19909292865641e-184	-0.403234455721436	0.396	0.778	4.04022371381492e-180	1	MRC1
RPS8.1	2.70876933780359e-184	0.286442909139118	0.977	0.988	9.1269274067954e-180	1	RPS8
RPS9.1	1.92775352792716e-183	0.424944297753965	0.927	0.951	6.49537273699776e-179	1	RPS9
RPS6.1	6.65679333313879e-183	0.291585281496562	0.959	0.973	2.24293994566778e-178	1	RPS6
SEPT11.1	7.33088254576735e-182	-0.344405052602617	0.122	0.447	2.47006756497085e-177	1	SEPT11
CTSZ	6.9166199724434e-181	-0.521666670218441	0.574	0.814	2.33048593351508e-176	1	CTSZ
PRDX1.1	3.49437602907189e-179	-0.492629180004226	0.548	0.799	1.17739505923548e-174	1	PRDX1
ATP6V1F.1	1.57219466245801e-178	-0.437020252160024	0.626	0.831	5.29735269568603e-174	1	ATP6V1F
NEAT1.1	1.06243678039378e-177	0.43009033672402	0.949	0.925	3.5797744878588e-173	1	NEAT1
RPS14.1	8.69842073148872e-176	0.283630089810067	0.966	0.979	2.93084588126781e-171	1	RPS14
OLR1.1	9.09382657249584e-176	-0.243648474273315	0.331	0.735	3.06407392533675e-171	1	OLR1
RNASE6.1	3.96569358142755e-175	0.597888684991634	0.414	0.201	1.3362007953262e-170	1	RNASE6
RPL6.1	3.55882031072955e-174	0.338427657649877	0.949	0.96	1.19910891549721e-169	1	RPL6
FPR1.1	3.92925509136943e-174	0.79772149777779	0.564	0.403	1.32392321048601e-169	1	FPR1
RASSF2.1	1.40554175612698e-173	0.43337263912743	0.204	0.056	4.73583239309426e-169	1	RASSF2
RPL28	1.83294978763414e-173	0.248722352207641	0.982	0.993	6.17594101445449e-169	1	RPL28
FN1.1	3.87036341289086e-173	-0.662864167220207	0.215	0.539	1.30408024833945e-168	1	FN1
STAB1	1.47739485059551e-172	0.387577689640467	0.179	0.043	4.97793420959652e-168	1	STAB1
LAMP1.1	2.10434737340761e-172	-0.406684414694918	0.317	0.661	7.0903880399596e-168	1	LAMP1
RPL13.1	3.38703099092396e-171	0.284493901161877	0.964	0.982	1.14122622208192e-166	1	RPL13
MME.1	4.41628961674447e-170	-0.399359654291472	0.032	0.292	1.48802462346588e-165	1	MME
YBX1.1	2.20770085123437e-168	-0.337577863816207	0.854	0.942	7.43862724814908e-164	1	YBX1
RPS13	2.93851257046221e-168	0.284469720516618	0.969	0.982	9.90102425491537e-164	1	RPS13
THBS1	3.00109761866009e-168	0.964655844548515	0.626	0.47	1.01118983163133e-163	1	THBS1
GYPC.1	3.17050056945642e-168	-0.371280256957921	0.195	0.526	1.06826846187265e-163	1	GYPC
RPS27L.1	3.73760459891321e-167	-0.40042240551853	0.654	0.876	1.25934849355782e-162	1	RPS27L
CTB-61M7.2	3.11116121162308e-165	0.30478874085688	0.106	0.015	1.04827465864428e-160	1	CTB-61M7.2
GPX3.1	8.56686890772085e-165	-0.402777629393498	0.087	0.372	2.88652080976746e-160	1	GPX3
UBA52	1.03349685950466e-164	0.253821581067254	0.953	0.974	3.482264318415e-160	1	UBA52
SERPINB9	1.21100076793783e-164	0.479220606908672	0.2	0.056	4.08034598748973e-160	1	SERPINB9
FHL1.1	1.7492644353462e-164	-0.380216695861364	0.073	0.352	5.89397158845549e-160	1	FHL1
RPL26.1	1.90475214062638e-163	0.268525014894435	0.978	0.985	6.41787186262653e-159	1	RPL26
TNFRSF1B.1	9.86393995276996e-163	0.627117037406395	0.376	0.182	3.32355592768631e-158	1	TNFRSF1B
HLA-DRB5.1	2.82334639953666e-162	-0.564265474193589	0.61	0.799	9.51298335859883e-158	1	HLA-DRB5
RPL37.1	1.14332644118993e-161	0.291547636814785	0.974	0.985	3.85232411094535e-157	1	RPL37
AP1S2.1	6.46774437030772e-161	0.734609372077615	0.536	0.365	2.17924178813148e-156	1	AP1S2
AXL.1	1.26206455557986e-160	-0.400498974739209	0.056	0.319	4.25240031357077e-156	1	AXL
HLA-DMB.1	1.01820762542812e-159	-0.416163171668262	0.346	0.665	3.4307487731175e-155	1	HLA-DMB
FABP3.1	5.79855733901862e-159	-0.806380325256764	0.031	0.273	1.95376590980893e-154	1	FABP3
RPL10.1	7.71566437367913e-159	0.294360757184609	0.982	0.991	2.59971595406744e-154	1	RPL10
VAMP5.1	1.57830331102692e-158	0.668275703409203	0.331	0.148	5.31793517617411e-154	1	VAMP5
LGALS2	5.6147247193322e-158	0.5303582360468	0.128	0.024	1.89182534693179e-153	1	LGALS2
RP5-839B4.8.1	4.18724825362315e-157	-0.35551293615832	0.092	0.375	1.41085142657578e-152	1	RP5-839B4.8
BCAP31.1	4.6958865544365e-157	-0.392941084020973	0.303	0.622	1.58223201565183e-152	1	BCAP31
TGM2.1	1.11182668771373e-155	-0.474727900395487	0.056	0.315	3.74618884158265e-151	1	TGM2
EML4.1	1.72091566247505e-155	-0.26673831446884	0.225	0.563	5.79845323314344e-151	1	EML4
CSF3R.1	2.40516813938897e-155	0.52025460695904	0.265	0.102	8.10397352885719e-151	1	CSF3R
HEXB.1	2.48506213349751e-155	-0.408871863475938	0.366	0.681	8.37316835260651e-151	1	HEXB
LMNA	7.69941170533951e-154	-0.414187351395787	0.304	0.647	2.59423977999709e-149	1	LMNA
LINC00998.1	8.08758151320929e-154	-0.328187406036655	0.208	0.53	2.72502971506074e-149	1	LINC00998
MLPH.1	9.17278388222939e-154	-0.3361182876485	0.069	0.333	3.09067780127837e-149	1	MLPH
GLUL.1	4.06871753271345e-152	-0.342304217399168	0.763	0.898	1.37091368547247e-147	1	GLUL
RPLP1.1	1.01858104835951e-151	0.223118730604805	0.988	0.997	3.43200698434253e-147	1	RPLP1
RPS17.1	2.20842691578611e-151	0.246420078452596	0.965	0.982	7.44107365004972e-147	1	RPS17
NAIP.1	1.54696744460857e-149	0.476841841597148	0.243	0.088	5.21235210786411e-145	1	NAIP
GPD1.1	1.6171763704515e-149	-0.377834228071078	0.015	0.238	5.44891406259929e-145	1	GPD1
NCEH1.1	1.9033974661058e-149	-0.316041352230172	0.145	0.448	6.41330742229689e-145	1	NCEH1
RPL39.1	3.01392530409609e-149	0.257237205646806	0.994	0.997	1.01551199196214e-144	1	RPL39
STMN1.1	3.6492858563906e-149	-0.351024367553999	0.093	0.363	1.22959037645225e-144	1	STMN1
RPS11.1	1.17059313506265e-148	0.305244948005945	0.936	0.957	3.94419650928009e-144	1	RPS11
RPS12.1	1.18598902893783e-148	0.228099454344363	0.981	0.988	3.99607143410311e-144	1	RPS12
AQP3.1	1.78407623899207e-148	-0.357473589937121	0.097	0.371	6.01126647965988e-144	1	AQP3
MEF2C.1	9.00313097933923e-148	0.522166421823723	0.306	0.126	3.03351495217856e-143	1	MEF2C
ALDH1A1.1	1.03294907027752e-147	-0.337454358647642	0.109	0.387	3.48041859739309e-143	1	ALDH1A1
MS4A7.1	1.66765333219761e-147	-0.284673880454641	0.578	0.843	5.61899113750664e-143	1	MS4A7
TFPT.1	1.78362274915253e-147	-0.29359625604285	0.093	0.367	6.00973849099453e-143	1	TFPT
NKG7	3.9013471267334e-147	0.23273820449892	0.166	0.042	1.31451990088155e-142	1	NKG7
RHEB.1	3.98548231979357e-146	-0.330006759590558	0.307	0.629	1.34286841283125e-141	1	RHEB
AGRP.1	1.56473695303273e-145	-0.417454320246459	0.066	0.318	5.27222468954847e-141	1	AGRP
LY6E.1	3.94648177467749e-145	-0.386183718339104	0.334	0.642	1.32972756915983e-140	1	LY6E
FAM89A.1	1.65386900677128e-144	-0.298027988428255	0.08	0.342	5.57254623141514e-140	1	FAM89A
IFI6.1	3.16999655965711e-144	-0.45509835061348	0.375	0.676	1.06809864081087e-139	1	IFI6
RPLP2.1	5.24671678569654e-144	0.183158839010536	0.98	0.99	1.76782875377259e-139	1	RPLP2
RPL11.1	1.09764062651322e-143	0.242965830088985	0.963	0.981	3.69839032697365e-139	1	RPL11
PTPMT1.1	1.96833266601289e-143	-0.305921225841384	0.161	0.455	6.63210008486382e-139	1	PTPMT1
RND3.1	7.42521051222973e-143	-0.561823099933415	0.06	0.303	2.50185042999069e-138	1	RND3
SOAT1	9.88634581628463e-143	-0.328533642566959	0.222	0.536	3.33110535933894e-138	1	SOAT1
FDX1	1.32586046261399e-142	-0.399489880910611	0.128	0.405	4.46735424273158e-138	1	FDX1
ARHGAP18.1	1.37606518186742e-142	-0.301732224085254	0.229	0.551	4.63651402378409e-138	1	ARHGAP18
RPL7.1	2.52575249139702e-142	0.283264469335594	0.948	0.959	8.51027044451313e-138	1	RPL7
FYB.1	5.4733118053293e-142	0.632755585243639	0.542	0.379	1.84417767968766e-137	1	FYB
CRIP1.1	5.71654496257573e-142	-0.401358388592856	0.343	0.659	1.92613265969027e-137	1	CRIP1
EVL.1	4.33285111973951e-141	-0.351619012226905	0.14	0.421	1.45991085628503e-136	1	EVL
MCEMP1.1	7.70536497829535e-140	-0.477881231401503	0.398	0.655	2.59624567578684e-135	1	MCEMP1
PDE4DIP.1	8.48922267319595e-140	-0.294190509857179	0.125	0.408	2.86035868750664e-135	1	PDE4DIP
GRN.1	1.99821006854691e-139	-0.401721331176772	0.79	0.883	6.73276900496195e-135	1	GRN
PRKCB.1	1.51085938622586e-138	0.421280158790409	0.221	0.075	5.09068961594943e-134	1	PRKCB
RPL18A.1	1.7721791706897e-138	0.29526393354647	0.942	0.964	5.97118049772188e-134	1	RPL18A
CHCHD10.1	1.14252148703626e-137	-0.376651077510317	0.272	0.566	3.84961189841998e-133	1	CHCHD10
DSTN.1	3.88145602128846e-137	-0.320761223109563	0.37	0.69	1.30781779181293e-132	1	DSTN
RPS15.1	1.80134025665126e-135	0.241598455336919	0.956	0.977	6.06943586076076e-131	1	RPS15
MNDA.1	1.51670883484211e-134	0.832374670296616	0.656	0.583	5.11039874811699e-130	1	MNDA
RRAGD	1.52935480594779e-134	-0.281927479566089	0.07	0.314	5.15300808316049e-130	1	RRAGD
SPATS2L.1	2.1497112083016e-134	-0.279970842697122	0.136	0.417	7.24323694525142e-130	1	SPATS2L
RGS18	3.38787465527503e-132	0.412100450395975	0.186	0.059	1.14151048634837e-127	1	RGS18
VSIG4.1	9.63207588689956e-132	-0.370042847941839	0.444	0.746	3.24543164933194e-127	1	VSIG4
CD83	6.70248122034887e-131	-0.299493059365283	0.124	0.394	2.25833402238435e-126	1	CD83
NAMPT.1	2.25087503476863e-130	0.781796821534301	0.618	0.524	7.58409834214942e-126	1	NAMPT
STOM.1	3.71599599154745e-130	-0.312997716608648	0.232	0.531	1.252067689392e-125	1	STOM
ATP6AP1.1	6.42909575462094e-130	-0.314454339423106	0.289	0.602	2.16621952356198e-125	1	ATP6AP1
SNX10.1	9.21745010103979e-130	-0.403868699823376	0.443	0.725	3.10572763704435e-125	1	SNX10
MPC2	1.46477622111347e-129	-0.27577498768748	0.15	0.43	4.93541699941971e-125	1	MPC2
TMEM261.1	1.60765210918788e-129	-0.293366022722072	0.153	0.428	5.41682301669764e-125	1	TMEM261
DYNLL1.1	5.38886350748837e-129	-0.341511528688317	0.584	0.82	1.81572367021313e-124	1	DYNLL1
DDAH2.1	2.37844632941813e-128	-0.288402110201748	0.182	0.471	8.01393706234144e-124	1	DDAH2
SOD1.1	3.19940564399575e-127	-0.333115658962855	0.395	0.685	1.07800773768793e-122	1	SOD1
TUBB	5.71460120486482e-127	-0.31757192950156	0.37	0.68	1.92547772996715e-122	1	TUBB
ZBTB8OS.1	6.66798997012926e-127	-0.290247602621043	0.203	0.493	2.24671254053535e-122	1	ZBTB8OS
GAPLINC.1	2.38264633292645e-126	-0.273280859592651	0.013	0.208	8.0280885541624e-122	1	GAPLINC
ANKRD28	3.80633950927562e-126	-0.236464729210914	0.157	0.438	1.28250803425533e-121	1	ANKRD28
S100A4	1.40531791414028e-125	0.442947622663417	0.911	0.917	4.73507817990425e-121	1	S100A4
SNTB1.1	1.63661168688305e-125	-0.257791187098107	0.099	0.349	5.51439941778375e-121	1	SNTB1
FAM162A.1	6.16096817203904e-125	-0.258123671619266	0.15	0.424	2.07587661588683e-120	1	FAM162A
NMB.1	6.75859423905659e-125	-0.3592133427194	0.029	0.234	2.27724074290773e-120	1	NMB
SPN.1	9.09714925499245e-125	-0.283244544647827	0.195	0.48	3.06519346997716e-120	1	SPN
PTMS.1	9.52392742712378e-125	-0.231240648294881	0.091	0.339	3.20899210729509e-120	1	PTMS
DST.1	1.12027129296493e-124	-0.283151623939238	0.094	0.34	3.77464209451602e-120	1	DST
ISCU.1	1.23609493364389e-123	-0.281084102683609	0.282	0.586	4.16489826941972e-119	1	ISCU
RP11-1143G9.4	1.98805983362104e-123	0.782442497213458	0.658	0.54	6.69856880340274e-119	1	RP11-1143G9.4
CH17-340M24.3.1	2.73198718886979e-123	-0.262745442874389	0.066	0.293	9.20515763417789e-119	1	CH17-340M24.3
CXCL3	2.04434602137639e-122	-0.448685518347282	0.181	0.449	6.8882194844256e-118	1	CXCL3
RPL29.1	3.12521965326089e-122	0.293326354238294	0.915	0.939	1.05301150996972e-117	1	RPL29
TCEAL4.1	4.17516812439294e-122	-0.234841087810047	0.216	0.511	1.40678114783296e-117	1	TCEAL4
HDDC2.1	5.76021039032017e-122	-0.258798472136275	0.136	0.396	1.94084528891448e-117	1	HDDC2
MGLL	2.20794480347486e-121	-0.296097831395615	0.033	0.237	7.4394492208282e-117	1	MGLL
RPS16.1	2.7264869189862e-121	0.233868804353098	0.967	0.98	9.18662502483211e-117	1	RPS16
LDHB.1	5.21793699024173e-121	-0.39121008115086	0.392	0.657	1.75813168949205e-116	1	LDHB
RPL24.1	7.79959759973267e-121	0.288947240306137	0.898	0.927	2.62799641525393e-116	1	RPL24
APIP.1	1.38595371479717e-120	-0.267000574088199	0.127	0.381	4.66983244663759e-116	1	APIP
EEF1D.1	2.2638198662033e-120	0.360221609545416	0.826	0.845	7.62771465718541e-116	1	EEF1D
RP6-159A1.4	2.4641924251818e-120	0.336189603751848	0.14	0.038	8.30284995740756e-116	1	RP6-159A1.4
TCEAL8.1	3.80019231222853e-120	-0.254079341639334	0.183	0.465	1.28043679768228e-115	1	TCEAL8
CES1.1	8.56385802512894e-120	-0.472832917880421	0.157	0.404	2.88550632298695e-115	1	CES1
VMO1.1	1.77906104762678e-119	-0.292892252771446	0.069	0.292	5.99436829387367e-115	1	VMO1
RPL19.1	3.64019038524099e-119	0.235311014140696	0.957	0.978	1.2265257484031e-114	1	RPL19
IFITM3.1	8.44475394130553e-119	0.792242543680145	0.548	0.423	2.84537539298349e-114	1	IFITM3
CTSS	1.90053746601531e-118	0.413049319822735	0.909	0.899	6.40367093799197e-114	1	CTSS
DNASE2.1	1.91243939304495e-118	-0.240728733293258	0.163	0.433	6.44377329092566e-114	1	DNASE2
TMEM251	4.01152583913884e-118	-0.251705276054362	0.109	0.353	1.35164351623944e-113	1	TMEM251
TCF7L2.1	9.08904618687085e-118	-0.203217658482279	0.163	0.434	3.06246322220426e-113	1	TCF7L2
ANXA5.1	9.25320880965909e-118	-0.306758048063879	0.679	0.858	3.11777617632653e-113	1	ANXA5
SCCPDH.1	1.10140554746622e-117	-0.252626513043698	0.108	0.353	3.71107585163267e-113	1	SCCPDH
TMBIM1.1	1.42816605652955e-116	-0.246129472281259	0.162	0.429	4.81206271087066e-112	1	TMBIM1
OTOA.1	2.58643442573878e-116	-0.330446197628033	0.037	0.235	8.71473215408426e-112	1	OTOA
TRPV2.1	3.49665997290682e-115	-0.249619467972342	0.089	0.319	1.17816461127123e-110	1	TRPV2
MITF.1	1.86644679500893e-114	-0.239939956682997	0.061	0.275	6.2888058311031e-110	1	MITF
AKR1C2.1	4.60802321913319e-114	-0.406886682344496	0.018	0.2	1.55262734345474e-109	1	AKR1C2
ALDH2.1	5.75188788668106e-114	-0.362598094011065	0.519	0.74	1.93804110453832e-109	1	ALDH2
GM2A	1.85034911041252e-113	-0.319625008615506	0.143	0.397	6.23456629262393e-109	1	GM2A
ACO1.1	4.06933228698399e-113	-0.252858211780467	0.046	0.248	1.37112082077638e-108	1	ACO1
GGA2.1	5.53336171846884e-113	-0.253476519583093	0.109	0.348	1.86441089742089e-108	1	GGA2
PCBD1.1	6.70188521686218e-113	-0.228537023824198	0.14	0.394	2.25813320496954e-108	1	PCBD1
FRMD4A.1	1.05998992935681e-112	-0.212323839085736	0.078	0.299	3.57153006797482e-108	1	FRMD4A
COLEC12.1	2.28353988892114e-112	-0.294346446299108	0.043	0.241	7.69415930173089e-108	1	COLEC12
AOAH	2.45731148125357e-112	0.35537123750913	0.16	0.05	8.27966530493576e-108	1	AOAH
ENPP4.1	5.77615523399028e-112	-0.239417544947506	0.065	0.279	1.94621774454068e-107	1	ENPP4
ALCAM	1.19221411311116e-111	-0.211170321524204	0.284	0.597	4.01704623271676e-107	1	ALCAM
MIR3945HG.1	1.37671320680208e-111	-0.384227034627005	0.115	0.346	4.63869747899894e-107	1	MIR3945HG
TMEM14C.1	4.96849773166391e-111	-0.287459497948563	0.283	0.569	1.67408562570684e-106	1	TMEM14C
RPL18.1	6.99138516268211e-111	0.287512953181355	0.908	0.933	2.35567731671411e-106	1	RPL18
TIMP2.1	1.01986872752576e-110	-0.272928626447781	0.326	0.618	3.4363456905253e-106	1	TIMP2
TSPAN3.1	2.36597653376054e-110	-0.233163750355962	0.133	0.384	7.97192133285276e-106	1	TSPAN3
AVPI1.1	2.99743105791171e-110	-0.24142881550817	0.101	0.334	1.00995442065277e-105	1	AVPI1
DBI	3.9557521294783e-110	-0.339603994480707	0.633	0.826	1.33285112250642e-105	1	DBI
GIMAP7	6.08131536492027e-110	0.365359057811265	0.181	0.062	2.04903839905624e-105	1	GIMAP7
TYMP.1	8.12924583581044e-110	0.556173452674299	0.68	0.62	2.73906809191797e-105	1	TYMP
HEXA.1	8.41969129756381e-110	-0.254533530439822	0.166	0.422	2.83693078580115e-105	1	HEXA
RHBDD2.1	1.13656769581666e-109	-0.26361576908181	0.141	0.388	3.82955119428466e-105	1	RHBDD2
NRGN	1.52507410528778e-109	0.323329769869091	0.148	0.044	5.13858469035666e-105	1	NRGN
CD1D	3.09780862682487e-109	0.25449325462852	0.107	0.024	1.04377563872237e-104	1	CD1D
LRPAP1.1	1.05588728151502e-108	-0.349193358547452	0.404	0.657	3.5577066063367e-104	1	LRPAP1
ARL6IP1.1	3.14230379867597e-108	-0.26832007327062	0.397	0.701	1.05876784192588e-103	1	ARL6IP1
ASAH1.1	4.64161300600482e-108	-0.30879823572889	0.684	0.846	1.56394508624326e-103	1	ASAH1
UBASH3B.1	7.67882316582719e-108	-0.213361397470023	0.079	0.296	2.58730267749381e-103	1	UBASH3B
CORO1C.1	9.68112341318195e-108	-0.264058045926522	0.339	0.646	3.26195772283752e-103	1	CORO1C
RPL9.1	9.95631775547675e-108	0.203190230118873	0.968	0.982	3.35468170453034e-103	1	RPL9
TNFSF12.1	1.3393105854465e-107	-0.222663361190541	0.109	0.341	4.51267308660342e-103	1	TNFSF12
GPR137B	3.01364121848032e-107	-0.218931599062305	0.092	0.314	1.01541627215476e-102	1	GPR137B
BLOC1S2.1	4.46747115462208e-107	-0.286116418603676	0.237	0.509	1.50526973083837e-102	1	BLOC1S2
FMNL2.1	7.60252121743235e-107	-0.229311905205806	0.08	0.296	2.56159349900165e-102	1	FMNL2
AMIGO2.1	2.3547147698049e-106	-0.244474791977524	0.06	0.263	7.93397594538064e-102	1	AMIGO2
COPRS	2.61242041165051e-106	-0.215711752711925	0.085	0.306	8.80228933501523e-102	1	COPRS
BSG.1	4.24426440987148e-106	-0.314646032513358	0.324	0.593	1.4300624502621e-101	1	BSG
ADTRP.1	2.3120229329122e-105	-0.232981091603928	0.019	0.191	7.79013007015436e-101	1	ADTRP
SMS	2.58485310123857e-105	-0.226590053021183	0.243	0.522	8.70940403931323e-101	1	SMS
RPL13A.1	3.1222627790865e-105	0.207998001225103	0.972	0.987	1.0520152207854e-100	1	RPL13A
TOMM40	8.97893819063521e-105	-0.247410397374896	0.095	0.314	3.02536343395263e-100	1	TOMM40
MXD1.1	1.87016755962179e-104	0.518905468569986	0.278	0.136	6.30134257538968e-100	1	MXD1
AREG.1	3.41895701408882e-104	1.17437291980663	0.446	0.292	1.15198337632709e-99	1	AREG
ITGB2.1	4.04663780871164e-104	0.505745506456341	0.653	0.592	1.3634741432673e-99	1	ITGB2
H3F3B.1	4.39889026061153e-104	0.350282998187666	0.864	0.89	1.48216208441045e-99	1	H3F3B
ADAMTSL4.1	5.1686585667294e-104	-0.213846327763589	0.107	0.336	1.7415278174738e-99	1	ADAMTSL4
SVIL.1	5.43584185196296e-104	-0.21782776911247	0.088	0.304	1.8315525536004e-99	1	SVIL
VEGFB	5.66355114514245e-104	-0.196429030936882	0.049	0.242	1.9082769228443e-99	1	VEGFB
IL7R.1	8.93423741883344e-104	-0.402660028763824	0.073	0.276	3.01030195590174e-99	1	IL7R
HSD17B14.1	1.11487896443594e-103	-0.196948975092201	0.023	0.196	3.75647318277046e-99	1	HSD17B14
MACC1.1	1.61730846381639e-103	-0.267410054261855	0.019	0.189	5.44935913798293e-99	1	MACC1
RP3-460G2.2.1	1.69641576334172e-103	-0.223469377526503	0.055	0.249	5.7159032730036e-99	1	RP3-460G2.2
GPRIN3.1	2.280916718227e-103	-0.218056944053724	0.112	0.34	7.68532079039405e-99	1	GPRIN3
ICAM3	3.34830388149327e-103	0.33252548368856	0.183	0.065	1.12817750983034e-98	1	ICAM3
SDCCAG8.1	3.42853467921011e-103	-0.196616974238387	0.167	0.422	1.15521047481306e-98	1	SDCCAG8
ALAS1.1	3.52919134913539e-103	-0.221646968170978	0.044	0.233	1.18912573317768e-98	1	ALAS1
POU2F2.1	4.75078012381369e-103	0.432670768598577	0.188	0.069	1.60072785491778e-98	1	POU2F2
KIF16B.1	6.29155296452984e-103	-0.244103307243263	0.04	0.225	2.11987585586868e-98	1	KIF16B
RPL27.1	1.27042614596371e-102	0.213291567052835	0.936	0.961	4.28057385621014e-98	1	RPL27
CLDN7.1	1.36672684525904e-102	-0.215220466002805	0.043	0.23	4.60504943241579e-98	1	CLDN7
BEX4.1	2.26154437078192e-102	-0.219042282326242	0.106	0.329	7.62004760291259e-98	1	BEX4
COX17.1	3.01601487663617e-102	-0.29193429778791	0.464	0.728	1.01621605253379e-97	1	COX17
FAU.1	1.5435044274943e-101	0.199222974569978	0.95	0.97	5.20068381799929e-97	1	FAU
PTMA.1	2.22259022338612e-101	0.208632970895759	0.979	0.989	7.48879549867718e-97	1	PTMA
REXO2.1	4.88391279896191e-101	-0.190290785975435	0.108	0.334	1.64558557848223e-96	1	REXO2
TUBA1B.1	5.60629335037986e-101	-0.327721659119353	0.475	0.73	1.88898448147699e-96	1	TUBA1B
JUNB.1	8.69753224694806e-101	0.534110910927763	0.661	0.588	2.93054651528668e-96	1	JUNB
TNNI2.1	1.494220061676e-100	-0.236754185438355	0.052	0.239	5.03462507581113e-96	1	TNNI2
SELM	1.75378338014152e-100	-0.22837526927654	0.058	0.252	5.90919772104884e-96	1	SELM
MDH1.1	8.66346298162964e-100	-0.252056907613911	0.174	0.417	2.91906721703029e-95	1	MDH1
PTPRE.1	1.16088463500312e-99	0.565297148346567	0.449	0.311	3.91148468917953e-95	1	PTPRE
MS4A4A.1	1.32210328707636e-99	-0.309407604100463	0.286	0.552	4.45469481547508e-95	1	MS4A4A
TANC2.1	3.69565542074331e-99	-0.198378865786069	0.062	0.257	1.24521413746525e-94	1	TANC2
TMEM38B	7.88353949019419e-99	-0.219167242785494	0.066	0.26	2.65627979582603e-94	1	TMEM38B
ALOX5.1	1.10567638633305e-98	-0.26803421363893	0.382	0.647	3.72546601611059e-94	1	ALOX5
MMP19	2.14062634104048e-98	-0.23971009174838	0.147	0.382	7.21262639350178e-94	1	MMP19
ARL2.1	3.08682164293346e-98	-0.190369837736699	0.107	0.326	1.04007368437e-93	1	ARL2
DEFB1.1	3.67491418308827e-98	-0.357432771514205	0.082	0.283	1.23822558484976e-93	1	DEFB1
RDX	4.01960727130715e-98	-0.23211589358639	0.213	0.479	1.35436647399423e-93	1	RDX
NENF.1	8.4531427331182e-98	-0.223208390002337	0.113	0.336	2.84820191249685e-93	1	NENF
ST13	1.88781425905462e-97	-0.227655679269459	0.458	0.739	6.36080136445865e-93	1	ST13
ITM2B.1	5.66499451212173e-97	-0.282925937119898	0.87	0.938	1.9087632509143e-92	1	ITM2B
SLC19A3.1	1.2662900008088e-96	-0.218032873396729	0.015	0.172	4.26663752872516e-92	1	SLC19A3
RAB11FIP1.1	1.4470728606002e-96	-0.200527395378267	0.266	0.544	4.87576729650632e-92	1	RAB11FIP1
PNPLA6.1	1.78542040215944e-96	-0.239042309290938	0.15	0.382	6.01579550303603e-92	1	PNPLA6
C9orf16.1	2.10525155225538e-96	-0.324572793202422	0.397	0.654	7.09343458016927e-92	1	C9orf16
LINC00116.1	1.31047420755142e-95	-0.187977801094862	0.144	0.38	4.41551179492376e-91	1	LINC00116
ACER3.1	2.37875148123608e-95	-0.182339267137488	0.167	0.413	8.01496524087685e-91	1	ACER3
SLC31A1	3.29220675742533e-95	-0.210590460797577	0.101	0.312	1.10927614484689e-90	1	SLC31A1
GSTO1.1	1.02932038357457e-94	-0.304247996231492	0.585	0.772	3.46819210041617e-90	1	GSTO1
ABHD5.1	1.38418271994847e-94	-0.20871336565304	0.133	0.357	4.66386525659436e-90	1	ABHD5
ABHD12	1.53882624783505e-94	-0.20626980407511	0.07	0.263	5.18492115945542e-90	1	ABHD12
TUBB6.1	3.11511422957678e-94	-0.188527450378711	0.097	0.306	1.0496065885136e-89	1	TUBB6
RPL21.1	3.93131880585598e-94	0.185548713138087	0.99	0.995	1.32461855844511e-89	1	RPL21
C2.1	5.72178073328894e-94	-0.225723134527923	0.048	0.227	1.92789680027437e-89	1	C2
P2RX4	7.28353365537336e-94	-0.199231323231758	0.119	0.338	2.4541138298415e-89	1	P2RX4
MCOLN1.1	8.02516996631154e-94	-0.22575314192012	0.145	0.373	2.70400076844901e-89	1	MCOLN1
ADAM17.1	2.40669350964572e-93	-0.192034263484487	0.267	0.546	8.1091131114003e-89	1	ADAM17
NDUFB2.1	2.71573126787361e-93	-0.259775928478452	0.581	0.791	9.15038493397333e-89	1	NDUFB2
HLA-DOA	2.88386708695243e-93	-0.171606913874775	0.061	0.247	9.71690176277752e-89	1	HLA-DOA
OSBPL1A	4.14942071657034e-93	-0.159176682881234	0.066	0.254	1.39810581624121e-88	1	OSBPL1A
CITED2.1	8.17939993387309e-93	-0.219261459194392	0.249	0.507	2.7559670137192e-88	1	CITED2
UBE2E2.1	1.47566507610764e-92	-0.180675652530916	0.146	0.379	4.9721059074371e-88	1	UBE2E2
PSME4.1	1.49075419287064e-92	-0.219410792388514	0.091	0.293	5.02294717745833e-88	1	PSME4
LIMA1.1	3.43840037044095e-92	-0.202830397025949	0.043	0.218	1.15853462081637e-87	1	LIMA1
REEP3.1	3.84716209811444e-92	-0.17500887267348	0.146	0.379	1.29626279733868e-87	1	REEP3
OPN3.1	6.84476957327564e-92	-0.201924133988218	0.114	0.328	2.30627666001949e-87	1	OPN3
PDCL.1	8.66600907029068e-92	-0.196504958151841	0.077	0.27	2.91992509614374e-87	1	PDCL
HMOX2.1	1.01998950423051e-91	-0.166283711522232	0.077	0.272	3.43675263555427e-87	1	HMOX2
CD151.1	1.07610892576897e-91	-0.196048442712457	0.225	0.481	3.62584141448598e-87	1	CD151
NPM1	1.12471809153325e-91	-0.272677231220207	0.618	0.817	3.78962513761213e-87	1	NPM1
USF2	1.22586518241166e-91	-0.201777057611272	0.154	0.386	4.13043014561786e-87	1	USF2
PLA2G15	2.46283952439134e-91	-0.173596004893022	0.049	0.227	8.29829149348419e-87	1	PLA2G15
NFU1.1	4.74799623510719e-91	-0.1800472828693	0.086	0.284	1.59978985145702e-86	1	NFU1
CPE.1	5.67407217248069e-91	-0.197296652870217	0.022	0.177	1.91182187779564e-86	1	CPE
SH3BGRL3.1	6.86462645243028e-91	0.31188657746931	0.91	0.929	2.31296723688186e-86	1	SH3BGRL3
SPOCD1.1	1.66836005779675e-90	-0.238057380045684	0.014	0.162	5.62137237874039e-86	1	SPOCD1
FAM134B.1	1.8800947810331e-90	-0.2301023374272	0.021	0.174	6.33479135521294e-86	1	FAM134B
LSAMP.1	2.21629873833805e-90	-0.199321689001673	0.021	0.176	7.46759696895622e-86	1	LSAMP
HSD3B7	3.33537689449704e-90	-0.180831967088283	0.031	0.193	1.12382189083183e-85	1	HSD3B7
ACOT13	6.51303588789938e-90	-0.191088689721814	0.084	0.279	2.19450231206882e-85	1	ACOT13
GPATCH11.1	7.2215026957604e-90	-0.182631243634807	0.091	0.292	2.43321311830951e-85	1	GPATCH11
SLC7A8.1	9.98310913248833e-90	-0.202035212148768	0.028	0.186	3.36370879110062e-85	1	SLC7A8
PHYH.1	1.19360560511544e-89	-0.180077311867049	0.067	0.252	4.02173472587597e-85	1	PHYH
ACOT4.1	1.78417309568906e-89	-0.177354741475656	0.017	0.166	6.01159282861472e-85	1	ACOT4
LAMP2.1	2.49678194036508e-89	-0.220947512400324	0.321	0.591	8.41265706986611e-85	1	LAMP2
GLIPR1.1	5.40947856104716e-89	0.553748647236455	0.493	0.389	1.82266970635923e-84	1	GLIPR1
CYB5R3.1	5.75523669792727e-89	-0.152814953152227	0.23	0.495	1.93916945299961e-84	1	CYB5R3
DHRS3	1.25587889490618e-88	-0.176043936160118	0.052	0.227	4.2315583484969e-84	1	DHRS3
WWTR1.1	1.45713709798515e-88	-0.200978518234312	0.031	0.191	4.90967773795118e-84	1	WWTR1
MAFB.1	2.26443532352993e-88	0.535726187693668	0.561	0.455	7.62978837910175e-84	1	MAFB
DENND4C	2.48640288243408e-88	-0.174623228341875	0.089	0.285	8.3776858720734e-84	1	DENND4C
RAB13.1	3.77876493160089e-88	-0.200955522459155	0.302	0.581	1.2732170560536e-83	1	RAB13
SQSTM1	3.78705473996044e-88	-0.241179375531764	0.359	0.64	1.27601022408227e-83	1	SQSTM1
CYSTM1	4.46292464142441e-88	-0.185344784477882	0.165	0.399	1.50373782868154e-83	1	CYSTM1
EPAS1.1	4.56284531205657e-88	-0.160872908894325	0.067	0.25	1.53740509944434e-83	1	EPAS1
EIF4A2	5.00264274876445e-88	-0.258589279901306	0.353	0.613	1.68559044776869e-83	1	EIF4A2
RPL23A.1	5.98170223509899e-88	0.155187794020962	0.967	0.977	2.01547475109426e-83	1	RPL23A
RASGEF1B	6.71442126685623e-88	-0.173139948838863	0.216	0.468	2.26235710165454e-83	1	RASGEF1B
F13A1	1.54665304765137e-87	0.2435866923643	0.118	0.034	5.21129277875653e-83	1	F13A1
SNRPN	4.23212544798248e-87	-0.180616114200627	0.065	0.245	1.42597234844322e-82	1	SNRPN
CALU	4.74873458869967e-87	-0.203618188921672	0.122	0.332	1.60003863231647e-82	1	CALU
TCEB2.1	5.97287402974467e-87	-0.263360979614322	0.797	0.885	2.01250017558217e-82	1	TCEB2
B3GNT7.1	6.2178618530005e-87	-0.183706532522638	0.026	0.18	2.09504637274999e-82	1	B3GNT7
AKIRIN2.1	8.35516923166884e-87	-0.220271582473055	0.203	0.443	2.8151907209185e-82	1	AKIRIN2
CD276	8.43263617005143e-87	-0.158966368318978	0.027	0.18	2.84129243113713e-82	1	CD276
PHACTR1	1.14162980550595e-86	-0.19479194942523	0.143	0.363	3.84660746667173e-82	1	PHACTR1
SAT1.1	1.2497310944727e-86	0.313489322378447	0.949	0.948	4.21084394971632e-82	1	SAT1
WBP5	3.22593033024721e-86	-0.236431502247957	0.058	0.232	1.08694496547349e-81	1	WBP5
LYAR.1	3.2548687447313e-86	-0.325084865102449	0.27	0.516	1.09669547484976e-81	1	LYAR
YWHAH	4.08882641842266e-86	-0.171371397144749	0.276	0.543	1.37768917342333e-81	1	YWHAH
ATP6V1E1.1	7.07197162366645e-86	-0.215339302893916	0.265	0.525	2.38283011887817e-81	1	ATP6V1E1
PBDC1	7.33627328314457e-86	-0.196655726542114	0.137	0.354	2.47188392002273e-81	1	PBDC1
COMT.1	2.26890976762184e-85	-0.248643766747414	0.362	0.609	7.64486457102503e-81	1	COMT
DYNLRB1.1	2.6367458811086e-85	-0.217571767413451	0.336	0.6	8.88425157180731e-81	1	DYNLRB1
PDXK	4.7054817843257e-85	-0.222389867893381	0.209	0.452	1.5854650324107e-80	1	PDXK
MRPL34	1.2219392241208e-84	-0.186979528310533	0.208	0.455	4.11720202175261e-80	1	MRPL34
SYS1	2.02056573753006e-84	-0.169574717070388	0.122	0.331	6.80809419603379e-80	1	SYS1
UQCC2	2.76824359638426e-84	-0.187162475221047	0.188	0.426	9.32731997365713e-80	1	UQCC2
SEMA3C	3.28863262682037e-84	-0.19433863149214	0.04	0.199	1.10807187728086e-79	1	SEMA3C
DNASE2B	3.68503171865425e-84	-0.234155826986148	0.017	0.158	1.24163458728336e-79	1	DNASE2B
MTSS1	5.58869575743546e-84	0.324966711575581	0.139	0.047	1.88305514851031e-79	1	MTSS1
TMEM53.1	7.39429870788236e-84	-0.183223879556316	0.054	0.222	2.49143500663388e-79	1	TMEM53
SEC11C	7.68066411839454e-84	-0.202625530166915	0.17	0.397	2.58792296805186e-79	1	SEC11C
NDUFA4.1	8.74735409151825e-84	-0.254089182641997	0.69	0.849	2.94733348759616e-79	1	NDUFA4
RPS23.1	9.20879782024552e-84	0.163322440130561	0.97	0.984	3.10281233755352e-79	1	RPS23
MYO6.1	1.26599389400896e-83	-0.173290037441231	0.023	0.169	4.2656398264738e-79	1	MYO6
LINC01420.1	1.59597301119202e-83	-0.184237474498343	0.195	0.432	5.37747146391039e-79	1	LINC01420
LGMN.1	1.78889917501767e-83	-0.558508180395312	0.091	0.269	6.02751688030453e-79	1	LGMN
BOLA3	2.2298262222446e-83	-0.188162989258761	0.082	0.267	7.51317647323095e-79	1	BOLA3
ADGRE2.1	7.85226835641623e-83	0.413074985369801	0.206	0.092	2.64574330001089e-78	1	ADGRE2
SERINC2	7.98434921857915e-83	-0.177899941705395	0.052	0.218	2.69024662570806e-78	1	SERINC2
ANXA4	8.66145019225683e-83	-0.191618075171564	0.199	0.435	2.91838902777902e-78	1	ANXA4
ESYT1.1	1.2739225735665e-82	-0.158243876384073	0.071	0.248	4.29235471937496e-78	1	ESYT1
NOP10.1	1.46637398869167e-82	-0.252303186479342	0.64	0.814	4.94080051749772e-78	1	NOP10
TMED10.1	1.74150160904563e-82	-0.213143494646127	0.371	0.641	5.86781552151834e-78	1	TMED10
VKORC1	3.32033454086198e-82	-0.179458048985074	0.197	0.434	1.11875352019803e-77	1	VKORC1
ENG	3.88413577794305e-82	-0.150149160207158	0.149	0.372	1.30872070902013e-77	1	ENG
LEPROTL1.1	6.46290666593076e-82	-0.210771037498338	0.295	0.555	2.17761177201871e-77	1	LEPROTL1
VDAC1	8.44528842496106e-82	-0.207825054520248	0.379	0.65	2.84555548190638e-77	1	VDAC1
OPTN	9.9849798972884e-82	-0.175088431379897	0.05	0.213	3.36433912659235e-77	1	OPTN
CALM1	3.90021221167784e-81	-0.237304914579386	0.677	0.859	1.31413750260273e-76	1	CALM1
PIGP.1	6.65877202794601e-81	-0.15891385695117	0.127	0.332	2.24360664709613e-76	1	PIGP
HSPE1	7.19372665305007e-81	-0.225631120319175	0.291	0.547	2.42385425847869e-76	1	HSPE1
CTNNB1.1	8.25986127452161e-81	-0.172174425147717	0.406	0.684	2.78307765783731e-76	1	CTNNB1
ATP6V0B.1	1.04166510983173e-80	-0.263824721325547	0.664	0.813	3.50978642106702e-76	1	ATP6V0B
HMGB2.1	1.08323669066808e-80	0.627716632784822	0.444	0.344	3.64985770553702e-76	1	HMGB2
POLR2K.1	1.81721438294009e-80	-0.17917585122825	0.23	0.477	6.12292214187834e-76	1	POLR2K
CMC2	2.1421784855599e-80	-0.146916231447938	0.136	0.345	7.21785618924553e-76	1	CMC2
TMEM14A.1	3.02027577607797e-80	-0.154381206994695	0.021	0.161	1.01765171999171e-75	1	TMEM14A
PLPP3	3.16910051130982e-80	-0.219751480349441	0.03	0.176	1.06779672628073e-75	1	PLPP3
HMGN1	9.60721029863543e-80	-0.20797209232603	0.341	0.606	3.23705343802222e-75	1	HMGN1
NR1H3	1.00365524330896e-79	-0.248364908756208	0.027	0.17	3.3817159768052e-75	1	NR1H3
CHST15	1.15456899905524e-79	0.248368823497358	0.107	0.031	3.89020478541672e-75	1	CHST15
SAMSN1.1	3.26069682083686e-79	0.568918237463648	0.465	0.358	1.09865918681277e-74	1	SAMSN1
LPXN.1	4.21479767666259e-79	-0.157770429719402	0.207	0.448	1.42013392917469e-74	1	LPXN
ATOX1	6.34200943205725e-79	-0.24628479201521	0.361	0.616	2.13687665803737e-74	1	ATOX1
BEST1	1.1574208414008e-78	-0.125569629656532	0.184	0.414	3.89981378301586e-74	1	BEST1
STAC.1	1.21796925226476e-78	-0.144550084382777	0.039	0.191	4.10382559858088e-74	1	STAC
NLRP3	1.34294964207185e-78	0.318322910406473	0.13	0.044	4.52493452399689e-74	1	NLRP3
PFDN2	3.75966516792811e-78	-0.195014499193296	0.246	0.488	1.2667815816817e-73	1	PFDN2
AKR1A1.1	4.53473127099901e-78	-0.182737286051379	0.247	0.487	1.52793235445041e-73	1	AKR1A1
VTI1B	4.60045734712294e-78	-0.16580470918168	0.19	0.416	1.5500780985396e-73	1	VTI1B
FAM26F.1	4.94601691397772e-78	0.488842702689353	0.27	0.147	1.66651093899565e-73	1	FAM26F
PSTPIP1	2.58910411300978e-77	0.246847393210189	0.116	0.037	8.72372739837514e-73	1	PSTPIP1
RPS18.1	3.87005403341914e-77	0.14824597029639	0.98	0.99	1.30397600602024e-72	1	RPS18
CDC42BPB.1	4.16381958559445e-77	-0.154284257395581	0.061	0.224	1.40295737117019e-72	1	CDC42BPB
MIR4458HG	6.09182368279885e-77	-0.192573388687944	0.053	0.211	2.05257907168224e-72	1	MIR4458HG
SLC25A37.1	7.18619486095371e-77	0.455405211326341	0.237	0.122	2.42131649644974e-72	1	SLC25A37
TMEM147	1.59416477139729e-76	-0.185928341351327	0.311	0.569	5.37137878074602e-72	1	TMEM147
TCEB1	2.79518769187687e-76	-0.188970778182996	0.351	0.613	9.41810540900992e-72	1	TCEB1
RGS12.1	3.27400451061734e-76	-0.177583051393669	0.04	0.188	1.10314307980741e-71	1	RGS12
ZCRB1	3.8416865464268e-76	-0.149776989941314	0.19	0.416	1.29441786495305e-71	1	ZCRB1
RPL23	4.34011990138983e-76	0.199102469263948	0.948	0.967	1.46235999957429e-71	1	RPL23
C7orf50	9.24604059473482e-76	-0.155361112503157	0.192	0.416	3.11536091798995e-71	1	C7orf50
FFAR4.1	9.6428724508675e-76	-0.153254973184778	0.033	0.176	3.24906944359529e-71	1	FFAR4
ERGIC2	1.41579528318525e-75	-0.15455251459195	0.1	0.285	4.77038062716437e-71	1	ERGIC2
SDSL	1.49357772868539e-75	-0.155450046063266	0.053	0.209	5.03246079903256e-71	1	SDSL
TMEM220	1.52178531045345e-75	-0.155940334011661	0.031	0.172	5.12750342504184e-71	1	TMEM220
PSMA7.1	2.53794294455905e-75	-0.249344249958411	0.857	0.93	8.55134495739727e-71	1	PSMA7
ANXA11.1	3.90960151499324e-75	-0.238195332252085	0.323	0.563	1.31730113446182e-70	1	ANXA11
HPGDS.1	6.79582460794846e-75	-0.205100588479233	0.01	0.133	2.28978514340216e-70	1	HPGDS
CCDC88A	8.88036736317927e-75	-0.198275603053197	0.425	0.687	2.99215097934962e-70	1	CCDC88A
NAA20.1	1.03063058520615e-74	-0.14617018965411	0.162	0.375	3.4726066937936e-70	1	NAA20
MPC1.1	1.08008706510913e-74	-0.180269612836119	0.207	0.436	3.6392453571787e-70	1	MPC1
PLD3	1.70149269209736e-74	-0.277794214495247	0.3	0.527	5.73300947675284e-70	1	PLD3
ACE	2.45302598223215e-74	-0.163619783903721	0.036	0.179	8.26522574453301e-70	1	ACE
ACYP2.1	3.64857873305726e-74	-0.15964927340306	0.086	0.259	1.22935211831631e-69	1	ACYP2
UBE2L6.1	3.94183052699663e-74	-0.177813050138058	0.246	0.485	1.32816037776624e-69	1	UBE2L6
TMC6.1	4.08515121897946e-74	-0.147638787982877	0.119	0.309	1.37645085172294e-69	1	TMC6
ATRAID.1	4.64096627761437e-74	-0.172122972312774	0.264	0.509	1.56372717757938e-69	1	ATRAID
EPB41L1.1	4.89318447843677e-74	-0.166007762613894	0.019	0.149	1.64870957816448e-69	1	EPB41L1
BRI3	5.49104541626991e-74	-0.208523905602763	0.41	0.662	1.85015284255798e-69	1	BRI3
IER2.1	1.25505620244156e-73	0.56833326277315	0.446	0.353	4.22878636850658e-69	1	IER2
VOPP1	1.56344349817844e-73	-0.1811261055178	0.088	0.261	5.26786652276244e-69	1	VOPP1
MAN1A1.1	1.61003034933557e-73	-0.145939888594167	0.153	0.36	5.42483625905126e-69	1	MAN1A1
HADH	2.01651503251005e-73	-0.149634045579048	0.056	0.211	6.79444575053935e-69	1	HADH
EREG.1	2.23749987659309e-73	0.574629601231987	0.254	0.135	7.53903208419277e-69	1	EREG
EGR2	3.69417934017128e-73	-0.183814449456023	0.07	0.233	1.24471678687731e-68	1	EGR2
TOMM5	4.86365409754946e-73	-0.13666762855585	0.114	0.303	1.63875961162832e-68	1	TOMM5
KMO	5.41188603330823e-73	-0.152821072523244	0.035	0.176	1.82348088006288e-68	1	KMO
UGCG	5.44543603042002e-73	-0.170640909555999	0.042	0.187	1.83478521608972e-68	1	UGCG
MMD.1	1.14617966815788e-72	-0.169303244676836	0.046	0.194	3.86193777389115e-68	1	MMD
SCARB2	1.7013846587536e-72	-0.163092323204051	0.181	0.396	5.73264546920436e-68	1	SCARB2
SORT1.1	1.70847219758412e-72	-0.15982742018594	0.116	0.305	5.75652622253993e-68	1	SORT1
KLHL6	1.16898391106402e-71	-0.18059814963104	0.07	0.232	3.93877438993912e-67	1	KLHL6
SLC17A5	1.44776743595702e-71	-0.150805604972605	0.061	0.215	4.87810759871358e-67	1	SLC17A5
CFDP1	1.69959699662799e-71	-0.137908752351577	0.208	0.434	5.72662212043836e-67	1	CFDP1
DDX24	2.42964144421427e-71	-0.162438366385044	0.315	0.571	8.18643388213557e-67	1	DDX24
TMEM63A	2.69738167711141e-71	-0.154311223065876	0.05	0.198	9.0885578228592e-67	1	TMEM63A
TMED5.1	3.29800619198319e-71	-0.135644430879026	0.216	0.447	1.11123020632682e-66	1	TMED5
PRDX6.1	6.89095819502892e-71	-0.223950848917049	0.402	0.642	2.32183945423304e-66	1	PRDX6
CIB1.1	7.35874629593116e-71	-0.197952249822714	0.385	0.638	2.47945597695105e-66	1	CIB1
BCL2L1	7.86012703629685e-71	-0.151672764120531	0.063	0.219	2.64839120360986e-66	1	BCL2L1
SDC2.1	1.03005750977123e-70	-0.369292448080354	0.083	0.241	3.47067577342317e-66	1	SDC2
TTC39B	1.41763647037388e-70	-0.172257129660424	0.029	0.161	4.77658432327775e-66	1	TTC39B
LITAF	1.80871218996913e-70	-0.120893416678971	0.502	0.764	6.094274852882e-66	1	LITAF
CXCL5.1	2.4026574173583e-70	-0.413539047009715	0.038	0.175	8.09551390204707e-66	1	CXCL5
CD300LF.1	2.62899844294211e-70	-0.164425993049619	0.136	0.328	8.85814735364913e-66	1	CD300LF
ATP2C1.1	2.66267694628908e-70	-0.107207926964028	0.077	0.241	8.97162370282641e-66	1	ATP2C1
CDCP1.1	5.00504991368004e-70	-0.137646220708724	0.045	0.187	1.68640151791535e-65	1	CDCP1
DCXR	1.0091486806304e-69	-0.161827611777459	0.168	0.374	3.40022556451606e-65	1	DCXR
FEZ2	1.01191162207833e-69	-0.10740269442431	0.155	0.358	3.40953501943072e-65	1	FEZ2
POLR2I	1.14261834886119e-69	-0.146108709858045	0.205	0.428	3.84993826465289e-65	1	POLR2I
RABGGTB	1.52772786366957e-69	-0.14941890467683	0.151	0.35	5.14752626384823e-65	1	RABGGTB
COA6	1.6217738465759e-69	-0.145088575258557	0.156	0.357	5.46440479865283e-65	1	COA6
SMIM14	2.34877570831814e-69	-0.158812809292113	0.158	0.359	7.91396487160713e-65	1	SMIM14
ATP6V1D	2.37645240708793e-69	-0.149991282891048	0.161	0.365	8.00721874044209e-65	1	ATP6V1D
HCAR2.1	2.59538028101329e-69	-0.171471112668218	0.026	0.155	8.74487431884618e-65	1	HCAR2
GCSH	2.6169005794312e-69	-0.142056339561401	0.041	0.18	8.8173848123355e-65	1	GCSH
ARHGAP10	5.72290579455318e-69	-0.140257162913035	0.054	0.201	1.92827587841675e-64	1	ARHGAP10
CD164	6.57294392641872e-69	-0.183352470302693	0.511	0.766	2.21468772656752e-64	1	CD164
SUMO3	6.91124327594312e-69	-0.167086405772796	0.342	0.598	2.32867430939628e-64	1	SUMO3
CLIP4.1	7.65062214919791e-69	-0.139068537619583	0.113	0.292	2.57780062695074e-64	1	CLIP4
ATP10A.1	7.9639084824002e-69	-0.182653542648062	0.023	0.148	2.68335932405992e-64	1	ATP10A
CMC1	1.11752607989636e-68	-0.151818449368192	0.107	0.283	3.76539237360279e-64	1	CMC1
DYNLT3	1.16084792992402e-68	-0.120915298304241	0.091	0.259	3.91136101508599e-64	1	DYNLT3
FAM198B.1	1.80816449581183e-68	0.324496510517977	0.158	0.066	6.09242945218838e-64	1	FAM198B
GLRX2	1.89232957995597e-68	-0.122671439137335	0.064	0.217	6.37601528670364e-64	1	GLRX2
AC007246.3	1.90623059100586e-68	-0.135530249951087	0.041	0.179	6.42285335333516e-64	1	AC007246.3
OSCAR.1	3.03386850363912e-68	-0.140529713410964	0.164	0.366	1.02223165361616e-63	1	OSCAR
LAIR1.1	5.54882585218293e-68	-0.166026246421215	0.281	0.524	1.86962138263452e-63	1	LAIR1
TRMT112	6.71412601960472e-68	-0.209042761696695	0.386	0.631	2.26225762104562e-63	1	TRMT112
B3GNT2	7.21658071967381e-68	-0.146343662571988	0.069	0.224	2.4315547076869e-63	1	B3GNT2
SSR3	7.93595527309286e-68	-0.180888984799158	0.399	0.652	2.67394076971591e-63	1	SSR3
GOLIM4	8.22687124230673e-68	-0.128331111160578	0.109	0.285	2.77196199638283e-63	1	GOLIM4
HN1.1	8.48519968190167e-68	-0.201914542035946	0.366	0.599	2.85900318081995e-63	1	HN1
CISD2	1.07538892552942e-67	-0.139155612688836	0.167	0.371	3.62341544567882e-63	1	CISD2
STX12.1	1.22333852313608e-67	-0.120089471322007	0.179	0.387	4.1219168198547e-63	1	STX12
SLC39A10	1.52586488216719e-67	-0.12156870803546	0.078	0.237	5.14124913397414e-63	1	SLC39A10
EPHX1	2.04817154257217e-67	-0.140223747286375	0.03	0.16	6.90110919554268e-63	1	EPHX1
SLC15A3	2.09915386344556e-67	-0.137683601063847	0.157	0.358	7.07288902749348e-63	1	SLC15A3
ACVRL1.1	2.44826743633951e-67	-0.124062646721728	0.033	0.164	8.24919230000234e-63	1	ACVRL1
IFIT3	3.07698621140982e-67	-0.171934263081534	0.073	0.228	1.03675973407243e-62	1	IFIT3
CD47	3.13281183562551e-67	-0.14038602324872	0.264	0.504	1.05556961989566e-62	1	CD47
GABARAPL1.1	7.98767736667492e-67	-0.101333083220525	0.188	0.4	2.69136801192745e-62	1	GABARAPL1
CYCS.1	1.00386366414575e-66	-0.169550794634567	0.398	0.641	3.38241822997269e-62	1	CYCS
OASL.1	1.13755019638635e-66	-0.153598711605049	0.053	0.195	3.83286163170418e-62	1	OASL
WBP2	1.27241477232998e-66	-0.118650965620874	0.134	0.324	4.28727433388865e-62	1	WBP2
MRPL1	1.28006938076061e-66	-0.137667364857187	0.113	0.288	4.31306577153481e-62	1	MRPL1
PHLDA1	1.43466340754215e-66	-0.201235719254456	0.082	0.239	4.83395488537253e-62	1	PHLDA1
PLAC8.1	1.75899851658397e-66	0.522459787436675	0.271	0.154	5.92676960177804e-62	1	PLAC8
KCNMA1	2.10292323295832e-66	-0.171317643267357	0.063	0.21	7.08558954112977e-62	1	KCNMA1
VDAC2.1	2.22467669828667e-66	-0.183902260783525	0.362	0.609	7.49582566720711e-62	1	VDAC2
EDEM2.1	2.67663387844982e-66	-0.118246099680434	0.062	0.211	9.01865019004883e-62	1	EDEM2
FUCA1.1	2.98829518227611e-66	-0.179808550946885	0.092	0.255	1.00687617871611e-61	1	FUCA1
ARHGDIB	3.11810557802704e-66	0.374440756131899	0.702	0.703	1.05061449346043e-61	1	ARHGDIB
MLF2	3.72314095363861e-66	-0.113387414343053	0.153	0.35	1.25447511291899e-61	1	MLF2
HAX1	4.80353316363622e-66	-0.132256132519475	0.168	0.371	1.61850246415559e-61	1	HAX1
IL2RG	8.0973100142015e-66	-0.156236015980755	0.072	0.223	2.72830763618505e-61	1	IL2RG
VIMP	9.04115468691724e-66	-0.151608833785801	0.304	0.548	3.0463266602099e-61	1	VIMP
ECHDC2	1.00537126608982e-65	-0.132834706631483	0.022	0.143	3.38749794396303e-61	1	ECHDC2
MYADM	1.13784057699877e-65	-0.128317729113914	0.276	0.511	3.83384004013965e-61	1	MYADM
C10orf128.1	1.24396298529167e-65	-0.121715951108069	0.049	0.189	4.19140888264175e-61	1	C10orf128
ATP6V1H	1.92295918315688e-65	-0.123644916557818	0.093	0.258	6.4792186717288e-61	1	ATP6V1H
DDHD1	1.98733753404591e-65	-0.157951874477313	0.077	0.231	6.6961350872143e-61	1	DDHD1
LILRA2	2.24649915000652e-65	0.339894963865669	0.178	0.084	7.56935423603197e-61	1	LILRA2
NEK6	3.16403829367917e-65	-0.116779627494598	0.076	0.232	1.06609106267226e-60	1	NEK6
CSF1	7.54713082574622e-65	-0.291498697136356	0.014	0.126	2.54293026042693e-60	1	CSF1
FOS	8.53533907172395e-65	0.459110117221127	0.802	0.764	2.87589714682667e-60	1	FOS
DNAJC5B	9.71606828463841e-65	-0.174041480331887	0.019	0.135	3.27373204782607e-60	1	DNAJC5B
NUCB1.1	1.06811217175447e-64	-0.1494265101222	0.257	0.487	3.59889715150952e-60	1	NUCB1
C19orf70.1	1.18776020026194e-64	-0.19911320836676	0.356	0.593	4.00203921876259e-60	1	C19orf70
SBDS	1.25742035908289e-64	-0.142344880613896	0.179	0.383	4.23675215789388e-60	1	SBDS
GS1-600G8.5.1	1.5461451484157e-64	-0.330191599504845	0.009	0.117	5.20958146307188e-60	1	GS1-600G8.5
TXNRD1	2.07826520597713e-64	-0.135041478588387	0.108	0.278	7.00250678501933e-60	1	TXNRD1
AHI1	2.37956300108419e-64	-0.141877271524477	0.058	0.199	8.01769957585308e-60	1	AHI1
GCC2	2.73452957611833e-64	-0.122545714832321	0.168	0.362	9.21372395377309e-60	1	GCC2
TMEM230.1	2.7419752341203e-64	-0.151235602531137	0.329	0.577	9.23881135384495e-60	1	TMEM230
ZSCAN16-AS1	3.0535222230454e-64	-0.138752040595861	0.198	0.408	1.02885377783292e-59	1	ZSCAN16-AS1
ITGB5	3.08327740046974e-64	-0.127645264916269	0.019	0.135	1.03887948731427e-59	1	ITGB5
VIM	3.79006715266223e-64	-0.154586302497207	0.969	0.982	1.27702522641801e-59	1	VIM
CCL23.1	4.28878823178252e-64	-0.166026636855502	0.007	0.113	1.4450643068168e-59	1	CCL23
GNAS	4.71663859578558e-64	-0.185669082703662	0.515	0.769	1.58922420846399e-59	1	GNAS
CACYBP	4.7910009023472e-64	-0.110940198422034	0.174	0.376	1.61427984403687e-59	1	CACYBP
RASAL2	5.76224501774731e-64	-0.119203608358898	0.042	0.174	1.94153083627978e-59	1	RASAL2
HINT2.1	5.81218954545466e-64	-0.13269110094837	0.12	0.296	1.95835914544549e-59	1	HINT2
FDFT1.1	7.07506058427079e-64	-0.160542889320469	0.151	0.336	2.3838709132642e-59	1	FDFT1
RPL30.1	8.95623028996503e-64	0.147662015515628	0.958	0.976	3.01771223390082e-59	1	RPL30
USP30-AS1.1	9.47127979141564e-64	-0.146050148370647	0.03	0.153	3.19125301291959e-59	1	USP30-AS1
TDP2	1.09482491262347e-63	-0.147287510611283	0.084	0.239	3.68890306059353e-59	1	TDP2
RALBP1	1.33089373845212e-63	-0.112913400320437	0.206	0.42	4.48431336234056e-59	1	RALBP1
NUDT14	1.56534592553355e-63	-0.128690838453889	0.1	0.264	5.27427656149274e-59	1	NUDT14
TMEM60	1.65618372826121e-63	-0.120576388624508	0.093	0.252	5.58034545400332e-59	1	TMEM60
CBR1	2.07813863067759e-63	-0.121467568642837	0.135	0.319	7.00208030220506e-59	1	CBR1
HDLBP	2.10318514358428e-63	-0.13545561810916	0.146	0.334	7.08647202279288e-59	1	HDLBP
DNAJA1.1	2.48217020439128e-63	-0.171358799421125	0.306	0.542	8.36342428667598e-59	1	DNAJA1
PFDN1.1	2.93862929023287e-63	-0.13229102861143	0.208	0.419	9.90141753051062e-59	1	PFDN1
TMEM243	4.80697547836737e-63	-0.128676787811753	0.114	0.285	1.6196623176811e-58	1	TMEM243
SLC29A1	4.88374219421102e-63	-0.127102471675782	0.028	0.149	1.64552809491746e-58	1	SLC29A1
SLC35E3.1	6.83809069793266e-63	-0.140584306612957	0.121	0.292	2.30402627976143e-58	1	SLC35E3
ITGB8.1	7.0351698185823e-63	-0.172324437864291	0.021	0.136	2.37043011867312e-58	1	ITGB8
UGP2.1	8.39598482460698e-63	-0.134008650477412	0.296	0.536	2.82894312680308e-58	1	UGP2
YWHAQ	1.02240980322588e-62	-0.144366620911164	0.263	0.493	3.44490759098928e-58	1	YWHAQ
CDK4	1.05859162453891e-62	-0.141159542330101	0.068	0.213	3.56681861972142e-58	1	CDK4
NRP1	1.15769293447302e-62	-0.130247515003345	0.054	0.192	3.90073057341339e-58	1	NRP1
SCOC	1.49144058376096e-62	-0.12227498009568	0.083	0.237	5.02525990292419e-58	1	SCOC
HACD3.1	1.91826760807074e-62	-0.138238721190795	0.06	0.2	6.46341087863355e-58	1	HACD3
DDRGK1	1.96875780715548e-62	-0.127409715465347	0.155	0.345	6.63353255542968e-58	1	DDRGK1
IER3IP1	2.04149539419189e-62	-0.108667877647431	0.173	0.373	6.87861458119015e-58	1	IER3IP1
MYDGF.1	2.16804796809997e-62	-0.202232505704471	0.325	0.552	7.30502082371603e-58	1	MYDGF
SLC2A3.1	2.3650130690022e-62	0.559173766348823	0.401	0.304	7.96867503469601e-58	1	SLC2A3
EMC7.1	2.61016668964929e-62	-0.132914541945423	0.215	0.43	8.7946956441043e-58	1	EMC7
CORO2A.1	2.61126041801636e-62	-0.125176565131983	0.039	0.167	8.79838085246433e-58	1	CORO2A
ACAT1.1	2.73196580927451e-62	-0.121929139842387	0.088	0.246	9.20508559776955e-58	1	ACAT1
SARAF.1	2.82802868189294e-62	-0.179808146856983	0.567	0.793	9.52875984077006e-58	1	SARAF
TUBA1C	2.85676338455663e-62	-0.168937864143317	0.136	0.315	9.6255785479251e-58	1	TUBA1C
HSPH1	3.0870911142817e-62	-0.116655287456936	0.135	0.314	1.04016448004608e-57	1	HSPH1
GAS2L3	3.4389572433439e-62	-0.143220313924379	0.036	0.161	1.1587222535723e-57	1	GAS2L3
SIGLEC10	3.44178821990542e-62	0.237186775748794	0.111	0.039	1.15967612281493e-57	1	SIGLEC10
NACA	4.39285387518731e-62	0.237210091828673	0.882	0.915	1.48012818470561e-57	1	NACA
HAGH.1	5.49266964164199e-62	-0.114423349645898	0.119	0.29	1.85070010905485e-57	1	HAGH
SLC38A6	5.9012819490015e-62	-0.125284402968558	0.056	0.194	1.98837793989657e-57	1	SLC38A6
RAB1A	7.07775111387546e-62	-0.157941461051328	0.359	0.61	2.3847774603092e-57	1	RAB1A
LRRK2.1	9.59742617275712e-62	0.36875392555033	0.182	0.087	3.23375677464878e-57	1	LRRK2
CCDC91	1.24655233014073e-61	-0.110476001122689	0.104	0.269	4.20013342117618e-57	1	CCDC91
PHB	1.46268323565865e-61	-0.134257051350754	0.191	0.399	4.92836489422827e-57	1	PHB
KLHDC8B	2.28304764204544e-61	-0.114227458634363	0.015	0.123	7.69250072510791e-57	1	KLHDC8B
EMP3.1	2.58219320119178e-61	0.366220498287977	0.772	0.787	8.70044177209558e-57	1	EMP3
CKS1B	2.90043594960982e-61	-0.109687094912591	0.081	0.233	9.77272888861532e-57	1	CKS1B
TMEM176B.1	3.22666780116147e-61	0.370903863588835	0.216	0.112	1.08719344892335e-56	1	TMEM176B
USMG5	3.47808429573535e-61	-0.180485509249093	0.669	0.843	1.17190572260507e-56	1	USMG5
TMEM126A	5.62182398645778e-61	-0.12935699396685	0.175	0.372	1.89421737399708e-56	1	TMEM126A
HNMT.1	5.99032800829584e-61	-0.154040709817071	0.348	0.582	2.0183811191152e-56	1	HNMT
SLC25A39	7.05747483354409e-61	-0.109142663540939	0.105	0.271	2.37794557041434e-56	1	SLC25A39
DECR1.1	7.74026447579699e-61	-0.146752006214775	0.201	0.405	2.60800471247504e-56	1	DECR1
SRD5A3	1.31783856415554e-60	-0.119572775776468	0.063	0.202	4.44032525806568e-56	1	SRD5A3
TMED3.1	1.43444561502507e-60	-0.104629916598204	0.116	0.286	4.83322105526547e-56	1	TMED3
PLGRKT	1.46574441876492e-60	-0.105776413357969	0.07	0.214	4.93867924458651e-56	1	PLGRKT
CISD3	1.71839758780517e-60	-0.119045274795732	0.185	0.386	5.78996883235073e-56	1	CISD3
ARRDC4.1	1.78694787736518e-60	-0.113528855326528	0.092	0.248	6.02094217799423e-56	1	ARRDC4
SPINT2	1.8899843321773e-60	-0.13522452059015	0.18	0.373	6.3681132088382e-56	1	SPINT2
GNPTG	2.20493554654043e-60	-0.1354937558491	0.129	0.303	7.42930983051333e-56	1	GNPTG
CORO1B	2.34026119861527e-60	-0.13578977652333	0.188	0.386	7.88527608261429e-56	1	CORO1B
GAA.1	2.84785385880597e-60	-0.149826970439628	0.196	0.399	9.59555879186084e-56	1	GAA
TNFSF10	2.89853244707048e-60	0.318394533179442	0.167	0.077	9.76631522715927e-56	1	TNFSF10
LINC01272.1	3.28243154582765e-60	-0.183585411178671	0.412	0.648	1.10598248505117e-55	1	LINC01272
DENND2D	3.29800122059123e-60	-0.140567283651018	0.05	0.18	1.11122853126601e-55	1	DENND2D
ACOT2.1	3.79101007803048e-60	-0.137424208486346	0.035	0.156	1.27734293569159e-55	1	ACOT2
ERLEC1	4.06955008515552e-60	-0.106861986363769	0.147	0.328	1.3711942056923e-55	1	ERLEC1
ACAA2.1	4.39990118874142e-60	-0.110499020062033	0.141	0.32	1.48250270653453e-55	1	ACAA2
MTX2	4.45598773273362e-60	-0.121300204843866	0.047	0.176	1.50140050666726e-55	1	MTX2
CCDC107	5.00807419433297e-60	-0.105484314949439	0.134	0.31	1.68742051903855e-55	1	CCDC107
PRELID1	5.24354584056079e-60	0.538633281558926	0.593	0.6	1.76676033551855e-55	1	PRELID1
PSMD14	6.07636669223315e-60	-0.106391560708636	0.2	0.409	2.04737099328104e-55	1	PSMD14
RP11-356N1.2.1	8.40250138191498e-60	-0.118813089257607	0.061	0.199	2.83113881562243e-55	1	RP11-356N1.2
RAB4A	8.50641142902816e-60	-0.12209196580782	0.146	0.329	2.86615026689675e-55	1	RAB4A
OCIAD1.1	1.07816743716145e-59	-0.130481404226624	0.246	0.469	3.63277736277178e-55	1	OCIAD1
AK6	1.13333898317781e-59	-0.112298176023214	0.076	0.223	3.81867236991932e-55	1	AK6
PARP12	1.24794610523685e-59	-0.133961751949829	0.036	0.157	4.20482960698504e-55	1	PARP12
C14orf119	1.53199126487755e-59	-0.121748244646023	0.125	0.295	5.16189136787842e-55	1	C14orf119
RPL22	1.60238870306207e-59	0.19115398950429	0.944	0.962	5.39908849609734e-55	1	RPL22
SPARC	2.59417792297128e-59	-0.181107652124366	0.031	0.147	8.74082309365943e-55	1	SPARC
SEC22C	2.62239289549344e-59	-0.113615535948475	0.048	0.176	8.83589062207558e-55	1	SEC22C
CLIC4	3.88939348996632e-59	-0.126991032236956	0.083	0.232	1.31049224250925e-54	1	CLIC4
PTCRA	4.24207126325681e-59	-0.101331713574691	0.007	0.106	1.42932349144175e-54	1	PTCRA
RPL10A.1	5.57429297330975e-59	0.200471096755488	0.903	0.932	1.87820227442699e-54	1	RPL10A
TEX2	5.89162214785921e-59	-0.104594605387784	0.061	0.199	1.98512316649968e-54	1	TEX2
KAT8.1	6.12500058399127e-59	-0.120917935301458	0.094	0.248	2.06375769677002e-54	1	KAT8
CD55.1	7.67802989168345e-59	0.515290656806207	0.491	0.438	2.58703539170382e-54	1	CD55
ZNF706.1	7.80342825481257e-59	-0.175131313682654	0.444	0.674	2.62928711617655e-54	1	ZNF706
CHD9	8.26257815406967e-59	-0.106073378949225	0.194	0.396	2.78399308323223e-54	1	CHD9
ADH5	8.85629898531674e-59	-0.134696062387111	0.089	0.24	2.98404138011262e-54	1	ADH5
TBC1D10C	1.20655193849001e-58	-0.154037455340713	0.065	0.201	4.06535610154823e-54	1	TBC1D10C
GALNT12.1	1.28301718065867e-58	-0.130819759070137	0.008	0.106	4.32299808851131e-54	1	GALNT12
ING2	1.71603245859898e-58	-0.118448429714224	0.058	0.192	5.7819997660034e-54	1	ING2
RPS4X.1	1.76972826930324e-58	0.184906795127025	0.939	0.965	5.96292243059032e-54	1	RPS4X
TMSB4X.1	2.25806385772231e-58	-0.178429696859864	0.996	0.998	7.60832036220956e-54	1	TMSB4X
DAZAP2.1	2.79386442312294e-58	0.429684519387839	0.593	0.579	9.41364678727043e-54	1	DAZAP2
AGPS	2.8370169560986e-58	-0.143747652546773	0.078	0.223	9.55904493187861e-54	1	AGPS
TSTD1	3.69819296293761e-58	-0.14673104747158	0.076	0.219	1.2460691369322e-53	1	TSTD1
IDS	3.69921829695524e-58	-0.119935284184443	0.21	0.415	1.2464146129761e-53	1	IDS
SUMF2	4.36517660329296e-58	-0.113456034158256	0.134	0.304	1.47080260471353e-53	1	SUMF2
SOCS3.1	4.62408870332371e-58	0.453902147842799	0.301	0.194	1.55804044769789e-53	1	SOCS3
DCTD	5.43255326261163e-58	-0.101654997381231	0.072	0.213	1.83044449630436e-53	1	DCTD
ENOSF1	5.76438346000285e-58	-0.100858355892364	0.04	0.163	1.94225136301336e-53	1	ENOSF1
IER3.1	6.58425607270213e-58	0.457471736568898	0.293	0.183	2.21849924113626e-53	1	IER3
TM6SF1	7.23479546633633e-58	-0.104473226454001	0.074	0.216	2.43769198442736e-53	1	TM6SF1
CCDC69.1	9.07163857751339e-58	0.30716782134103	0.186	0.093	3.05659790230736e-53	1	CCDC69
CLN8	9.28130257016042e-58	-0.11827465169191	0.093	0.244	3.12724208798985e-53	1	CLN8
NDUFV2.1	1.01575261933605e-57	-0.144768853732678	0.316	0.546	3.42247687559088e-53	1	NDUFV2
TEX14	1.29809674147816e-57	-0.133366084282042	0.006	0.101	4.37380716073651e-53	1	TEX14
IL18	1.65493079962016e-57	-0.137294673264129	0.164	0.348	5.57612383624017e-53	1	IL18
SORBS3	1.9891658166721e-57	-0.12911503168221	0.049	0.175	6.70229530269496e-53	1	SORBS3
ABHD14B	2.00229292935001e-57	-0.109721076311855	0.095	0.247	6.74652579615193e-53	1	ABHD14B
PAQR5	2.02419960637399e-57	-0.141625601845381	0.015	0.117	6.82033815371651e-53	1	PAQR5
MRPS15.1	2.88931071182805e-57	-0.139859434828829	0.246	0.463	9.73524351243342e-53	1	MRPS15
CRTAM	2.91859736728452e-57	-0.147656507294562	0.042	0.163	9.83392196932847e-53	1	CRTAM
CD40	3.21510629586579e-57	-0.125113514454165	0.048	0.174	1.08329791532902e-52	1	CD40
LSM2	3.45687550562875e-57	-0.108245589181828	0.155	0.337	1.16475963286655e-52	1	LSM2
FGD5	3.78414228206463e-57	-0.117725339031035	0.012	0.111	1.27502890051886e-52	1	FGD5
STX7	3.88659726926722e-57	-0.107600233739126	0.225	0.436	1.3095500839069e-52	1	STX7
CNDP2	4.85178781484127e-57	-0.113743926190938	0.199	0.398	1.63476138633262e-52	1	CNDP2
IDH1	5.36863379557837e-57	-0.125140536075191	0.166	0.35	1.80890747108217e-52	1	IDH1
TNS3	5.65558475337732e-57	-0.113043347125908	0.093	0.244	1.90559272680295e-52	1	TNS3
COX14.1	6.51011592261207e-57	-0.165406881414369	0.342	0.573	2.19351845896491e-52	1	COX14
NUCKS1	7.17541587956499e-57	-0.123370191381699	0.352	0.596	2.41768462646063e-52	1	NUCKS1
C2orf74	8.83608983544259e-57	-0.112522956878994	0.046	0.17	2.97723210915403e-52	1	C2orf74
DOK2.1	9.50589638625628e-57	-0.127603849372385	0.294	0.511	3.20291672838519e-52	1	DOK2
RSU1.1	1.05851705528995e-56	-0.100696187834045	0.161	0.344	3.56656736609395e-52	1	RSU1
HSPD1	1.17958820108256e-56	-0.106105110381063	0.261	0.484	3.97450448472757e-52	1	HSPD1
IPO7	1.36364484589345e-56	-0.100600318522168	0.15	0.329	4.59466494375339e-52	1	IPO7
SGPP1	1.37454327910395e-56	-0.10732007856177	0.037	0.155	4.63138612461286e-52	1	SGPP1
APMAP	1.62282188988054e-56	-0.102048448752312	0.109	0.268	5.4679360757635e-52	1	APMAP
FILIP1L	1.92257957530822e-56	-0.113190455266874	0.101	0.253	6.47793962104351e-52	1	FILIP1L
QDPR	2.10129269408545e-56	-0.107742338535527	0.061	0.193	7.08009560345152e-52	1	QDPR
MALAT1.1	2.6279654000109e-56	0.19708864046132	1	0.999	8.85466661879674e-52	1	MALAT1
MRPL14	2.93142424432122e-56	-0.109903558167021	0.246	0.463	9.87714084881591e-52	1	MRPL14
CCDC50	3.10503818412859e-56	-0.110104412043422	0.103	0.257	1.04621156576029e-51	1	CCDC50
TSPAN4	3.81248124669931e-56	-0.143572922164039	0.107	0.261	1.28457743126287e-51	1	TSPAN4
MR1	4.76695229694426e-56	-0.109000321706108	0.079	0.22	1.6061769069324e-51	1	MR1
MYL6.1	5.80894780966437e-56	-0.197808919110337	0.901	0.95	1.95726687498831e-51	1	MYL6
TAGLN2	6.47586316007288e-56	-0.15052578331036	0.507	0.742	2.18197733315496e-51	1	TAGLN2
NRP2	6.64000253861902e-56	-0.190221085252443	0.04	0.157	2.23728245536229e-51	1	NRP2
CFAP36	7.08625833988893e-56	-0.112116457062878	0.042	0.162	2.38764388504218e-51	1	CFAP36
CTSW	9.91131647495435e-56	-0.183784094252665	0.01	0.105	3.33951897307112e-51	1	CTSW
NDUFC1	1.06612557457716e-55	-0.13288024522159	0.266	0.485	3.59220351098027e-51	1	NDUFC1
TLR2.1	1.11488278234113e-55	0.370077164727708	0.25	0.147	3.75648604682021e-51	1	TLR2
PTPN12	1.22950564584298e-55	-0.118655171189826	0.28	0.504	4.14269632310335e-51	1	PTPN12
RAB9A	1.241025617239e-55	-0.104625061199947	0.103	0.258	4.18151171472508e-51	1	RAB9A
PRKACB	1.83435158760412e-55	-0.117716455201819	0.061	0.191	6.18066423927331e-51	1	PRKACB
SERPINB1	1.85477712585803e-55	0.560761671630839	0.545	0.536	6.24948604786604e-51	1	SERPINB1
SCP2.1	2.3150244055215e-55	-0.129361511022208	0.321	0.553	7.80024323196416e-51	1	SCP2
SERP1.1	2.88484014327329e-55	0.303951382740375	0.763	0.803	9.72018037874503e-51	1	SERP1
DUSP1	3.04712527183574e-55	0.356878455576264	0.79	0.783	1.02669838909233e-50	1	DUSP1
RGS1.1	3.25620912351213e-55	-0.379975286932802	0.118	0.266	1.09714710207618e-50	1	RGS1
TMEM134	3.50148813466824e-55	-0.112901276658995	0.111	0.269	1.17979141209512e-50	1	TMEM134
REEP5.1	3.83375176880115e-55	-0.167828871788662	0.43	0.648	1.29174432097986e-50	1	REEP5
UROD	4.33606442191769e-55	-0.116018159373124	0.074	0.212	1.46099354632095e-50	1	UROD
C6orf48	5.75444919226529e-55	-0.183912784757598	0.417	0.643	1.93890411084187e-50	1	C6orf48
NUDC	6.57657687557908e-55	-0.113313407426763	0.175	0.361	2.21591181245762e-50	1	NUDC
IRF8	7.0847323009766e-55	-0.121541188537172	0.16	0.339	2.38712970149105e-50	1	IRF8
SMAP2.1	7.35076029774472e-55	0.467644776382971	0.424	0.344	2.47676517472211e-50	1	SMAP2
ITGAM.1	8.07545168105292e-55	0.425601769201951	0.291	0.188	2.72094268941397e-50	1	ITGAM
FAM213A	9.26747746232444e-55	-0.142924132937789	0.027	0.133	3.1225838561556e-50	1	FAM213A
RPP25	1.04531540563256e-54	-0.120135684279714	0.024	0.129	3.52208572773836e-50	1	RPP25
SLAMF8	1.12186214909456e-54	-0.117413830347752	0.055	0.181	3.78000232515922e-50	1	SLAMF8
NIT2	1.52748833838648e-54	-0.108602994158748	0.071	0.207	5.14671920735941e-50	1	NIT2
RPL36A.1	1.62264316287492e-54	0.281362283489905	0.914	0.925	5.46733387299075e-50	1	RPL36A
AMDHD2	1.63520002555319e-54	-0.107565307129368	0.062	0.192	5.50964296609892e-50	1	AMDHD2
COX6C.1	1.81568030377184e-54	-0.202679611771787	0.565	0.766	6.11775321552883e-50	1	COX6C
RPS3.1	1.82126235359624e-54	0.143372861675735	0.921	0.955	6.13656137420718e-50	1	RPS3
RALGDS	1.88414056996369e-54	-0.113747509258904	0.073	0.21	6.34842323643565e-50	1	RALGDS
ARL1	3.11102850187498e-54	-0.111765016760989	0.07	0.204	1.04822994342176e-49	1	ARL1
NDUFB6.1	3.36146481289642e-54	-0.114160808438569	0.17	0.352	1.13261195405732e-49	1	NDUFB6
SLC35F6	3.46324201406433e-54	-0.10752172323956	0.097	0.245	1.16690476421884e-49	1	SLC35F6
MDM2	4.17307002254967e-54	-0.133513492071935	0.152	0.321	1.40607421339788e-49	1	MDM2
GBP3	4.22425293192192e-54	-0.126143937192497	0.035	0.146	1.42331978288177e-49	1	GBP3
DUT.1	4.56799162188389e-54	-0.11380561885865	0.215	0.415	1.53913909707756e-49	1	DUT
SNX2.1	6.02713307875518e-54	-0.155434981503063	0.321	0.542	2.03078221955577e-49	1	SNX2
PDGFC	6.22896937993949e-54	-0.116059445460965	0.056	0.181	2.09878894287681e-49	1	PDGFC
LSM4.1	6.73373134399002e-54	-0.125195531524993	0.238	0.443	2.268863439044e-49	1	LSM4
SEPW1	7.35312068428898e-54	-0.149489867244249	0.29	0.509	2.47756048336433e-49	1	SEPW1
DPP7	7.75924087583858e-54	-0.131382552608664	0.253	0.459	2.61439862070505e-49	1	DPP7
SVIP	8.23527722985254e-54	-0.145967959869635	0.069	0.199	2.77479430982651e-49	1	SVIP
CLEC4E	9.17854013571928e-54	0.55611399095454	0.321	0.224	3.09261731332925e-49	1	CLEC4E
GNB2L1.1	9.3324535909134e-54	0.220254987930495	0.882	0.918	3.14447691292236e-49	1	GNB2L1
NCK1	1.5484930211633e-53	-0.120752649389592	0.083	0.222	5.21749238550763e-49	1	NCK1
ISG15	1.57503825267521e-53	-0.266958249914638	0.261	0.46	5.30693388856387e-49	1	ISG15
AKAP9	1.62024233481481e-53	-0.116927488196116	0.261	0.47	5.45924452292501e-49	1	AKAP9
CPM	1.84051685028968e-53	-0.126332912847623	0.249	0.452	6.20143747536603e-49	1	CPM
TXNL1	2.29498861887414e-53	-0.11171809762058	0.229	0.434	7.73273465243451e-49	1	TXNL1
BCL2A1	2.59770266304059e-53	-0.166321918611082	0.362	0.59	8.75269935284896e-49	1	BCL2A1
JUN	2.65660652865778e-53	-0.172025930432477	0.393	0.619	8.95117003765953e-49	1	JUN
CYBB	3.38546969606077e-53	0.373318918322622	0.595	0.52	1.14070015939072e-48	1	CYBB
IL3RA	3.7768524088961e-53	-0.11027350666623	0.079	0.214	1.27257265065345e-48	1	IL3RA
SNHG12	4.02507358361016e-53	-0.159546520481879	0.118	0.269	1.35620829326161e-48	1	SNHG12
IGFBP7	4.24219608906597e-53	0.284263964855608	0.139	0.062	1.42936555024989e-48	1	IGFBP7
PRR34-AS1	4.44492642155977e-53	-0.105938355676908	0.082	0.221	1.49767350848035e-48	1	PRR34-AS1
FAM195A	6.77224846718607e-53	-0.118919021634125	0.142	0.307	2.28184139853367e-48	1	FAM195A
TRAPPC3	7.09421729582404e-53	-0.109971742263193	0.202	0.398	2.39032557565495e-48	1	TRAPPC3
APOL6	7.50408645711817e-53	-0.103756882977926	0.17	0.35	2.5284268908614e-48	1	APOL6
C11orf1	9.1933461078428e-53	-0.104516371508393	0.035	0.145	3.09760603757655e-48	1	C11orf1
ZFP36L1.1	1.05701516309115e-52	0.512131244736181	0.472	0.386	3.56150689051932e-48	1	ZFP36L1
RNF13	1.16998073834947e-52	-0.146009767557901	0.413	0.645	3.94213309979471e-48	1	RNF13
FUOM	1.20119956298658e-52	-0.114870124896876	0.177	0.36	4.04732180752699e-48	1	FUOM
APOL4.1	1.32076426829243e-52	-0.11012629389035	0.031	0.138	4.45018312558453e-48	1	APOL4
MESDC2	1.39507095528309e-52	-0.10044806478324	0.18	0.367	4.70055207673085e-48	1	MESDC2
ANXA2.1	1.39813943653334e-52	-0.221175272920376	0.839	0.903	4.71089101745544e-48	1	ANXA2
AOC3	1.40961198231063e-52	-0.125640155340328	0.012	0.105	4.74954661319744e-48	1	AOC3
C19orf60	1.79648511432251e-52	-0.140788881195362	0.284	0.499	6.05307694419826e-48	1	C19orf60
DCTPP1	2.12833787110399e-52	-0.104271158253839	0.061	0.187	7.17122162289779e-48	1	DCTPP1
MRPL57	2.45258120994437e-52	-0.135051735111827	0.333	0.558	8.26372712878657e-48	1	MRPL57
WBP4	3.77799130877489e-52	-0.100284180703633	0.113	0.266	1.27295639157861e-47	1	WBP4
ST3GAL6	3.88550151696651e-52	-0.105998137907957	0.072	0.202	1.3091808811267e-47	1	ST3GAL6
M6PR	4.49388252376475e-52	-0.117061339974968	0.315	0.539	1.51416877755729e-47	1	M6PR
ITGB1	6.63063174611983e-52	-0.118016011208688	0.35	0.584	2.23412506053762e-47	1	ITGB1
METTL9.1	6.84523835541432e-52	0.47807815870931	0.336	0.252	2.3064346114733e-47	1	METTL9
H2AFZ.1	1.36412858456312e-51	-0.196876934358614	0.516	0.717	4.59629485282699e-47	1	H2AFZ
LMO4	1.41772460342875e-51	-0.113367275910179	0.221	0.414	4.77688127879282e-47	1	LMO4
MMP14	1.48859848803574e-51	-0.128945247073889	0.034	0.142	5.01568374558762e-47	1	MMP14
TMEM219.1	1.71942494144867e-51	-0.14183700357442	0.345	0.569	5.79343039771716e-47	1	TMEM219
GUSB.1	4.17567970892603e-51	-0.119552290486739	0.142	0.305	1.40695352112554e-46	1	GUSB
SPRY1	5.43722464880131e-51	-0.108734097196887	0.085	0.219	1.83201847316711e-46	1	SPRY1
HAVCR2	6.3017320174387e-51	-0.112945170011271	0.154	0.324	2.12330558595579e-46	1	HAVCR2
FKBP2	7.00310586758448e-51	-0.118547782750792	0.287	0.502	2.35962649102391e-46	1	FKBP2
SDC4	7.12963780798181e-51	-0.10604385679125	0.15	0.315	2.40226016302139e-46	1	SDC4
HINT1	1.00293602240991e-50	-0.185934955532018	0.618	0.806	3.37929263390794e-46	1	HINT1
PSD3	1.04069447623956e-50	-0.129768904070425	0.016	0.109	3.50651596824156e-46	1	PSD3
RPS19BP1	1.04367824912624e-50	-0.115488544696799	0.304	0.528	3.51656949260595e-46	1	RPS19BP1
SYNGR2	1.28929094168966e-50	-0.148589345413104	0.358	0.583	4.34413689892916e-46	1	SYNGR2
CUTA	1.45265496592054e-50	-0.142930714756378	0.346	0.572	4.89457564217267e-46	1	CUTA
BCAR1	1.4971357768325e-50	-0.123089637902826	0.016	0.109	5.04444928645944e-46	1	BCAR1
RWDD1	1.52946810087382e-50	-0.109392064568363	0.373	0.612	5.15338981908425e-46	1	RWDD1
SNX3.1	1.59961779198491e-50	-0.155126558109963	0.579	0.767	5.38975218831395e-46	1	SNX3
AIG1	1.79199026102292e-50	-0.110038198636057	0.025	0.125	6.03793198549063e-46	1	AIG1
MINK1.1	1.87903697292333e-50	-0.104386656714798	0.033	0.137	6.33122717656788e-46	1	MINK1
PTGR1	2.59471672927606e-50	-0.100923567833449	0.024	0.122	8.74263854762276e-46	1	PTGR1
MIF	4.41504828409698e-50	-0.12322690935929	0.303	0.519	1.48760636884364e-45	1	MIF
CALR	6.17735023796746e-50	-0.185330271985407	0.476	0.683	2.08139638918076e-45	1	CALR
TSC22D1	6.42182957191524e-50	-0.123879224114054	0.068	0.192	2.16377125596112e-45	1	TSC22D1
AP2M1.1	8.49291760068765e-50	-0.11661817589105	0.331	0.554	2.8616036563757e-45	1	AP2M1
MRAS	1.24577871154043e-49	-0.111955158039406	0.04	0.148	4.19752679066434e-45	1	MRAS
POR.1	1.43664155043396e-49	-0.110455329790925	0.169	0.342	4.84062004003219e-45	1	POR
NMRK1	1.62756575535236e-49	-0.116547800135841	0.05	0.164	5.48392005608424e-45	1	NMRK1
PROS1.1	1.81292730678999e-49	-0.114810905911989	0.017	0.109	6.10847726749819e-45	1	PROS1
ETHE1.1	2.60586945378044e-49	-0.123605067434301	0.186	0.363	8.78021653756781e-45	1	ETHE1
MT-ND2	2.80196262005047e-49	-0.149061790707042	0.994	0.999	9.44093285199806e-45	1	MT-ND2
GDE1	3.34976651932749e-49	-0.101214474363464	0.111	0.258	1.1286703310222e-44	1	GDE1
EPB41L4A-AS1	4.1162698874576e-49	-0.11028375499254	0.147	0.306	1.38693597587996e-44	1	EPB41L4A-AS1
ANOS1	5.67693592782344e-49	-0.101118461658562	0.015	0.105	1.91278679152083e-44	1	ANOS1
GPD2	6.61805514248537e-49	-0.101929405105507	0.051	0.165	2.22988749970902e-44	1	GPD2
FNIP2.1	7.26653686312e-49	-0.150469278757956	0.131	0.28	2.44838693065965e-44	1	FNIP2
DUSP6	9.00945257682288e-49	0.531678364641051	0.431	0.362	3.0356449512347e-44	1	DUSP6
STIP1	9.33979300147671e-49	-0.102278996625114	0.076	0.204	3.14694985391756e-44	1	STIP1
RALA.1	1.18156657033266e-48	-0.134353919497438	0.137	0.29	3.98117040207887e-44	1	RALA
BCL3	1.21589980643779e-48	0.241020023335158	0.117	0.049	4.09685280781149e-44	1	BCL3
IFI27.1	1.22023727908328e-48	-0.718761538794058	0.05	0.156	4.11146748814322e-44	1	IFI27
RTN4.1	1.33312565215911e-48	-0.14002250366187	0.664	0.833	4.4918335723849e-44	1	RTN4
LARP4	1.39204835034023e-48	-0.118321956590811	0.063	0.182	4.69036771163638e-44	1	LARP4
TECR	1.45770256250441e-48	-0.108080875755984	0.137	0.294	4.91158301410238e-44	1	TECR
SPRED1	1.74264603779837e-48	-0.103024664822848	0.083	0.213	5.87167155975782e-44	1	SPRED1
MFHAS1	1.84150366987194e-48	-0.122684980525821	0.033	0.134	6.20476246526651e-44	1	MFHAS1
PLTP.1	2.29121113212043e-48	-0.205709951798648	0.026	0.122	7.72000678856656e-44	1	PLTP
KDELR2	2.85889330845531e-48	-0.107267537784989	0.27	0.477	9.63275511350933e-44	1	KDELR2
CSTA.1	3.3080590903484e-48	0.324259150121446	0.751	0.737	1.11461742990199e-43	1	CSTA
PABPC1.1	3.73231145678073e-48	0.345601551845763	0.945	0.967	1.2575650222477e-43	1	PABPC1
MRPL11	4.80574571092349e-48	-0.101019950341768	0.16	0.33	1.61924795983856e-43	1	MRPL11
SSB.1	4.82313399132906e-48	-0.121321541349477	0.318	0.532	1.62510676703841e-43	1	SSB
ATP5J	7.62117625138157e-48	-0.16646653139361	0.516	0.726	2.5678791261405e-43	1	ATP5J
GLIPR2.1	1.04550215175197e-47	-0.149907199647804	0.427	0.639	3.52271495011308e-43	1	GLIPR2
HAGHL	1.56405204795959e-47	-0.107096037089106	0.021	0.114	5.26991697039504e-43	1	HAGHL
FAIM	1.62513622917157e-47	-0.10153813447255	0.024	0.119	5.47573401057069e-43	1	FAIM
A2M.1	1.77423476314396e-47	-0.201541291860969	0.038	0.14	5.97810661093725e-43	1	A2M
TLCD2.1	2.2480872560408e-47	-0.110537176130618	0.032	0.131	7.57470520050387e-43	1	TLCD2
FDX1L	2.49273861528636e-47	-0.103476482679307	0.031	0.13	8.39903349034585e-43	1	FDX1L
SNAPC5	2.50954061340099e-47	-0.10334512624862	0.072	0.195	8.4556461427933e-43	1	SNAPC5
RPL7A	2.55751828734317e-47	0.170177043839135	0.914	0.948	8.61730211737408e-43	1	RPL7A
ST8SIA4	4.00654215378503e-47	0.230081806559276	0.113	0.047	1.34996431329633e-42	1	ST8SIA4
SLC3A2	4.2817158870767e-47	-0.12018843444339	0.245	0.434	1.44268135099162e-42	1	SLC3A2
ECH1.1	4.42052870663156e-47	-0.11620457586127	0.257	0.452	1.48945294241244e-42	1	ECH1
CREB5	4.5441771603379e-47	0.320653541676806	0.155	0.078	1.53111505240425e-42	1	CREB5
HCLS1	7.78919363711095e-47	0.450738568609485	0.501	0.476	2.62449090408817e-42	1	HCLS1
CD36.1	7.98732880790777e-47	0.359893127845037	0.312	0.211	2.69125056853644e-42	1	CD36
CACUL1	9.03410009483767e-47	-0.102189331432273	0.113	0.256	3.0439496859546e-42	1	CACUL1
PTPRC.1	1.09812012932823e-46	0.373247907316305	0.657	0.677	3.70000596375855e-42	1	PTPRC
APOL1.1	1.52907451990273e-46	-0.105632925608188	0.039	0.142	5.15206368736026e-42	1	APOL1
SOD2.1	1.74504945510638e-46	0.523937628295983	0.511	0.454	5.87976963403543e-42	1	SOD2
PLAU	3.14682136159615e-46	-0.101600521465494	0.031	0.129	1.06028998957621e-41	1	PLAU
C14orf2	3.77294278740216e-46	0.29112706308323	0.77	0.82	1.27125534278729e-41	1	C14orf2
ZEB2.1	5.19672793115513e-46	0.408544263580753	0.633	0.634	1.75098550912341e-41	1	ZEB2
CTSA	5.36388512395299e-46	-0.14681946464871	0.306	0.503	1.80730745366472e-41	1	CTSA
NEIL2	7.5118316582228e-46	-0.105321234861966	0.021	0.109	2.53103655892159e-41	1	NEIL2
NDUFS5.1	9.04911162715217e-46	-0.162034049903088	0.616	0.777	3.04900767165265e-41	1	NDUFS5
PMP22.1	4.36524452115932e-45	-0.126494004875762	0.118	0.255	1.47082548895942e-40	1	PMP22
TMED9	4.59892700086676e-45	-0.109533705175464	0.266	0.465	1.54956246367204e-40	1	TMED9
RAB7A.1	5.79726796544434e-45	-0.117211413226861	0.414	0.641	1.95333146827682e-40	1	RAB7A
SERPINA1.1	6.51526397121461e-45	-0.30278924421416	0.735	0.781	2.19525304246105e-40	1	SERPINA1
ATP5G3.1	9.2254054076707e-45	-0.149925529458285	0.623	0.785	3.10840809806057e-40	1	ATP5G3
SRP14.1	1.0672759806404e-44	-0.135949860753228	0.765	0.875	3.59607968916978e-40	1	SRP14
TNFSF13B.1	1.22037877763915e-44	0.467498700456519	0.365	0.287	4.11194425337735e-40	1	TNFSF13B
RPL8.1	1.69768915804244e-44	0.157526627230258	0.921	0.955	5.7201938491082e-40	1	RPL8
MYO1F	3.17287123376617e-44	0.428920940504426	0.371	0.304	1.06906723350517e-39	1	MYO1F
BLVRB.1	5.12514532884771e-44	0.422056220685251	0.567	0.558	1.72686646710195e-39	1	BLVRB
PPM1K	7.24542398604655e-44	-0.108925917774236	0.047	0.15	2.44127315785852e-39	1	PPM1K
GPR183.1	7.4258072546028e-44	0.320238361032419	0.215	0.124	2.50205149636587e-39	1	GPR183
PDE8A	2.05318857791527e-43	-0.10300786286608	0.043	0.143	6.91801359442772e-39	1	PDE8A
SAP18.1	2.11792308341173e-43	-0.135850933411765	0.441	0.655	7.13613003724749e-39	1	SAP18
ATPIF1	6.14343348264117e-43	-0.103557356467824	0.344	0.556	2.06996847764112e-38	1	ATPIF1
CXXC5	6.82913341393888e-43	-0.112638231087888	0.052	0.156	2.30100821249257e-38	1	CXXC5
LIPA.1	8.6684637260072e-43	-0.246504331259513	0.364	0.551	2.92075216784087e-38	1	LIPA
GPR34	8.99730378922907e-43	-0.114165294014704	0.057	0.164	3.03155153874284e-38	1	GPR34
NDUFA3.1	1.54861642493445e-42	-0.11011965643613	0.425	0.64	5.21790818217413e-38	1	NDUFA3
CTD-2319I12.2	2.59223395499738e-42	-0.101233324868333	0.022	0.106	8.73427308796817e-38	1	CTD-2319I12.2
TBC1D4	2.68476675169752e-42	-0.100976908353348	0.03	0.12	9.04605309316964e-38	1	TBC1D4
CREG1	2.88816561323943e-42	-0.12381425002783	0.324	0.526	9.73138521724893e-38	1	CREG1
RCSD1	2.96995132591533e-42	0.229984614355907	0.136	0.065	1.00069539975391e-37	1	RCSD1
TBC1D9	3.16398562297184e-42	-0.104395948028941	0.065	0.175	1.06607331580413e-37	1	TBC1D9
MT-CO1	4.63565609992549e-42	-0.152922705096858	0.997	0.999	1.56193796630889e-37	1	MT-CO1
GRINA.1	6.47519043910008e-42	-0.130402540761974	0.448	0.662	2.18175066655038e-37	1	GRINA
SIGLEC1	3.5018177189418e-41	-0.108290561095987	0.043	0.138	1.17990246222025e-36	1	SIGLEC1
CIR1.1	3.56713558602127e-41	-0.232000081988165	0.246	0.419	1.20191066435401e-36	1	CIR1
MX1	5.19247827834176e-41	-0.131382510717094	0.087	0.203	1.74955363110447e-36	1	MX1
C11orf58	5.82469594549182e-41	-0.111381651903872	0.412	0.641	1.96257305187401e-36	1	C11orf58
PIK3IP1	6.69960645820355e-41	-0.124578944696571	0.057	0.16	2.2573654000271e-36	1	PIK3IP1
TBCA	1.18285626955065e-40	-0.135148629527148	0.662	0.828	3.98551591462396e-36	1	TBCA
HSP90AB1	2.11167079602866e-40	-0.143210511791557	0.606	0.794	7.11506358013897e-36	1	HSP90AB1
BAX.1	2.14653391697366e-40	-0.124913772953992	0.387	0.595	7.23253137985104e-36	1	BAX
ATP5G2	2.50255513257817e-40	0.211475678329354	0.829	0.876	8.43210926370889e-36	1	ATP5G2
RPL37A	3.71912440866793e-40	0.128899076739283	0.978	0.993	1.25312177825657e-35	1	RPL37A
ATF3.1	5.21669206853571e-40	-0.115218577990454	0.122	0.252	1.75771222557242e-35	1	ATF3
PARK7	5.68547717207797e-40	-0.127066368722695	0.427	0.64	1.91566467835995e-35	1	PARK7
NUP214	5.69019444533589e-40	0.455843078007284	0.412	0.365	1.91725411641148e-35	1	NUP214
GCA.1	6.1938370497932e-40	0.463118464192062	0.47	0.433	2.08695145555732e-35	1	GCA
AGTRAP.1	6.34842611017354e-40	0.469165351181291	0.346	0.283	2.13903869356187e-35	1	AGTRAP
SH3GLB1	6.45864094100776e-40	-0.103319339635888	0.376	0.589	2.17617447866315e-35	1	SH3GLB1
MARCKS.1	7.79764114061973e-40	0.353181039349141	0.248	0.153	2.62733720592041e-35	1	MARCKS
MOSPD1	8.49426500628585e-40	-0.100061646642598	0.03	0.116	2.86205765121795e-35	1	MOSPD1
CYBA.1	1.41936990162273e-39	0.266517921911941	0.884	0.93	4.78242494652762e-35	1	CYBA
ENO1	1.54118866855445e-39	0.304152469014019	0.707	0.726	5.19288109982736e-35	1	ENO1
LGALS1.1	2.08950752869255e-39	0.230140279926445	0.912	0.911	7.04038666717669e-35	1	LGALS1
SH3BGRL.1	2.60175560116164e-39	-0.116470573657183	0.596	0.784	8.76635532255403e-35	1	SH3BGRL
COX4I1	6.2792629443397e-39	0.200371498867602	0.861	0.905	2.11573485646582e-34	1	COX4I1
C15orf48.1	6.96849791407687e-39	0.101242824832126	0.144	0.284	2.34796568716906e-34	1	C15orf48
KLF6	7.35973708266309e-39	-0.125303315778427	0.591	0.792	2.4797898126325e-34	1	KLF6
RAN	8.45388926542132e-39	-0.115137785482535	0.464	0.673	2.84845344909106e-34	1	RAN
MT-ND5	9.18667418836309e-39	-0.164330935725545	0.849	0.928	3.09535800102706e-34	1	MT-ND5
ZFP36.1	1.65211728785447e-38	0.404784795217018	0.558	0.529	5.56664398969686e-34	1	ZFP36
LAMTOR5	4.74273054638448e-38	-0.10300268023408	0.45	0.661	1.59801563029879e-33	1	LAMTOR5
GLRX.1	7.1511415016941e-38	-0.156579796062961	0.576	0.736	2.40950561758081e-33	1	GLRX
ACP2	8.62780526191874e-38	-0.104593501940016	0.061	0.161	2.9070527049509e-33	1	ACP2
LTB4R	1.02578964497736e-37	0.266455757196003	0.128	0.065	3.45629562978671e-33	1	LTB4R
BATF	2.07037070967615e-37	0.157889549769565	0.101	0.044	6.97590706918283e-33	1	BATF
CTSB.1	2.71282924547531e-37	-0.287944916866409	0.855	0.905	9.14060685970453e-33	1	CTSB
RPL35.1	3.04337552549778e-37	0.118629339883552	0.943	0.968	1.02543494956122e-32	1	RPL35
DDIT4.1	4.39038502672312e-37	0.37515638531158	0.249	0.166	1.47929633090409e-32	1	DDIT4
H2AFY	4.67459333754915e-37	-0.147128382422258	0.651	0.799	1.57505747915381e-32	1	H2AFY
GAPT	1.46027691332269e-36	0.229550574562277	0.104	0.048	4.92025703174949e-32	1	GAPT
HSPA8	2.07710951389524e-36	-0.102174533260904	0.422	0.631	6.99861279611862e-32	1	HSPA8
VPS29.1	2.52000422827499e-36	-0.100167488879698	0.402	0.607	8.49090224674974e-32	1	VPS29
SDCBP	3.27375944168611e-36	-0.132916140930947	0.7	0.842	1.10306050628172e-31	1	SDCBP
FES	4.66309519722481e-36	0.296961243507854	0.182	0.111	1.57118329575293e-31	1	FES
NGFRAP1	6.2794373202312e-36	-0.119801037846479	0.039	0.124	2.1157936106787e-31	1	NGFRAP1
CA2	6.30317471381746e-36	-0.129454410138237	0.038	0.122	2.12379168807366e-31	1	CA2
ATF4	1.41724087660685e-35	-0.106018594100511	0.382	0.583	4.77525140963913e-31	1	ATF4
GAS7.1	1.55740332960812e-35	0.315053160018611	0.169	0.1	5.24751477878161e-31	1	GAS7
PFDN5	6.52601795039242e-35	0.160447435882169	0.885	0.92	2.19887648820522e-30	1	PFDN5
HLA-B	9.65582582063533e-35	0.141086150372256	0.969	0.981	3.25343395200487e-30	1	HLA-B
LCP1	1.02932869126446e-34	0.309317961067688	0.664	0.689	3.46822009234648e-30	1	LCP1
MINOS1	1.25050579780683e-34	-0.114975538606553	0.506	0.708	4.21345423513032e-30	1	MINOS1
SHFM1	3.68216427861968e-34	-0.104645438742223	0.441	0.647	1.24066843203811e-29	1	SHFM1
RPS10.1	3.83725337590085e-34	0.170275526662639	0.904	0.937	1.29292415247603e-29	1	RPS10
ARID5B.1	4.81698254211252e-34	-0.134462665271611	0.114	0.226	1.62303409773939e-29	1	ARID5B
RPS2.1	5.04785338499148e-34	0.152788975927059	0.963	0.98	1.70082371953903e-29	1	RPS2
PFKFB3	5.57671468947857e-34	0.279296291141413	0.133	0.07	1.87901824747291e-29	1	PFKFB3
GALM.1	7.51479733872119e-34	-0.102101017279578	0.036	0.115	2.53203581530872e-29	1	GALM
ATP6V1G1	1.13791697798908e-33	-0.138700692718329	0.588	0.763	3.83409746563641e-29	1	ATP6V1G1
CPVL	1.36926376642063e-33	0.428885431584892	0.404	0.361	4.61359733457768e-29	1	CPVL
HSP90B1	1.98401360519185e-33	-0.109807910052905	0.539	0.727	6.68493544133342e-29	1	HSP90B1
B2M	2.16202658013233e-33	-0.154010155186665	0.995	0.999	7.28473235909788e-29	1	B2M
ASGR1	2.49839265674467e-33	0.355955529623688	0.221	0.153	8.41808421763548e-29	1	ASGR1
RPL12.1	2.79111244047614e-33	0.126677979477572	0.971	0.983	9.40437425694029e-29	1	RPL12
SAP30	3.47932915092431e-33	0.3058483696104	0.142	0.078	1.17232516411244e-28	1	SAP30
EMB	3.74688827348741e-33	0.202393545105547	0.119	0.059	1.26247653486885e-28	1	EMB
TNS1	6.8939129237714e-33	-0.101722208544177	0.04	0.12	2.32283502053554e-28	1	TNS1
BTF3	1.61057011264214e-32	0.199580088844425	0.81	0.859	5.42665493753643e-28	1	BTF3
RPL4.1	3.39593549156691e-32	0.170487137382756	0.834	0.88	1.14422650452855e-27	1	RPL4
RP11-160E2.6.1	4.9478827422487e-32	0.292921518171067	0.191	0.121	1.66713961117328e-27	1	RP11-160E2.6
STK17B.1	2.10607919649833e-31	0.398793251369077	0.408	0.359	7.09622324468149e-27	1	STK17B
FKBP5	2.41196894504948e-31	0.373840338250478	0.541	0.553	8.1268881634497e-27	1	FKBP5
NDUFA1.1	3.98259450431394e-31	-0.114935127693246	0.61	0.773	1.34189539228354e-26	1	NDUFA1
HSP90AA1.1	4.73769286546958e-31	-0.129175445893269	0.79	0.9	1.59631823409132e-26	1	HSP90AA1
HNRNPA1.1	1.27396829847293e-30	0.226296418531408	0.741	0.781	4.29250878487469e-26	1	HNRNPA1
RPL31.1	1.34840571063908e-30	0.111915031170921	0.958	0.977	4.54331820142731e-26	1	RPL31
SERPINF1	2.38219010038982e-30	-0.110771797299613	0.046	0.124	8.02655132425346e-26	1	SERPINF1
VMP1.1	3.69095954598099e-30	0.382909634564205	0.49	0.475	1.24363190942284e-25	1	VMP1
CD37.1	6.09436492899141e-30	-0.109063426565871	0.527	0.706	2.05343531917437e-25	1	CD37
TDRD3	2.98360966900305e-29	-0.101943530994356	0.038	0.109	1.00529744187389e-24	1	TDRD3
C11orf31.1	1.16930072328361e-28	-0.105174739317183	0.457	0.648	3.9398418570318e-24	1	C11orf31
NUDT16	2.06899063532908e-28	0.425403844530511	0.303	0.253	6.9712570466778e-24	1	NUDT16
BTG1.1	2.31060825415521e-28	0.279446048198254	0.695	0.731	7.78536345155056e-24	1	BTG1
IMPA2	8.451340879054e-28	0.259477134231319	0.122	0.068	2.84759479578845e-23	1	IMPA2
TKT.1	1.8365772223639e-27	0.315120087876136	0.612	0.643	6.18816329303292e-23	1	TKT
RPL5	2.68289682725602e-27	0.129222500690348	0.922	0.951	9.03975256975644e-23	1	RPL5
NINJ1.1	3.20926878249385e-27	0.360303027160856	0.222	0.157	1.08133102357348e-22	1	NINJ1
PLXNC1	4.10149600608334e-27	0.174841460024749	0.11	0.058	1.38195806428972e-22	1	PLXNC1
PHC2	8.95419140752554e-27	0.334928624591144	0.239	0.18	3.01702525285165e-22	1	PHC2
GMFG	3.64328261398092e-26	0.305079156986223	0.618	0.672	1.22756764395473e-21	1	GMFG
SH3KBP1.1	4.26250463015316e-26	0.271171307609144	0.21	0.146	1.43620831008381e-21	1	SH3KBP1
CD300A.1	6.96452972040627e-26	0.261664193549447	0.179	0.119	2.34662864399369e-21	1	CD300A
RPL36.1	1.02016264476979e-25	0.104886898163571	0.944	0.971	3.43733601528732e-21	1	RPL36
LSP1.1	1.22042530408427e-25	0.320426937759086	0.458	0.423	4.11210101958154e-21	1	LSP1
SPTLC2	1.5073824197499e-25	0.300445284375616	0.196	0.137	5.07897432510533e-21	1	SPTLC2
EEF1B2.1	2.52706890936583e-25	0.174289546863903	0.822	0.864	8.51470598321721e-21	1	EEF1B2
NFAM1	3.17886867750277e-25	0.209203936496872	0.105	0.057	1.07108801219778e-20	1	NFAM1
VAMP8.1	7.06465821908205e-25	-0.112259643374367	0.711	0.823	2.3803659403375e-20	1	VAMP8
MBOAT7	1.87223657587537e-24	0.240067323181139	0.131	0.078	6.30831391875446e-20	1	MBOAT7
RPL36AL	2.02324210909786e-24	-0.106048847905613	0.781	0.871	6.81711196239434e-20	1	RPL36AL
MYL12A.1	3.16857923309752e-24	-0.107924601385479	0.783	0.877	1.06762108679988e-19	1	MYL12A
GIMAP1.1	4.18766845353749e-24	0.228412564498939	0.155	0.099	1.41099300873492e-19	1	GIMAP1
HCK	1.47048066504108e-23	0.380449461185973	0.409	0.388	4.95463755278942e-19	1	HCK
SPP1.1	6.35777505071016e-23	-0.948559229810244	0.08	0.15	2.14218872558628e-18	1	SPP1
CKAP4.1	1.05504268660296e-22	0.283399117346494	0.144	0.091	3.55486082824003e-18	1	CKAP4
C1orf162.1	1.15656775373241e-22	0.229464782512042	0.701	0.715	3.89693938942598e-18	1	C1orf162
PTEN	2.55771010194113e-22	0.370932922945302	0.276	0.227	8.61794841748045e-18	1	PTEN
RPS26	3.49978264376883e-22	0.135143730928955	0.877	0.893	1.17921676399147e-17	1	RPS26
PNRC1.1	8.2898685025715e-22	0.349696326573	0.494	0.497	2.79318829325644e-17	1	PNRC1
MARCH1	9.92895430712322e-22	0.357091062235124	0.404	0.38	3.3454618642421e-17	1	MARCH1
MX2.1	1.05914464522788e-21	0.236796794558336	0.165	0.11	3.56868196763081e-17	1	MX2
TMEM2	1.58502849148128e-21	0.205621579240615	0.113	0.066	5.34059499919701e-17	1	TMEM2
MT-ND4L	1.78396935143177e-21	-0.137286222608653	0.63	0.789	6.0109063327142e-17	1	MT-ND4L
RBP7	1.81735455983434e-21	0.394720063347898	0.25	0.203	6.12339445390582e-17	1	RBP7
CCL3.1	3.55674691427763e-21	-0.214941995031605	0.08	0.15	1.19841030529671e-16	1	CCL3
TLE4	4.22157353959866e-21	0.37656056042855	0.342	0.302	1.42241698843237e-16	1	TLE4
JDP2	5.06703839549015e-21	0.239458963961894	0.142	0.092	1.70728791697645e-16	1	JDP2
METTL7A.1	5.35553700109227e-21	0.323756720054204	0.211	0.158	1.80449463714803e-16	1	METTL7A
LRRC25	9.70286761943729e-21	0.334079767750855	0.231	0.184	3.2692842156932e-16	1	LRRC25
KCTD12	1.10144310832256e-20	0.324165045078868	0.525	0.542	3.71120240918203e-16	1	KCTD12
RPL15	1.8369690038142e-20	0.105607811335394	0.943	0.972	6.18948336145157e-16	1	RPL15
HMHA1.1	6.1799471462104e-20	0.198028072051844	0.14	0.09	2.08227139144413e-15	1	HMHA1
TMPO	9.84087153258764e-20	0.240950451092689	0.167	0.116	3.31578325419008e-15	1	TMPO
SNHG25.1	1.75315135639301e-19	0.47772293365111	0.537	0.569	5.90706818023061e-15	1	SNHG25
WAS.1	2.17440975680727e-19	0.321646400170481	0.288	0.251	7.32645623458642e-15	1	WAS
ELK3	2.19373288690913e-19	0.191988480692223	0.11	0.065	7.39156358915163e-15	1	ELK3
SULT1A1	2.80263135580431e-19	0.34676890543434	0.224	0.18	9.44318609024705e-15	1	SULT1A1
FCGR3A.1	3.29920913728873e-19	0.16352616566872	0.374	0.55	1.11163552671807e-14	1	FCGR3A
CDKN2D	4.20957579081396e-19	0.246386395736303	0.148	0.1	1.41837446695686e-14	1	CDKN2D
RAB27A	1.20204450193441e-18	0.222924442743493	0.132	0.086	4.05016874481779e-14	1	RAB27A
LAMTOR4	1.47996851043221e-18	0.250708339405367	0.612	0.676	4.9866058990503e-14	1	LAMTOR4
ENTPD1.1	2.67906123018949e-18	0.254771363357666	0.178	0.128	9.02682890900047e-14	1	ENTPD1
PSTPIP2	4.00536418699142e-18	0.206758731021689	0.106	0.064	1.34956740916489e-13	1	PSTPIP2
CLEC7A	4.27809504957477e-18	0.336947479921858	0.477	0.489	1.44146134600372e-13	1	CLEC7A
MYO1G	4.36203985975326e-18	0.30366651850828	0.21	0.164	1.46974571034526e-13	1	MYO1G
SLC25A6	4.71961173165696e-18	0.184237641293509	0.78	0.841	1.5902259768645e-13	1	SLC25A6
ARPC1B.1	5.60512061948712e-18	0.19556825826777	0.811	0.854	1.88858934152999e-13	1	ARPC1B
PLA2G7.1	6.0241520238516e-18	-0.20338616742903	0.08	0.141	2.02977778291656e-13	1	PLA2G7
ETS2	6.41275596683908e-18	0.348337367899904	0.499	0.508	2.16071399546676e-13	1	ETS2
MT1E.1	8.1958772861933e-18	-0.733102429660626	0.101	0.167	2.76151889280997e-13	1	MT1E
CCL4.1	1.34377729141415e-17	-0.201078273104216	0.054	0.109	4.52772320569082e-13	1	CCL4
RP5-1171I10.5.1	1.67566677450932e-17	0.262375329478739	0.18	0.132	5.64599163003171e-13	1	RP5-1171I10.5
PDE4B	2.89374303290048e-17	0.208710933858185	0.12	0.076	9.75017777505487e-13	1	PDE4B
ZBTB16	4.60621252733374e-17	0.188466216511449	0.103	0.062	1.55201724895983e-12	1	ZBTB16
ADD3	5.72592370837801e-17	0.244773778491628	0.167	0.12	1.92929273430089e-12	1	ADD3
SLC38A2	7.56503128674776e-17	0.349734901655226	0.376	0.36	2.54896164175679e-12	1	SLC38A2
SLA	1.14736283360271e-16	0.350972283472457	0.448	0.456	3.86592433154098e-12	1	SLA
TPI1	2.37794396846219e-16	0.244750007044655	0.606	0.652	8.01224440733649e-12	1	TPI1
SUB1.1	2.55972580375433e-16	0.242584363408136	0.589	0.649	8.62474012316985e-12	1	SUB1
PKM	7.36543901012145e-16	0.24868742204781	0.661	0.71	2.48171102007032e-11	1	PKM
HLA-DQA2	8.78379751453036e-16	-0.127364149105331	0.083	0.143	2.95961273454586e-11	1	HLA-DQA2
SRSF3	1.32568010982092e-15	0.266490745007083	0.538	0.58	4.4667465620306e-11	1	SRSF3
FOSL2	1.65685589050745e-15	0.328102210666427	0.225	0.183	5.58261023747582e-11	1	FOSL2
TMEM176A.1	2.04282223747774e-15	0.182838673819325	0.127	0.084	6.88308524695749e-11	1	TMEM176A
TPM3.1	3.21554274230534e-15	0.219917832350009	0.674	0.735	1.08344497159236e-10	1	TPM3
HLA-E.1	4.43408528049223e-15	0.177222156080683	0.764	0.822	1.49402069440905e-10	1	HLA-E
TALDO1	4.50316203107618e-15	0.286397006901515	0.571	0.626	1.51729541475081e-10	1	TALDO1
RNASE1.1	4.65419172521759e-15	0.325712679634997	0.239	0.191	1.56818335989481e-10	1	RNASE1
IL1RN.1	5.05641398787466e-15	-0.108922782029592	0.129	0.203	1.70370812907449e-10	1	IL1RN
TMEM167A	1.33185278761984e-14	0.300162782986439	0.444	0.469	4.48754478260628e-10	1	TMEM167A
SLC25A3	1.46805589818192e-14	0.245049964358628	0.597	0.657	4.94646754333416e-10	1	SLC25A3
FAM49A	2.39597996561858e-14	0.291284928887585	0.21	0.171	8.07301489615525e-10	1	FAM49A
ANXA6	2.46288650499689e-14	0.153015032023388	0.105	0.067	8.29844978993653e-10	1	ANXA6
HMOX1	3.04301346762741e-14	0.422455685831514	0.387	0.385	1.02531295778238e-09	1	HMOX1
GADD45B.1	5.93934531832868e-14	0.325583983427853	0.392	0.379	2.00120301155767e-09	1	GADD45B
MCL1	5.97902912026009e-14	0.252208876443127	0.667	0.735	2.01457407178044e-09	1	MCL1
MT1F.1	6.68655259280195e-14	-0.16296211378699	0.082	0.137	2.25296703061869e-09	1	MT1F
LILRB1	9.14691025840693e-14	0.289015364353705	0.185	0.146	3.08195994246763e-09	1	LILRB1
THBD	1.46063065515075e-13	0.110673566734807	0.192	0.285	4.92144892946493e-09	1	THBD
RNF144B	1.85225363375676e-13	0.288024187212856	0.211	0.173	6.24098339358001e-09	1	RNF144B
ACTG1.1	5.10436634533085e-13	0.108922958043065	0.894	0.931	1.71986519639578e-08	1	ACTG1
RPLP0	6.51795795913613e-13	0.118436796992231	0.873	0.929	2.19616075475133e-08	1	RPLP0
RNF141	1.27751665133444e-12	0.242738526440557	0.14	0.105	4.30446460500625e-08	1	RNF141
HNRNPA2B1	1.64151282743308e-12	0.194972927557637	0.663	0.734	5.53091332075303e-08	1	HNRNPA2B1
CLEC4A	2.9186805363363e-12	0.249520025884009	0.189	0.152	9.83420219913151e-08	1	CLEC4A
PTP4A2	3.26789478414555e-12	0.290737545486536	0.487	0.53	1.10108446857e-07	1	PTP4A2
CFD.1	6.96336270664554e-12	0.266127478361036	0.575	0.589	2.34623543037715e-07	1	CFD
IL17RA	8.34591441640204e-12	0.249943904820167	0.226	0.194	2.8120724034625e-07	1	IL17RA
GIMAP4.1	9.57914196180676e-12	0.291501043250918	0.246	0.218	3.22759609261117e-07	1	GIMAP4
CFL1	1.22334097852286e-11	0.115650590784028	0.866	0.914	4.12192509303491e-07	1	CFL1
HIF1A.1	1.38929260983362e-11	0.320731026114278	0.338	0.318	4.68108251957341e-07	1	HIF1A
SOX4	2.1881262674896e-11	0.333603413455499	0.215	0.184	7.37267264567944e-07	1	SOX4
LTB.1	4.01691257058008e-11	-0.360891362522287	0.062	0.103	1.35345852153125e-06	1	LTB
IL10RA.1	4.89620473574559e-11	0.265160711740819	0.218	0.186	1.64972722366212e-06	1	IL10RA
LBR.1	5.26116368373187e-11	0.221254618012782	0.156	0.122	1.77269649159661e-06	1	LBR
MEGF9	6.05322721458908e-11	0.26310598395252	0.17	0.138	2.03957437768365e-06	1	MEGF9
IGHA1.1	7.03315929839585e-11	-0.110413782558346	0.079	0.127	2.3697526940015e-06	1	IGHA1
GSTP1.1	7.81307970264990e-11	0.177840353498272	0.769	0.823	2.63253907501086e-06	1	GSTP1
DPYD	7.93082290341805e-11	0.33076729239771	0.292	0.276	2.67221146907768e-06	1	DPYD
RP11-386I14.4.1	9.44091256705888e-11	0.270773860282409	0.13	0.096	3.18102108034482e-06	1	RP11-386I14.4
TES.1	1.01791222424458e-10	0.268423652437545	0.252	0.223	3.42975344836968e-06	1	TES
FAM45A	1.16952592142374e-10	0.290537239630042	0.209	0.181	3.94060063964516e-06	1	FAM45A
[truncated: 16,290 more rows]
