# Supplementary material for: Dynamic atlas of immune cells reveals multiple functional features of macrophages associated with progression of pulmonary fibrosis
Source: Front Immunol. 2023 Sep 13;14:1230266. doi: 10.3389/fimmu.2023.1230266 (PMC10525351; doi:10.3389/fimmu.2023.1230266)
Supplement: Supplementary file 14 [file Table_6.csv]

	p_val	avg_logFC	pct.1	pct.2	p_val_adj	cluster	gene
GNLY.NK	0	2.87750356978477	0.434	0.018	0	NK	GNLY
CCL5.NK	0	2.51347027117205	0.568	0.026	0	NK	CCL5
NKG7.NK	0	2.47554732557994	0.566	0.045	0	NK	NKG7
GZMB.NK	0	1.861848276115	0.438	0.007	0	NK	GZMB
KLRB1.NK	0	1.62470937516323	0.357	0.019	0	NK	KLRB1
GZMA.NK	0	1.55556125827492	0.44	0.007	0	NK	GZMA
IL32.NK	0	1.49603182015847	0.44	0.043	0	NK	IL32
KLRD1.NK	0	1.44920069865164	0.448	0.005	0	NK	KLRD1
PRF1.NK	0	1.4431920804349	0.422	0.006	0	NK	PRF1
CD7.NK	0	1.39115536479593	0.418	0.028	0	NK	CD7
CST7.NK	0	1.35657191711723	0.45	0.033	0	NK	CST7
GZMH.NK	0	1.20230316522207	0.321	0.003	0	NK	GZMH
AC092580.4.NK	0	1.02366644675004	0.243	0.007	0	NK	AC092580.4
FGFBP2.NK	0	0.99604064087881	0.249	0.002	0	NK	FGFBP2
CD247.NK	0	0.985702093873809	0.337	0.012	0	NK	CD247
KLRC1.NK	0	0.846864897111248	0.163	0.001	0	NK	KLRC1
CD8A.NK	0	0.775784176747153	0.209	0.004	0	NK	CD8A
PYHIN1.NK	0	0.709876769026622	0.249	0.013	0	NK	PYHIN1
GZMM.NK	0	0.692877825781998	0.247	0.008	0	NK	GZMM
XCL2.NK	0	0.676526004284717	0.122	0.001	0	NK	XCL2
KLRF1.NK	0	0.61017975443223	0.165	0.002	0	NK	KLRF1
TRDC.NK	0	0.526861637372208	0.125	0.001	0	NK	TRDC
SAMD3.NK	0	0.480644345715632	0.133	0.002	0	NK	SAMD3
S1PR5.NK	0	0.281002431939066	0.104	0.001	0	NK	S1PR5
CD8B.NK	5.75476318567999e-291	0.549053945423721	0.137	0.003	1.93900990778302e-286	NK	CD8B
TRBC1.NK	6.03806183633866e-287	1.07962469874371	0.261	0.017	2.03446455513595e-282	NK	TRBC1
LCK.NK	2.40013549449981e-278	0.675750357908532	0.253	0.017	8.08701653516766e-274	NK	LCK
TRBC2.NK	9.60942981668651e-267	0.984988139492665	0.313	0.027	3.23780128243435e-262	NK	TRBC2
SYNE2.NK	1.40090352273141e-243	0.737881059129005	0.283	0.025	4.72020432949122e-239	NK	SYNE2
ETS1.NK	1.91205288447682e-230	0.764876768121713	0.293	0.028	6.44247098895621e-226	NK	ETS1
CLIC3.NK	4.9260974173228e-225	0.536609760051709	0.175	0.009	1.65979926379274e-220	NK	CLIC3
CTSW.NK	1.72422527183045e-221	1.28058023898072	0.47	0.084	5.80960463090553e-217	NK	CTSW
CD3E.NK	7.02992412886215e-214	0.815037967538434	0.249	0.022	2.36866263597881e-209	NK	CD3E
CD2.NK	2.47875164249087e-212	1.30534494697085	0.365	0.048	8.35190578420873e-208	NK	CD2
CD3D.NK	1.50617405611446e-211	1.2892398373201	0.347	0.044	5.07490286467207e-207	NK	CD3D
TRAC.NK	4.79737361027303e-209	1.12603258040283	0.285	0.029	1.61642706424539e-204	NK	TRAC
CD3G.NK	2.9792202171072e-208	0.816538011941359	0.247	0.022	1.0038184599521e-203	NK	CD3G
SPON2.NK	8.82616477134901e-204	0.64329553949603	0.187	0.012	2.97388795805833e-199	NK	SPON2
IL2RB.NK	6.64423685767336e-200	0.400827771121769	0.131	0.006	2.23870916682446e-195	NK	IL2RB
ZAP70.NK	2.04360573588128e-198	0.417794706770255	0.143	0.007	6.8857251664784e-194	NK	ZAP70
CCL4.NK	7.58492364539284e-194	1.78834224788018	0.484	0.093	2.55566417307866e-189	NK	CCL4
GZMK.NK	2.63380896103438e-188	0.692956538102208	0.112	0.004	8.87435591330925e-184	NK	GZMK
CD96.NK	4.76278880096525e-186	0.49790756082658	0.169	0.011	1.60477405859723e-181	NK	CD96
IKZF3.NK	1.04410599993919e-179	0.523612691095149	0.205	0.017	3.51801075619509e-175	NK	IKZF3
ADGRG1.NK	5.3624278552611e-170	0.375005256499938	0.12	0.006	1.80681644155168e-165	NK	ADGRG1
GPR171.NK	2.07155333751818e-166	0.4889778820681	0.161	0.011	6.97989181543376e-162	NK	GPR171
KLRG1.NK	5.16334075302274e-156	0.357107077170659	0.12	0.006	1.73973603332348e-151	NK	KLRG1
C12orf75.NK	6.12625720942755e-150	0.576254240828282	0.187	0.017	2.06418110414452e-145	NK	C12orf75
SH2D2A.NK	1.83752265216781e-147	0.316506335532736	0.112	0.006	6.19134882421423e-143	NK	SH2D2A
ISG20.NK	1.26997039446411e-139	0.853941250558707	0.38	0.075	4.27903824710738e-135	NK	ISG20
FYN.NK	2.24213923230454e-117	0.681782835202325	0.271	0.046	7.55466392932693e-113	NK	FYN
RUNX3.NK	2.46208939850168e-117	0.702737866984257	0.303	0.057	8.29576401931157e-113	NK	RUNX3
SH2D1A.NK	8.10539660405248e-115	0.282090355516251	0.104	0.007	2.73103233176944e-110	NK	SH2D1A
ITM2A.NK	1.52352904082698e-106	0.368304265418528	0.139	0.013	5.13337875016243e-102	NK	ITM2A
PLEKHF1.NK	4.09832423301389e-103	0.296872852672621	0.102	0.007	1.3808893670717e-98	NK	PLEKHF1
SYTL3.NK	3.95931149874287e-102	0.674634583583821	0.253	0.046	1.33405041638642e-97	NK	SYTL3
BCL11B.NK	3.35741857337483e-95	0.276438362163731	0.112	0.01	1.13124861411292e-90	NK	BCL11B
GIMAP7.NK	5.01748367170559e-85	0.730616186434667	0.299	0.071	1.69059094834448e-80	NK	GIMAP7
LBH.NK	3.29682024541205e-84	0.389825442755006	0.145	0.019	1.11083061348913e-79	NK	LBH
TRAF3IP3.NK	4.7474863809599e-78	0.462878896872677	0.205	0.038	1.59961806120063e-73	NK	TRAF3IP3
PRDM1.NK	2.39886262738106e-77	0.563620607134068	0.267	0.062	8.08272773669774e-73	NK	PRDM1
SPOCK2.NK	7.88455262519497e-77	0.417688068230983	0.143	0.02	2.65662116153319e-72	NK	SPOCK2
STAT4.NK	1.88543294780152e-74	0.258419726606005	0.108	0.012	6.35277777432245e-70	NK	STAT4
SKAP1.NK	2.69466273257846e-72	0.360881323187758	0.155	0.024	9.07939661114986e-68	NK	SKAP1
IFITM1.NK	4.64065593137628e-71	0.29395891431633	0.116	0.014	1.56362260951792e-66	NK	IFITM1
ITM2C.NK	5.95276849385307e-69	0.505877153024055	0.12	0.015	2.00572581631885e-64	NK	ITM2C
ITK.NK	6.7434948526261e-69	0.253074877260543	0.104	0.012	2.27215315564384e-64	NK	ITK
ACAP1.NK	1.64225888757269e-68	0.566678150966246	0.221	0.049	5.53342709578744e-64	NK	ACAP1
FKBP11.NK	4.90116470375244e-68	0.475206044820432	0.187	0.036	1.65139843528235e-63	NK	FKBP11
HOPX.NK	9.5488900835074e-68	0.910400810670971	0.359	0.121	3.21740302473698e-63	NK	HOPX
CORO1A.NK	4.69998408271012e-66	0.851519562040135	0.514	0.215	1.58361263682835e-61	NK	CORO1A
GNG2.NK	4.89606194734816e-65	0.375811055645146	0.171	0.032	1.64967911253949e-60	NK	GNG2
MALAT1.NK	9.57074077055285e-62	0.544982680137947	1	1	3.22476539523008e-57	NK	MALAT1
CLEC2D.NK	2.2163028853907e-60	0.477646579658587	0.215	0.051	7.46761094203541e-56	NK	CLEC2D
SLC38A1.NK	4.71792697385761e-59	0.383428602332607	0.171	0.034	1.58965831457158e-54	NK	SLC38A1
GPX1.NK	1.00933325484741e-56	-0.53685137147413	0.703	0.924	3.40084746888285e-52	NK	GPX1
PTPN7.NK	1.77441914152418e-54	0.428565916457119	0.171	0.036	5.97872785545158e-50	NK	PTPN7
CD74.NK	1.72561921457481e-50	-0.487674209537263	0.908	0.98	5.81430138158836e-46	NK	CD74
CTSB.NK	1.78558413373278e-50	-0.667273101688606	0.655	0.905	6.01634718019924e-46	NK	CTSB
DDIT4.NK	2.12981746893547e-50	0.756273558286126	0.402	0.171	7.17620697983117e-46	NK	DDIT4
HLA-DRA.NK	6.46880307271553e-50	-0.515105311060176	0.791	0.966	2.17959850732077e-45	NK	HLA-DRA
BTG1.NK	9.8598799408612e-50	0.678371951266697	0.825	0.724	3.32218794727377e-45	NK	BTG1
TYROBP.NK	1.59759754419697e-49	-0.41616483768052	0.819	0.949	5.38294516541728e-45	NK	TYROBP
SYTL1.NK	4.802782825521e-48	0.290627163352399	0.135	0.026	1.61824964523105e-43	NK	SYTL1
PSAP.NK	1.32309153188582e-47	-0.474405357937837	0.781	0.939	4.45802460753609e-43	NK	PSAP
CST3.NK	2.06530876639915e-47	-0.485039654281428	0.695	0.935	6.95885135750529e-43	NK	CST3
HLA-DPA1.NK	4.01621447742257e-47	-0.56231355725669	0.739	0.911	1.35322330602276e-42	NK	HLA-DPA1
S100A11.NK	1.09702294056706e-46	-0.438106569564013	0.869	0.957	3.69630909594664e-42	NK	S100A11
AKNA.NK	1.13273821650887e-46	0.585542691194629	0.333	0.131	3.81664814670498e-42	NK	AKNA
LYZ.NK	1.81616183169087e-46	-0.58642233326908	0.667	0.935	6.1193756756992e-42	NK	LYZ
VIM.NK	4.07272295092617e-46	-0.41922237524009	0.918	0.982	1.37226327108506e-41	NK	VIM
HLA-DRB1.NK	8.24728606770781e-46	-0.605034033015211	0.737	0.912	2.77884056765347e-41	NK	HLA-DRB1
C1QC.NK	7.48768961100736e-45	-0.739195031518457	0.382	0.694	2.52290213753282e-40	NK	C1QC
GRN.NK	9.70470115934813e-45	-0.498673724257386	0.594	0.878	3.26990200863076e-40	NK	GRN
RARRES3.NK	1.45689708128025e-44	0.782149448687416	0.353	0.153	4.90886902566569e-40	NK	RARRES3
AIF1.NK	3.02033733609807e-43	-0.542025419509363	0.5	0.811	1.01767246202488e-38	NK	AIF1
CTSD.NK	1.31365327242967e-42	-0.508620698998138	0.797	0.919	4.42622333612455e-38	NK	CTSD
SYNE1.NK	1.80016069103616e-42	0.34031288935934	0.155	0.037	6.06546143237723e-38	NK	SYNE1
ARL4C.NK	9.67618450403261e-42	0.493981648142649	0.307	0.117	3.26029360678875e-37	NK	ARL4C
NPC2.NK	1.16589093205411e-41	-0.470534168322279	0.663	0.889	3.92835290646312e-37	NK	NPC2
RORA.NK	6.0942717851931e-41	0.461382883077276	0.219	0.069	2.05340393530296e-36	NK	RORA
CD68.NK	8.97814644562263e-41	-0.480752438087416	0.546	0.829	3.02509666338809e-36	NK	CD68
LAT.NK	1.92872461911555e-40	0.450413935279459	0.175	0.048	6.49864473164795e-36	NK	LAT
C1QB.NK	2.07432787938361e-40	-0.650397868934651	0.576	0.804	6.98924035679515e-36	NK	C1QB
HLA-DPB1.NK	2.32956694589484e-40	-0.511773687987874	0.765	0.914	7.84924286749809e-36	NK	HLA-DPB1
RPS3.NK	3.41876019216942e-40	0.405489791069004	0.966	0.95	1.15191705914956e-35	NK	RPS3
C1QA.NK	9.84738798596991e-40	-0.620078462858537	0.602	0.815	3.3179789079927e-35	NK	C1QA
FBP1.NK	1.09109017512015e-39	-0.557885729358278	0.476	0.755	3.67631923604984e-35	NK	FBP1
ANXA2.NK	2.38516451421243e-39	-0.468683711610873	0.723	0.899	8.03657331418736e-35	NK	ANXA2
HLA-DMA.NK	2.39313969378849e-38	-0.483905888495799	0.506	0.774	8.06344488425094e-34	NK	HLA-DMA
CAPG.NK	2.92626644980634e-38	-0.467847872233195	0.52	0.786	9.85976217597749e-34	NK	CAPG
FCER1G.NK	1.41561748017562e-37	-0.378699378418637	0.747	0.924	4.76978153770372e-33	NK	FCER1G
APOC1.NK	3.70946633052451e-37	-0.547658195516786	0.667	0.857	1.24986758540693e-32	NK	APOC1
CTSZ.NK	1.15519575142558e-36	-0.519353079497395	0.486	0.791	3.89231656485335e-32	NK	CTSZ
PARP8.NK	1.40262238006362e-36	0.418360914592484	0.239	0.086	4.72599584738637e-32	NK	PARP8
FTH1.NK	3.34130127578942e-36	-0.363212213968773	0.998	0.999	1.12581805186449e-31	NK	FTH1
LGALS1.NK	1.03559348985067e-35	-0.464862004814449	0.753	0.915	3.48932870470286e-31	NK	LGALS1
FTL.NK	1.15393485304211e-35	-0.398329375800132	1	1	3.88806809384008e-31	NK	FTL
SEPT1.NK	1.53457884055158e-35	0.429714233203798	0.199	0.064	5.17060994535449e-31	NK	SEPT1
PTPN4.NK	3.34267161950237e-35	0.27574795893575	0.137	0.034	1.12627977547513e-30	NK	PTPN4
ATP6V0B.NK	4.97623438077697e-34	-0.400058075801671	0.574	0.799	1.67669241225899e-29	NK	ATP6V0B
HLA-DQB1.NK	5.0925451918283e-34	-0.51519519970986	0.614	0.84	1.71588217693463e-29	NK	HLA-DQB1
ICAM3.NK	1.41635920960024e-33	0.382707036587348	0.221	0.077	4.77228072082704e-29	NK	ICAM3
ACP5.NK	1.43819107750591e-33	-0.4858807788513	0.562	0.796	4.84584101654842e-29	NK	ACP5
CD63.NK	2.33968660036884e-33	-0.427205340482539	0.817	0.91	7.88334003128275e-29	NK	CD63
HLA-DQA1.NK	4.70328039753692e-33	-0.534983978254924	0.556	0.796	1.58472329714609e-28	NK	HLA-DQA1
ASAH1.NK	6.95871189474694e-33	-0.384100369020699	0.606	0.83	2.34466838581603e-28	NK	ASAH1
S100A6.NK	7.74762405222837e-33	-0.349611476071213	0.94	0.979	2.61048444815783e-28	NK	S100A6
LIMD2.NK	1.96977696750744e-32	0.523913968354975	0.275	0.112	6.63696651431957e-28	NK	LIMD2
CTSS.NK	5.37306783041904e-32	-0.408949835444504	0.709	0.905	1.81040147478139e-27	NK	CTSS
ANXA5.NK	5.54306486783073e-32	-0.338575591549482	0.61	0.841	1.86768027656689e-27	NK	ANXA5
CFD.NK	8.48663084053323e-32	-0.53955610123747	0.317	0.594	2.85948539540927e-27	NK	CFD
RPS27A.NK	8.5980488696763e-32	0.258708239881384	0.99	0.987	2.89702658614873e-27	NK	RPS27A
IGSF6.NK	1.93021051927012e-31	-0.453878691496685	0.301	0.581	6.50365132362874e-27	NK	IGSF6
GPNMB.NK	3.4935457958885e-31	-0.523083118227022	0.438	0.718	1.17711532046667e-26	NK	GPNMB
RPS15A.NK	6.51292124061243e-31	0.262885617128335	0.99	0.984	2.19446368281195e-26	NK	RPS15A
GSN.NK	7.27912161887963e-31	-0.446885731589463	0.301	0.579	2.4526272382653e-26	NK	GSN
CSTB.NK	9.90200824230691e-31	-0.444208952259806	0.811	0.917	3.33638265716289e-26	NK	CSTB
CXCL16.NK	1.32266224698053e-30	-0.38763390280595	0.398	0.67	4.45657817497618e-26	NK	CXCL16
CXCR4.NK	2.25384747792761e-30	0.579467615732208	0.679	0.482	7.59411369212929e-26	NK	CXCR4
CTSH.NK	3.18500748569299e-30	-0.397594272458719	0.404	0.676	1.07315642222939e-25	NK	CTSH
SPI1.NK	3.37403483746478e-30	-0.376967159668542	0.458	0.734	1.13684729813538e-25	NK	SPI1
TUBA4A.NK	3.93126460627682e-30	0.324730112667094	0.135	0.037	1.32460029643891e-25	NK	TUBA4A
HLA-DMB.NK	5.55414740981913e-30	-0.430226809790023	0.363	0.631	1.87141442826446e-25	NK	HLA-DMB
SERPINA1.NK	8.87748714344921e-30	-0.47711320662978	0.544	0.781	2.99118051811378e-25	NK	SERPINA1
FCGRT.NK	8.89139186917451e-30	-0.406660805664817	0.466	0.736	2.99586557639966e-25	NK	FCGRT
GSTO1.NK	1.38158316569404e-29	-0.395997457767837	0.54	0.753	4.6551063184895e-25	NK	GSTO1
CCDC88C.NK	2.21494155726817e-29	0.2448711669148	0.12	0.03	7.46302408305936e-25	NK	CCDC88C
TSPO.NK	3.03545795742729e-29	-0.355330140826347	0.753	0.89	1.02276720417555e-24	NK	TSPO
ITGA4.NK	4.51333144669127e-29	0.33008432325399	0.163	0.052	1.52072189764816e-24	NK	ITGA4
PRDX1.NK	6.13749335661715e-29	-0.446824643100757	0.556	0.772	2.06796701157858e-24	NK	PRDX1
TIMP2.NK	7.13525483505959e-29	-0.409479220009166	0.305	0.588	2.40415276412498e-24	NK	TIMP2
RPL23A.NK	7.31899354042484e-29	0.294327593711387	0.99	0.976	2.46606168351075e-24	NK	RPL23A
CCL4L2.NK	8.7505070508618e-29	1.22864638925032	0.169	0.055	2.94839584571737e-24	NK	CCL4L2
RPS27.NK	2.89844843925659e-28	0.30600041241045	0.996	0.996	9.76603217123115e-24	NK	RPS27
RNF130.NK	3.10273832580081e-28	-0.365869593049238	0.359	0.639	1.04543665149533e-23	NK	RNF130
MRC1.NK	3.65109538091997e-28	-0.349633017963708	0.452	0.736	1.23020007764717e-23	NK	MRC1
IFITM2.NK	3.79373042078042e-28	0.683077026971834	0.466	0.291	1.27825952797776e-23	NK	IFITM2
VSIG4.NK	9.94714916996365e-28	-0.389555607364937	0.438	0.714	3.35159244132755e-23	NK	VSIG4
GLUL.NK	2.07313504057315e-27	-0.322833713264786	0.653	0.886	6.98522120570718e-23	NK	GLUL
APOE.NK	2.77103951455761e-27	-0.632650455237036	0.514	0.728	9.33674054035041e-23	NK	APOE
APOBEC3G.NK	3.8258513522017e-27	0.496609653510439	0.201	0.078	1.28908235461084e-22	NK	APOBEC3G
CTSL.NK	8.06887997107367e-27	-0.532982995934961	0.398	0.659	2.71872841745356e-22	NK	CTSL
S100A10.NK	9.24632762573085e-27	-0.327852499163289	0.873	0.947	3.11545763021375e-22	NK	S100A10
RNF125.NK	1.20112105621375e-26	0.298452842276276	0.129	0.038	4.04705728680662e-22	NK	RNF125
LGALS3.NK	3.18112524891895e-26	-0.382338432246027	0.729	0.89	1.07184834137075e-21	NK	LGALS3
RPL3.NK	4.58926948507997e-26	0.327600350712738	0.952	0.95	1.54630846030284e-21	NK	RPL3
CSTA.NK	5.53558660451543e-26	-0.339700518043166	0.46	0.746	1.86516055052543e-21	NK	CSTA
MARCO.NK	7.84867975972307e-26	-0.42985737930394	0.442	0.692	2.64453415824109e-21	NK	MARCO
HCST.NK	1.93067408081929e-25	0.70682888712537	0.661	0.541	6.50521324791251e-21	NK	HCST
HLA-DRB5.NK	3.48906876680337e-25	-0.457259382205867	0.602	0.779	1.17560683028673e-20	NK	HLA-DRB5
EMB.NK	4.5208335402617e-25	0.33452062215814	0.177	0.064	1.52324965305578e-20	NK	EMB
OCIAD2.NK	5.45020545242057e-25	0.293491919926365	0.143	0.046	1.83639222513859e-20	NK	OCIAD2
MATK.NK	6.5667194928288e-25	0.334004936082083	0.157	0.053	2.21259046591374e-20	NK	MATK
HLA-E.NK	1.5228135893515e-24	0.458638365304954	0.831	0.814	5.13096810796094e-20	NK	HLA-E
OAZ1.NK	1.61346557595405e-24	-0.254150369385942	0.904	0.958	5.43641091161958e-20	NK	OAZ1
STK17A.NK	2.45014765524217e-24	0.488291036566204	0.289	0.144	8.25552750957297e-20	NK	STK17A
ALCAM.NK	2.60189585496995e-24	-0.361077623257928	0.301	0.564	8.76682789373576e-20	NK	ALCAM
MS4A4A.NK	3.76153183805561e-24	-0.355440885041714	0.271	0.524	1.26741053751446e-19	NK	MS4A4A
RPS18.NK	8.43244615270069e-24	0.215554484023431	0.986	0.989	2.84122840669097e-19	NK	RPS18
FABP5.NK	8.88618618134263e-24	-0.491179195969019	0.59	0.773	2.99411157194158e-19	NK	FABP5
MNDA.NK	9.79475589506092e-24	-0.442372440417844	0.347	0.598	3.30024505128183e-19	NK	MNDA
NCF2.NK	1.10470623070804e-23	-0.29115956487076	0.341	0.609	3.72219717374768e-19	NK	NCF2
YBX1.NK	2.06386565759236e-23	-0.280534160796807	0.823	0.933	6.95398894669169e-19	NK	YBX1
IRF1.NK	2.26528286764637e-23	0.438808093946262	0.408	0.252	7.63264409424769e-19	NK	IRF1
CYBB.NK	3.41107243863691e-23	-0.386448954266288	0.279	0.536	1.14932674747432e-18	NK	CYBB
DAB2.NK	4.05167812774569e-23	-0.288069284030211	0.396	0.664	1.36517242836263e-18	NK	DAB2
CD9.NK	4.42089986007452e-23	-0.376070240853923	0.514	0.738	1.48957799885351e-18	NK	CD9
RTN4.NK	5.64748630148387e-23	-0.278108577311581	0.604	0.816	1.90286403442198e-18	NK	RTN4
GIMAP6.NK	6.31503878839417e-23	0.306953684961643	0.131	0.042	2.12778916936153e-18	NK	GIMAP6
TFRC.NK	8.56797498462045e-23	-0.40351914348116	0.384	0.628	2.88689349131801e-18	NK	TFRC
PYCARD.NK	9.47016069946764e-23	-0.318236793896595	0.456	0.695	3.19087594607863e-18	NK	PYCARD
RPS4X.NK	1.00038330946808e-22	0.242324788418835	0.97	0.961	3.37069152292176e-18	NK	RPS4X
PLAUR.NK	1.10843194337914e-22	-0.358017717297209	0.333	0.577	3.73475059002167e-18	NK	PLAUR
CD59.NK	1.16292566895847e-22	-0.37639879133148	0.257	0.496	3.91836174898867e-18	NK	CD59
PLBD1.NK	1.21590042280144e-22	-0.378909200614721	0.217	0.449	4.09685488458717e-18	NK	PLBD1
CYP27A1.NK	1.22867563019818e-22	-0.328522934112235	0.341	0.583	4.13989966838975e-18	NK	CYP27A1
ATP6V1F.NK	1.69922825208542e-22	-0.31249872857256	0.618	0.81	5.72537967257663e-18	NK	ATP6V1F
EEF1D.NK	1.84640926369154e-22	0.348717326860542	0.857	0.842	6.22129137308226e-18	NK	EEF1D
ALDH2.NK	2.32972986762437e-22	-0.349942299079059	0.468	0.718	7.84979181597356e-18	NK	ALDH2
GRINA.NK	2.97326489029729e-22	-0.296631483237944	0.388	0.641	1.00181187213677e-17	NK	GRINA
TYMP.NK	4.320185181181e-22	-0.394475825676466	0.384	0.633	1.45564319494713e-17	NK	TYMP
TREM2.NK	4.6065432088776e-22	-0.411647576195992	0.167	0.383	1.55212866879922e-17	NK	TREM2
MFSD1.NK	4.63927308959142e-22	-0.313531478039808	0.275	0.516	1.56315667480693e-17	NK	MFSD1
MS4A7.NK	7.12754865017174e-22	-0.272957260205961	0.554	0.815	2.40155624218887e-17	NK	MS4A7
LIMS1.NK	9.37920271351942e-22	-0.339919899066844	0.309	0.555	3.16022856229323e-17	NK	LIMS1
PTPRC.NK	9.64838441144457e-22	0.472463051269258	0.741	0.673	3.25092664359213e-17	NK	PTPRC
PLD3.NK	9.80469171440144e-22	-0.427709916359156	0.281	0.504	3.30359282625042e-17	NK	PLD3
CD69.NK	1.11990033110995e-21	0.405727710591513	0.219	0.096	3.77339217564185e-17	NK	CD69
FCGR2A.NK	1.4683624411962e-21	-0.273133113951262	0.367	0.619	4.94750040936647e-17	NK	FCGR2A
LST1.NK	1.52539750599836e-21	-0.36704169065886	0.426	0.681	5.13967435671086e-17	NK	LST1
SDCBP.NK	1.91262159431884e-21	-0.252169141740811	0.594	0.83	6.44438719989789e-17	NK	SDCBP
APLP2.NK	2.08807416729515e-21	-0.337328440903028	0.53	0.763	7.03555709928428e-17	NK	APLP2
HNMT.NK	2.64154399480448e-21	-0.273683988706927	0.305	0.559	8.9004183360942e-17	NK	HNMT
LGALS9.NK	2.78807368712313e-21	-0.314408167849772	0.305	0.547	9.39413548139268e-17	NK	LGALS9
H2AFY.NK	2.78812887774619e-21	-0.304655630371259	0.564	0.785	9.39432144067803e-17	NK	H2AFY
AP2S1.NK	3.16736018348882e-21	-0.310012856363685	0.492	0.728	1.06721034022472e-16	NK	AP2S1
LIPA.NK	4.85572333181517e-21	-0.471921056602889	0.297	0.532	1.6360874194218e-16	NK	LIPA
IFI6.NK	5.6689387971065e-21	-0.435785548310219	0.432	0.643	1.91009223829706e-16	NK	IFI6
KCTD12.NK	5.71456288029994e-21	-0.263569585787412	0.291	0.546	1.92546481688826e-16	NK	KCTD12
CCDC88A.NK	5.73774842226099e-21	-0.254710199343729	0.396	0.66	1.93327695339662e-16	NK	CCDC88A
HLA-A.NK	6.34978040048163e-21	0.371401950192995	0.924	0.94	2.13949500813828e-16	NK	HLA-A
CPVL.NK	7.54634700876383e-21	-0.324164116366518	0.159	0.371	2.54266616113289e-16	NK	CPVL
PLXDC2.NK	7.97303511062112e-21	-0.255941344775065	0.291	0.533	2.68643445017268e-16	NK	PLXDC2
RAB31.NK	1.08383676390709e-20	-0.237060840171517	0.319	0.562	3.65187959230855e-16	NK	RAB31
RP11-596C23.2.NK	1.10916197538973e-20	0.310283221463952	0.145	0.052	3.73721035987817e-16	NK	RP11-596C23.2
LTA4H.NK	1.1561276458006e-20	-0.270072095717411	0.414	0.657	3.89545648976053e-16	NK	LTA4H
CBLB.NK	2.18296964383959e-20	0.355358397659976	0.185	0.079	7.35529791795313e-16	NK	CBLB
ANXA6.NK	2.25643709078753e-20	0.354343960992503	0.171	0.069	7.60283913369949e-16	NK	ANXA6
LY96.NK	2.55096016950797e-20	-0.28205671145629	0.369	0.623	8.59520519514016e-16	NK	LY96
LY86.NK	2.59603324832247e-20	-0.3150088346356	0.191	0.402	8.74707442689774e-16	NK	LY86
ALOX5.NK	2.84401798345294e-20	-0.264567235886695	0.375	0.619	9.58263419344633e-16	NK	ALOX5
RHOH.NK	2.87294381445935e-20	0.287018006837028	0.153	0.058	9.68009688843933e-16	NK	RHOH
CLEC7A.NK	3.53609758496559e-20	-0.273123012319334	0.259	0.493	1.19145272027831e-15	NK	CLEC7A
PPT1.NK	4.9429863948771e-20	-0.299693232588448	0.325	0.568	1.66548983588989e-15	NK	PPT1
SAT1.NK	6.57858684720749e-20	-0.255955086175452	0.833	0.951	2.21658905229809e-15	NK	SAT1
PGD.NK	6.61790542579784e-20	-0.268086336200886	0.295	0.529	2.22983705416832e-15	NK	PGD
LINC01272.NK	7.69546224734927e-20	-0.294476210525447	0.39	0.624	2.59290904962186e-15	NK	LINC01272
SLFN5.NK	9.22332947984207e-20	0.411496301636289	0.221	0.105	3.10770863493799e-15	NK	SLFN5
IFNGR2.NK	1.10950746184886e-19	-0.273723261426671	0.193	0.413	3.73837444195353e-15	NK	IFNGR2
ATP6AP1.NK	1.16070214306883e-19	-0.301853590343538	0.333	0.568	3.91086980085612e-15	NK	ATP6AP1
RPL10.NK	1.19042057335486e-19	0.210657987833889	0.996	0.99	4.01100307986187e-15	NK	RPL10
SCD.NK	1.21897959251265e-19	-0.397341859306039	0.219	0.429	4.10722983901213e-15	NK	SCD
MCEMP1.NK	1.22024038449847e-19	-0.333502024785931	0.398	0.627	4.11147795152915e-15	NK	MCEMP1
LAMP2.NK	2.216861911533e-19	-0.27359511486893	0.323	0.563	7.46949452471928e-15	NK	LAMP2
CCL18.NK	2.63678326749088e-19	-0.744584790829799	0.375	0.575	8.88437754148378e-15	NK	CCL18
GPX4.NK	2.88335646684392e-19	-0.250395038440634	0.729	0.882	9.71518127938389e-15	NK	GPX4
GM2A.NK	3.12058040600027e-19	-0.339958093324308	0.167	0.37	1.05144836199773e-14	NK	GM2A
IL2RG.NK	3.16635247041516e-19	0.459854334143657	0.335	0.201	1.06687080138169e-14	NK	IL2RG
GCA.NK	3.28686674129916e-19	-0.326910109589312	0.229	0.443	1.10747687981334e-14	NK	GCA
IL13RA1.NK	4.14945331553119e-19	-0.251752899469876	0.11	0.304	1.39811680013508e-14	NK	IL13RA1
IFI30.NK	5.85526960507971e-19	-0.292668382541979	0.175	0.378	1.97287454073556e-14	NK	IFI30
RPL13A.NK	7.69063469009339e-19	0.229871724035086	0.982	0.985	2.59128245248007e-14	NK	RPL13A
ITM2B.NK	9.18223901639734e-19	-0.275490723707243	0.89	0.93	3.09386361418492e-14	NK	ITM2B
SCPEP1.NK	1.02716357117143e-18	-0.268192389849843	0.241	0.462	3.46092493670503e-14	NK	SCPEP1
SNX2.NK	1.40826789522244e-18	-0.255281134501919	0.293	0.519	4.7450178461625e-14	NK	SNX2
STXBP2.NK	1.78215031406389e-18	-0.404410885743702	0.43	0.639	6.00477726820686e-14	NK	STXBP2
LAPTM5.NK	1.97152529074146e-18	-0.236376821735423	0.807	0.91	6.64285731462427e-14	NK	LAPTM5
LAIR1.NK	2.55287848282339e-18	-0.217527013015136	0.263	0.498	8.60166876002514e-14	NK	LAIR1
SERF2.NK	2.57012795816495e-18	-0.201306897174162	0.962	0.965	8.65978914224099e-14	NK	SERF2
RETN.NK	3.02498272979434e-18	-0.507882566079705	0.169	0.366	1.01923768097691e-13	NK	RETN
CD48.NK	3.22537767724155e-18	0.364664755100192	0.285	0.149	1.08675875456977e-13	NK	CD48
RNF13.NK	4.87978484574163e-18	-0.251780596377824	0.386	0.621	1.64419470592418e-13	NK	RNF13
RP11-1143G9.4.NK	6.13313768639936e-18	-0.385105780382185	0.327	0.561	2.0664994120554e-13	NK	RP11-1143G9.4
IL7R.NK	6.60836536957124e-18	0.812285882053008	0.373	0.247	2.22662262762333e-13	NK	IL7R
MSR1.NK	7.3234750200606e-18	-0.319082375357349	0.482	0.72	2.46757167325922e-13	NK	MSR1
RAB13.NK	7.85044944699573e-18	-0.256728659602307	0.321	0.551	2.64513043667074e-13	NK	RAB13
HIST1H1D.NK	7.95149349276743e-18	0.287744945139937	0.104	0.034	2.67917621745306e-13	NK	HIST1H1D
BRI3.NK	8.61454203489675e-18	-0.273049517448671	0.394	0.635	2.90258379323811e-13	NK	BRI3
GABPB1-AS1.NK	1.01303455436919e-17	0.368195166703863	0.239	0.122	3.41331862749154e-13	NK	GABPB1-AS1
CD81.NK	1.03003493347546e-17	-0.297760196947462	0.542	0.727	3.47059970485221e-13	NK	CD81
TREM1.NK	1.07675490527484e-17	-0.314749225328598	0.375	0.589	3.62801797783306e-13	NK	TREM1
CORO1C.NK	1.09614669453945e-17	-0.210033776724656	0.367	0.613	3.69335667258121e-13	NK	CORO1C
GLRX.NK	1.15132392423483e-17	-0.304799253788312	0.512	0.72	3.87927083031683e-13	NK	GLRX
C1orf162.NK	1.15608590033749e-17	-0.301023547664023	0.5	0.718	3.89531583259712e-13	NK	C1orf162
KIAA1551.NK	1.25075740938602e-17	0.416923276463912	0.305	0.179	4.21430201518526e-13	NK	KIAA1551
S100A9.NK	1.41292576434499e-17	-0.653905532421951	0.446	0.656	4.760712070384e-13	NK	S100A9
SLCO2B1.NK	1.48095769488367e-17	-0.242396921007305	0.271	0.484	4.98993885714104e-13	NK	SLCO2B1
RAC1.NK	1.56476015684228e-17	-0.263249144519181	0.48	0.712	5.27230287246436e-13	NK	RAC1
TPP1.NK	1.59019439337629e-17	-0.254924766643152	0.375	0.6	5.35800098904206e-13	NK	TPP1
CD163.NK	1.6666289930747e-17	-0.251194113593985	0.48	0.733	5.61553972926591e-13	NK	CD163
ARHGAP18.NK	1.97664766786739e-17	-0.230307155815341	0.291	0.515	6.66011665211237e-13	NK	ARHGAP18
CNOT6L.NK	2.66290585335647e-17	0.329627036538462	0.217	0.106	8.97239498229929e-13	NK	CNOT6L
SLC15A3.NK	2.96056271437701e-17	-0.244598619606381	0.149	0.337	9.97532000982189e-13	NK	SLC15A3
RBM47.NK	3.15568383991318e-17	-0.224181146073293	0.255	0.479	1.06327611302035e-12	NK	RBM47
RPS7.NK	3.22019808859652e-17	0.201804926125936	0.94	0.945	1.08501354397171e-12	NK	RPS7
MAFB.NK	3.52290306404232e-17	-0.324759491661826	0.261	0.474	1.18700695839842e-12	NK	MAFB
HEXB.NK	3.53248664624222e-17	-0.263339402588943	0.422	0.646	1.19023605058485e-12	NK	HEXB
RPL18.NK	3.5584729112803e-17	0.214143096240499	0.932	0.93	1.19899186272678e-12	NK	RPL18
RPL13.NK	3.59549726879772e-17	0.203975681005999	0.984	0.979	1.2114668497487e-12	NK	RPL13
BLVRB.NK	4.12148914142335e-17	-0.301379842031738	0.353	0.564	1.38869455131118e-12	NK	BLVRB
ZNF706.NK	4.27265517032954e-17	-0.271878799659218	0.432	0.65	1.43962843309083e-12	NK	ZNF706
ABCG1.NK	4.658281849168e-17	-0.323814698006727	0.191	0.382	1.56956148625867e-12	NK	ABCG1
COMT.NK	5.46612220230278e-17	-0.245009933992445	0.373	0.583	1.8417552148439e-12	NK	COMT
GNS.NK	6.74452388949448e-17	-0.247865027861937	0.225	0.432	2.27249987932627e-12	NK	GNS
MGST3.NK	7.23902130517048e-17	-0.299022567855985	0.518	0.703	2.43911583856414e-12	NK	MGST3
FAM118A.NK	7.33376952116664e-17	0.274980510493175	0.118	0.042	2.47104030246189e-12	NK	FAM118A
RHOF.NK	1.04191888765528e-16	0.329969858036843	0.189	0.089	3.51064150006571e-12	NK	RHOF
TBC1D10C.NK	1.09984116275661e-16	0.418783409327022	0.301	0.181	3.70580481379211e-12	NK	TBC1D10C
GCHFR.NK	1.36663059454722e-16	-0.364760369826811	0.5	0.68	4.60472512526739e-12	NK	GCHFR
SOAT1.NK	2.20753556131021e-16	-0.22088888915256	0.279	0.501	7.43807032027861e-12	NK	SOAT1
PTAFR.NK	2.28874891002723e-16	-0.251354153060766	0.137	0.319	7.71171057744576e-12	NK	PTAFR
ARAP2.NK	2.67390349575488e-16	0.301198696224347	0.149	0.063	9.00945043859649e-12	NK	ARAP2
LRPAP1.NK	2.75580412778906e-16	-0.300993302377568	0.43	0.629	9.28540642817245e-12	NK	LRPAP1
LPL.NK	3.01681545799642e-16	-0.322667142197559	0.382	0.589	1.01648580041731e-11	NK	LPL
SIRPA.NK	3.3317617747157e-16	-0.208930839277638	0.163	0.356	1.12260381237271e-11	NK	SIRPA
CCND2.NK	4.90820229983626e-16	0.279516783847608	0.122	0.046	1.65376968290683e-11	NK	CCND2
HCK.NK	6.0397415373109e-16	-0.200235055436499	0.197	0.395	2.03503051358154e-11	NK	HCK
SNX3.NK	7.13112519682125e-16	-0.279331344920132	0.564	0.748	2.40276132381695e-11	NK	SNX3
PRKCH.NK	7.39836674839041e-16	0.331099706979448	0.209	0.106	2.49280569220266e-11	NK	PRKCH
C9orf142.NK	8.88617784313419e-16	0.375709355740199	0.317	0.2	2.99410876246563e-11	NK	C9orf142
CEBPB.NK	1.33172010447987e-15	-0.282489493226524	0.476	0.706	4.48709772003448e-11	NK	CEBPB
PLAC8.NK	1.54058120830388e-15	0.385555812915089	0.291	0.166	5.1908343232591e-11	NK	PLAC8
PECAM1.NK	1.68846297169509e-15	-0.205109328238817	0.263	0.468	5.68910713682944e-11	NK	PECAM1
ATP6V1B2.NK	1.74747801876526e-15	-0.270733280136816	0.263	0.465	5.88795243642766e-11	NK	ATP6V1B2
ODF2L.NK	1.83875505111595e-15	0.350258493054047	0.173	0.081	6.19550126923007e-11	NK	ODF2L
VAMP8.NK	1.89477994862681e-15	-0.229955561068212	0.663	0.812	6.38427155890318e-11	NK	VAMP8
REEP5.NK	1.90848327120536e-15	-0.270837473379166	0.42	0.625	6.43044353399935e-11	NK	REEP5
CTSC.NK	1.92206908090635e-15	-0.28472197064129	0.627	0.773	6.47621956120584e-11	NK	CTSC
CD302.NK	2.23848252527768e-15	-0.255656002861535	0.243	0.445	7.54234302067061e-11	NK	CD302
UBE2E2.NK	2.81584323110139e-15	-0.21753871049122	0.173	0.354	9.48770218287302e-11	NK	UBE2E2
SLC31A2.NK	3.1395911632864e-15	-0.23010098990137	0.269	0.472	1.05785384655772e-10	NK	SLC31A2
MOB3B.NK	4.09496466605081e-15	-0.262164949999493	0.086	0.239	1.37975739457916e-10	NK	MOB3B
ATOX1.NK	4.11841940862263e-15	-0.209521415455329	0.375	0.589	1.38766023554131e-10	NK	ATOX1
RAB1A.NK	4.55066191434605e-15	-0.219653583474599	0.376	0.583	1.53330002541976e-10	NK	RAB1A
CYFIP1.NK	4.98900227347457e-15	-0.235552082788084	0.104	0.263	1.68099442602452e-10	NK	CYFIP1
RGCC.NK	6.6829210005668e-15	-0.263094336640022	0.406	0.616	2.25174340193098e-10	NK	RGCC
CREG1.NK	7.4093649689657e-15	-0.289984088886776	0.307	0.505	2.4965114326433e-10	NK	CREG1
MS4A6A.NK	7.43012354199975e-15	-0.42824936433673	0.203	0.383	2.5035058262414e-10	NK	MS4A6A
CPM.NK	7.93293255845039e-15	-0.283734413269728	0.239	0.431	2.67292229624427e-10	NK	CPM
ATP6V0D1.NK	8.2189570175723e-15	-0.266004830161484	0.351	0.546	2.76929537750081e-10	NK	ATP6V0D1
EVL.NK	8.89262967904574e-15	0.464733989676699	0.488	0.382	2.99628264405767e-10	NK	EVL
MCOLN1.NK	9.1106272976288e-15	-0.201562590329097	0.173	0.348	3.06973476166305e-10	NK	MCOLN1
TGFBI.NK	1.0363546802452e-14	-0.307557703053735	0.219	0.406	3.49189345961817e-10	NK	TGFBI
SGK1.NK	1.25958360627532e-14	-0.35455640910502	0.247	0.436	4.24404100298405e-10	NK	SGK1
OXNAD1.NK	1.4172954019547e-14	0.273048965953974	0.104	0.038	4.77543512734616e-10	NK	OXNAD1
PPIC.NK	1.5640925138394e-14	-0.227847499096957	0.149	0.312	5.27005331613048e-10	NK	PPIC
PKM.NK	1.72759661360533e-14	-0.231569124655302	0.518	0.709	5.82096402988181e-10	NK	PKM
STX7.NK	1.92545317354808e-14	-0.234325095288478	0.227	0.413	6.48762192295289e-10	NK	STX7
BCAP31.NK	2.1054004193323e-14	-0.253089164186851	0.386	0.586	7.09393617289824e-10	NK	BCAP31
TKT.NK	2.37081872173271e-14	-0.247788906286942	0.434	0.644	7.9882366010062e-10	NK	TKT
CD86.NK	2.70263644262857e-14	-0.238361565033587	0.125	0.289	9.1062632297927e-10	NK	CD86
SH3BGRL.NK	2.92187522370971e-14	-0.215297889169964	0.578	0.765	9.84496637876749e-10	NK	SH3BGRL
CHST12.NK	3.17496111118088e-14	0.381096915277606	0.233	0.133	1.06977139680129e-09	NK	CHST12
TXN.NK	3.34999163694339e-14	-0.282688722311872	0.673	0.824	1.12874618215171e-09	NK	TXN
RAB20.NK	3.41273880688644e-14	-0.223521614002517	0.149	0.312	1.14988821359232e-09	NK	RAB20
FOS.NK	3.50810229227347e-14	-0.281360768317333	0.566	0.774	1.18201998635862e-09	NK	FOS
ALDOA.NK	3.59171035261586e-14	-0.231901876508939	0.697	0.818	1.21019088621039e-09	NK	ALDOA
AKR1A1.NK	4.4211341682847e-14	-0.215431757650811	0.269	0.461	1.48965694666185e-09	NK	AKR1A1
TIMP1.NK	5.26436745173239e-14	-0.325364453662331	0.345	0.54	1.77377596918671e-09	NK	TIMP1
CLTA.NK	5.79318948143382e-14	-0.224369046115555	0.474	0.694	1.95195726387431e-09	NK	CLTA
DNASE2.NK	5.81769809326462e-14	-0.250574600188943	0.221	0.403	1.96021519554458e-09	NK	DNASE2
CD151.NK	5.81886115453158e-14	-0.216718776496144	0.267	0.453	1.96060707740787e-09	NK	CD151
PCOLCE2.NK	5.89104247908077e-14	-0.256839036268167	0.185	0.352	1.98492785290147e-09	NK	PCOLCE2
GPD1.NK	5.91070077635106e-14	-0.229761633523291	0.074	0.213	1.99155151958373e-09	NK	GPD1
GIMAP1.NK	6.09241083447219e-14	0.319021471064407	0.199	0.104	2.05277690656706e-09	NK	GIMAP1
LAMP1.NK	6.33820656089636e-14	-0.207120714205481	0.412	0.622	2.13559531862842e-09	NK	LAMP1
ARHGEF1.NK	7.37419285810201e-14	0.349762469809813	0.205	0.109	2.48466054160889e-09	NK	ARHGEF1
FUOM.NK	7.67476449480549e-14	-0.216885194382212	0.171	0.341	2.58593514887976e-09	NK	FUOM
TSPAN4.NK	7.8013456052514e-14	-0.208940643168987	0.098	0.245	2.62858538823341e-09	NK	TSPAN4
EIF4EBP1.NK	8.36899071553192e-14	-0.216085891848752	0.251	0.438	2.81984773169132e-09	NK	EIF4EBP1
NOP10.NK	8.40594282550601e-14	-0.235410619462803	0.657	0.795	2.832298375626e-09	NK	NOP10
RHEB.NK	9.17669171315461e-14	-0.201303524209763	0.378	0.593	3.09199450583031e-09	NK	RHEB
C5AR1.NK	9.63313601916261e-14	-0.27215955473747	0.335	0.54	3.24578885029665e-09	NK	C5AR1
TGM2.NK	1.00685366902012e-13	-0.257081416348605	0.131	0.286	3.39249275239639e-09	NK	TGM2
YWHAH.NK	1.05362256991778e-13	-0.216617738337118	0.309	0.514	3.55007588708097e-09	NK	YWHAH
FABP4.NK	1.2516659590004e-13	-0.549545861250841	0.478	0.62	4.21736328225594e-09	NK	FABP4
CD14.NK	1.31588523735147e-13	-0.472528964073254	0.167	0.326	4.43374371873205e-09	NK	CD14
CES1.NK	1.6486169410124e-13	-0.298143270639807	0.201	0.377	5.55484992104717e-09	NK	CES1
PDK4.NK	1.68290415662228e-13	-0.281528148286269	0.145	0.303	5.6703772653231e-09	NK	PDK4
SKAP2.NK	1.79409366414729e-13	-0.201042675794275	0.275	0.468	6.04501919197788e-09	NK	SKAP2
LRP1.NK	1.92910570445049e-13	-0.22296492761557	0.265	0.452	6.49992876057548e-09	NK	LRP1
RNASET2.NK	1.93383887948248e-13	-0.239519143607431	0.378	0.591	6.51587672052827e-09	NK	RNASET2
TUBA1B.NK	2.01972483275295e-13	-0.2789707981347	0.526	0.701	6.80526085147778e-09	NK	TUBA1B
SORT1.NK	2.13167088270244e-13	-0.217364458569682	0.131	0.285	7.18245187217759e-09	NK	SORT1
IFNGR1.NK	2.13613878290311e-13	-0.213337300301678	0.319	0.511	7.19750601511375e-09	NK	IFNGR1
ID2.NK	2.25609218346041e-13	0.451867719022801	0.596	0.517	7.6016770029515e-09	NK	ID2
RAC2.NK	3.25505905815351e-13	0.493360574836185	0.478	0.392	1.09675959905424e-08	NK	RAC2
TSC22D3.NK	3.41465003453063e-13	0.344888846359435	0.711	0.683	1.15053218263475e-08	NK	TSC22D3
FABP3.NK	3.75372089643002e-13	-0.442652694478576	0.102	0.246	1.26477871884313e-08	NK	FABP3
LGMN.NK	4.09700099556284e-13	-0.461673580579018	0.108	0.25	1.38044351544494e-08	NK	LGMN
ALOX5AP.NK	4.34625906590605e-13	-0.297626825709033	0.697	0.788	1.46442852966639e-08	NK	ALOX5AP
LTB.NK	4.87414841201047e-13	0.34639891607357	0.187	0.096	1.64229556594281e-08	NK	LTB
CD36.NK	5.530248877136e-13	-0.401525804182493	0.09	0.227	1.8633620566622e-08	NK	CD36
MARCH1.NK	5.89408958521079e-13	-0.23570367663344	0.215	0.387	1.98595454484092e-08	NK	MARCH1
CHCHD10.NK	6.10820757649251e-13	-0.225753472481295	0.339	0.533	2.05809946082339e-08	NK	CHCHD10
LILRB3.NK	6.30682316967171e-13	-0.207195929646961	0.153	0.308	2.12502099878919e-08	NK	LILRB3
DBI.NK	6.34781169217442e-13	-0.234899225974207	0.657	0.805	2.13883167156125e-08	NK	DBI
FAM65B.NK	6.8102183424317e-13	0.215882946092315	0.183	0.089	2.29463496829894e-08	NK	FAM65B
ATP1B1.NK	7.93231561481763e-13	-0.209216665316113	0.263	0.446	2.67271442325665e-08	NK	ATP1B1
SERPING1.NK	9.45514855195543e-13	-0.243144473682783	0.361	0.542	3.18581775309586e-08	NK	SERPING1
RHOQ.NK	9.92256283475442e-13	-0.22361971129535	0.141	0.299	3.34330832154215e-08	NK	RHOQ
RAB10.NK	1.10464413634754e-12	-0.219325415363338	0.267	0.446	3.7219879530094e-08	NK	RAB10
TBXAS1.NK	1.13854730627305e-12	-0.212592273797053	0.211	0.384	3.83622129375641e-08	NK	TBXAS1
PPARG.NK	1.18340640369067e-12	-0.207023937933287	0.283	0.467	3.98736953659536e-08	NK	PPARG
FKBP1A.NK	1.22793418721865e-12	-0.223914059102439	0.532	0.718	4.13740145041451e-08	NK	FKBP1A
SPINT2.NK	1.27320793220085e-12	-0.205018412328209	0.187	0.352	4.28994680675755e-08	NK	SPINT2
RNASE6.NK	1.34203889473179e-12	-0.258836987269974	0.096	0.232	4.52186585190929e-08	NK	RNASE6
TSPYL2.NK	1.40317612552177e-12	0.201643202996891	0.104	0.041	4.72786163733304e-08	NK	TSPYL2
FPR3.NK	1.52762218374077e-12	-0.326110032263071	0.11	0.247	5.14717018589614e-08	NK	FPR3
RP11-598F7.3.NK	1.55580408554936e-12	-0.249052329166992	0.239	0.414	5.24212628585e-08	NK	RP11-598F7.3
HMOX1.NK	1.60643123359074e-12	-0.321864015117125	0.215	0.389	5.41270939846063e-08	NK	HMOX1
LILRB4.NK	1.66071916986334e-12	-0.320991186396104	0.106	0.242	5.59562717093752e-08	NK	LILRB4
SDC2.NK	1.6830733452331e-12	-0.412691944639491	0.094	0.224	5.67094732942842e-08	NK	SDC2
C5orf56.NK	1.84469933704692e-12	0.279911064978491	0.141	0.067	6.21552994624589e-08	NK	C5orf56
NCEH1.NK	1.9221524938634e-12	-0.204081653573786	0.239	0.414	6.47650061282335e-08	NK	NCEH1
C4orf48.NK	2.56342281115522e-12	-0.226580211050275	0.331	0.524	8.6371968199064e-08	NK	C4orf48
FNIP2.NK	2.59017064027367e-12	-0.265220816645485	0.12	0.264	8.7273209553381e-08	NK	FNIP2
PHLDA3.NK	3.37347369992632e-12	-0.209792110040233	0.219	0.382	1.13665822845317e-07	NK	PHLDA3
GABPB1.NK	3.44760564322431e-12	0.33192003775631	0.277	0.174	1.161636245428e-07	NK	GABPB1
FN1.NK	3.79369538529976e-12	-0.453673930808526	0.333	0.502	1.2782477231229e-07	NK	FN1
RMDN3.NK	3.86846911377795e-12	-0.225620759688914	0.277	0.45	1.30344198319634e-07	NK	RMDN3
CLTC.NK	4.04189865840032e-12	-0.217218754413766	0.217	0.388	1.3618773339614e-07	NK	CLTC
TMED5.NK	4.08646278380559e-12	-0.21097062067925	0.243	0.422	1.37689277037545e-07	NK	TMED5
ETS2.NK	4.14054867551871e-12	-0.219748514179095	0.323	0.512	1.39511647072928e-07	NK	ETS2
MMP19.NK	4.60082518782851e-12	-0.202366361535896	0.193	0.356	1.55020203878694e-07	NK	MMP19
LAP3.NK	4.64615546978952e-12	-0.227811791280619	0.239	0.414	1.56547562399088e-07	NK	LAP3
RTN3.NK	4.74249899611391e-12	-0.209387097160176	0.305	0.491	1.59793761175062e-07	NK	RTN3
TMEM2.NK	4.79433786728259e-12	0.226603211363435	0.147	0.07	1.6154042010022e-07	NK	TMEM2
FGR.NK	4.88347724078551e-12	-0.225231979198098	0.378	0.57	1.64543882151027e-07	NK	FGR
CTSA.NK	5.41039439882988e-12	-0.207207870048323	0.299	0.483	1.82297828874174e-07	NK	CTSA
SEPT7.NK	5.45487352057699e-12	0.379486957283823	0.596	0.54	1.83796508402321e-07	NK	SEPT7
FUCA1.NK	5.47631646635006e-12	-0.219077171798166	0.102	0.238	1.84519007017199e-07	NK	FUCA1
FGD3.NK	6.48882837057202e-12	0.201069974710244	0.106	0.043	2.18634583118054e-07	NK	FGD3
H3F3B.NK	6.69244915505029e-12	0.208532585874632	0.89	0.887	2.25495381830265e-07	NK	H3F3B
ALDH1A1.NK	6.77627282098847e-12	-0.213293070801314	0.195	0.356	2.28319736430386e-07	NK	ALDH1A1
LGALS3BP.NK	6.81319036270945e-12	-0.204138157431711	0.253	0.423	2.29563636081132e-07	NK	LGALS3BP
TNFSF13B.NK	6.91264864413681e-12	-0.25391109746603	0.153	0.3	2.32914783415546e-07	NK	TNFSF13B
ATP1B3.NK	7.68067050468416e-12	-0.228812359158879	0.448	0.643	2.58792511984828e-07	NK	ATP1B3
LAPTM4A.NK	8.68540011825495e-12	-0.205782330967603	0.46	0.65	2.92645871584482e-07	NK	LAPTM4A
S100A13.NK	8.94406110431165e-12	-0.217826613034645	0.255	0.421	3.01361194848677e-07	NK	S100A13
PIK3R1.NK	9.61436813495189e-12	0.347138287991514	0.263	0.166	3.23946519939069e-07	NK	PIK3R1
RBP4.NK	1.11754884308742e-11	-0.304630162857091	0.143	0.288	3.76546907189875e-07	NK	RBP4
RPSA.NK	1.12971052977949e-11	0.264143141714254	0.876	0.887	3.80644665903901e-07	NK	RPSA
NUPR1.NK	1.16335857801112e-11	-0.238988128293928	0.448	0.614	3.91982039275066e-07	NK	NUPR1
CMTM6.NK	1.20214936465996e-11	-0.213223072676064	0.331	0.521	4.05052206928528e-07	NK	CMTM6
GSTP1.NK	1.21910741429984e-11	-0.218681136791748	0.681	0.819	4.10766052174189e-07	NK	GSTP1
PSMB9.NK	1.27568648944863e-11	0.383960254469527	0.492	0.426	4.2982980575482e-07	NK	PSMB9
RPS29.NK	1.29467440100793e-11	0.203265437091083	0.996	0.993	4.36227592675611e-07	NK	RPS29
DIP2A.NK	1.95657173186123e-11	0.258754479853398	0.151	0.076	6.59247279333323e-07	NK	DIP2A
PPP2R5C.NK	2.06491307512915e-11	0.398890600143486	0.406	0.323	6.95751811534016e-07	NK	PPP2R5C
PTGER2.NK	2.09825146508426e-11	0.274856765762257	0.165	0.085	7.06984848645491e-07	NK	PTGER2
SLC1A3.NK	2.0990962086937e-11	-0.212263962840585	0.104	0.237	7.07269476557257e-07	NK	SLC1A3
RAB27A.NK	2.39290481151868e-11	0.311764438083301	0.169	0.09	8.06265347193104e-07	NK	RAB27A
SOD2.NK	2.6006541403905e-11	-0.283269245338256	0.289	0.465	8.76264406063176e-07	NK	SOD2
BIN2.NK	2.75573447069536e-11	0.424905112029329	0.267	0.176	9.28517172556095e-07	NK	BIN2
VPS35.NK	3.01511619199979e-11	-0.22887972720274	0.239	0.405	1.01591324973241e-06	NK	VPS35
MIR3945HG.NK	3.10122168725309e-11	-0.309483009976102	0.177	0.32	1.04492563530306e-06	NK	MIR3945HG
TALDO1.NK	3.2168804694568e-11	-0.229819600449985	0.456	0.623	1.08389570537878e-06	NK	TALDO1
COTL1.NK	3.80142890776875e-11	-0.212048387010829	0.424	0.619	1.2808534561836e-06	NK	COTL1
RNH1.NK	3.8641994450051e-11	-0.217318927607549	0.44	0.617	1.30200336100002e-06	NK	RNH1
RP5-839B4.8.NK	4.23381089528218e-11	-0.20024470529921	0.191	0.342	1.42654024305638e-06	NK	RP5-839B4.8
C2.NK	4.83574280571823e-11	-0.21359768952519	0.088	0.207	1.6293551809587e-06	NK	C2
TRG-AS1.NK	5.01465271642541e-11	0.301772036395343	0.129	0.062	1.68963708627238e-06	NK	TRG-AS1
SIGIRR.NK	5.07955762400525e-11	0.308413257422598	0.225	0.137	1.71150614583233e-06	NK	SIGIRR
CALM2.NK	5.51995957545721e-11	-0.204771987326607	0.749	0.862	1.85989517935455e-06	NK	CALM2
STK4.NK	6.21155136794498e-11	0.387441180855474	0.406	0.314	2.09292011791538e-06	NK	STK4
MLLT6.NK	6.43127072296476e-11	0.233675378238755	0.153	0.078	2.16695235739575e-06	NK	MLLT6
THEMIS2.NK	7.67724921950264e-11	-0.200599538673328	0.275	0.449	2.58677235201922e-06	NK	THEMIS2
ERN1.NK	8.27943136416901e-11	0.215543930686542	0.104	0.044	2.78967160384311e-06	NK	ERN1
DYNLL1.NK	9.88388466482518e-11	-0.202866406172078	0.649	0.793	3.33027609896619e-06	NK	DYNLL1
LMNA.NK	1.14420242618212e-10	-0.237452736943784	0.422	0.608	3.85527565477803e-06	NK	LMNA
WARS.NK	1.18714318559225e-10	-0.213553726593671	0.139	0.276	3.99996024953454e-06	NK	WARS
CXCL3.NK	1.49297602196958e-10	-0.281632725357948	0.267	0.419	5.03043340842431e-06	NK	CXCL3
GPX3.NK	1.7249196820449e-10	-0.221366417120429	0.193	0.339	5.81194437668208e-06	NK	GPX3
VAMP2.NK	2.10960449853267e-10	0.362275878217606	0.43	0.357	7.10810139735598e-06	NK	VAMP2
RP11-138A9.2.NK	2.36239819766382e-10	0.255975897802409	0.116	0.053	7.95986448720849e-06	NK	RP11-138A9.2
TPM4.NK	2.48997515454362e-10	-0.229823194912912	0.347	0.522	8.38972228571927e-06	NK	TPM4
INPP5D.NK	2.87126017927277e-10	0.200617611924158	0.151	0.078	9.67442404804167e-06	NK	INPP5D
SUB1.NK	2.93876415537359e-10	0.312526037054587	0.665	0.641	9.90187194511579e-06	NK	SUB1
AP1S2.NK	3.06813200590574e-10	-0.264904964741513	0.243	0.39	1.03377639806988e-05	NK	AP1S2
PIK3IP1.NK	3.38109100653089e-10	0.341179298327064	0.231	0.145	1.13922480374052e-05	NK	PIK3IP1
CRIP1.NK	4.38389346833358e-10	-0.243450839923316	0.458	0.622	1.47710906522031e-05	NK	CRIP1
TXNIP.NK	4.47129292049796e-10	0.271970796406824	0.894	0.856	1.50655743663258e-05	NK	TXNIP
JAK1.NK	7.20254395227493e-10	0.430259292151586	0.44	0.37	2.42682515927952e-05	NK	JAK1
AGRP.NK	7.95340106882512e-10	-0.250311692892672	0.155	0.289	2.67981895612993e-05	NK	AGRP
RNF213.NK	1.28184391732879e-09	0.367676077244022	0.47	0.404	4.31904489504763e-05	NK	RNF213
RASA2.NK	1.31368389130253e-09	0.269253271574805	0.207	0.127	4.42632650335474e-05	NK	RASA2
NKTR.NK	1.46966751250054e-09	0.386969955600816	0.353	0.271	4.95189771661932e-05	NK	NKTR
HMGB1.NK	1.5416225966683e-09	0.217186430540046	0.851	0.848	5.19434317721417e-05	NK	HMGB1
ABHD17A.NK	2.16954594482637e-09	0.362896600399075	0.243	0.163	7.31006810649796e-05	NK	ABHD17A
TRGC1.NK	3.53935328093816e-09	0.32782785785957	0.118	0.058	0.00011925496944793	NK	TRGC1
RP11-51J9.5.NK	4.9104171152308e-09	0.259770275623456	0.175	0.102	0.000165451594280587	NK	RP11-51J9.5
GPATCH8.NK	5.29617042755478e-09	0.305407717254653	0.233	0.153	0.000178449166386031	NK	GPATCH8
CIRBP.NK	5.63454751919605e-09	0.281891483620672	0.681	0.664	0.000189850444111792	NK	CIRBP
BTN3A2.NK	6.37242498523884e-09	0.332010069201962	0.223	0.145	0.000214712487452637	NK	BTN3A2
C15orf48.NK	6.54489361950556e-09	-0.430861820710015	0.151	0.269	0.00022052364561562	NK	C15orf48
ARGLU1.NK	1.02792025596452e-08	0.390383933433873	0.426	0.362	0.000346347451044687	NK	ARGLU1
IL1RN.NK	1.47595368066776e-08	-0.229281868004787	0.092	0.196	0.000497307833164196	NK	IL1RN
CSF1R.NK	1.47617479472164e-08	-0.21177740010332	0.11	0.215	0.00049738233533351	NK	CSF1R
HLA-C.NK	1.55156718406311e-08	0.208070803444573	0.94	0.936	0.000522785046998224	NK	HLA-C
CCL3.NK	1.63029215060544e-08	0.546798720168576	0.221	0.139	0.000549310637224997	NK	CCL3
ZBTB16.NK	1.75649847681507e-08	0.201320597774718	0.127	0.066	0.00059183459677807	NK	ZBTB16
FAM26F.NK	2.02009749985568e-08	-0.262327658318751	0.072	0.165	0.000680651651601373	NK	FAM26F
MARCKS.NK	2.29313606509562e-08	-0.322407290969638	0.074	0.167	0.000772649265773319	NK	MARCKS
PTPN22.NK	2.38966158583344e-08	0.272378124968569	0.175	0.106	0.00080517257473072	NK	PTPN22
MACF1.NK	2.44889233076018e-08	0.306842875679531	0.245	0.168	0.000825129781926334	NK	MACF1
LPIN1.NK	2.54145177638994e-08	0.237791523325298	0.147	0.084	0.000856316761536827	NK	LPIN1
CYTIP.NK	2.75062826526988e-08	0.339510146148596	0.378	0.304	0.000926796687700034	NK	CYTIP
HMHA1.NK	2.94465697006868e-08	0.22429786881933	0.163	0.094	0.000992172719494941	NK	HMHA1
PSMB8-AS1.NK	4.28552432333598e-08	0.264347275139629	0.201	0.128	0.00144396456550483	NK	PSMB8-AS1
BIN1.NK	4.94998480102462e-08	0.300518368453267	0.217	0.145	0.00166784787885723	NK	BIN1
TRGC2.NK	4.97227961920233e-08	0.387888150947407	0.149	0.087	0.00167535989489403	NK	TRGC2
HNRNPA1.NK	5.66557446908328e-08	0.299586718202561	0.757	0.776	0.00190895866161292	NK	HNRNPA1
FUS.NK	6.13374941693731e-08	0.337641336783435	0.506	0.467	0.00206670552854286	NK	FUS
DEFB1.NK	6.85532396598691e-08	-0.214186005745873	0.149	0.26	0.00230983285709963	NK	DEFB1
KRT10.NK	1.0180810667582e-07	0.308111753117306	0.382	0.311	0.00343032234633508	NK	KRT10
TMA7.NK	1.1514917913461e-07	0.228609560193089	0.857	0.864	0.00387983644176156	NK	TMA7
CXCL2.NK	1.40177447631661e-07	-0.217276279424333	0.175	0.291	0.00472313892050117	NK	CXCL2
CD99.NK	1.9049004487468e-07	0.337739641508033	0.574	0.548	0.00641837157200745	NK	CD99
IER2.NK	2.08472590400902e-07	0.302165370421095	0.428	0.364	0.00702427546096799	NK	IER2
MEF2C.NK	2.39413736101527e-07	-0.21095326759078	0.068	0.151	0.00806680642420484	NK	MEF2C
HIST1H4C.NK	4.92399540899061e-07	0.358123374692239	0.301	0.232	0.016590910131053	NK	HIST1H4C
CCR1.NK	5.40643927290456e-07	-0.215213508201203	0.173	0.275	0.0182164564861246	NK	CCR1
ARHGDIB.NK	5.50581413726021e-07	0.329093123718799	0.707	0.703	0.0185512901540845	NK	ARHGDIB
ADD3.NK	7.68293025754156e-07	0.246049048977771	0.189	0.124	0.0258868652097605	NK	ADD3
GIMAP4.NK	7.82228538263359e-07	0.399764861759409	0.285	0.22	0.0263564083682456	NK	GIMAP4
SH3KBP1.NK	8.99143911550935e-07	0.231157949866226	0.223	0.152	0.0302957549557972	NK	SH3KBP1
LSP1.NK	9.56398739127896e-07	0.340041916152756	0.472	0.426	0.0322248991161753	NK	LSP1
ZC3HAV1.NK	9.70593662596121e-07	0.257861514342853	0.223	0.155	0.0327031828675137	NK	ZC3HAV1
ARHGAP9.NK	1.00374200916221e-06	0.205515199027425	0.133	0.078	0.0338200832567115	NK	ARHGAP9
KMT2E.NK	1.51979454966967e-06	0.291207524643079	0.414	0.369	0.05120795755657	NK	KMT2E
UBC.NK	2.12603543021039e-06	0.242905124631074	0.737	0.738	0.071634637785509	NK	UBC
ANKRD44.NK	2.16182546597288e-06	0.263728901608987	0.209	0.144	0.0728405472504904	NK	ANKRD44
ZFP36L2.NK	2.7025868746086e-06	0.242952368432971	0.612	0.575	0.091060962153062	NK	ZFP36L2
YPEL3.NK	3.07862344729338e-06	0.218026789019897	0.163	0.104	0.103731138433103	NK	YPEL3
PLA2G7.NK	3.08282219579707e-06	-0.242061788827635	0.064	0.135	0.103872611065186	NK	PLA2G7
ANKRD36C.NK	3.20487977391872e-06	0.201840489849714	0.104	0.057	0.107985219102417	NK	ANKRD36C
S100A8.NK	3.32410455615622e-06	-0.771705140000948	0.249	0.361	0.112002378915128	NK	S100A8
TTC19.NK	3.45910737033226e-06	0.256803068186445	0.195	0.135	0.116551163735975	NK	TTC19
SNHG9.NK	4.09876707329989e-06	0.225852409258333	0.185	0.125	0.138103857767767	NK	SNHG9
RNASE1.NK	4.40362131654714e-06	-0.477371118913167	0.118	0.199	0.148375616639739	NK	RNASE1
ITGAL.NK	4.78759922480869e-06	0.275227964828235	0.227	0.166	0.161313368280704	NK	ITGAL
ARHGAP25.NK	4.84961385412864e-06	0.218190974987197	0.151	0.096	0.16340288920101	NK	ARHGAP25
IKZF1.NK	5.01748398846236e-06	0.247806999138122	0.239	0.175	0.169059105507251	NK	IKZF1
PCSK7.NK	5.13498585172765e-06	0.314974033018877	0.267	0.209	0.173018213288111	NK	PCSK7
CH17-189H20.1.NK	5.52764327224624e-06	0.244495089935022	0.251	0.188	0.186248412415065	NK	CH17-189H20.1
ARID5B.NK	5.57062848700788e-06	0.281387164768155	0.277	0.21	0.187696756241243	NK	ARID5B
EMP1.NK	5.58603808699036e-06	-0.283961796536012	0.147	0.234	0.188215967303053	NK	EMP1
MBP.NK	5.63622660267485e-06	0.29967383221202	0.345	0.289	0.189907019150526	NK	MBP
RASGRP2.NK	6.49679385688315e-06	0.299270693960241	0.181	0.124	0.218902972213821	NK	RASGRP2
OFD1.NK	6.77596514038994e-06	0.224779148587061	0.131	0.081	0.228309369440298	NK	OFD1
PBXIP1.NK	8.40948396175877e-06	0.21315873791155	0.108	0.062	0.2833491526075	NK	PBXIP1
GLTSCR2.NK	1.2848707504959e-05	0.219767375314057	0.629	0.639	0.432924350672088	NK	GLTSCR2
SEPT6.NK	1.35299706934024e-05	0.255971754775915	0.219	0.161	0.455878832543502	NK	SEPT6
LINC00152.NK	1.57411326964038e-05	0.286365544378803	0.257	0.198	0.530381725072629	NK	LINC00152
SPP1.NK	1.74047562229307e-05	-0.979271338044551	0.076	0.142	0.586435856175426	NK	SPP1
HIST1H1E.NK	1.97073225056199e-05	0.23586128435154	0.112	0.067	0.664018524504357	NK	HIST1H1E
IL1B.NK	2.01205838584838e-05	-0.210896887166637	0.082	0.153	0.677942952527752	NK	IL1B
PNISR.NK	2.04544723892194e-05	0.310745803076013	0.43	0.395	0.689192992682359	NK	PNISR
SNRPD2.NK	2.33890328157549e-05	0.241768447465551	0.625	0.642	0.788070071694046	NK	SNRPD2
FGL2.NK	2.34676905907525e-05	-0.225746171116244	0.104	0.177	0.790720366764815	NK	FGL2
MAPK1.NK	2.8065101613115e-05	0.278563878072077	0.309	0.256	0.945625533752298	NK	MAPK1
RICTOR.NK	2.96836573741925e-05	0.239630201194406	0.191	0.137	1	NK	RICTOR
VCAN.NK	3.33315952716265e-05	-0.28469926275046	0.201	0.291	1	NK	VCAN
TAF7.NK	3.6467978455559e-05	0.275682500634592	0.277	0.223	1	NK	TAF7
FAM107B.NK	4.73667782580266e-05	0.219052495330771	0.239	0.184	1	NK	FAM107B
C12orf57.NK	4.99082210533919e-05	0.304769565336828	0.402	0.37	1	NK	C12orf57
AREG.NK	5.14842786735436e-05	0.2648722521619	0.384	0.31	1	NK	AREG
PRDX2.NK	6.16541267766092e-05	0.240928250920123	0.223	0.171	1	NK	PRDX2
ATM.NK	7.2044665709295e-05	0.336047350921746	0.265	0.216	1	NK	ATM
TNRC6B.NK	9.3757296140147e-05	0.278817626548225	0.303	0.253	1	NK	TNRC6B
RPA2.NK	9.8468836550157e-05	0.233154939434297	0.199	0.148	1	NK	RPA2
CDC42SE2.NK	0.000110828967307961	0.281844007783775	0.241	0.191	1	NK	CDC42SE2
PNN.NK	0.00012678833336751	0.273904149824216	0.293	0.25	1	NK	PNN
PRKACB.NK	0.000129123483644746	0.261397398824495	0.223	0.173	1	NK	PRKACB
PIP4K2A.NK	0.000144971613723781	0.271827851606225	0.257	0.211	1	NK	PIP4K2A
BRD2.NK	0.0001796743377009	0.262325606489461	0.375	0.338	1	NK	BRD2
LYAR.NK	0.000185360492817298	0.239775923944388	0.516	0.484	1	NK	LYAR
FNBP1.NK	0.00018621369918537	0.257737544890936	0.349	0.311	1	NK	FNBP1
CLK1.NK	0.000189477184051341	0.30147092089413	0.303	0.258	1	NK	CLK1
CCND3.NK	0.000203416484111364	0.311132047913043	0.341	0.304	1	NK	CCND3
ABI3.NK	0.000342775468609192	0.258452822190264	0.203	0.156	1	NK	ABI3
ARID4B.NK	0.00037133919234599	0.214502767710473	0.325	0.286	1	NK	ARID4B
DENND2D.NK	0.000379547567419075	0.277793133426309	0.205	0.163	1	NK	DENND2D
RSRP1.NK	0.000405064161719962	0.240556829893436	0.255	0.211	1	NK	RSRP1
ZCCHC11.NK	0.000414216900746257	0.217227424475312	0.193	0.147	1	NK	ZCCHC11
APOBEC3C.NK	0.000431630138099517	0.279511412061494	0.197	0.154	1	NK	APOBEC3C
KMT2A.NK	0.000514579763843271	0.262413342945291	0.179	0.136	1	NK	KMT2A
SSR2.NK	0.000520339290952263	0.21582135240821	0.538	0.549	1	NK	SSR2
ARPC5L.NK	0.000576196561931325	0.314603335152908	0.283	0.248	1	NK	ARPC5L
CCSER2.NK	0.000654646746149907	0.20041747834007	0.185	0.142	1	NK	CCSER2
HNRNPA2B1.NK	0.000712098392497827	0.201345317950116	0.691	0.726	1	NK	HNRNPA2B1
RNF167.NK	0.000772390117999651	0.230709944592262	0.213	0.171	1	NK	RNF167
RBM39.NK	0.000798237397409054	0.240738592868406	0.574	0.594	1	NK	RBM39
CMC1.NK	0.000883803261786626	0.692576979843987	0.281	0.26	1	NK	CMC1
PDE3B.NK	0.000891961238634494	0.229039548947154	0.149	0.11	1	NK	PDE3B
FCN1.NK	0.000977448695597546	-0.268120242348602	0.076	0.126	1	NK	FCN1
KLF2.NK	0.00103224669092145	0.202789624521516	0.215	0.17	1	NK	KLF2
AKAP13.NK	0.00114011892313789	0.240214560519524	0.48	0.479	1	NK	AKAP13
IGHG1.NK	0.00122006016657083	-0.399731528793469	0.076	0.125	1	NK	IGHG1
MYO1F.NK	0.00132460565386754	0.313946781157707	0.335	0.312	1	NK	MYO1F
PRPF38B.NK	0.00132494322283305	0.221462778304692	0.478	0.468	1	NK	PRPF38B
RNF115.NK	0.00134182504708453	0.204071873867705	0.201	0.16	1	NK	RNF115
MGEA5.NK	0.00158387921795223	0.305097564780196	0.275	0.245	1	NK	MGEA5
CFLAR.NK	0.00166770161984691	0.271724869689477	0.384	0.366	1	NK	CFLAR
RP5-1171I10.5.NK	0.00169189862680194	0.208453563329141	0.177	0.137	1	NK	RP5-1171I10.5
N4BP2L2.NK	0.0017302503164302	0.236834531405466	0.548	0.56	1	NK	N4BP2L2
HMGB2.NK	0.00177278293726415	0.297539791917028	0.378	0.356	1	NK	HMGB2
OGT.NK	0.00209745571871127	0.202805045288728	0.155	0.117	1	NK	OGT
ANAPC16.NK	0.00213413899605896	0.202862889977321	0.594	0.618	1	NK	ANAPC16
FNBP4.NK	0.00216538084969667	0.245629257259303	0.229	0.193	1	NK	FNBP4
C19orf66.NK	0.0024312659670655	0.232869533729372	0.151	0.117	1	NK	C19orf66
IGHG4.NK	0.00297019850688877	-0.796021130526447	0.09	0.134	1	NK	IGHG4
WHSC1L1.NK	0.00297599176287411	0.216808869403374	0.245	0.212	1	NK	WHSC1L1
RP11-160E2.6.NK	0.0032834182674839	0.235852267079282	0.165	0.129	1	NK	RP11-160E2.6
ATRX.NK	0.00345684048403891	0.261466131731774	0.369	0.349	1	NK	ATRX
TTC14.NK	0.00350512043710719	0.251568303942647	0.183	0.147	1	NK	TTC14
CASP8.NK	0.00382910130344951	0.212502477207001	0.181	0.146	1	NK	CASP8
IFI16.NK	0.00391011344963984	0.249857233451255	0.502	0.505	1	NK	IFI16
HLA-F.NK	0.00403423159449588	0.285037310615361	0.327	0.314	1	NK	HLA-F
STAT3.NK	0.00404002900497793	0.221466194119535	0.331	0.311	1	NK	STAT3
IFI27.NK	0.00413561536297593	-0.378368247994276	0.1	0.143	1	NK	IFI27
SYNRG.NK	0.00432513117262667	0.20212956430807	0.169	0.136	1	NK	SYNRG
IGHG3.NK	0.00469824215214729	-0.662551118586758	0.082	0.124	1	NK	IGHG3
CELF2.NK	0.00513945361689214	0.200112766682098	0.476	0.481	1	NK	CELF2
RPS4Y1.NK	0.00555536448507064	0.274425895730006	0.394	0.376	1	NK	RPS4Y1
ANKRD49.NK	0.00579568207820569	0.207010131954334	0.181	0.149	1	NK	ANKRD49
SMCHD1.NK	0.00647162634591087	0.218622466604015	0.231	0.198	1	NK	SMCHD1
TLE4.NK	0.0094505665988966	0.215295895986696	0.333	0.307	1	NK	TLE4
CDC42SE1.NK	0.0103620658515159	0.263718589561797	0.339	0.321	1	NK	CDC42SE1
AAK1.NK	0.0137833430829237	0.228961744391056	0.396	0.393	1	NK	AAK1
IGLC2.NK	0.0141369426215781	-0.512583291003631	0.114	0.156	1	NK	IGLC2
PDCD4.NK	0.0142519924957131	0.217751150249453	0.225	0.201	1	NK	PDCD4
SRSF11.NK	0.0151810621712777	0.207982608738687	0.442	0.459	1	NK	SRSF11
CWF19L2.NK	0.017621044208771	0.203290082233468	0.237	0.209	1	NK	CWF19L2
MT1X.NK	0.0186117969497591	-0.252499881227334	0.231	0.193	1	NK	MT1X
APMAP.NK	0.0221682437674614	0.28867718102542	0.263	0.248	1	NK	APMAP
TPR.NK	0.0246764716012589	0.231103542752411	0.327	0.32	1	NK	TPR
TMX4.NK	0.0249875521719827	0.215928546129033	0.209	0.186	1	NK	TMX4
TERF2IP.NK	0.0252904382520496	0.228195085043065	0.349	0.346	1	NK	TERF2IP
BUB3.NK	0.0313483435394249	0.218338611101829	0.259	0.244	1	NK	BUB3
PRMT2.NK	0.0326052439828271	0.214005373280496	0.464	0.476	1	NK	PRMT2
RASSF5.NK	0.0387234410023898	0.209781110892119	0.177	0.156	1	NK	RASSF5
CCL2.NK	0.0423057198124695	-0.394717354398076	0.074	0.101	1	NK	CCL2
GBP2.NK	0.0521544656951769	0.202645616232619	0.251	0.235	1	NK	GBP2
PHF20.NK	0.0522363984743949	0.20131203980968	0.239	0.224	1	NK	PHF20
SRSF10.NK	0.0544722542636744	0.20548867511693	0.279	0.273	1	NK	SRSF10
AES.NK	0.0556277990138943	0.220172688278973	0.363	0.375	1	NK	AES
POLR2J3.NK	0.0587140076718089	0.252633449899541	0.349	0.351	1	NK	POLR2J3
IK.NK	0.0714726199282927	0.21331491571752	0.305	0.304	1	NK	IK
SRSF7.NK	0.0922769845982787	0.222136914293523	0.412	0.43	1	NK	SRSF7
MPHOSPH8.NK	0.100976164961612	0.228469495922211	0.396	0.409	1	NK	MPHOSPH8
ASH1L.NK	0.107986230792139	0.217347790959439	0.223	0.213	1	NK	ASH1L
CDK2AP2.NK	0.110804003605782	0.207148254823621	0.187	0.174	1	NK	CDK2AP2
ARHGAP30.NK	0.120953283437245	0.20157139864995	0.323	0.328	1	NK	ARHGAP30
FMNL1.NK	0.129852813086152	0.213742399379828	0.255	0.244	1	NK	FMNL1
TSTD1.NK	0.155665375276227	0.228351989037961	0.205	0.201	1	NK	TSTD1
PPP1R18.NK	0.175839289189025	0.2030215480261	0.309	0.318	1	NK	PPP1R18
MAGOH.NK	0.276236528198328	0.208544110942838	0.287	0.296	1	NK	MAGOH
WDR74.NK	0.295807976978596	0.201756072410536	0.149	0.142	1	NK	WDR74
GCC2.NK	0.309110515724633	0.200094273270346	0.319	0.338	1	NK	GCC2
ATG12.NK	0.310122552446879	0.222689355330429	0.247	0.252	1	NK	ATG12
SFTPC.NK	0.42063267100906	0.222267511916248	0.715	0.839	1	NK	SFTPC
MT1E.NK	0.645757171361849	-0.376501910235911	0.165	0.159	1	NK	MT1E
FABP4.Mac	0	1.28367223429463	0.749	0.299	0	Mac	FABP4
APOE.Mac	0	1.26943702757842	0.875	0.359	0	Mac	APOE
APOC1.Mac	0	1.26816879295253	0.973	0.563	0	Mac	APOC1
CCL18.Mac	0	1.24561472392437	0.699	0.261	0	Mac	CCL18
C1QB.Mac	0	1.09965924587813	0.918	0.515	0	Mac	C1QB
FABP5.Mac	0	1.03073600291579	0.9	0.456	0	Mac	FABP5
FBP1.Mac	0	1.0054944194933	0.882	0.428	0	Mac	FBP1
C1QA.Mac	0	0.998050705307207	0.922	0.543	0	Mac	C1QA
GCHFR.Mac	0	0.990965882967416	0.814	0.347	0	Mac	GCHFR
CSTB.Mac	0	0.989097333725176	0.978	0.763	0	Mac	CSTB
MARCO.Mac	0	0.89426263087195	0.835	0.332	0	Mac	MARCO
GPNMB.Mac	0	0.890451219625154	0.865	0.347	0	Mac	GPNMB
CTSD.Mac	0	0.883476986850193	0.976	0.772	0	Mac	CTSD
CTSL.Mac	0	0.880646639629205	0.789	0.329	0	Mac	CTSL
ACP5.Mac	0	0.870410407393631	0.922	0.475	0	Mac	ACP5
FTL.Mac	0	0.835542249444017	1	0.999	0	Mac	FTL
FABP3.Mac	0	0.803673916120583	0.32	0.057	0	Mac	FABP3
CD9.Mac	0	0.77944878293931	0.868	0.409	0	Mac	CD9
FN1.Mac	0	0.779360652417239	0.604	0.244	0	Mac	FN1
TFRC.Mac	0	0.769196877988072	0.748	0.322	0	Mac	TFRC
C1QC.Mac	0	0.768456764638457	0.817	0.374	0	Mac	C1QC
LGALS3.Mac	0	0.726326702507794	0.972	0.682	0	Mac	LGALS3
SERPING1.Mac	0	0.720075528253605	0.663	0.24	0	Mac	SERPING1
SCD.Mac	0	0.703400307754721	0.541	0.146	0	Mac	SCD
CD63.Mac	0	0.688857778153985	0.963	0.777	0	Mac	CD63
MCEMP1.Mac	0	0.687402005556767	0.736	0.348	0	Mac	MCEMP1
CYP27A1.Mac	0	0.686741150053573	0.72	0.237	0	Mac	CYP27A1
CD68.Mac	0	0.682404574231205	0.915	0.601	0	Mac	CD68
MSR1.Mac	0	0.671123745001103	0.851	0.388	0	Mac	MSR1
CTSZ.Mac	0	0.670844412252656	0.883	0.546	0	Mac	CTSZ
CD81.Mac	0	0.663838238796981	0.849	0.419	0	Mac	CD81
NUPR1.Mac	0	0.649447477733622	0.741	0.297	0	Mac	NUPR1
LPL.Mac	0	0.641568553739936	0.719	0.264	0	Mac	LPL
RBP4.Mac	0	0.63355985396076	0.369	0.081	0	Mac	RBP4
CD52.Mac	0	0.630877665108801	0.874	0.691	0	Mac	CD52
CTSB.Mac	0	0.625996700405095	0.957	0.761	0	Mac	CTSB
RP11-598F7.3.Mac	0	0.608853835283107	0.52	0.149	0	Mac	RP11-598F7.3
SERPINA1.Mac	0	0.585612295528573	0.847	0.604	0	Mac	SERPINA1
ALOX5AP.Mac	0	0.581698444555603	0.863	0.601	0	Mac	ALOX5AP
RGCC.Mac	0	0.575974872918969	0.734	0.319	0	Mac	RGCC
GRN.Mac	0	0.574919398228087	0.939	0.711	0	Mac	GRN
TREM2.Mac	0	0.574878189442444	0.477	0.143	0	Mac	TREM2
FTH1.Mac	0	0.573418153692582	1	0.997	0	Mac	FTH1
MGST3.Mac	0	0.569428590473526	0.799	0.46	0	Mac	MGST3
TREM1.Mac	0	0.56580363234071	0.691	0.327	0	Mac	TREM1
TXN.Mac	0	0.563497701094276	0.899	0.634	0	Mac	TXN
CES1.Mac	0	0.546665307037258	0.46	0.163	0	Mac	CES1
ABCG1.Mac	0	0.544080558192204	0.485	0.122	0	Mac	ABCG1
S100A11.Mac	0	0.539491487584531	0.986	0.881	0	Mac	S100A11
INHBA.Mac	0	0.539290127879998	0.635	0.236	0	Mac	INHBA
CAPG.Mac	0	0.535634385740345	0.866	0.576	0	Mac	CAPG
CTSC.Mac	0	0.535087394375917	0.858	0.56	0	Mac	CTSC
VSIG4.Mac	0	0.532098304994302	0.82	0.439	0	Mac	VSIG4
PRDX1.Mac	0	0.531235265376588	0.849	0.571	0	Mac	PRDX1
PCOLCE2.Mac	0	0.529315385906541	0.451	0.104	0	Mac	PCOLCE2
RMDN3.Mac	0	0.527161827494867	0.561	0.173	0	Mac	RMDN3
MRC1.Mac	0	0.522693889791931	0.856	0.426	0	Mac	MRC1
PLIN2.Mac	0	0.519172351335541	0.814	0.453	0	Mac	PLIN2
LGALS3BP.Mac	0	0.518775198479852	0.524	0.168	0	Mac	LGALS3BP
TGM2.Mac	0	0.510104959812199	0.365	0.084	0	Mac	TGM2
AKR1C3.Mac	0	0.503986864841076	0.448	0.15	0	Mac	AKR1C3
CXCL16.Mac	0	0.500706956632276	0.771	0.405	0	Mac	CXCL16
VAT1.Mac	0	0.498657492245982	0.618	0.204	0	Mac	VAT1
PHLDA3.Mac	0	0.495511112442391	0.485	0.123	0	Mac	PHLDA3
IFI6.Mac	0	0.486470476714444	0.747	0.378	0	Mac	IFI6
CD59.Mac	0	0.485888140695594	0.597	0.234	0	Mac	CD59
ATP6V1F.Mac	0	0.484018422984456	0.878	0.63	0	Mac	ATP6V1F
PLD3.Mac	0	0.482984571201149	0.591	0.278	0	Mac	PLD3
LAMP1.Mac	0	0.482628628840942	0.733	0.341	0	Mac	LAMP1
DAB2.Mac	0	0.481602268800569	0.784	0.356	0	Mac	DAB2
ANXA2.Mac	0	0.481574278082659	0.95	0.761	0	Mac	ANXA2
CYB5A.Mac	0	0.481343741046751	0.654	0.282	0	Mac	CYB5A
GLDN.Mac	0	0.480837596305244	0.522	0.168	0	Mac	GLDN
BHLHE41.Mac	0	0.467275473501418	0.576	0.206	0	Mac	BHLHE41
GPX4.Mac	0	0.464494915999484	0.927	0.763	0	Mac	GPX4
HEXB.Mac	0	0.464278853921275	0.744	0.394	0	Mac	HEXB
S100A13.Mac	0	0.457944612598387	0.517	0.178	0	Mac	S100A13
PEBP1.Mac	0	0.454167222426409	0.761	0.438	0	Mac	PEBP1
PSAP.Mac	0	0.453517232755045	0.978	0.832	0	Mac	PSAP
SLCO2B1.Mac	0	0.451671620794274	0.593	0.208	0	Mac	SLCO2B1
ANXA5.Mac	0	0.451493764467759	0.914	0.646	0	Mac	ANXA5
ASAH1.Mac	0	0.450918210959933	0.908	0.627	0	Mac	ASAH1
GLUL.Mac	0	0.449937591386564	0.956	0.702	0	Mac	GLUL
ATP1B1.Mac	0	0.446898178359876	0.546	0.193	0	Mac	ATP1B1
PLA2G16.Mac	0	0.4438382851076	0.55	0.223	0	Mac	PLA2G16
BCAP31.Mac	0	0.443356090348087	0.682	0.341	0	Mac	BCAP31
LRPAP1.Mac	0	0.438742302231871	0.716	0.407	0	Mac	LRPAP1
UBB.Mac	0	0.436375684056681	0.931	0.76	0	Mac	UBB
ALDH2.Mac	0	0.429406201902611	0.796	0.512	0	Mac	ALDH2
PPIC.Mac	0	0.428170827991913	0.399	0.09	0	Mac	PPIC
MS4A4A.Mac	0	0.426444692524475	0.617	0.282	0	Mac	MS4A4A
HPGD.Mac	0	0.423817506048124	0.557	0.217	0	Mac	HPGD
GSN.Mac	0	0.418908975174473	0.671	0.338	0	Mac	GSN
GM2A.Mac	0	0.417087675674926	0.452	0.157	0	Mac	GM2A
TIMP2.Mac	0	0.413478430278517	0.69	0.322	0	Mac	TIMP2
PPARG.Mac	0	0.410379896777877	0.575	0.195	0	Mac	PPARG
GPD1.Mac	0	0.406250308589137	0.282	0.036	0	Mac	GPD1
GSTO1.Mac	0	0.403304428094492	0.822	0.571	0	Mac	GSTO1
ATP6V0B.Mac	0	0.395697369457954	0.859	0.64	0	Mac	ATP6V0B
NCEH1.Mac	0	0.395060445742295	0.511	0.168	0	Mac	NCEH1
PDLIM1.Mac	0	0.384489967336105	0.52	0.204	0	Mac	PDLIM1
HSPB1.Mac	0	0.381863063272353	0.687	0.328	0	Mac	HSPB1
TSPO.Mac	0	0.380678897440524	0.941	0.756	0	Mac	TSPO
OLR1.Mac	0	0.380618661078638	0.811	0.379	0	Mac	OLR1
ALDH1A1.Mac	0	0.379246619029995	0.443	0.136	0	Mac	ALDH1A1
NOP10.Mac	0	0.37223246878326	0.861	0.627	0	Mac	NOP10
TCEB2.Mac	0	0.369338432766889	0.912	0.782	0	Mac	TCEB2
FHL1.Mac	0	0.366061485847982	0.401	0.117	0	Mac	FHL1
YBX1.Mac	0	0.362513025940916	0.963	0.855	0	Mac	YBX1
MS4A7.Mac	0	0.355360030015384	0.908	0.573	0	Mac	MS4A7
PSMA7.Mac	0	0.355178061418119	0.96	0.827	0	Mac	PSMA7
SEPT11.Mac	0	0.318347682710626	0.498	0.186	0	Mac	SEPT11
VIM.Mac	0	0.299110380668353	0.995	0.945	0	Mac	VIM
RPL41.Mac	0	-0.259790816693851	0.999	0.995	0	Mac	RPL41
RPS17.Mac	0	-0.29732766760576	0.982	0.975	0	Mac	RPS17
RPL39.Mac	0	-0.30048486253218	0.997	0.996	0	Mac	RPL39
RPS12.Mac	0	-0.31323494748659	0.989	0.984	0	Mac	RPS12
RPL30.Mac	0	-0.314269739648216	0.976	0.969	0	Mac	RPL30
RPLP1.Mac	0	-0.31665033548003	0.997	0.992	0	Mac	RPLP1
RPS23.Mac	0	-0.321860527370008	0.984	0.977	0	Mac	RPS23
RPL26.Mac	0	-0.332757300580805	0.985	0.981	0	Mac	RPL26
RPLP2.Mac	0	-0.333456971654967	0.991	0.985	0	Mac	RPLP2
RPS15.Mac	0	-0.339938156714346	0.977	0.968	0	Mac	RPS15
RPL21.Mac	0	-0.343655844720022	0.995	0.993	0	Mac	RPL21
RPL19.Mac	0	-0.344283377364257	0.979	0.966	0	Mac	RPL19
RPL7.Mac	0	-0.344670429672395	0.961	0.95	0	Mac	RPL7
RPS24.Mac	0	-0.347270683836247	0.986	0.978	0	Mac	RPS24
RPS8.Mac	0	-0.347420237588707	0.988	0.982	0	Mac	RPS8
RPL37.Mac	0	-0.351621978995674	0.986	0.979	0	Mac	RPL37
RPL29.Mac	0	-0.365547370318829	0.937	0.933	0	Mac	RPL29
RPL11.Mac	0	-0.373150372057272	0.981	0.972	0	Mac	RPL11
RPL24.Mac	0	-0.37617259860972	0.926	0.916	0	Mac	RPL24
RPS4X.Mac	0	-0.379926828408522	0.964	0.955	0	Mac	RPS4X
RPS18.Mac	0	-0.380658013312654	0.992	0.982	0	Mac	RPS18
RPL6.Mac	0	-0.386047822141841	0.961	0.954	0	Mac	RPL6
RPS27.Mac	0	-0.389088533248319	0.997	0.994	0	Mac	RPS27
RPL34.Mac	0	-0.39005695665578	0.993	0.99	0	Mac	RPL34
RPL32.Mac	0	-0.397899130544535	0.988	0.983	0	Mac	RPL32
RPL13A.Mac	0	-0.400164845949483	0.987	0.979	0	Mac	RPL13A
RPS14.Mac	0	-0.400794011924108	0.98	0.971	0	Mac	RPS14
RPL18A.Mac	0	-0.402119711343051	0.965	0.953	0	Mac	RPL18A
RPL35A.Mac	0	-0.412400265511823	0.968	0.964	0	Mac	RPL35A
RPS27A.Mac	0	-0.416258644369789	0.988	0.983	0	Mac	RPS27A
RPL13.Mac	0	-0.426009132999945	0.983	0.971	0	Mac	RPL13
RPL23A.Mac	0	-0.434172187389876	0.977	0.974	0	Mac	RPL23A
RPL18.Mac	0	-0.438535416052507	0.933	0.924	0	Mac	RPL18
RPS7.Mac	0	-0.445813767011345	0.947	0.939	0	Mac	RPS7
RPL10.Mac	0	-0.447192000395638	0.991	0.986	0	Mac	RPL10
RPS15A.Mac	0	-0.44899778798341	0.986	0.981	0	Mac	RPS15A
RPS3.Mac	0	-0.450081922654873	0.954	0.941	0	Mac	RPS3
ICAM3.Mac	0	-0.454101913942758	0.034	0.191	0	Mac	ICAM3
RPS3A.Mac	0	-0.460218806277312	0.978	0.972	0	Mac	RPS3A
EEF1D.Mac	0	-0.461694355414672	0.84	0.848	0	Mac	EEF1D
RPS6.Mac	0	-0.508594352735163	0.974	0.964	0	Mac	RPS6
MALAT1.Mac	0	-0.558505703745428	1	1	0	Mac	MALAT1
SELL.Mac	0	-0.563687616175545	0.011	0.165	0	Mac	SELL
ISG20.Mac	0	-0.604504625175529	0.029	0.211	0	Mac	ISG20
FAM65B.Mac	0	-0.616922337445862	0.037	0.222	0	Mac	FAM65B
CD48.Mac	0	-0.646253259540995	0.091	0.299	0	Mac	CD48
MEF2C.Mac	0	-0.680004412272708	0.093	0.284	0	Mac	MEF2C
LIMD2.Mac	0	-0.711999938737593	0.045	0.285	0	Mac	LIMD2
IFITM2.Mac	0	-0.911063211701535	0.238	0.432	0	Mac	IFITM2
CORO1A.Mac	0	-1.32250442617197	0.106	0.5	0	Mac	CORO1A
IL1R2.Mac	0	-1.41836005324839	0.037	0.262	0	Mac	IL1R2
FCN1.Mac	0	-1.4570501416413	0.053	0.297	0	Mac	FCN1
S100A12.Mac	0	-1.5307703086181	0.018	0.21	0	Mac	S100A12
GPX3.Mac	8.64132214878766e-308	0.391218107617052	0.42	0.136	2.91160708481251e-303	Mac	GPX3
MYL6.Mac	1.00668864969128e-307	0.329124726807408	0.967	0.891	3.3919367362698e-303	Mac	MYL6
CD74.Mac	7.95352137968786e-306	0.283713412239479	0.996	0.935	2.67985949367203e-301	Mac	CD74
LINC01272.Mac	1.34489501874903e-304	0.350805063372243	0.72	0.375	4.53148927617299e-300	Mac	LINC01272
RPL9.Mac	1.15267940102586e-303	-0.283619826213374	0.983	0.973	3.88383797381653e-299	Mac	RPL9
CORO1C.Mac	2.96315568904987e-302	0.335250717561067	0.709	0.362	9.98405677868462e-298	Mac	CORO1C
AGRP.Mac	4.20759130007767e-302	0.428742187088174	0.365	0.098	1.41770581264817e-297	Mac	AGRP
RPL28.Mac	1.97083250318612e-300	-0.244421894405987	0.993	0.987	6.64052303623531e-296	Mac	RPL28
ATP6AP1.Mac	2.15670728815729e-299	0.355199304218716	0.66	0.328	7.26680953671716e-295	Mac	ATP6AP1
C10orf54.Mac	8.58472578572972e-299	-0.682162484794106	0.136	0.327	2.89253750624377e-294	Mac	C10orf54
MME.Mac	3.71582205280602e-298	0.350562056646495	0.334	0.08	1.25200908247246e-293	Mac	MME
CFP.Mac	9.13436382913582e-298	-0.664291416744189	0.064	0.23	3.07773254858902e-293	Mac	CFP
SNX10.Mac	1.00149040098645e-297	0.372724233090157	0.785	0.461	3.37442175708376e-293	Mac	SNX10
SOAT1.Mac	2.62254713697662e-297	0.343164602142225	0.592	0.266	8.83641032332902e-293	Mac	SOAT1
BRI3.Mac	4.80078675624808e-297	0.341181620077495	0.73	0.391	1.61757708965023e-292	Mac	BRI3
FAM89A.Mac	1.1201389121917e-294	0.311243451758711	0.39	0.115	3.7741960507387e-290	Mac	FAM89A
CXCL3.Mac	5.02750008929304e-291	0.531953659308384	0.503	0.205	1.6939658800864e-286	Mac	CXCL3
TCF7L2.Mac	2.78154889640954e-290	0.275324874244247	0.489	0.184	9.37215085156231e-286	Mac	TCF7L2
PTPMT1.Mac	8.02266387865752e-290	0.326722004181422	0.507	0.204	2.70315636727486e-285	Mac	PTPMT1
SERPINB9.Mac	8.23099497054435e-289	-0.498728442753735	0.032	0.174	2.77335144537521e-284	Mac	SERPINB9
LIPA.Mac	1.13160372706043e-288	0.534985897215473	0.617	0.311	3.81282559795743e-284	Mac	LIPA
RNASE2.Mac	7.26867709593952e-288	-0.502508552884459	0.017	0.139	2.44910806070586e-283	Mac	RNASE2
COMT.Mac	5.44749010736922e-287	0.354775366377283	0.668	0.364	1.83547731677698e-282	Mac	COMT
RAB13.Mac	5.33527700522187e-286	0.317798823690194	0.645	0.307	1.79766823413946e-281	Mac	RAB13
NKG7.Mac	3.22703027134624e-285	-0.87866367824454	0.02	0.146	1.0873155796274e-280	Mac	NKG7
AKR1B1.Mac	4.2751485736779e-283	0.390480461826121	0.564	0.266	1.44046856041503e-278	Mac	AKR1B1
MMP19.Mac	3.92133105534052e-282	0.344376854114715	0.436	0.152	1.32125328578643e-277	Mac	MMP19
FGL2.Mac	4.5475803209834e-280	-0.732823524958907	0.12	0.309	1.53226171335215e-275	Mac	FGL2
RPS27L.Mac	5.9083215758237e-279	0.329909175490095	0.913	0.691	1.99074987175804e-274	Mac	RPS27L
RPL10A.Mac	3.2136773135173e-277	-0.378146592984975	0.931	0.921	1.08281643401652e-272	Mac	RPL10A
MLPH.Mac	4.93431147485867e-275	0.315265723038758	0.377	0.115	1.66256690833888e-270	Mac	MLPH
CHCHD10.Mac	1.33348959391512e-274	0.389192245665635	0.617	0.317	4.49305983773761e-270	Mac	CHCHD10
LAMP2.Mac	1.97911992928066e-274	0.315963653669465	0.652	0.33	6.66844668971827e-270	Mac	LAMP2
STOM.Mac	7.91776495788998e-273	0.318452999809996	0.586	0.27	2.66781172491145e-268	Mac	STOM
PPDPF.Mac	4.93609048095353e-272	0.365083687321566	0.869	0.677	1.66316632665248e-267	Mac	PPDPF
ALOX5.Mac	6.89806031885285e-272	0.344370859311755	0.703	0.399	2.32423244383428e-267	Mac	ALOX5
FAU.Mac	9.00842932275603e-270	-0.257072909643075	0.971	0.958	3.03530017600942e-265	Mac	FAU
RP5-839B4.8.Mac	6.98892875592498e-269	0.304439939957001	0.42	0.144	2.35484965502136e-264	Mac	RP5-839B4.8
SCCPDH.Mac	9.23106839281095e-268	0.282992851002435	0.401	0.133	3.11031618427372e-263	Mac	SCCPDH
RPS9.Mac	3.27003234551374e-266	-0.361698779545727	0.953	0.936	1.1018046984974e-261	Mac	RPS9
ACOT7.Mac	1.7180795840369e-265	0.27397379122504	0.377	0.118	5.78889735045393e-261	Mac	ACOT7
MIR3945HG.Mac	6.50963400577852e-263	0.428677301509802	0.393	0.135	2.19335608190702e-258	Mac	MIR3945HG
MGLL.Mac	2.30821959884921e-262	0.315127785675135	0.275	0.057	7.77731511636254e-258	Mac	MGLL
TMBIM1.Mac	8.71125858694905e-262	0.296300393741356	0.48	0.194	2.93517146828661e-257	Mac	TMBIM1
ITM2B.Mac	3.31035912186051e-261	0.321000640158762	0.957	0.863	1.11539240251968e-256	Mac	ITM2B
RHEB.Mac	3.41066751387161e-261	0.31407992333396	0.68	0.367	1.1491903121239e-256	Mac	RHEB
CST7.Mac	3.13020688123002e-260	-0.524593622464659	0.012	0.117	1.05469190656164e-255	Mac	CST7
LINC00998.Mac	4.66973349813173e-259	0.297884404716351	0.58	0.274	1.57342000486051e-254	Mac	LINC00998
DNASE2.Mac	6.85710766680772e-259	0.301287951334015	0.483	0.196	2.31043385725419e-254	Mac	DNASE2
RPS16.Mac	1.14685513420487e-258	-0.269258302818661	0.98	0.974	3.8642136891899e-254	Mac	RPS16
LMNA.Mac	2.75702124773688e-258	0.339857119518432	0.699	0.374	9.28950739212465e-254	Mac	LMNA
RRAGD.Mac	2.91898471122901e-258	0.279511674321326	0.356	0.107	9.83522708601503e-254	Mac	RRAGD
DDIT4.Mac	1.38669065076958e-257	-0.686252207428123	0.125	0.299	4.67231547870302e-253	Mac	DDIT4
DYNLL1.Mac	2.52165941599519e-257	0.331096913453957	0.86	0.622	8.4964792362542e-253	Mac	DYNLL1
APIP.Mac	5.03706233755801e-257	0.298777558414622	0.428	0.16	1.6971877840168e-252	Mac	APIP
CD151.Mac	2.88665263089485e-256	0.287149624218367	0.536	0.24	9.72628737453712e-252	Mac	CD151
GAPLINC.Mac	2.84733409699286e-255	0.268334145280808	0.243	0.04	9.59380750640774e-251	Mac	GAPLINC
VCAN.Mac	1.21591231734711e-250	-1.25969674122906	0.238	0.409	4.09689496206935e-246	Mac	VCAN
HLA-DRB1.Mac	3.01871641283395e-250	0.316527215742439	0.946	0.814	1.01712630814027e-245	Mac	HLA-DRB1
PNPLA6.Mac	2.13594765791586e-249	0.322684788024201	0.43	0.166	7.19686203858169e-245	Mac	PNPLA6
ACO1.Mac	3.1707983754954e-249	0.268033908086991	0.287	0.067	1.06836880463942e-244	Mac	ACO1
RGS2.Mac	3.39262561804353e-249	-0.856968074636721	0.223	0.405	1.14311127574359e-244	Mac	RGS2
AQP3.Mac	7.24018210801965e-249	0.340533891415162	0.412	0.153	2.43950695947614e-244	Mac	AQP3
PDXK.Mac	1.69054659262568e-247	0.302721177872664	0.506	0.218	5.69612768919298e-243	Mac	PDXK
GLIPR2.Mac	1.7130575140818e-247	0.326660149532392	0.701	0.4	5.77197598794721e-243	Mac	GLIPR2
LTA4H.Mac	4.3533021096249e-247	0.316374322496983	0.74	0.44	1.46680161281701e-242	Mac	LTA4H
ARHGAP18.Mac	2.96865694880041e-246	0.288755376058928	0.6	0.294	1.00025927232881e-241	Mac	ARHGAP18
SNTB1.Mac	4.74814306007636e-246	0.259781682190138	0.394	0.135	1.59983932266213e-241	Mac	SNTB1
GIMAP7.Mac	1.7666882640378e-243	-0.481172215657667	0.038	0.168	5.95267943684895e-239	Mac	GIMAP7
HNMT.Mac	6.04474658094007e-243	0.284584321189052	0.644	0.334	2.03671691298195e-238	Mac	HNMT
RPS11.Mac	2.50772083027204e-242	-0.300803542972725	0.959	0.942	8.44951456551863e-238	Mac	RPS11
TMEM251.Mac	5.01773156212024e-242	0.242654886653892	0.398	0.14	1.69067447254079e-237	Mac	TMEM251
MCOLN1.Mac	3.42829889379503e-241	0.268331330270564	0.421	0.159	1.1551310292753e-236	Mac	MCOLN1
EML4.Mac	5.25601409129944e-241	0.262182416680614	0.611	0.304	1.77096138792243e-236	Mac	EML4
RPL27.Mac	8.78882349043632e-240	-0.258517713646793	0.961	0.948	2.96130618686762e-235	Mac	RPL27
BSG.Mac	1.06769936516202e-239	0.361321089750279	0.642	0.361	3.59750624097692e-235	Mac	BSG
S100A6.Mac	1.3544697228264e-238	0.285408637076648	0.994	0.938	4.56375028409126e-234	Mac	S100A6
HLA-DQA1.Mac	5.86985919296169e-238	0.250918866695895	0.876	0.587	1.97779035647651e-233	Mac	HLA-DQA1
HLA-DMA.Mac	6.14600770683143e-238	0.295151072983972	0.846	0.58	2.07083583673978e-233	Mac	HLA-DMA
SPN.Mac	2.03247028573077e-237	0.296249769750122	0.527	0.245	6.84820538074124e-233	Mac	SPN
MITF.Mac	1.07722306030768e-235	0.245782726156598	0.314	0.089	3.62959537940068e-231	Mac	MITF
SDCBP.Mac	2.06074658084356e-235	0.267889728786513	0.897	0.65	6.94347952949429e-231	Mac	SDCBP
LY6E.Mac	2.84390798197959e-233	0.309042946730055	0.69	0.396	9.58226355448202e-229	Mac	LY6E
CCDC88A.Mac	8.00192956512422e-232	0.290876499549028	0.746	0.434	2.69617014767296e-227	Mac	CCDC88A
FDX1.Mac	9.2712931093175e-228	0.34769638194993	0.446	0.19	3.12386950025344e-223	Mac	FDX1
SVIL.Mac	2.94019248172161e-227	0.247808645846608	0.345	0.113	9.90668454791279e-223	Mac	SVIL
PDE4DIP.Mac	3.56006169215188e-227	0.240769802678776	0.452	0.182	1.19952718655365e-222	Mac	PDE4DIP
COLEC12.Mac	5.14586963573612e-227	0.2790283144294	0.277	0.07	1.73384931506493e-222	Mac	COLEC12
HLA-DRB5.Mac	5.53345522253274e-227	0.375617515083095	0.826	0.652	1.86444240268018e-222	Mac	HLA-DRB5
GLRX.Mac	6.36396322215727e-226	0.31314427606716	0.79	0.537	2.14427376807367e-221	Mac	GLRX
CREG1.Mac	7.266951125198e-226	0.314821407201728	0.586	0.296	2.44852651212422e-221	Mac	CREG1
TFPT.Mac	7.36933277119792e-226	0.241657389173416	0.406	0.154	2.48302298392743e-221	Mac	TFPT
ACAP1.Mac	8.80047329796737e-226	-0.34542769851017	0.021	0.128	2.96523147301712e-221	Mac	ACAP1
ATOX1.Mac	1.87473282681962e-224	0.312382268647981	0.67	0.377	6.31672478668603e-220	Mac	ATOX1
FCGRT.Mac	9.18230323763163e-224	0.342174447776575	0.798	0.566	3.0938852528876e-219	Mac	FCGRT
CRIP1.Mac	5.92803171442887e-223	0.34188632912587	0.703	0.418	1.99739100585966e-218	Mac	CRIP1
OTOA.Mac	1.06770944049161e-222	0.330810312710567	0.269	0.068	3.59754018879243e-218	Mac	OTOA
LRP1.Mac	4.37991939966692e-222	0.254504799985053	0.531	0.247	1.47577004252377e-217	Mac	LRP1
POU2F2.Mac	5.71605418807913e-222	-0.455207609899343	0.046	0.175	1.92596729813138e-217	Mac	POU2F2
OSCAR.Mac	9.44130697120452e-222	0.252489101623782	0.414	0.163	3.18115397087765e-217	Mac	OSCAR
DST.Mac	1.46962920063345e-220	0.251289791448392	0.38	0.139	4.95176862861436e-216	Mac	DST
PTMA.Mac	9.32549550140008e-220	-0.234191435333317	0.989	0.983	3.14213245424174e-215	Mac	PTMA
NMB.Mac	1.58773931876277e-219	0.309437685359873	0.267	0.067	5.34972886063929e-215	Mac	NMB
SERF2.Mac	3.7598396029051e-218	0.244332278959679	0.976	0.939	1.26684035580284e-213	Mac	SERF2
RPS13.Mac	4.7003988419616e-218	-0.243814266798863	0.983	0.973	1.58375238581054e-213	Mac	RPS13
RPL31.Mac	4.91683842989407e-218	-0.294730236599857	0.977	0.97	1.65667954056851e-213	Mac	RPL31
RPL35.Mac	7.31142601064811e-218	-0.251966560297841	0.968	0.957	2.46351188002777e-213	Mac	RPL35
LAIR1.Mac	9.36754295948031e-218	0.267451384190116	0.578	0.289	3.1562999247673e-213	Mac	LAIR1
SCARB2.Mac	2.81142866835925e-217	0.250039460370531	0.446	0.186	9.47282775516967e-213	Mac	SCARB2
RPL3.Mac	1.12006561417359e-216	-0.388977167198798	0.955	0.937	3.77394908039649e-212	Mac	RPL3
ABHD5.Mac	1.28485457513852e-216	0.23764258239307	0.402	0.155	4.32918900547173e-212	Mac	ABHD5
ADAM17.Mac	2.23427510306256e-216	0.242960911253066	0.599	0.3	7.528166532259e-212	Mac	ADAM17
CTNNB1.Mac	4.27128428071208e-216	0.252693998406396	0.741	0.428	1.43916652554313e-211	Mac	CTNNB1
DSTN.Mac	7.06397038669769e-216	0.279633076021053	0.737	0.438	2.38013418209392e-211	Mac	DSTN
DBI.Mac	1.63024068150889e-215	0.303151542264379	0.864	0.652	5.49293295227607e-211	Mac	DBI
TRPV2.Mac	1.35451657514703e-214	0.23098343485729	0.358	0.127	4.56390814830039e-210	Mac	TRPV2
ADAMTSL4.Mac	6.08017497673323e-214	0.230254070407745	0.376	0.14	2.04865415666049e-209	Mac	ADAMTSL4
AVPI1.Mac	9.49930483614722e-214	0.220113880664588	0.375	0.135	3.20069577149145e-209	Mac	AVPI1
CH17-340M24.3.Mac	2.27544326485828e-213	0.227674213742221	0.329	0.109	7.66687853661348e-209	Mac	CH17-340M24.3
LTB.Mac	3.36460441151334e-213	-1.04979491590522	0.059	0.19	1.13366981041531e-208	Mac	LTB
SLC7A8.Mac	5.51156501507684e-213	0.24670346552167	0.218	0.04	1.85706671617999e-208	Mac	SLC7A8
ZBTB8OS.Mac	2.02324434147329e-212	0.244411148752389	0.539	0.257	6.81711948416012e-208	Mac	ZBTB8OS
STMN1.Mac	2.04988079912321e-212	0.250556134925301	0.4	0.159	6.90686836456575e-208	Mac	STMN1
RTN4.Mac	2.6238076401462e-212	0.255114914932926	0.88	0.646	8.84065746270862e-208	Mac	RTN4
CD93.Mac	5.16073461322076e-212	-0.373373386047893	0.035	0.154	1.7388579205786e-207	Mac	CD93
SLC31A1.Mac	1.49467007342889e-211	0.24133169631551	0.353	0.125	5.0361413454113e-207	Mac	SLC31A1
UBA52.Mac	4.43406398138995e-210	-0.217479923921066	0.975	0.962	1.49401351788953e-205	Mac	UBA52
HDDC2.Mac	2.09566150433184e-208	0.242998209421124	0.437	0.186	7.0611218726957e-204	Mac	HDDC2
RHBDD2.Mac	4.10205102343108e-208	0.242657373911567	0.43	0.181	1.38214507183487e-203	Mac	RHBDD2
GNB2L1.Mac	5.25658893221638e-208	-0.327855651973055	0.917	0.905	1.77115507482099e-203	Mac	GNB2L1
VMO1.Mac	1.0169015247034e-206	0.251949483959318	0.328	0.111	3.42634799733563e-202	Mac	VMO1
GAA.Mac	3.88432972987312e-206	0.247260205260463	0.449	0.193	1.30878605918345e-201	Mac	GAA
HSD3B7.Mac	4.15067910136417e-206	0.217593592739444	0.225	0.046	1.39852981641365e-201	Mac	HSD3B7
TCEAL4.Mac	4.78341508169741e-206	0.222444946641753	0.557	0.276	1.61172387762712e-201	Mac	TCEAL4
HLA-DRA.Mac	6.28967060332646e-206	0.263552162495447	0.992	0.889	2.11924161308482e-201	Mac	HLA-DRA
RND3.Mac	9.52095401656275e-206	0.357523423419594	0.337	0.118	3.20799024634065e-201	Mac	RND3
TRAF3IP3.Mac	1.70440048211586e-205	-0.294079629408493	0.015	0.106	5.74280698444119e-201	Mac	TRAF3IP3
RPL5.Mac	3.38678896698094e-205	-0.305425096318619	0.951	0.941	1.14114467453456e-200	Mac	RPL5
ARL6IP1.Mac	1.53976423342767e-204	0.2716081834539	0.749	0.454	5.1880816081112e-200	Mac	ARL6IP1
CITED2.Mac	1.36385538087699e-202	0.244956535159094	0.556	0.277	4.59537432032694e-198	Mac	CITED2
S100A10.Mac	2.53563167565325e-202	0.284150528167216	0.974	0.875	8.54355736794606e-198	Mac	S100A10
SPOCD1.Mac	3.04954705381121e-202	0.246802223460302	0.192	0.029	1.02751438431115e-197	Mac	SPOCD1
FRMD4A.Mac	3.80330331836406e-202	0.212534367018143	0.335	0.117	1.28148502008959e-197	Mac	FRMD4A
APLP2.Mac	1.50677342037451e-201	0.247719385239478	0.836	0.568	5.07692236260986e-197	Mac	APLP2
C2.Mac	1.9676265913899e-201	0.239638553676404	0.26	0.07	6.62972103702914e-197	Mac	C2
NDUFB2.Mac	7.55095488954152e-201	0.278549046794402	0.826	0.618	2.54421874048212e-196	Mac	NDUFB2
UBASH3B.Mac	4.92584227375527e-200	0.205749967170876	0.333	0.115	1.6597132957191e-195	Mac	UBASH3B
AKR1C2.Mac	8.11090116780532e-199	0.337935954989732	0.23	0.052	2.73288703948032e-194	Mac	AKR1C2
RPL27A.Mac	3.03069141518775e-197	-0.246874873761699	0.981	0.967	1.02116116543336e-192	Mac	RPL27A
IL32.Mac	5.6014115198899e-197	-0.88285964213541	0.023	0.123	1.8873395975117e-192	Mac	IL32
TNNI2.Mac	1.43584494966683e-196	0.230098831825214	0.272	0.079	4.83793597340743e-192	Mac	TNNI2
P2RX4.Mac	3.9688657623185e-196	0.21792375919486	0.378	0.148	1.33726962995559e-191	Mac	P2RX4
BLOC1S2.Mac	4.02902968289325e-196	0.267658768409983	0.554	0.285	1.35754126135405e-191	Mac	BLOC1S2
RPS21.Mac	9.70012711265543e-196	-0.270681018004809	0.967	0.954	3.26836082933812e-191	Mac	RPS21
SLC11A1.Mac	1.91114790234422e-194	0.238085652203057	0.791	0.503	6.43942174215863e-190	Mac	SLC11A1
DEFB1.Mac	4.08446957754386e-194	0.339339754355554	0.319	0.111	1.37622117945763e-189	Mac	DEFB1
RPS25.Mac	7.60700156223212e-194	-0.260572942047098	0.975	0.964	2.56310310637849e-189	Mac	RPS25
BTG1.Mac	1.26710280001764e-193	-0.558937048226527	0.72	0.743	4.26937617437945e-189	Mac	BTG1
PTMS.Mac	2.85256323607859e-193	0.203911818064551	0.375	0.146	9.61142656764318e-189	Mac	PTMS
GNS.Mac	2.53505088565663e-192	0.218136109110664	0.506	0.239	8.54160045413144e-188	Mac	GNS
CPE.Mac	9.79871781600901e-192	0.213906331968125	0.207	0.041	3.30157998092608e-187	Mac	CPE
ACER3.Mac	1.9817845620874e-191	0.204839214248403	0.456	0.205	6.67742490349729e-187	Mac	ACER3
RPL14.Mac	9.54221814994071e-190	-0.264889382194886	0.952	0.944	3.21515498344102e-185	Mac	RPL14
TMEM261.Mac	3.48683445888199e-188	0.218700247919378	0.468	0.216	1.1748540025757e-183	Mac	TMEM261
SLC15A3.Mac	3.56698625116063e-188	0.215387123269606	0.401	0.167	1.20186034746606e-183	Mac	SLC15A3
RPL7A.Mac	4.32640190521978e-188	-0.274853243565945	0.949	0.93	1.45773785794475e-183	Mac	RPL7A
NENF.Mac	6.05722721434284e-188	0.209967045569108	0.375	0.148	2.04092213760068e-183	Mac	NENF
CLDN7.Mac	1.3467234907487e-187	0.202277334546324	0.261	0.075	4.53765012972868e-183	Mac	CLDN7
RPL4.Mac	3.42151784793103e-187	-0.351531563931076	0.879	0.862	1.15284622368188e-182	Mac	RPL4
TUBB6.Mac	4.0209047362965e-187	0.215841386892164	0.343	0.129	1.35480364184774e-182	Mac	TUBB6
AMIGO2.Mac	4.27735250345095e-187	0.210398550213939	0.296	0.097	1.44121115251276e-182	Mac	AMIGO2
NR1H3.Mac	3.80305057661813e-186	0.275655961860254	0.199	0.039	1.28139986128571e-181	Mac	NR1H3
SORT1.Mac	6.54459884417326e-186	0.216683973226113	0.344	0.129	2.20513713455574e-181	Mac	SORT1
HLA-DQB1.Mac	7.34361892911957e-186	0.215152698062077	0.899	0.681	2.47435896197755e-181	Mac	HLA-DQB1
GYPC.Mac	1.00771229187079e-184	0.226005948102549	0.565	0.291	3.39538579622944e-180	Mac	GYPC
TSPAN3.Mac	7.98497073176896e-184	0.219422974469899	0.423	0.183	2.69045603836223e-179	Mac	TSPAN3
WBP5.Mac	8.79050454994048e-184	0.22650283091189	0.265	0.078	2.96187260305694e-179	Mac	WBP5
HEXA.Mac	1.09383973467329e-183	0.23193637770427	0.461	0.217	3.68558360200819e-179	Mac	HEXA
CYSTM1.Mac	3.10895065590808e-183	0.216625524124977	0.441	0.198	1.04752983400167e-178	Mac	CYSTM1
RDX.Mac	5.1273122616569e-183	0.224536344848364	0.523	0.26	1.72759659344268e-178	Mac	RDX
ALAS1.Mac	8.10227883741465e-183	0.20849283131684	0.264	0.079	2.72998183147849e-178	Mac	ALAS1
SMS.Mac	2.16635008411912e-182	0.211543408398468	0.567	0.295	7.29929997343097e-178	Mac	SMS
RPS2.Mac	3.80036517003332e-182	-0.292112145235028	0.981	0.968	1.28049504039103e-177	Mac	RPS2
TMED5.Mac	5.14535077637089e-182	0.200331838739514	0.494	0.234	1.73367449059041e-177	Mac	TMED5
RPL36A.Mac	6.78142666144458e-182	-0.373687478393101	0.923	0.924	2.28493389930714e-177	Mac	RPL36A
ENPP4.Mac	9.35039716543097e-182	0.200640084737584	0.311	0.11	3.15052282092031e-177	Mac	ENPP4
RPS10.Mac	3.34292699532566e-181	-0.323106707558262	0.937	0.922	1.12636582180503e-176	Mac	RPS10
SEMA3C.Mac	3.71081772872339e-181	0.220524304850431	0.23	0.058	1.25032292551606e-176	Mac	SEMA3C
RPL36.Mac	7.30504435488725e-181	-0.256264583375845	0.972	0.957	2.46136164493571e-176	Mac	RPL36
DDAH2.Mac	5.15171319338367e-180	0.232920129275514	0.51	0.253	1.73581824337869e-175	Mac	DDAH2
LGMN.Mac	5.00121094509246e-179	0.637059523089471	0.302	0.115	1.68510801583945e-174	Mac	LGMN
RCSD1.Mac	3.26224387729268e-178	-0.35569944973211	0.042	0.151	1.099180452015e-173	Mac	RCSD1
GAPDH.Mac	6.90088857462681e-178	-0.477595279044391	0.913	0.877	2.32518539633476e-173	Mac	GAPDH
GPR183.Mac	1.09457568017661e-177	-0.529183715209728	0.094	0.233	3.68806329678706e-173	Mac	GPR183
FCER1G.Mac	1.19036725107577e-177	0.245453531238728	0.97	0.799	4.01082341577471e-173	Mac	FCER1G
TOMM40.Mac	4.2007061834875e-177	0.220543084138218	0.348	0.138	1.41538594146428e-172	Mac	TOMM40
PLAUR.Mac	5.48824334056315e-177	0.221224115105675	0.653	0.377	1.84920871116935e-172	Mac	PLAUR
CTSA.Mac	7.60521081043249e-177	0.267467615852453	0.552	0.301	2.56249973046712e-172	Mac	CTSA
RNF13.Mac	1.19904162673966e-175	0.21607603142663	0.698	0.419	4.04005085713662e-171	Mac	RNF13
SLC19A3.Mac	2.01313223071705e-175	0.200872241948404	0.199	0.042	6.78304773817802e-171	Mac	SLC19A3
CD300E.Mac	1.1200691426756e-174	-0.407615631632579	0.032	0.133	3.77396096933116e-170	Mac	CD300E
GGA2.Mac	1.56074900771214e-173	0.203482633956327	0.383	0.162	5.25878770658527e-169	Mac	GGA2
RASSF2.Mac	3.82482287165887e-172	-0.329280593565686	0.043	0.152	1.28873581837674e-167	Mac	RASSF2
PRKCB.Mac	4.77955692321583e-172	-0.365446882667296	0.059	0.178	1.61042390970834e-167	Mac	PRKCB
H3F3B.Mac	6.66601378831818e-172	-0.344048077592343	0.892	0.874	2.24604668583593e-167	Mac	H3F3B
PEPD.Mac	1.23516774366247e-171	0.200575768695203	0.408	0.18	4.16177419549632e-167	Mac	PEPD
ANXA4.Mac	2.76207668803618e-171	0.206762903452327	0.477	0.232	9.3065411926691e-167	Mac	ANXA4
CALU.Mac	8.03143456166835e-171	0.21948739701193	0.369	0.154	2.70611156120853e-166	Mac	CALU
FUCA1.Mac	1.18682719708344e-170	0.220585014895503	0.29	0.101	3.99889555785294e-166	Mac	FUCA1
TYROBP.Mac	2.18874809569626e-170	0.234018727547576	0.989	0.843	7.37476783363898e-166	Mac	TYROBP
NDUFA4.Mac	1.0333889548768e-169	0.257692944429336	0.874	0.722	3.48190074456191e-165	Mac	NDUFA4
SDC2.Mac	9.27181941700247e-169	0.453260405865673	0.273	0.096	3.12404683436481e-164	Mac	SDC2
NUCB1.Mac	5.99968923294806e-168	0.205415309295327	0.533	0.277	2.02153529014952e-163	Mac	NUCB1
RAB11FIP1.Mac	1.61491560543947e-167	0.216054731043813	0.587	0.322	5.44129664096775e-163	Mac	RAB11FIP1
SPARC.Mac	1.64047709497949e-167	0.284775282631868	0.175	0.031	5.52742352382388e-163	Mac	SPARC
KIF16B.Mac	4.25242588656728e-167	0.204047654097465	0.253	0.079	1.43281237821998e-162	Mac	KIF16B
VKORC1.Mac	8.01574915901278e-167	0.202638828917478	0.476	0.233	2.70082652163776e-162	Mac	VKORC1
BCL2A1.Mac	5.56601742194749e-166	0.214281595997168	0.642	0.369	1.87541391015099e-161	Mac	BCL2A1
ATP6V1E1.Mac	1.03523401115704e-164	0.21373761057298	0.569	0.308	3.48811747719253e-160	Mac	ATP6V1E1
TMED10.Mac	1.56281086659924e-164	0.223416421898447	0.687	0.414	5.26573493391947e-160	Mac	TMED10
ATP6V0D1.Mac	1.17162625327532e-162	0.240818684075232	0.617	0.363	3.94767749778587e-158	Mac	ATP6V0D1
HLA-DMB.Mac	1.83743359654911e-162	0.210873101769023	0.703	0.436	6.19104876021259e-158	Mac	HLA-DMB
TSPAN4.Mac	2.44752765711247e-161	0.215836644524334	0.297	0.11	8.24669968787476e-157	Mac	TSPAN4
FYN.Mac	3.75730875528657e-161	-0.29499601427613	0.025	0.114	1.26598761200626e-156	Mac	FYN
RETN.Mac	3.82488644977329e-161	0.323368565741345	0.425	0.208	1.28875724038661e-156	Mac	RETN
MACC1.Mac	8.76781141463441e-161	0.216522493833523	0.213	0.057	2.95422637804692e-156	Mac	MACC1
SNX2.Mac	1.54495826241439e-160	0.23950433675761	0.589	0.334	5.20558236937906e-156	Mac	SNX2
IDH1.Mac	1.29797819080231e-159	0.202558489389573	0.391	0.175	4.37340771608931e-155	Mac	IDH1
HN1.Mac	1.70767593945047e-159	0.245294350731391	0.641	0.396	5.75384331038443e-155	Mac	HN1
GRINA.Mac	1.85722629637192e-159	0.216954778461544	0.714	0.445	6.25773828299554e-155	Mac	GRINA
RAB1A.Mac	7.23788711754392e-159	0.203968071925426	0.658	0.387	2.43873368538525e-154	Mac	RAB1A
RPSA.Mac	1.2614641076715e-158	-0.388266761027367	0.892	0.874	4.25037716438834e-154	Mac	RPSA
AKIRIN2.Mac	1.43282479324035e-158	0.210929552971201	0.483	0.245	4.82775985834402e-154	Mac	AKIRIN2
TUBB.Mac	1.33228161036654e-157	0.214011027898846	0.72	0.452	4.48898965796902e-153	Mac	TUBB
RNASE6.Mac	1.6473825027366e-157	-0.574911000112518	0.187	0.327	5.55069060472071e-153	Mac	RNASE6
PSME4.Mac	1.77273905596498e-155	0.20339768776536	0.325	0.131	5.97306697516841e-151	Mac	PSME4
MYADM.Mac	3.99647753823002e-155	0.202017613411886	0.556	0.304	1.34657314173122e-150	Mac	MYADM
RPL8.Mac	4.09364355104634e-154	-0.236761175081107	0.956	0.936	1.37931225808955e-149	Mac	RPL8
S100A8.Mac	1.37355563046796e-153	-2.48634202913242	0.327	0.432	4.62805834129876e-149	Mac	S100A8
CD163.Mac	1.45086617696201e-153	0.22138344627344	0.806	0.537	4.88854849665579e-149	Mac	CD163
VAMP8.Mac	1.6332794231075e-153	0.230400786547046	0.861	0.682	5.50317168821841e-149	Mac	VAMP8
EGR2.Mac	5.87009792877934e-153	0.202087577031688	0.263	0.091	1.97787079612291e-148	Mac	EGR2
HNRNPA1.Mac	6.76947129957621e-153	-0.431865549657495	0.779	0.768	2.28090565967921e-148	Mac	HNRNPA1
MDH1.Mac	1.30872613202383e-152	0.201686154686751	0.452	0.228	4.40962182924108e-148	Mac	MDH1
ZNF706.Mac	9.67822261915499e-152	0.231133622056111	0.717	0.471	3.26098032929808e-147	Mac	ZNF706
AKR1A1.Mac	1.68485707710824e-151	0.20768502963757	0.527	0.287	5.67695743560851e-147	Mac	AKR1A1
REEP5.Mac	2.43587643886344e-151	0.236058679878609	0.692	0.448	8.20744207310647e-147	Mac	REEP5
CD164.Mac	1.04162223620574e-150	0.201958779852929	0.812	0.548	3.50964196267161e-146	Mac	CD164
TMEM147.Mac	1.66590710852045e-149	0.202639002173702	0.612	0.353	5.61310741144879e-145	Mac	TMEM147
COX17.Mac	2.1950002036995e-149	0.225349171286149	0.768	0.517	7.3958336863451e-145	Mac	COX17
C9orf16.Mac	2.30893248380469e-148	0.263829349690336	0.69	0.458	7.77971711093151e-144	Mac	C9orf16
RPS29.Mac	4.29590121939691e-148	-0.26333007034757	0.994	0.989	1.4474609568636e-143	Mac	RPS29
EEF1B2.Mac	2.59003493228958e-146	-0.351986319672833	0.865	0.843	8.72686370085651e-142	Mac	EEF1B2
H2AFY.Mac	4.40305262814852e-145	0.223154797101801	0.844	0.626	1.48356455252836e-140	Mac	H2AFY
RPS5.Mac	5.34564239728196e-144	-0.27286057028368	0.939	0.922	1.80116074934018e-139	Mac	RPS5
RAB7A.Mac	2.42079499354153e-143	0.205906385236048	0.688	0.432	8.15662665123883e-139	Mac	RAB7A
PHLDA1.Mac	3.04605109046834e-143	0.246408728973544	0.269	0.101	1.0263364544224e-138	Mac	PHLDA1
MYDGF.Mac	1.8797845980578e-142	0.231290404115933	0.594	0.354	6.33374622469596e-138	Mac	MYDGF
ATP5G3.Mac	4.32927952959677e-141	0.224950755112495	0.817	0.638	1.45870744470233e-136	Mac	ATP5G3
ANXA11.Mac	1.18007456676652e-140	0.234790009311076	0.601	0.367	3.9761432452631e-136	Mac	ANXA11
CD2.Mac	1.4472766517116e-137	-0.568593135081152	0.031	0.115	4.87645395027708e-133	Mac	CD2
TCEB1.Mac	2.89084379566019e-137	0.203311618046357	0.654	0.403	9.74040908509743e-133	Mac	TCEB1
CALR.Mac	5.15746320291503e-137	0.26308759975131	0.726	0.489	1.73775565159019e-132	Mac	CALR
CLEC10A.Mac	5.19804949621359e-137	-0.340154436687134	0.023	0.101	1.75143079725421e-132	Mac	CLEC10A
GNAS.Mac	9.83150683479997e-135	0.207315663618832	0.811	0.557	3.3126279129175e-130	Mac	GNAS
NACA.Mac	1.27299468533551e-134	-0.24679661566016	0.916	0.9	4.28922829276948e-130	Mac	NACA
TUBA1B.Mac	1.46171749874803e-134	0.240144939912395	0.765	0.536	4.92511094028161e-130	Mac	TUBA1B
SQSTM1.Mac	2.44556183207869e-134	0.20618827734239	0.68	0.423	8.24007603700593e-130	Mac	SQSTM1
CSF1.Mac	1.69926748889179e-131	0.295544715815374	0.146	0.029	5.72551187707199e-127	Mac	CSF1
FAM26F.Mac	3.74205417264416e-130	-0.542832759943121	0.128	0.245	1.26084773293072e-125	Mac	FAM26F
MS4A6A.Mac	5.78740232163611e-130	-0.659998781660965	0.349	0.45	1.95000733825207e-125	Mac	MS4A6A
RPL22.Mac	6.97847738873487e-130	-0.213392683633184	0.963	0.953	2.35132817136033e-125	Mac	RPL22
EMB.Mac	8.23535022752016e-130	-0.28029154952897	0.04	0.13	2.77481890566064e-125	Mac	EMB
CFD.Mac	2.29111662944221e-129	0.209459201836653	0.656	0.423	7.71968837124259e-125	Mac	CFD
RPL15.Mac	6.10681409915207e-129	-0.204112253979948	0.975	0.953	2.0576299425683e-124	Mac	RPL15
NDUFS5.Mac	1.93574529882394e-128	0.210463239566568	0.81	0.629	6.52230020985737e-124	Mac	NDUFS5
SOD1.Mac	2.49227704046604e-126	0.200702557095441	0.714	0.492	8.39747826014628e-122	Mac	SOD1
PLTP.Mac	2.3734456931718e-118	0.25779181907065	0.143	0.032	7.99708791857307e-114	Mac	PLTP
NRP2.Mac	2.36315449040815e-117	0.20175128687145	0.179	0.054	7.96241273998122e-113	Mac	NRP2
AP2S1.Mac	7.80296324550383e-117	0.203488311830331	0.783	0.576	2.62913043594006e-112	Mac	AP2S1
STXBP2.Mac	1.15500918457243e-115	0.316213552763338	0.69	0.5	3.89168794649835e-111	Mac	STXBP2
ACTB.Mac	3.91316082914579e-115	-0.325489326807033	0.992	0.979	1.31850040977238e-110	Mac	ACTB
CXCL5.Mac	3.87238451529911e-113	0.306462984229456	0.196	0.067	1.30476123858488e-108	Mac	CXCL5
CEBPD.Mac	4.36643916830153e-112	-0.484766407845813	0.2	0.312	1.47122801336752e-107	Mac	CEBPD
AREG.Mac	9.130986157521e-108	-1.20693579152304	0.28	0.388	3.07659447591512e-103	Mac	AREG
PRDM1.Mac	1.1446055000694e-107	-0.327166601995746	0.043	0.124	3.85663377193384e-103	Mac	PRDM1
RGS18.Mac	3.02249632719183e-107	-0.284964941491907	0.05	0.134	1.01839991248401e-102	Mac	RGS18
ARHGDIB.Mac	6.14819095490699e-105	-0.410966729179186	0.708	0.691	2.07157146034636e-100	Mac	ARHGDIB
SRGN.Mac	2.03319751077521e-103	-0.417736339166509	0.883	0.822	6.85065569280598e-99	Mac	SRGN
CHIT1.Mac	1.02751502712649e-99	0.45335096526026	0.108	0.02	3.46210913239999e-95	Mac	CHIT1
ITGA4.Mac	2.18687374356786e-99	-0.228695552046454	0.034	0.104	7.36845239157755e-95	Mac	ITGA4
IER2.Mac	2.97333962056715e-99	-0.510236911757726	0.343	0.419	1.00183705175389e-94	Mac	IER2
PTPRC.Mac	1.05232770464232e-98	-0.431182032476363	0.679	0.662	3.54571296802182e-94	Mac	PTPRC
ANXA6.Mac	2.89749092009185e-98	-0.283873212282572	0.048	0.127	9.76280590615748e-94	Mac	ANXA6
CXCR4.Mac	2.47352312483269e-97	-0.618371105351097	0.466	0.535	8.33428881681128e-93	Mac	CXCR4
TNFRSF1B.Mac	1.21776550062381e-96	-0.446680894343055	0.176	0.279	4.10313907780187e-92	Mac	TNFRSF1B
PLAC8.Mac	2.1621084257552e-96	-0.523735859614946	0.138	0.242	7.28500812973956e-92	Mac	PLAC8
GS1-600G8.5.Mac	6.29634451827097e-96	0.239007293382934	0.131	0.035	2.12149032198622e-91	Mac	GS1-600G8.5
MPEG1.Mac	2.03958619433588e-95	-0.493184179223914	0.137	0.235	6.87218172319531e-91	Mac	MPEG1
RUNX3.Mac	3.68353619568613e-95	-0.314078889411178	0.042	0.115	1.24113068577448e-90	Mac	RUNX3
SMAP2.Mac	7.97859043961918e-94	-0.46606788652976	0.331	0.408	2.68830626272529e-89	Mac	SMAP2
C19orf38.Mac	1.9796366207842e-92	-0.24344492864327	0.04	0.111	6.67018763007029e-88	Mac	C19orf38
IFI27.Mac	8.86538438932161e-92	0.675359169033624	0.173	0.068	2.98710261613802e-87	Mac	IFI27
ZFP36L1.Mac	5.00880680367768e-90	-0.475646622399548	0.372	0.457	1.68766736443116e-85	Mac	ZFP36L1
GAPT.Mac	2.88151245313487e-87	-0.234341019483475	0.035	0.101	9.70896805959262e-83	Mac	GAPT
HMGB2.Mac	5.3785649774794e-87	-0.53960535844737	0.337	0.405	1.81225368351191e-82	Mac	HMGB2
SH3KBP1.Mac	6.39979050991904e-86	-0.334129259227859	0.126	0.22	2.15634541441212e-81	Mac	SH3KBP1
H3F3A.Mac	9.02134928520868e-86	-0.261379665028248	0.951	0.902	3.03965342815821e-81	Mac	H3F3A
BTF3.Mac	2.77144261258319e-81	-0.228905169183808	0.861	0.833	9.33809873883779e-77	Mac	BTF3
VAMP5.Mac	4.18027852055578e-79	-0.419539930666687	0.145	0.235	1.40850304471606e-74	Mac	VAMP5
STK17B.Mac	1.73697470054033e-78	-0.45200164175574	0.346	0.411	5.8525625560006e-74	Mac	STK17B
PLA2G7.Mac	1.59567599341192e-77	0.30629984810368	0.162	0.066	5.37647069220213e-73	Mac	PLA2G7
FYB.Mac	1.69130760415977e-75	-0.466299683850172	0.382	0.443	5.69869184145593e-71	Mac	FYB
TNFSF10.Mac	2.28682339870764e-75	-0.30868476523715	0.067	0.141	7.70522275960553e-71	Mac	TNFSF10
NAIP.Mac	1.74538209023764e-74	-0.295335558026516	0.085	0.163	5.8808904148467e-70	Mac	NAIP
FOLR3.Mac	2.90529235445294e-73	0.241174083441873	0.205	0.097	9.78909205909374e-69	Mac	FOLR3
CSF3R.Mac	2.90988332759325e-72	-0.313642609985435	0.099	0.178	9.80456088399268e-68	Mac	CSF3R
IL1RN.Mac	6.58412579403536e-72	0.289851248695869	0.227	0.113	2.21845534504228e-67	Mac	IL1RN
JUNB.Mac	4.21858176898324e-71	-0.395350228704907	0.594	0.607	1.42140894124121e-66	Mac	JUNB
HMHA1.Mac	7.97784156415295e-71	-0.242137402359238	0.074	0.148	2.6880539366257e-66	Mac	HMHA1
AOAH.Mac	9.58640702738554e-71	-0.228087862605699	0.046	0.109	3.23004398380728e-66	Mac	AOAH
LILRB2.Mac	1.31063631398277e-70	-0.417404665510383	0.139	0.222	4.41605799633356e-66	Mac	LILRB2
CD14.Mac	4.23016315400347e-70	-0.595683062511184	0.3	0.375	1.42531117310993e-65	Mac	CD14
EMP1.Mac	9.04149258401599e-69	0.282207095837444	0.266	0.15	3.04644051125835e-64	Mac	EMP1
INPP5D.Mac	1.09912503982394e-66	-0.232900616434674	0.06	0.126	3.7033919091828e-62	Mac	INPP5D
RP11-796E2.4.Mac	4.07541149384017e-66	-0.262886353638334	0.062	0.129	1.37316914873451e-61	Mac	RP11-796E2.4
SUB1.Mac	7.75069620680451e-66	-0.350192819642363	0.651	0.62	2.61151957992071e-61	Mac	SUB1
AP1S2.Mac	1.76874961447495e-65	-0.45864147428189	0.37	0.427	5.9596249510119e-61	Mac	AP1S2
BIRC3.Mac	2.36024552711747e-65	-0.373763265456893	0.057	0.122	7.95261127906959e-61	Mac	BIRC3
PABPC1.Mac	1.81339097458742e-64	-0.290386965965554	0.972	0.946	6.11003954977485e-60	Mac	PABPC1
RPLP0.Mac	8.54632186365409e-62	-0.209496033668965	0.933	0.896	2.87959768873961e-57	Mac	RPLP0
NEAT1.Mac	4.4702989514347e-61	-0.227277190006329	0.94	0.898	1.50622252869641e-56	Mac	NEAT1
HLA-E.Mac	1.24567884710411e-58	-0.270511214862985	0.828	0.782	4.19719030743259e-54	Mac	HLA-E
LSP1.Mac	3.85686834348039e-58	-0.384569716571122	0.414	0.46	1.29953321965228e-53	Mac	LSP1
TSC22D3.Mac	2.66323487456227e-54	-0.368472717296888	0.699	0.648	8.97350358635011e-50	Mac	TSC22D3
CCDC69.Mac	5.64340447433211e-54	-0.256105236641568	0.086	0.15	1.90148870358146e-49	Mac	CCDC69
AKNA.Mac	1.75068478160184e-53	-0.300752306833369	0.116	0.184	5.89875730312924e-49	Mac	AKNA
PDE4B.Mac	3.7680397716462e-51	-0.234381492141396	0.065	0.123	1.26960332065847e-46	Mac	PDE4B
MT2A.Mac	5.64773580872019e-50	0.480892669402147	0.712	0.564	1.90294810339018e-45	Mac	MT2A
RP5-1171I10.5.Mac	3.43260290776386e-49	-0.312170694178411	0.12	0.183	1.15658122374196e-44	Mac	RP5-1171I10.5
SPP1.Mac	1.57840562590498e-48	1.25388295252659	0.162	0.09	5.31827991592423e-44	Mac	SPP1
ENTPD1.Mac	1.97904333396152e-46	-0.33032556183645	0.116	0.177	6.66818860944995e-42	Mac	ENTPD1
MT1F.Mac	3.13130813396431e-46	0.228121391664109	0.152	0.077	1.05506296265793e-41	Mac	MT1F
TIMP1.Mac	1.29779896328808e-45	-0.665828886727192	0.539	0.526	4.37280382690285e-41	Mac	TIMP1
IFITM3.Mac	2.54541667583536e-45	-0.564224072480614	0.434	0.451	8.57652694755966e-41	Mac	IFITM3
TMEM176B.Mac	4.82014155709731e-44	-0.281433796650476	0.107	0.169	1.62409849624837e-39	Mac	TMEM176B
SAMSN1.Mac	5.05130058407787e-44	-0.393816496295801	0.36	0.397	1.7019852187992e-39	Mac	SAMSN1
SMCHD1.Mac	1.16422029466922e-40	-0.335314933429018	0.182	0.238	3.92272386085847e-36	Mac	SMCHD1
IGFBP7.Mac	1.2562708993688e-40	-0.204909812507895	0.057	0.106	4.23287916833324e-36	Mac	IGFBP7
HERPUD1.Mac	5.08848678185536e-40	-0.491667544861186	0.425	0.433	1.71451473627835e-35	Mac	HERPUD1
COTL1.Mac	6.28709794060021e-40	-0.406445776623425	0.63	0.576	2.11837478010584e-35	Mac	COTL1
MXD1.Mac	9.34809154047937e-40	-0.323261210814348	0.137	0.196	3.14974596364912e-35	Mac	MXD1
LILRA5.Mac	2.04221765065906e-39	-0.298820962940061	0.083	0.134	6.88104815213063e-35	Mac	LILRA5
RP11-160E2.6.Mac	6.59342708678043e-39	-0.287358968785715	0.114	0.169	2.2215893226198e-34	Mac	RP11-160E2.6
MT1E.Mac	1.10734244677578e-37	0.825098667722102	0.18	0.109	3.73107964016633e-33	Mac	MT1E
EEF2.Mac	4.20846549621221e-37	-0.227313140575927	0.789	0.736	1.41800036429374e-32	Mac	EEF2
UBC.Mac	1.12500458696744e-36	-0.257919064498415	0.75	0.709	3.79059045532811e-32	Mac	UBC
CCL20.Mac	1.58276426822797e-35	0.234119477536053	0.101	0.048	5.33296592536732e-31	Mac	CCL20
SLC25A37.Mac	1.93940650827489e-35	-0.289307891251951	0.121	0.174	6.53463628898141e-31	Mac	SLC25A37
HCLS1.Mac	5.9849759514315e-35	-0.342801456439255	0.484	0.468	2.01657779707533e-30	Mac	HCLS1
ADM.Mac	1.35038147129776e-34	-0.280503589522492	0.092	0.143	4.54997532939068e-30	Mac	ADM
LRRK2.Mac	5.38290256694169e-34	-0.237724944841407	0.085	0.134	1.81371519090533e-29	Mac	LRRK2
TCF4.Mac	1.80303624629293e-33	-0.226555298358402	0.063	0.109	6.07515032825941e-29	Mac	TCF4
METTL9.Mac	4.16943756518448e-33	-0.341498768982807	0.251	0.289	1.40485029321326e-28	Mac	METTL9
IER3.Mac	8.75343850860744e-32	-0.284203526492773	0.181	0.235	2.94938357109019e-27	Mac	IER3
GLIPR1.Mac	2.26847773007613e-31	-0.353884470213871	0.399	0.409	7.64340886371851e-27	Mac	GLIPR1
PSMB8-AS1.Mac	9.5294153635562e-31	-0.238924485290918	0.116	0.163	3.21084121259663e-26	Mac	PSMB8-AS1
PNRC1.Mac	1.56345618028786e-30	-0.324507957367408	0.499	0.491	5.26790925386192e-26	Mac	PNRC1
EIF3E.Mac	1.84759480044495e-30	-0.228476094797914	0.754	0.698	6.22528592061921e-26	Mac	EIF3E
CD300A.Mac	3.54464216768383e-30	-0.233694292635773	0.113	0.159	1.19433173197939e-25	Mac	CD300A
FCGR2B.Mac	6.14196376327768e-30	-0.225883500778208	0.079	0.125	2.06947327039878e-25	Mac	FCGR2B
TNFAIP8.Mac	7.33360330153617e-30	-0.272048322931513	0.149	0.196	2.4709842964196e-25	Mac	TNFAIP8
ANKRD44.Mac	9.52016769098932e-29	-0.256906848459473	0.132	0.178	3.20772530180194e-24	Mac	ANKRD44
ADGRE2.Mac	1.87419289892552e-28	-0.217537756997104	0.093	0.139	6.31490555363963e-24	Mac	ADGRE2
YPEL3.Mac	3.50745034267595e-28	-0.205769271141921	0.093	0.137	1.18180031846123e-23	Mac	YPEL3
RP11-347P5.1.Mac	1.02963640017509e-27	-0.214217109607593	0.07	0.111	3.46925688674994e-23	Mac	RP11-347P5.1
IFI16.Mac	1.40325403213184e-26	-0.295850507912278	0.512	0.491	4.72812413586501e-22	Mac	IFI16
FPR1.Mac	2.44437486336051e-26	-0.450401194508142	0.426	0.419	8.23607666460689e-22	Mac	FPR1
LST1.Mac	4.07681138209327e-26	-0.482596189762889	0.701	0.611	1.3736408270825e-21	Mac	LST1
LPAR6.Mac	5.64851808826119e-25	-0.245046776937695	0.094	0.137	1.90321168465872e-20	Mac	LPAR6
MX2.Mac	2.35597971858103e-24	-0.214376373167002	0.105	0.147	7.93823806378691e-20	Mac	MX2
HNRNPA2B1.Mac	2.72942479594771e-24	-0.210830331269701	0.745	0.677	9.19652390746623e-20	Mac	HNRNPA2B1
RAB27A.Mac	3.1479132125562e-24	-0.208291376672155	0.08	0.119	1.06065787783868e-19	Mac	RAB27A
IL16.Mac	3.38254347024295e-24	-0.229326574208772	0.1	0.141	1.13971419686366e-19	Mac	IL16
RGS1.Mac	1.3183934989226e-23	-0.588614607372317	0.237	0.273	4.44219505526982e-19	Mac	RGS1
STK17A.Mac	2.21926907959919e-23	-0.299447737018599	0.136	0.175	7.47760523680152e-19	Mac	STK17A
CD69.Mac	1.17447575162575e-22	-0.274718061762796	0.087	0.127	3.95727859752782e-18	Mac	CD69
GIMAP1.Mac	2.2057629301662e-22	-0.21752633178435	0.095	0.133	7.432097616902e-18	Mac	GIMAP1
GLTSCR2.Mac	2.38451620255911e-21	-0.240233084623046	0.654	0.603	8.03438889290267e-17	Mac	GLTSCR2
CREB5.Mac	4.28002232040807e-21	-0.20089174424995	0.077	0.113	1.44211072063829e-16	Mac	CREB5
EIF3F.Mac	6.85855463724647e-21	-0.241485952551904	0.566	0.517	2.31092139947383e-16	Mac	EIF3F
GABPB1-AS1.Mac	9.66655757598918e-21	-0.233965543442643	0.114	0.151	3.25704990965379e-16	Mac	GABPB1-AS1
CCL2.Mac	1.28813707250655e-20	0.630096150368156	0.113	0.071	4.34024905210357e-16	Mac	CCL2
DAZAP2.Mac	1.85296364393209e-20	-0.280476732348286	0.597	0.542	6.24337570186478e-16	Mac	DAZAP2
KIAA1551.Mac	2.1082779724235e-20	-0.276623349971103	0.172	0.207	7.10363180028375e-16	Mac	KIAA1551
ZFP36.Mac	2.40037101409884e-20	-0.319754993657601	0.54	0.514	8.08781009490464e-16	Mac	ZFP36
SOCS3.Mac	4.01580864049368e-20	-0.287417751422845	0.197	0.233	1.35308656332794e-15	Mac	SOCS3
GPSM3.Mac	3.7701488756755e-18	-0.25435324239384	0.524	0.479	1.2703139621701e-13	Mac	GPSM3
SNHG25.Mac	7.9992753477172e-18	-0.372173408257451	0.578	0.533	2.69527583565983e-13	Mac	SNHG25
EREG.Mac	1.316139420003e-17	-0.329112440096415	0.139	0.175	4.4346001617581e-13	Mac	EREG
FUS.Mac	3.08662108852159e-17	-0.297844765183467	0.477	0.447	1.04000610956646e-12	Mac	FUS
FXYD5.Mac	6.25611541228527e-17	-0.225528000365035	0.653	0.58	2.1079355270154e-12	Mac	FXYD5
NAMPT.Mac	1.87260020378364e-16	-0.448868625388889	0.551	0.499	6.3095391266286e-12	Mac	NAMPT
IGKC.Mac	1.88978826436993e-16	-1.84099486694109	0.278	0.316	6.36745257796803e-12	Mac	IGKC
ARGLU1.Mac	4.44250509965126e-16	-0.300470253366348	0.365	0.36	1.4968576682765e-11	Mac	ARGLU1
SEPT6.Mac	9.41540626158657e-16	-0.276828358902364	0.154	0.181	3.17242698577898e-11	Mac	SEPT6
ZFP36L2.Mac	9.72115938092545e-16	-0.294795703549708	0.592	0.538	3.27544744180902e-11	Mac	ZFP36L2
RP11-386I14.4.Mac	1.28116567352377e-15	-0.274480566641266	0.091	0.122	4.31675962037098e-11	Mac	RP11-386I14.4
TLR2.Mac	2.70413326124292e-15	-0.20020644318904	0.15	0.184	9.1113066104319e-11	Mac	TLR2
TES.Mac	3.90589067439216e-15	-0.241264739082433	0.219	0.245	1.3160508038297e-10	Mac	TES
GABPB1.Mac	7.97670345761382e-15	-0.236958093424619	0.169	0.195	2.6876704630084e-10	Mac	GABPB1
PRELID1.Mac	1.02841158406189e-14	-0.321693345808334	0.622	0.544	3.46512999133814e-10	Mac	PRELID1
FKBP5.Mac	1.96101957959015e-14	-0.269238827975438	0.569	0.51	6.60745937147106e-10	Mac	FKBP5
WAS.Mac	3.74925279914432e-14	-0.255073742284383	0.252	0.264	1.26327323814369e-09	Mac	WAS
ADD3.Mac	5.9242558402663e-14	-0.20526574035387	0.118	0.146	1.99611876281933e-09	Mac	ADD3
PTPRE.Mac	1.01365464883945e-13	-0.29754260045698	0.327	0.332	3.41540797379964e-09	Mac	PTPRE
MYO1F.Mac	2.01086249187057e-13	-0.293845860817949	0.313	0.31	6.77540008010868e-09	Mac	MYO1F
CDC42SE2.Mac	3.19588508919077e-13	-0.224920613887995	0.185	0.209	1.07682152195194e-08	Mac	CDC42SE2
IL7R.Mac	3.73885837787283e-13	-0.371596354348358	0.272	0.197	1.25977094184047e-08	Mac	IL7R
TYMP.Mac	1.51363696595593e-12	-0.287656305955051	0.651	0.572	5.10004839309192e-08	Mac	TYMP
STK4.Mac	1.51536956239265e-12	-0.278717445979222	0.316	0.316	5.10588620352579e-08	Mac	STK4
GIMAP4.Mac	5.27889865641107e-12	-0.300167043469953	0.217	0.232	1.77867211329115e-07	Mac	GIMAP4
TLE4.Mac	1.51892383307701e-11	-0.282951481645172	0.306	0.31	5.11786196316967e-07	Mac	TLE4
SLC2A3.Mac	2.02374018185688e-11	-0.331286572857886	0.317	0.316	6.81879016874856e-07	Mac	SLC2A3
GMFG.Mac	6.67241422112204e-11	-0.207943193361602	0.69	0.606	2.24820324766486e-06	Mac	GMFG
HOPX.Mac	2.57263108279178e-10	-0.26837385120808	0.12	0.142	8.66822317035861e-06	Mac	HOPX
METTL12.Mac	6.93454629639816e-10	-0.228942375936766	0.166	0.186	2.3365260291084e-05	Mac	METTL12
METTL7A.Mac	1.65032401497852e-09	-0.209462152174618	0.159	0.179	5.56060173606864e-05	Mac	METTL7A
TRA2B.Mac	2.68291799117227e-09	-0.248390698147986	0.518	0.468	9.03982387945583e-05	Mac	TRA2B
PSMB9.Mac	2.80291326204947e-09	-0.269513039066505	0.44	0.397	9.44413594514949e-05	Mac	PSMB9
SRSF3.Mac	2.97157428204216e-09	-0.205901321499723	0.595	0.527	0.000100124223859129	Mac	SRSF3
S100A9.Mac	3.19035875760687e-09	-2.07233223221729	0.69	0.557	0.000107495947978806	Mac	S100A9
IL10RA.Mac	4.48626999161378e-09	-0.215400375265292	0.186	0.201	0.000151160381097435	Mac	IL10RA
NINJ1.Mac	3.38420122762333e-08	-0.208778346545985	0.159	0.178	0.0011402727616354	Mac	NINJ1
SSR2.Mac	5.00747331482648e-08	-0.200206050233776	0.57	0.498	0.00168721805869763	Mac	SSR2
MARCH1.Mac	5.34852683740481e-08	-0.264296940706281	0.391	0.366	0.00180213263259518	Mac	MARCH1
CELF2.Mac	5.59390916034256e-08	-0.235674346199821	0.495	0.447	0.00188481175248582	Mac	CELF2
RARRES3.Mac	5.72529584055634e-08	-0.256664265800577	0.154	0.168	0.00192908118051705	Mac	RARRES3
MYCBP2.Mac	1.38708444583854e-07	-0.238973030464934	0.25	0.252	0.00467364233180838	Mac	MYCBP2
ITGB2.Mac	1.4154926937034e-07	-0.208431393683686	0.623	0.544	0.00476936108216424	Mac	ITGB2
EIF3L.Mac	4.78664689386201e-07	-0.203982234858428	0.55	0.48	0.0161281280441787	Mac	EIF3L
PLP2.Mac	7.5166306931942e-07	-0.248816813149838	0.394	0.361	0.0253265354576485	Mac	PLP2
GADD45B.Mac	1.43120283683493e-06	-0.229896353955985	0.387	0.368	0.0482229483843162	Mac	GADD45B
REL.Mac	1.88667867399571e-06	-0.269033673272297	0.404	0.372	0.0635697512416113	Mac	REL
CCND3.Mac	2.84838141669358e-06	-0.24032337871249	0.309	0.294	0.0959733634540734	Mac	CCND3
SERPINB1.Mac	3.30779524562358e-06	-0.32165509590244	0.562	0.477	0.111452853006041	Mac	SERPINB1
HIF1A.Mac	4.65516870382106e-06	-0.220107994850581	0.322	0.316	0.156851254306547	Mac	HIF1A
MYO1G.Mac	4.99492083514194e-06	-0.207461437060199	0.168	0.176	0.168298862619273	Mac	MYO1G
LINC00152.Mac	5.70452247649521e-06	-0.217761418415763	0.198	0.205	0.192208180323029	Mac	LINC00152
C9orf142.Mac	7.14573756413408e-06	-0.210706288377293	0.201	0.205	0.240768481485934	Mac	C9orf142
CFLAR.Mac	8.43166701939704e-06	-0.237182568408204	0.374	0.348	0.284096588551564	Mac	CFLAR
PNISR.Mac	8.70887678585892e-06	-0.266565740034543	0.408	0.369	0.293436894422731	Mac	PNISR
CHD1.Mac	1.04150531010762e-05	-0.240767497759067	0.229	0.231	0.350924799187662	Mac	CHD1
IGLC2.Mac	1.27922322003615e-05	-1.37481553951915	0.15	0.165	0.43102147175898	Mac	IGLC2
PTEN.Mac	1.28041228420162e-05	-0.228689760298478	0.233	0.233	0.431422115038895	Mac	PTEN
RPS4Y1.Mac	4.43651314508784e-05	-0.226882999360284	0.38	0.367	1	Mac	RPS4Y1
HIST1H4C.Mac	6.83353677741149e-05	-0.279831968907673	0.234	0.232	1	Mac	HIST1H4C
CD55.Mac	7.93533850484585e-05	-0.282875425360753	0.461	0.406	1	Mac	CD55
SLC38A2.Mac	0.000177005232760504	-0.243874315275507	0.371	0.341	1	Mac	SLC38A2
THBS1.Mac	0.000186702400222523	-0.52113996078617	0.509	0.443	1	Mac	THBS1
MT1X.Mac	0.000202635484099361	0.793277698862604	0.2	0.179	1	Mac	MT1X
IL1B.Mac	0.000311851795464885	-0.272214956327955	0.16	0.131	1	Mac	IL1B
FAM49B.Mac	0.000399616135128054	-0.213006726924992	0.55	0.467	1	Mac	FAM49B
CYTIP.Mac	0.000428030509716802	-0.229666696267862	0.312	0.293	1	Mac	CYTIP
CLEC4E.Mac	0.000557389678188481	-0.298417981552558	0.237	0.233	1	Mac	CLEC4E
KMT2E.Mac	0.000622992487273824	-0.221627879396951	0.381	0.345	1	Mac	KMT2E
MNDA.Mac	0.000631212517745289	-0.42392530167593	0.624	0.516	1	Mac	MNDA
FMNL1.Mac	0.000723754262571074	-0.217341385733149	0.246	0.238	1	Mac	FMNL1
RBMX.Mac	0.000936211019935305	-0.227144593698731	0.57	0.496	1	Mac	RBMX
IRF1.Mac	0.000944366400839831	-0.268737290850321	0.26	0.247	1	Mac	IRF1
RSRP1.Mac	0.00106088645490528	-0.207450330067569	0.213	0.21	1	Mac	RSRP1
UCP2.Mac	0.0015387318591472	-0.255790937789332	0.436	0.385	1	Mac	UCP2
SOD2.Mac	0.00197914321372879	-0.202068326171304	0.487	0.4	1	Mac	SOD2
TNFAIP3.Mac	0.00210194458560565	-0.243992392613975	0.222	0.219	1	Mac	TNFAIP3
CASP4.Mac	0.00249747094142227	-0.210075885954233	0.409	0.367	1	Mac	CASP4
FBL.Mac	0.00349863973191425	-0.200587930329926	0.279	0.26	1	Mac	FBL
RAC2.Mac	0.00380884210013608	-0.247050010147863	0.408	0.361	1	Mac	RAC2
NUDT16.Mac	0.00386595590370058	-0.247243992412171	0.265	0.247	1	Mac	NUDT16
AIF1.Mac	0.012595220242987	-0.284196446616291	0.85	0.692	1	Mac	AIF1
CPVL.Mac	0.013860937394013	-0.240719636284781	0.389	0.311	1	Mac	CPVL
FNBP1.Mac	0.0196935802733427	-0.221120746504376	0.321	0.288	1	Mac	FNBP1
TNRC6B.Mac	0.0198767997254961	-0.207651631990772	0.259	0.243	1	Mac	TNRC6B
VMP1.Mac	0.0382673195349774	-0.206544520169879	0.497	0.43	1	Mac	VMP1
IGHG1.Mac	0.0505601758109159	-0.849837755333541	0.123	0.126	1	Mac	IGHG1
PIK3IP1.Mac	0.0515440660751539	-0.209081557585401	0.148	0.145	1	Mac	PIK3IP1
AKAP13.Mac	0.0588151077803033	-0.201419932618035	0.502	0.425	1	Mac	AKAP13
LYZ.Mac	0.0765401177094544	-0.221329644964993	0.973	0.823	1	Mac	LYZ
IGHG4.Mac	0.0840257531965152	-1.20266251143044	0.131	0.139	1	Mac	IGHG4
FAM133B.Mac	0.0891585454769324	-0.203297853494305	0.415	0.362	1	Mac	FAM133B
ELF1.Mac	0.0895525621811371	-0.208139902443639	0.46	0.393	1	Mac	ELF1
SFPQ.Mac	0.129868077051777	-0.202218960638691	0.386	0.336	1	Mac	SFPQ
NCF1.Mac	0.142416250470923	-0.200215707322959	0.245	0.227	1	Mac	NCF1
PPA1.Mac	0.186789928199733	-0.234996915813266	0.402	0.326	1	Mac	PPA1
TNFSF13B.Mac	0.190467053620124	-0.21821922986253	0.305	0.276	1	Mac	TNFSF13B
IGHG3.Mac	0.221990913628856	-1.23771503426478	0.122	0.126	1	Mac	IGHG3
IGHA1.Mac	0.391673970871909	-0.446407499558585	0.122	0.119	1	Mac	IGHA1
CCL4.Mac	0.541078250155222	-0.281448455122788	0.104	0.098	1	Mac	CCL4
ETS2.Mac	0.569555898697263	-0.216478870478656	0.535	0.441	1	Mac	ETS2
RP11-1143G9.4.Mac	0.585331070926949	-0.288145546623289	0.579	0.499	1	Mac	RP11-1143G9.4
CREM.Mac	0.695822079656934	-0.203490681364721	0.2	0.179	1	Mac	CREM
NUP214.Mac	0.998301252351766	-0.216088136288815	0.39	0.326	1	Mac	NUP214
CCL17.DC	0	2.29916105960621	0.252	0.009	0	DC	CCL17
RGS1.DC	0	1.5455619068784	0.654	0.224	0	DC	RGS1
S100B.DC	0	1.51531558663191	0.307	0.015	0	DC	S100B
PKIB.DC	0	1.18308925134891	0.409	0.014	0	DC	PKIB
FCER1A.DC	0	1.17208045636611	0.255	0.004	0	DC	FCER1A
GPR183.DC	0	1.08411510655462	0.525	0.113	0	DC	GPR183
CD1E.DC	0	1.04738539853596	0.298	0.004	0	DC	CD1E
CLEC10A.DC	0	1.03261000095726	0.386	0.026	0	DC	CLEC10A
CD1C.DC	0	0.898003520885362	0.247	0.009	0	DC	CD1C
CST7.DC	0	0.868936706712452	0.279	0.029	0	DC	CST7
FCGR2B.DC	0	0.863825758860207	0.426	0.073	0	DC	FCGR2B
CD1A.DC	0	0.658120592730067	0.109	0.002	0	DC	CD1A
NDRG2.DC	0	0.507366161844589	0.223	0.009	0	DC	NDRG2
PPP1R14A.DC	0	0.416223498612062	0.135	0.005	0	DC	PPP1R14A
PLD4.DC	0	0.407635608578096	0.164	0.006	0	DC	PLD4
FTL.DC	0	-1.09717880488397	1	1	0	DC	FTL
APOC1.DC	0	-1.69894165672102	0.553	0.869	0	DC	APOC1
MEF2C.DC	2.42890194448267e-292	0.820684652323001	0.512	0.128	8.18394221173992e-288	DC	MEF2C
PALD1.DC	4.1691494417293e-277	0.251526965111367	0.133	0.007	1.40475321289627e-272	DC	PALD1
CCR6.DC	5.19520176255071e-275	0.302373861615411	0.141	0.008	1.75047128187384e-270	DC	CCR6
ADAM28.DC	3.03462929683051e-269	0.399276448954801	0.23	0.027	1.02248799527407e-264	DC	ADAM28
CTSD.DC	6.16995015272011e-261	-1.01431351919863	0.755	0.925	2.07890300445751e-256	DC	CTSD
HLA-DPB1.DC	1.87330139016556e-260	1.01297057209751	0.978	0.906	6.31190170402385e-256	DC	HLA-DPB1
RNASE6.DC	5.74685912642102e-254	1.00779107653713	0.591	0.208	1.9363467140563e-249	DC	RNASE6
FAM26F.DC	2.50009030269346e-253	0.943777587471388	0.493	0.144	8.42380426589533e-249	DC	FAM26F
MS4A6A.DC	2.95307815381063e-238	1.10748381684419	0.721	0.359	9.95010153144954e-234	DC	MS4A6A
GCHFR.DC	6.56061338305966e-238	-1.39592338081338	0.22	0.702	2.21053307328812e-233	DC	GCHFR
CSTB.DC	1.56458172980162e-236	-1.01800986327983	0.825	0.919	5.27170168039358e-232	DC	CSTB
MARCO.DC	2.46191617814169e-236	-1.19438151812797	0.197	0.715	8.29518037063063e-232	DC	MARCO
RAMP1.DC	1.05713304505796e-218	0.383981492613306	0.102	0.005	3.56190408201828e-214	DC	RAMP1
FGL2.DC	4.1065524002676e-217	0.805879848444935	0.507	0.157	1.38366176574617e-212	DC	FGL2
SERPINB9.DC	1.92173064134862e-216	0.688638049855969	0.309	0.06	6.47507922296004e-212	DC	SERPINB9
CD52.DC	7.36156962255047e-210	-1.12097834228914	0.561	0.835	2.48040726862216e-205	DC	CD52
APOE.DC	9.20446990335629e-210	-1.36863798783302	0.288	0.748	3.10135408923687e-205	DC	APOE
FABP4.DC	4.90946243207646e-205	-1.78238163868329	0.169	0.642	1.65419427186384e-200	DC	FABP4
IL1R2.DC	4.86744487796105e-201	0.555067100480813	0.371	0.088	1.64003687718019e-196	DC	IL1R2
FTH1.DC	1.33467076799049e-193	-0.584691000749856	0.996	0.999	4.49703968566717e-189	DC	FTH1
FBP1.DC	1.06797660391674e-181	-1.04592232301828	0.443	0.765	3.59844036923706e-177	DC	FBP1
ACP5.DC	2.61337991535503e-181	-0.90235749140561	0.524	0.805	8.80552228679723e-177	DC	ACP5
NUPR1.DC	4.54097677981711e-173	-1.17981890479329	0.193	0.634	1.53003671619158e-168	DC	NUPR1
CYP27A1.DC	7.02397338063219e-173	-0.845748752169359	0.139	0.602	2.36665759087021e-168	DC	CYP27A1
CLEC5A.DC	1.24162667417821e-172	0.545754612190354	0.292	0.066	4.18353691597607e-168	DC	CLEC5A
MCEMP1.DC	7.39452008840639e-171	-1.00868230497778	0.207	0.646	2.49150959858765e-166	DC	MCEMP1
CORO1A.DC	3.55052985046585e-168	0.619630004138117	0.549	0.203	1.19631552781596e-163	DC	CORO1A
HLA-DPA1.DC	3.3861349066788e-166	0.830408351621314	0.962	0.903	1.14092429545635e-161	DC	HLA-DPA1
PSAP.DC	2.1479274862482e-161	-0.615575746397845	0.844	0.94	7.23722687216469e-157	DC	PSAP
GPNMB.DC	1.59552896626145e-160	-0.860439200604041	0.321	0.734	5.37597529892134e-156	DC	GPNMB
CCL18.DC	2.2653360700172e-157	-1.56252536563179	0.176	0.593	7.63282335431596e-153	DC	CCL18
RUNX3.DC	6.72178025435336e-156	0.618504684284743	0.245	0.053	2.26483663890182e-151	DC	RUNX3
ENTPD1.DC	1.21168972523084e-147	0.671077927381702	0.37	0.121	4.08266736019281e-143	DC	ENTPD1
TSPO.DC	9.46318397588389e-146	-0.629489542893472	0.745	0.895	3.18852520883432e-141	DC	TSPO
TCEB2.DC	3.90414920235037e-145	-0.576259852710813	0.776	0.879	1.31546403223993e-140	DC	TCEB2
LGALS3.DC	5.18398773578548e-145	-0.658593945801857	0.716	0.896	1.74669282769556e-140	DC	LGALS3
F13A1.DC	1.07334683257728e-144	0.396642393722948	0.197	0.035	3.61653481768588e-140	DC	F13A1
SLC38A1.DC	1.39307184167158e-143	0.352792012327516	0.176	0.029	4.69381626332824e-139	DC	SLC38A1
SERPINA1.DC	2.05515787514648e-143	-0.863528974437716	0.558	0.788	6.92464894451855e-139	DC	SERPINA1
SERPING1.DC	3.5748530631731e-142	-0.943002199212522	0.151	0.56	1.20451099110555e-137	DC	SERPING1
CTSL.DC	5.12895279555274e-140	-0.91356452644165	0.288	0.674	1.72814935493354e-135	DC	CTSL
PAK1.DC	1.06529302321107e-133	0.586346214061076	0.328	0.104	3.5893983124074e-129	DC	PAK1
TFRC.DC	1.25733005747008e-131	-0.867484405770236	0.281	0.642	4.23644789563968e-127	DC	TFRC
MALAT1.DC	1.81517034803171e-130	0.433535274732387	0.999	1	6.11603497065804e-126	DC	MALAT1
GLUL.DC	1.88998165985012e-130	-0.562544172717891	0.753	0.888	6.36810420469898e-126	DC	GLUL
LPL.DC	1.39072501987719e-129	-0.71723930833026	0.192	0.607	4.68590888197421e-125	DC	LPL
LINC01272.DC	1.85560620132784e-129	-0.660945369956128	0.248	0.639	6.25227953475403e-125	DC	LINC01272
RP11-598F7.3.DC	2.37708178141828e-128	-0.808275659844304	0.053	0.431	8.00933935431075e-124	DC	RP11-598F7.3
MSR1.DC	1.21028965739455e-127	-0.812658931466583	0.408	0.732	4.07794997162518e-123	DC	MSR1
INHBA.DC	1.47505450060858e-127	-0.956103142458131	0.134	0.539	4.97004863435053e-123	DC	INHBA
RPS3A.DC	1.3550693055292e-126	0.354604315083559	0.979	0.976	4.56577051805007e-122	DC	RPS3A
RPS6.DC	3.22659574460999e-125	0.351082728912192	0.975	0.971	1.08716917018889e-120	DC	RPS6
RPS24.DC	6.73437838801425e-125	0.326957972601937	0.986	0.983	2.26908145405752e-120	DC	RPS24
AREG.DC	2.01669771737057e-119	1.35383686544582	0.558	0.298	6.79506128890839e-115	DC	AREG
SIGLEC10.DC	2.24465210680514e-119	0.290776940926991	0.191	0.04	7.56313080866924e-115	DC	SIGLEC10
S100A6.DC	1.38879952263368e-116	-0.430653299292623	0.937	0.98	4.67942111156193e-112	DC	S100A6
RGS2.DC	9.59642880193939e-116	0.729278497410347	0.541	0.261	3.23342072052546e-111	DC	RGS2
FABP5.DC	1.77920414331927e-114	-0.663971905737973	0.537	0.782	5.99485044049994e-110	DC	FABP5
RGS10.DC	1.61069491679315e-113	0.74214800314402	0.707	0.546	5.42707545264285e-109	DC	RGS10
ADAM19.DC	2.10145027194961e-113	0.260496919145299	0.112	0.015	7.08062654630701e-109	DC	ADAM19
PLEK2.DC	4.3499442400983e-113	0.215940619271003	0.102	0.013	1.46567021225872e-108	DC	PLEK2
UBB.DC	1.68344870536725e-112	-0.571674419856398	0.756	0.887	5.6722120678644e-108	DC	UBB
HLA-DQA1.DC	9.80497668088422e-112	0.748398914853599	0.912	0.784	3.30368884285713e-107	DC	HLA-DQA1
ASAH1.DC	6.01082244062728e-111	-0.51970896176011	0.629	0.836	2.02528651314496e-106	DC	ASAH1
IFI6.DC	7.74684891814001e-110	-0.739178198372755	0.315	0.657	2.61022327447809e-105	DC	IFI6
HLA-DRA.DC	7.75432074758958e-110	0.499578167202253	0.995	0.96	2.61274083269283e-105	DC	HLA-DRA
S100A11.DC	1.86918131591546e-109	-0.443024071175457	0.924	0.957	6.29801952584554e-105	DC	S100A11
LIMD2.DC	2.02408757578982e-108	0.378789156723987	0.322	0.104	6.81996067786623e-104	DC	LIMD2
CSF1R.DC	3.27193462686611e-108	0.594410031174432	0.44	0.199	1.10244565317627e-103	DC	CSF1R
GPAT3.DC	6.76695427383549e-108	0.35202048965954	0.169	0.035	2.28005757302613e-103	DC	GPAT3
PCOLCE2.DC	9.28397549362456e-108	-0.634616527196093	0.035	0.367	3.12814270282186e-103	DC	PCOLCE2
ZFP36L1.DC	5.62415273892488e-107	0.654350961386667	0.647	0.383	1.89500202385335e-102	DC	ZFP36L1
ADAM8.DC	9.16831915554828e-107	0.278220872275377	0.192	0.044	3.08917345627044e-102	DC	ADAM8
CD68.DC	1.44275389763348e-106	-0.540833914476767	0.703	0.829	4.86121498268623e-102	DC	CD68
GYPC.DC	2.37965773474144e-106	-0.570055213806989	0.151	0.503	8.0180187714378e-102	DC	GYPC
CES1.DC	9.706120964658e-106	-0.748070696697844	0.059	0.391	3.27038039783187e-101	DC	CES1
PLIN2.DC	1.35712281511566e-105	-0.624247328008753	0.427	0.723	4.5726896132507e-101	DC	PLIN2
LTA4H.DC	1.51589184468117e-105	-0.595659186878248	0.343	0.669	5.10764598146872e-101	DC	LTA4H
HLA-DQB1.DC	5.83164491283999e-105	0.682957848560182	0.924	0.829	1.96491443693231e-100	DC	HLA-DQB1
SRGAP1.DC	4.67667059656595e-104	0.327311451790172	0.196	0.047	1.57575739080693e-99	DC	SRGAP1
RMDN3.DC	8.82109681440437e-104	-0.591400500855348	0.124	0.465	2.97218036064541e-99	DC	RMDN3
LPAR6.DC	1.01428355579237e-103	0.55418705330734	0.291	0.096	3.4175270128868e-99	DC	LPAR6
VAT1.DC	1.77396851816828e-103	-0.549550482590971	0.16	0.515	5.9772095251162e-99	DC	VAT1
TREM1.DC	3.33949278319967e-103	-0.660185023639717	0.28	0.601	1.1252086983713e-98	DC	TREM1
SERPINF1.DC	7.09680784675606e-103	0.50090396236111	0.3	0.104	2.39119843588599e-98	DC	SERPINF1
TMEM176B.DC	1.82504407174346e-102	0.574026211214006	0.32	0.114	6.14930349533241e-98	DC	TMEM176B
CD300A.DC	1.90529932092583e-102	0.450250441200624	0.318	0.116	6.41971553192749e-98	DC	CD300A
ANKRD22.DC	5.17109671206014e-102	0.211271383097189	0.123	0.02	1.74234932616154e-97	DC	ANKRD22
MARCKSL1.DC	2.16417539597637e-101	0.379055806173127	0.169	0.037	7.29197257920278e-97	DC	MARCKSL1
PHLDA3.DC	2.11654814083996e-100	-0.539486917483482	0.066	0.396	7.13149730574615e-96	DC	PHLDA3
SLC11A1.DC	1.14324814533013e-99	-0.489756701670914	0.388	0.724	3.85206030087534e-95	DC	SLC11A1
PPARG.DC	1.42043002546329e-99	-0.512928557085778	0.126	0.482	4.78599692779603e-95	DC	PPARG
RGS18.DC	1.44333124356367e-99	0.360290339849393	0.233	0.066	4.86316029206343e-95	DC	RGS18
LGALS2.DC	1.65653003871813e-99	0.409015059200556	0.153	0.031	5.58151231245686e-95	DC	LGALS2
SCD.DC	3.15311708105956e-99	-0.735817318464142	0.114	0.442	1.06241126929221e-94	DC	SCD
C1QB.DC	2.55795340689679e-98	-0.77625445578112	0.687	0.805	8.61876820919804e-94	DC	C1QB
RPL10.DC	5.87052910206687e-98	0.325615811022691	0.992	0.99	1.97801607565041e-93	DC	RPL10
HERPUD1.DC	1.90108274906532e-97	0.907141042578067	0.608	0.417	6.40550821470067e-93	DC	HERPUD1
CSF2RA.DC	4.89269096383502e-97	0.684416032574181	0.476	0.26	1.64854329335457e-92	DC	CSF2RA
CYB5A.DC	9.28556082663717e-97	-0.592924305996939	0.243	0.561	3.12867686492713e-92	DC	CYB5A
RPL23A.DC	3.11053333443567e-96	0.262894385703191	0.984	0.976	1.04806310170475e-91	DC	RPL23A
RPS7.DC	4.28223662564651e-96	0.328148128371119	0.955	0.944	1.44285680864534e-91	DC	RPS7
RPS23.DC	4.69143894144597e-95	0.278116049334931	0.986	0.982	1.58073343693081e-90	DC	RPS23
ARL4C.DC	2.48819809758747e-94	0.457514880074717	0.308	0.111	8.38373467001123e-90	DC	ARL4C
S100A13.DC	2.65607811589621e-94	-0.599847505642242	0.117	0.434	8.94938960370069e-90	DC	S100A13
PLA2G16.DC	7.26269976931618e-94	-0.586591759135048	0.154	0.471	2.4470940602734e-89	DC	PLA2G16
HPGD.DC	8.38957258330288e-94	-0.555551127913762	0.134	0.475	2.82678258621807e-89	DC	HPGD
ALDH1A1.DC	1.17471238909238e-93	-0.518504038081275	0.059	0.369	3.95807592380788e-89	DC	ALDH1A1
CFD.DC	6.8062880240681e-93	-0.668917412940742	0.293	0.604	2.29331068682951e-88	DC	CFD
PSMA7.DC	8.44445273953545e-93	-0.441414190813093	0.863	0.924	2.84527390605907e-88	DC	PSMA7
CD81.DC	9.02715229240333e-93	-0.550854528269159	0.515	0.734	3.04160869340238e-88	DC	CD81
GAPT.DC	1.3206715571153e-91	0.334014949002411	0.186	0.047	4.4498707445443e-87	DC	GAPT
IER3.DC	1.35858540005867e-91	0.55356302726653	0.413	0.184	4.57761764695767e-87	DC	IER3
LAMP1.DC	1.67284404626364e-91	-0.508507907472831	0.319	0.634	5.63648072948072e-87	DC	LAMP1
CD74.DC	1.85968416896077e-91	0.441824830324527	0.997	0.977	6.26601983889642e-87	DC	CD74
PSTPIP2.DC	3.75033652548698e-89	0.303501767701304	0.213	0.061	1.26363838889758e-84	DC	PSTPIP2
RASSF2.DC	4.26597606706603e-89	0.339011015680927	0.227	0.066	1.43737797603723e-84	DC	RASSF2
DDIT4.DC	6.03146079535597e-89	0.560891409133306	0.381	0.165	2.03224040038724e-84	DC	DDIT4
MGST3.DC	1.25084714533045e-88	-0.568205976648808	0.483	0.711	4.2146043714764e-84	DC	MGST3
PPIC.DC	2.25427412170635e-87	-0.470547297759141	0.037	0.324	7.59555122567739e-83	DC	PPIC
GAPDH.DC	3.44782392216798e-87	0.38821124841074	0.924	0.901	1.16170979233528e-82	DC	GAPDH
PTMA.DC	5.99984791892822e-87	0.273273987374065	0.994	0.987	2.02158875780367e-82	DC	PTMA
STXBP2.DC	9.73679061422341e-87	-0.801237232774375	0.41	0.646	3.28071422955644e-82	DC	STXBP2
RPS15A.DC	1.09331677563452e-86	0.259002182297553	0.984	0.984	3.68382154382297e-82	DC	RPS15A
NOP10.DC	1.12948526627711e-86	-0.441586131951865	0.631	0.801	3.80568765619409e-82	DC	NOP10
APLP2.DC	1.70034007705959e-86	-0.457590264277868	0.54	0.77	5.72912585564458e-82	DC	APLP2
LGALS3BP.DC	5.2259514863463e-86	-0.57230793996899	0.128	0.436	1.76083209380952e-81	DC	LGALS3BP
C10orf54.DC	1.28358645284103e-85	0.465111100825757	0.399	0.181	4.32491619420258e-81	DC	C10orf54
TCF7L2.DC	1.7632048706235e-84	-0.495243854107422	0.108	0.416	5.94094249107883e-80	DC	TCF7L2
TXN.DC	3.02549093504215e-84	-0.457045435384161	0.693	0.828	1.0194089156531e-79	DC	TXN
MS4A7.DC	5.12042300113128e-84	-0.464127871220247	0.642	0.819	1.72527532600117e-79	DC	MS4A7
CEACAM4.DC	5.71121248417532e-84	0.213436283231993	0.136	0.029	1.92433593441803e-79	DC	CEACAM4
KCNMB1.DC	1.68735551794247e-83	0.308311202263723	0.155	0.037	5.68537568215537e-79	DC	KCNMB1
TCF4.DC	2.7676614441019e-83	0.355476286867486	0.224	0.068	9.32535846975693e-79	DC	TCF4
SNX10.DC	6.95063561586827e-83	-0.558560601753264	0.439	0.704	2.34194716441066e-78	DC	SNX10
RPL37.DC	2.48165082209431e-82	0.261230571380578	0.982	0.984	8.36167427996455e-78	DC	RPL37
RPS18.DC	5.59046295189043e-82	0.229726977799195	0.984	0.989	1.88365058700996e-77	DC	RPS18
RPS14.DC	8.21421949625328e-82	0.279560467018809	0.979	0.977	2.76769911706758e-77	DC	RPS14
RPL35A.DC	2.73371931637782e-81	0.271211267989286	0.975	0.967	9.21099386460344e-77	DC	RPL35A
LY6E.DC	3.50769874281118e-81	-0.510998366500437	0.329	0.619	1.1818840144028e-76	DC	LY6E
FN1.DC	5.11252914774564e-81	-0.901531274442585	0.215	0.514	1.72261557104142e-76	DC	FN1
RPL26.DC	9.39596154004668e-80	0.25902774156554	0.987	0.984	3.16587528130333e-75	DC	RPL26
RBP4.DC	1.18466241238747e-79	-0.656909846719717	0.034	0.299	3.99160153229834e-75	DC	RBP4
RPL18.DC	1.40450099655381e-79	0.323590090839873	0.937	0.93	4.73232565778842e-75	DC	RPL18
OLR1.DC	4.42409981939825e-79	-0.490989142552458	0.39	0.7	1.49065619314805e-74	DC	OLR1
ITGA4.DC	4.58099562468773e-79	0.267891184169374	0.176	0.047	1.54352066578228e-74	DC	ITGA4
CXCL3.DC	1.33757389819171e-78	-0.661073192697786	0.131	0.432	4.50682149256714e-74	DC	CXCL3
MT-ND2.DC	4.36350507290604e-78	-0.347714827756329	0.994	0.998	1.47023939926496e-73	DC	MT-ND2
ABCG1.DC	3.27544618495795e-77	-0.496567248135702	0.108	0.393	1.10362883755973e-72	DC	ABCG1
CCND2.DC	1.03308513167976e-76	0.245489333783185	0.161	0.041	3.48087704268178e-72	DC	CCND2
BRI3.DC	1.89309173986513e-76	-0.46409801417023	0.36	0.645	6.37858330830158e-72	DC	BRI3
RPS27A.DC	5.25143783648204e-76	0.215161514462789	0.99	0.987	1.76941946462426e-71	DC	RPS27A
MME.DC	1.23830563989007e-75	-0.42844198124995	0.022	0.273	4.1723470230456e-71	DC	MME
HLA-DRB1.DC	3.45965770684159e-75	0.547834195250866	0.959	0.904	1.16569706774321e-70	DC	HLA-DRB1
RPSA.DC	4.89429245136259e-75	0.355547305299397	0.905	0.886	1.64908289856211e-70	DC	RPSA
AGRP.DC	5.36598299326542e-75	-0.554021396385927	0.042	0.3	1.80801430975085e-70	DC	AGRP
CLECL1.DC	1.39028162640488e-74	0.328044790285857	0.179	0.052	4.68441491200861e-70	DC	CLECL1
MYL6.DC	2.99812159593459e-74	-0.343555390205821	0.882	0.948	1.0101870905342e-69	DC	MYL6
GLDN.DC	8.72799994481003e-74	-0.478797921950356	0.141	0.434	2.94081230140429e-69	DC	GLDN
PLXNC1.DC	6.93542247565305e-73	0.280432269625697	0.191	0.057	2.33682124894654e-68	DC	PLXNC1
GLRX.DC	1.20357103280333e-72	-0.433531307394494	0.514	0.727	4.05531223792753e-68	DC	GLRX
RPS3.DC	1.74617122854317e-72	0.268964995399176	0.954	0.95	5.88354933745337e-68	DC	RPS3
MGST1.DC	9.29863071872063e-72	-0.535822571292465	0.162	0.439	3.13308063436573e-67	DC	MGST1
PDLIM1.DC	1.07842447300755e-71	-0.475208006194549	0.159	0.442	3.63364341935165e-67	DC	PDLIM1
RPL34.DC	2.2544911359929e-71	0.218076934096713	0.993	0.992	7.59628243361449e-67	DC	RPL34
PPDPF.DC	3.46744669529008e-71	-0.435199788603831	0.709	0.818	1.16832148951104e-66	DC	PPDPF
FHL1.DC	5.90147743317615e-71	-0.438389381845633	0.069	0.331	1.98844380633437e-66	DC	FHL1
TMEM176A.DC	6.57231822149962e-71	0.444381776611158	0.23	0.081	2.21447690155208e-66	DC	TMEM176A
CD93.DC	7.0509182660263e-71	0.2693664018012	0.203	0.063	2.3757364005549e-66	DC	CD93
NCEH1.DC	1.1738759133727e-70	-0.427965470193907	0.143	0.425	3.95525750251798e-66	DC	NCEH1
RPS2.DC	6.15311168905682e-70	0.306082457490719	0.974	0.978	2.0732294525108e-65	DC	RPS2
ETV5.DC	7.42637753587233e-70	0.203618219665311	0.132	0.031	2.50224364693682e-65	DC	ETV5
FAM89A.DC	1.34209898023072e-69	-0.393398918170788	0.063	0.323	4.5220683039894e-65	DC	FAM89A
CD86.DC	2.83435895825077e-69	0.468733040204807	0.468	0.275	9.55008907393013e-65	DC	CD86
RP5-839B4.8.DC	7.72435485720534e-69	-0.372609320341093	0.083	0.353	2.60264412558677e-64	DC	RP5-839B4.8
RPL11.DC	4.54642141693149e-68	0.227216762242691	0.976	0.979	1.5318712322209e-63	DC	RPL11
C1QA.DC	4.58105810984234e-68	-0.582891106482832	0.719	0.815	1.54354171953028e-63	DC	C1QA
HLA-DQB2.DC	4.81784560726149e-68	0.818964804794075	0.19	0.063	1.62332489891069e-63	DC	HLA-DQB2
RPL5.DC	1.06523173131538e-67	0.289644043749746	0.961	0.947	3.58919179549404e-63	DC	RPL5
PRKAG2-AS1.DC	1.29966607000211e-67	0.245423081564569	0.156	0.043	4.37909485626509e-63	DC	PRKAG2-AS1
CAMK1.DC	5.7690209314604e-67	0.288648988756934	0.211	0.072	1.94381391264627e-62	DC	CAMK1
STOM.DC	2.74914587239352e-66	-0.471984785915826	0.238	0.508	9.26297210244274e-62	DC	STOM
CD63.DC	2.91652072958728e-65	-0.419503278187435	0.874	0.91	9.82692494627139e-61	DC	CD63
RPL24.DC	6.25476676131895e-65	0.286288813557625	0.935	0.923	2.10748111255881e-60	DC	RPL24
RPL9.DC	1.52520297563751e-64	0.223652553165228	0.98	0.98	5.13901890611301e-60	DC	RPL9
CKLF.DC	1.66323014310657e-64	0.660783065514825	0.663	0.557	5.60408764418326e-60	DC	CKLF
RPL19.DC	2.42289757732394e-64	0.220827647132433	0.981	0.975	8.16371109703529e-60	DC	RPL19
MLPH.DC	3.5348249006549e-64	-0.376133208043756	0.067	0.313	1.19102390202666e-59	DC	MLPH
PTGS1.DC	7.66623258392935e-64	0.208830212246792	0.137	0.036	2.58306040682915e-59	DC	PTGS1
ZBTB8OS.DC	9.45692193632677e-64	-0.388649896563859	0.197	0.471	3.18641527722594e-59	DC	ZBTB8OS
GLIPR2.DC	1.14633703147933e-63	-0.433264746154439	0.376	0.626	3.86246799386647e-59	DC	GLIPR2
BCAP31.DC	1.39083531385011e-63	-0.445218347413633	0.359	0.594	4.68628050648657e-59	DC	BCAP31
GPD1.DC	3.57001296250251e-63	-0.389318503915547	0.011	0.221	1.2028801675856e-58	DC	GPD1
TIMP2.DC	5.21631147722579e-63	-0.433599401339351	0.336	0.595	1.75758398913646e-58	DC	TIMP2
RND3.DC	1.00068399293001e-62	-0.528336525189224	0.052	0.285	3.37170464577836e-58	DC	RND3
EPB41L2.DC	3.4720797792779e-62	0.38457807786917	0.213	0.079	1.16988256082989e-57	DC	EPB41L2
EEF1B2.DC	4.42038652933279e-62	0.325681978053092	0.88	0.857	1.48940503719339e-57	DC	EEF1B2
MMP19.DC	4.78480967773439e-62	-0.393005252735171	0.107	0.367	1.61219377281583e-57	DC	MMP19
GRN.DC	4.78760023144634e-62	-0.438237344211848	0.833	0.874	1.61313402198353e-57	DC	GRN
CITED2.DC	9.25996178622755e-62	-0.376655401090835	0.21	0.489	3.12005152425151e-57	DC	CITED2
SNTB1.DC	1.62413619851606e-61	-0.325289217312806	0.083	0.331	5.47236450728002e-57	DC	SNTB1
RPL6.DC	1.86292597272921e-61	0.263959549415575	0.96	0.959	6.27694277251382e-57	DC	RPL6
MIR3945HG.DC	6.69990699928096e-61	-0.485636067332383	0.089	0.33	2.25746666433773e-56	DC	MIR3945HG
FABP3.DC	8.3118915933458e-61	-0.765809041588691	0.039	0.254	2.80060875346194e-56	DC	FABP3
RPL3.DC	1.06164628207271e-60	0.252933949179993	0.957	0.949	3.5771109828158e-56	DC	RPL3
LRPAP1.DC	2.19549268257264e-60	-0.464053157281225	0.422	0.636	7.39749304466026e-56	DC	LRPAP1
LSP1.DC	3.24322007792794e-60	0.520131714856942	0.591	0.418	1.09277057305704e-55	DC	LSP1
RGCC.DC	3.8719183447863e-60	-0.456582111335866	0.376	0.625	1.3046041670923e-55	DC	RGCC
SATB1.DC	1.47747696901719e-59	0.2528326147006	0.172	0.054	4.97821089940653e-55	DC	SATB1
FAM49B.DC	1.94976818644994e-59	0.497463356866285	0.64	0.519	6.56954892742442e-55	DC	FAM49B
POU2F2.DC	8.37896818794838e-59	0.280870475419492	0.213	0.076	2.82320954124733e-54	DC	POU2F2
CLEC4A.DC	1.57655484586517e-58	0.409426313803626	0.313	0.148	5.31204389765812e-54	DC	CLEC4A
RPS11.DC	1.15743977160262e-57	0.257372079106641	0.962	0.954	3.89987756643788e-53	DC	RPS11
RPL4.DC	1.67507186970347e-57	0.337681371381364	0.884	0.874	5.64398715777888e-53	DC	RPL4
ANXA2.DC	1.86346379589404e-57	-0.368970394362079	0.812	0.899	6.27875491388537e-53	DC	ANXA2
HMHA1.DC	4.93507838476546e-57	0.285589267284924	0.227	0.088	1.66282531096287e-52	DC	HMHA1
ARL4A.DC	1.26656938239242e-56	-0.348620839233048	0.3	0.574	4.26757887703303e-52	DC	ARL4A
RPL31.DC	2.70815181312013e-56	0.239057056850632	0.988	0.974	9.12484671912698e-52	DC	RPL31
HNMT.DC	3.33557634705378e-56	-0.389310546604356	0.315	0.566	1.1238890943763e-51	DC	HNMT
GPX4.DC	8.95744980307166e-56	-0.344257496190706	0.845	0.88	3.01812313664697e-51	DC	GPX4
YWHAH.DC	1.29964884324563e-55	0.601815406788014	0.629	0.502	4.37903681243183e-51	DC	YWHAH
SRGN.DC	1.31636163396092e-55	0.353468505694116	0.907	0.863	4.43534888946794e-51	DC	SRGN
CEBPD.DC	1.39085386773725e-55	0.42883119293773	0.402	0.223	4.6863430219539e-51	DC	CEBPD
VSIG4.DC	1.80275605297146e-55	-0.433196111709653	0.497	0.72	6.07420624488203e-51	DC	VSIG4
RHOC.DC	2.17500783975289e-55	0.382368391328863	0.359	0.187	7.32847141526337e-51	DC	RHOC
SNCA.DC	4.10477461746091e-55	0.205692254545585	0.172	0.057	1.38306275960728e-50	DC	SNCA
ANXA5.DC	4.93331443928817e-55	-0.344657386015838	0.73	0.841	1.66223096717376e-50	DC	ANXA5
HNRNPA1.DC	9.58511317212855e-55	0.383412347087711	0.819	0.773	3.22960803221699e-50	DC	HNRNPA1
GNB2L1.DC	1.14257010362132e-54	0.301316782642732	0.926	0.913	3.84977570714167e-50	DC	GNB2L1
ABHD5.DC	1.18589006402236e-54	-0.350317616280769	0.107	0.342	3.99573798171696e-50	DC	ABHD5
RPL10A.DC	1.25050176250166e-54	0.238625290021878	0.941	0.927	4.21344063857308e-50	DC	RPL10A
SPINT2.DC	1.53835176570766e-54	0.522806796755664	0.488	0.34	5.18332243937539e-50	DC	SPINT2
C1orf54.DC	2.61067717650476e-54	0.398366864371189	0.221	0.089	8.79641567851515e-50	DC	C1orf54
HLA-DMB.DC	2.93607481260258e-54	0.467834683750934	0.726	0.619	9.89281047358312e-50	DC	HLA-DMB
S100A9.DC	3.02921479206725e-54	-1.24850973101437	0.421	0.664	1.02066363203914e-49	DC	S100A9
AKR1C3.DC	3.09204522872387e-54	-0.445480832770062	0.131	0.373	1.04183371936622e-49	DC	AKR1C3
DAB2.DC	3.22023927970715e-54	-0.379853550437952	0.429	0.671	1.08502742290453e-49	DC	DAB2
TGM2.DC	3.80485069310614e-54	-0.513296315629614	0.079	0.294	1.28200639253518e-49	DC	TGM2
ALDH2.DC	5.25535759467794e-54	-0.442173270019093	0.561	0.721	1.77074018795078e-49	DC	ALDH2
PPA1.DC	6.19302905349982e-54	0.6613856623988	0.508	0.372	2.08667920928623e-49	DC	PPA1
LRP1.DC	6.39431156218043e-54	-0.381815228431866	0.208	0.461	2.15449933776107e-49	DC	LRP1
PRDX1.DC	7.70290422802549e-54	-0.387638709258725	0.61	0.776	2.59541655059091e-49	DC	PRDX1
RPL13A.DC	5.59552926774517e-53	0.207554242857725	0.98	0.985	1.88535763147406e-48	DC	RPL13A
RPS4X.DC	1.61291639470615e-52	0.258242818416367	0.968	0.961	5.4345605003229e-48	DC	RPS4X
USP53.DC	1.33389164500443e-51	0.369359323124597	0.211	0.085	4.49441450867793e-47	DC	USP53
GAPLINC.DC	1.78300785477663e-51	-0.279935542675107	0.013	0.193	6.00766666588437e-47	DC	GAPLINC
GSTO1.DC	2.30954617699255e-51	-0.355742030548685	0.603	0.756	7.78178488875871e-47	DC	GSTO1
LST1.DC	2.96851392503926e-51	0.418230443355241	0.759	0.67	1.00021108190273e-46	DC	LST1
CTSS.DC	3.37282462311916e-51	-0.361813835726833	0.816	0.905	1.13643952851377e-46	DC	CTSS
HDAC9.DC	4.06707213319894e-51	0.222941927490256	0.128	0.037	1.37035928456005e-46	DC	HDAC9
INPP5D.DC	5.65097845299646e-51	0.235315315971527	0.194	0.073	1.90404067995263e-46	DC	INPP5D
RETN.DC	7.12384549124246e-51	-0.586937251141793	0.146	0.373	2.40030849981923e-46	DC	RETN
LIPA.DC	8.8214806608873e-51	-0.508330577124123	0.304	0.54	2.97230969387937e-46	DC	LIPA
H3F3B.DC	1.47972740254427e-50	0.316140582514742	0.912	0.886	4.98579351013267e-46	DC	H3F3B
ETS2.DC	2.66247318868597e-50	0.496861814833179	0.638	0.499	8.97093716195852e-46	DC	ETS2
AQP3.DC	3.74830593059332e-50	-0.385162782484888	0.128	0.348	1.26295420025411e-45	DC	AQP3
RPS27L.DC	7.02151265272987e-50	-0.315280190686402	0.736	0.854	2.3658284732108e-45	DC	RPS27L
FCGR3A.DC	9.63902201041881e-50	-0.279457883584029	0.272	0.542	3.24777207619051e-45	DC	FCGR3A
LYAR.DC	4.16442412550534e-49	-0.335862886880091	0.247	0.499	1.40316106484777e-44	DC	LYAR
RAB13.DC	6.36667309484806e-49	-0.307945820024952	0.311	0.559	2.14518683257811e-44	DC	RAB13
HSPB1.DC	6.946034919616e-49	-0.382789799811147	0.36	0.594	2.34039700581542e-44	DC	HSPB1
RPL7A.DC	2.81523095767799e-48	0.24162443268784	0.942	0.943	9.48563918880023e-44	DC	RPL7A
STK17B.DC	3.7717415932921e-48	0.491263263112071	0.512	0.357	1.27085061244384e-43	DC	STK17B
DEFB1.DC	4.62002809860829e-48	-0.444867918140101	0.068	0.269	1.55667226754508e-43	DC	DEFB1
RP11-347P5.1.DC	5.21102079604686e-48	0.334485248302512	0.193	0.075	1.75580134702003e-43	DC	RP11-347P5.1
ACOT7.DC	6.47249532246688e-48	-0.23670384037866	0.099	0.312	2.18084257395199e-43	DC	ACOT7
CLIP4.DC	6.64100682842867e-48	-0.254217144530282	0.075	0.28	2.23762084077076e-43	DC	CLIP4
HDDC2.DC	9.60196064885517e-48	-0.354237182433567	0.158	0.375	3.23528462102526e-43	DC	HDDC2
OAZ1.DC	1.09155358193148e-47	-0.229703456268386	0.933	0.959	3.67788063895992e-43	DC	OAZ1
AMIGO2.DC	2.19176514971266e-47	-0.270444620438766	0.053	0.248	7.38493349544184e-43	DC	AMIGO2
RPL15.DC	2.51170277637136e-47	0.21779732210376	0.963	0.969	8.46293133470565e-43	DC	RPL15
CTSH.DC	1.2376707518524e-46	0.415352541499374	0.75	0.665	4.17020783129146e-42	DC	CTSH
TMBIM1.DC	1.24055099861085e-46	-0.351736090175641	0.183	0.408	4.1799125347194e-42	DC	TMBIM1
RPL27.DC	1.34303447789552e-46	0.201267321850834	0.955	0.958	4.52522036982118e-42	DC	RPL27
PDE4DIP.DC	2.3739974350288e-46	-0.289661286941103	0.155	0.385	7.99894695758602e-42	DC	PDE4DIP
ADAM17.DC	2.70249119396454e-46	-0.305054164989243	0.281	0.524	9.10577382894411e-42	DC	ADAM17
PLD3.DC	2.95441916715435e-46	-0.410293542967599	0.29	0.51	9.95461994180986e-42	DC	PLD3
SUSD3.DC	3.65388785061811e-46	0.214621081686057	0.123	0.038	1.23114097238727e-41	DC	SUSD3
SOAT1.DC	3.97793029612541e-46	-0.317528344101099	0.279	0.509	1.3403238339765e-41	DC	SOAT1
AKR1C2.DC	7.87315982713161e-46	-0.363520489547208	0.019	0.186	2.65278247215373e-41	DC	AKR1C2
IGFLR1.DC	8.17250310902057e-46	0.207042157665513	0.133	0.042	2.75364319755339e-41	DC	IGFLR1
SDCBP.DC	8.50377345444805e-46	-0.278269361397087	0.706	0.831	2.86526142774173e-41	DC	SDCBP
BSG.DC	8.69726842041714e-46	-0.376121406342593	0.369	0.57	2.93045762157535e-41	DC	BSG
SH3KBP1.DC	2.45914100746874e-45	0.26906869252353	0.296	0.146	8.28582971056517e-41	DC	SH3KBP1
NDUFS5.DC	4.81322114137818e-45	-0.305267719440603	0.633	0.764	1.62176673137596e-40	DC	NDUFS5
CPE.DC	4.90813145331981e-45	-0.253013529444948	0.009	0.166	1.65374581188158e-40	DC	CPE
SCCPDH.DC	5.92753123345496e-45	-0.267524297945828	0.121	0.333	1.99722237380031e-40	DC	SCCPDH
REL.DC	1.08410241584823e-44	0.534016022635928	0.528	0.387	3.65277467995903e-40	DC	REL
BCL2A1.DC	1.21644238486755e-44	-0.313246685976421	0.34	0.574	4.09868097157272e-40	DC	BCL2A1
RPS9.DC	1.28389309595239e-44	0.228172221822807	0.955	0.948	4.32594939750198e-40	DC	RPS9
MRC1.DC	2.14902261469626e-44	-0.378560518883587	0.534	0.74	7.24091679795758e-40	DC	MRC1
GLIPR1.DC	3.04525132253952e-44	0.395781444551221	0.545	0.394	1.02606698061647e-39	DC	GLIPR1
IL13RA1.DC	5.66064481860591e-44	0.429220108017394	0.434	0.292	1.90729766518108e-39	DC	IL13RA1
SVIL.DC	5.97060493808815e-44	-0.292245696185385	0.09	0.287	2.01173562783942e-39	DC	SVIL
ACO1.DC	1.42015410351857e-43	-0.254300855871227	0.052	0.232	4.78506723639548e-39	DC	ACO1
AP1S2.DC	1.43613850245206e-43	0.390688995466848	0.542	0.378	4.83892507016196e-39	DC	AP1S2
CORO1C.DC	1.62136881082855e-43	-0.327158205547427	0.405	0.619	5.4630400712057e-39	DC	CORO1C
PAG1.DC	3.75722755274168e-43	-0.273780397261894	0.218	0.448	1.26596025162078e-38	DC	PAG1
MS4A4A.DC	4.91292058546266e-43	-0.367133235902253	0.313	0.53	1.65535946206579e-38	DC	MS4A4A
EML4.DC	5.52388187392629e-43	-0.316693537742116	0.312	0.532	1.86121675860072e-38	DC	EML4
LTB.DC	6.81562231711782e-43	0.668210872034083	0.211	0.091	2.29645578352968e-38	DC	LTB
SEPT11.DC	7.29175520712501e-43	-0.316465143735007	0.199	0.418	2.4568839994887e-38	DC	SEPT11
HCLS1.DC	8.33846979343772e-43	0.367033873623701	0.595	0.472	2.8095640122009e-38	DC	HCLS1
UBASH3B.DC	1.38332642597461e-42	-0.281248354410516	0.088	0.279	4.66098005967884e-38	DC	UBASH3B
ADTRP.DC	2.18787530723756e-42	-0.222956352558692	0.02	0.178	7.37182706020625e-38	DC	ADTRP
CSF3R.DC	2.22461593404915e-42	0.272624937367248	0.246	0.115	7.4956209281852e-38	DC	CSF3R
CTSZ.DC	3.94395587812022e-42	-0.382046835569976	0.681	0.79	1.32887649357383e-37	DC	CTSZ
RPL14.DC	5.36600788963104e-42	0.216549582949416	0.948	0.95	1.80802269833228e-37	DC	RPL14
ATP1B1.DC	5.82544285051109e-42	-0.340544067674346	0.237	0.453	1.96282471405121e-37	DC	ATP1B1
MGLL.DC	7.49219325212357e-42	-0.251484598115504	0.047	0.22	2.52441959437052e-37	DC	MGLL
OGFRL1.DC	1.75765703577686e-41	0.430755673222159	0.343	0.202	5.92224961634656e-37	DC	OGFRL1
PLEKHO1.DC	1.98217406284913e-41	0.231692110866969	0.252	0.118	6.67873728736387e-37	DC	PLEKHO1
COMT.DC	2.43809590565424e-41	-0.3156547246601	0.409	0.588	8.21492034451141e-37	DC	COMT
CHCHD10.DC	5.8299694600645e-41	-0.365205705991689	0.339	0.54	1.96434990987413e-36	DC	CHCHD10
EPAS1.DC	1.22695312054473e-40	-0.278701994135962	0.062	0.236	4.13409584436342e-36	DC	EPAS1
SUB1.DC	1.40820563559463e-40	0.364270587711938	0.712	0.638	4.74480806857256e-36	DC	SUB1
HIF1A.DC	1.44239873678516e-40	0.419148263505728	0.461	0.312	4.86001830372391e-36	DC	HIF1A
SERF2.DC	1.73415801384347e-40	-0.217480917243833	0.948	0.966	5.8430720118442e-36	DC	SERF2
B2M.DC	2.01760260087186e-40	-0.227790733460589	0.999	0.999	6.79811020337763e-36	DC	B2M
TMEM251.DC	2.05233882672078e-40	-0.239900695056469	0.128	0.333	6.91515044275301e-36	DC	TMEM251
MT2A.DC	2.17493224713969e-40	-0.68658609565544	0.495	0.678	7.32821671351247e-36	DC	MT2A
CBX6.DC	2.25175029885387e-40	0.279142973562659	0.201	0.088	7.58704745695825e-36	DC	CBX6
SPOCD1.DC	2.40409842873721e-40	-0.255713305100641	0.009	0.151	8.10036924578714e-36	DC	SPOCD1
PEBP1.DC	2.57806232261984e-40	-0.33721156402136	0.545	0.672	8.68652318983529e-36	DC	PEBP1
GPX3.DC	3.04620986571769e-40	-0.335348874236362	0.151	0.347	1.02638995215492e-35	DC	GPX3
CD163.DC	3.29855451624581e-40	-0.2714261119811	0.509	0.74	1.11141495870386e-35	DC	CD163
GNS.DC	4.18920146267971e-40	-0.273103307720704	0.215	0.439	1.4115095408353e-35	DC	GNS
SEMA3C.DC	4.29019149537416e-40	-0.255845452421379	0.031	0.188	1.44553712245137e-35	DC	SEMA3C
ISG20.DC	7.8742403096128e-40	0.218862595553701	0.188	0.076	2.65314652992094e-35	DC	ISG20
RPL29.DC	9.71902658833714e-40	0.210757683781052	0.941	0.936	3.27472881867431e-35	DC	RPL29
C5AR1.DC	1.08244941515401e-39	-0.25241376715571	0.297	0.549	3.64720505941993e-35	DC	C5AR1
ATP6V1F.DC	1.10817878563674e-39	-0.28920367742362	0.731	0.809	3.73389760032443e-35	DC	ATP6V1F
MALT1.DC	1.35664081802413e-39	0.24456746828502	0.169	0.068	4.57106557225052e-35	DC	MALT1
JAML.DC	2.03436173670617e-39	0.521395896268821	0.501	0.387	6.85457843565778e-35	DC	JAML
APIP.DC	2.40104490475522e-39	-0.271895018596358	0.163	0.359	8.09008070208224e-35	DC	APIP
YBX1.DC	4.32364423632306e-39	-0.227046768661551	0.919	0.932	1.45680868898669e-34	DC	YBX1
OPTN.DC	4.36584172690504e-39	-0.225969375027798	0.04	0.201	1.47102671146338e-34	DC	OPTN
ACTB.DC	6.13876683739126e-39	0.379063479042166	0.989	0.988	2.06839609819061e-34	DC	ACTB
RFTN1.DC	6.17648813927185e-39	0.213157873214225	0.152	0.057	2.08110591364626e-34	DC	RFTN1
WWTR1.DC	6.3238909457907e-39	-0.238723166432472	0.027	0.179	2.13077181527472e-34	DC	WWTR1
RPL36A.DC	7.30446107556397e-39	0.293406004354803	0.939	0.922	2.46116511480052e-34	DC	RPL36A
FPR2.DC	7.53227613181374e-39	-0.269231988907035	0.099	0.287	2.53792511985332e-34	DC	FPR2
CD9.DC	1.38296147551029e-38	-0.403217451223389	0.583	0.741	4.65975039558436e-34	DC	CD9
CEBPB.DC	1.39388618290214e-38	-0.239761369144109	0.493	0.712	4.69656010467048e-34	DC	CEBPB
NLRP3.DC	1.56494660923804e-38	0.234161072148995	0.141	0.05	5.27293110516664e-34	DC	NLRP3
ARRDC4.DC	1.74457954440513e-38	-0.275972952997349	0.066	0.238	5.87818631691864e-34	DC	ARRDC4
CD151.DC	2.54368831205834e-38	-0.311831978987226	0.253	0.459	8.57070339864938e-34	DC	CD151
RPS10.DC	5.52790045952641e-38	0.226032211316354	0.938	0.932	1.86257078083283e-33	DC	RPS10
PTPMT1.DC	9.0506972595136e-38	-0.290705092703557	0.228	0.429	3.04954193462051e-33	DC	PTPMT1
RPS16.DC	1.13892796555221e-37	0.201222270498026	0.981	0.978	3.8375038871316e-33	DC	RPS16
KCNK6.DC	1.22218491782192e-37	0.340291777554851	0.265	0.14	4.11802986210918e-33	DC	KCNK6
ALDOA.DC	1.68522234873947e-37	-0.274794564861873	0.732	0.82	5.67818818184277e-33	DC	ALDOA
SLC19A3.DC	1.777105189648e-37	-0.219441200998656	0.018	0.16	5.98777822599997e-33	DC	SLC19A3
SIPA1L1.DC	1.8660221344561e-37	0.20829576106396	0.174	0.072	6.2873749798364e-33	DC	SIPA1L1
LAMP2.DC	2.41711057786246e-37	-0.298536820412969	0.364	0.568	8.14421238104976e-33	DC	LAMP2
IL18.DC	2.75411039350398e-37	0.505947435370518	0.433	0.318	9.27969955987232e-33	DC	IL18
CNIH4.DC	3.67733498714086e-37	-0.264831221081106	0.231	0.441	1.23904125056724e-32	DC	CNIH4
PLPP3.DC	3.86736292317044e-37	-0.257696310523878	0.023	0.166	1.30306926333305e-32	DC	PLPP3
HLA-DMA.DC	4.12716266388344e-37	0.348592270466695	0.837	0.763	1.39060618796889e-32	DC	HLA-DMA
COLEC12.DC	5.24308396514686e-37	-0.248891891034258	0.06	0.225	1.76660471121658e-32	DC	COLEC12
HLA-DQA2.DC	5.49993765618359e-37	0.510833626102314	0.256	0.128	1.8531489938745e-32	DC	HLA-DQA2
BASP1.DC	7.09090221771158e-37	0.377206340509964	0.314	0.174	2.38920859323574e-32	DC	BASP1
FNDC3B.DC	7.80428708403052e-37	-0.217192594896266	0.177	0.387	2.62957649009324e-32	DC	FNDC3B
AQP9.DC	8.1394180034821e-37	-0.296038127506219	0.064	0.227	2.74249550209326e-32	DC	AQP9
FAM105A.DC	1.01585494274209e-36	0.279096258921814	0.266	0.14	3.4228216440752e-32	DC	FAM105A
BHLHE41.DC	1.8284234801267e-36	-0.272733776257164	0.263	0.478	6.1606900739389e-32	DC	BHLHE41
ARHGAP9.DC	2.14411694704122e-36	0.222740922087027	0.175	0.074	7.2243876413607e-32	DC	ARHGAP9
ANKRD44.DC	2.4035644118102e-36	0.296108063138953	0.265	0.139	8.0985699291533e-32	DC	ANKRD44
HMGN1.DC	4.70910129136947e-36	0.376331029669143	0.641	0.568	1.58668458911403e-31	DC	HMGN1
CTSB.DC	5.29326163611782e-36	-0.419080475024623	0.851	0.902	1.78351157567354e-31	DC	CTSB
HEXB.DC	5.42820358985945e-36	-0.300959849233432	0.481	0.65	1.82897891756724e-31	DC	HEXB
RRAGD.DC	5.49475768548339e-36	-0.21475001539632	0.108	0.293	1.85140365454677e-31	DC	RRAGD
NMB.DC	7.12277618946714e-36	-0.292429085518469	0.059	0.216	2.39994820927906e-31	DC	NMB
CMTM3.DC	7.56701182724424e-36	0.258648267408922	0.282	0.152	2.54962896507167e-31	DC	CMTM3
DENND1B.DC	8.27020702182009e-36	0.284784673272663	0.202	0.094	2.78656355393206e-31	DC	DENND1B
MTPN.DC	1.06377250772849e-35	-0.277952123102738	0.494	0.674	3.58427508754037e-31	DC	MTPN
FAM195A.DC	1.12714219460107e-35	-0.234022114345232	0.115	0.296	3.79779291048883e-31	DC	FAM195A
ACSL1.DC	1.23461772813789e-35	-0.29296839086273	0.328	0.543	4.15992097318781e-31	DC	ACSL1
SLC7A8.DC	2.78655033398773e-35	-0.22933387234946	0.031	0.173	9.38900269533826e-31	DC	SLC7A8
DNASE2.DC	2.90709655348378e-35	-0.281127799663629	0.209	0.41	9.79517112730825e-31	DC	DNASE2
RNF145.DC	3.44861634724684e-35	0.34005313850318	0.332	0.192	1.16197679204135e-30	DC	RNF145
GDI2.DC	4.11837477725986e-35	0.411829952638678	0.63	0.554	1.38764519744994e-30	DC	GDI2
GPX1.DC	6.11234392068621e-35	0.276929500425479	0.941	0.918	2.05949316063601e-30	DC	GPX1
CXorf21.DC	8.24716147168137e-35	0.219060016388766	0.16	0.066	2.77879858626832e-30	DC	CXorf21
FMNL2.DC	9.7817653935847e-35	-0.222805954669946	0.103	0.278	3.29586803171443e-30	DC	FMNL2
SLC7A7.DC	2.3853176965719e-34	-0.256689921871033	0.368	0.58	8.03708944682935e-30	DC	SLC7A7
TNS3.DC	2.54473005728851e-34	-0.232710444312741	0.072	0.234	8.57421345502791e-30	DC	TNS3
ARHGDIB.DC	3.27020900922637e-34	0.341205524248688	0.743	0.7	1.10186422356873e-29	DC	ARHGDIB
CD59.DC	3.34601634478957e-34	-0.294635859678522	0.303	0.501	1.1274067472134e-29	DC	CD59
FGR.DC	3.3511920396719e-34	-0.276359040688879	0.373	0.576	1.12915064584705e-29	DC	FGR
NDUFB9.DC	3.51843375844396e-34	-0.274385445084768	0.516	0.679	1.18550107057011e-29	DC	NDUFB9
TNNI2.DC	3.77317420730439e-34	-0.223693383746763	0.068	0.224	1.27133331740914e-29	DC	TNNI2
BLVRA.DC	4.09576236437326e-34	-0.255356550702556	0.237	0.434	1.38002617105193e-29	DC	BLVRA
RHOH.DC	4.17426098418106e-34	0.213802599543834	0.142	0.055	1.40647549600997e-29	DC	RHOH
CSTA.DC	4.30677463247799e-34	-0.299142766723105	0.61	0.747	1.45112464466713e-29	DC	CSTA
CRIP1.DC	4.34155837816679e-34	-0.311177750073266	0.452	0.628	1.46284467993952e-29	DC	CRIP1
CXCR4.DC	4.99987155754039e-34	0.482042219818448	0.601	0.48	1.68465672259766e-29	DC	CXCR4
ARL6IP1.DC	8.18104004896707e-34	-0.30492218687699	0.486	0.673	2.75651963409897e-29	DC	ARL6IP1
GPCPD1.DC	9.78651311299707e-34	-0.26099698009235	0.241	0.444	3.29746772829323e-29	DC	GPCPD1
NEAT1.DC	1.45626389649036e-33	0.258844612441359	0.952	0.926	4.90673557283462e-29	DC	NEAT1
NAIP.DC	1.48860947206998e-33	0.21547591585524	0.213	0.102	5.01572075519259e-29	DC	NAIP
IDH2.DC	1.94523950543199e-33	0.330713200321678	0.294	0.172	6.55428998960255e-29	DC	IDH2
UQCR11.DC	2.02559524527118e-33	-0.22315375909829	0.79	0.859	6.82504061941671e-29	DC	UQCR11
FOLR3.DC	2.26058651052518e-33	-0.529043774103527	0.041	0.181	7.61682018856355e-29	DC	FOLR3
NPL.DC	2.65339842296374e-33	-0.229015739838926	0.089	0.252	8.94036064633403e-29	DC	NPL
TMEM38B.DC	4.57646954468819e-33	-0.228357742781505	0.085	0.244	1.54199564838724e-28	DC	TMEM38B
CTSC.DC	4.93227257591159e-33	-0.331278327363594	0.688	0.775	1.66187992172765e-28	DC	CTSC
CPVL.DC	5.65122189437508e-33	0.5402332262349	0.471	0.36	1.90412270509074e-28	DC	CPVL
FCGR1A.DC	1.15469484648556e-32	-0.27715809637897	0.172	0.36	3.89062881574844e-28	DC	FCGR1A
DNASE2B.DC	1.16529484071555e-32	-0.206014263864694	0.02	0.147	3.92634443630697e-28	DC	DNASE2B
BTG1.DC	1.54585521957554e-32	0.413222525053406	0.782	0.723	5.20860457683782e-28	DC	BTG1
CNN2.DC	1.63917462196602e-32	0.299779128140677	0.296	0.174	5.52303497125231e-28	DC	CNN2
RHBDD2.DC	3.08572459267657e-32	-0.225470618552829	0.183	0.367	1.03970404425644e-27	DC	RHBDD2
MCOLN1.DC	3.95962950154081e-32	-0.215916888194837	0.17	0.354	1.33415756424916e-27	DC	MCOLN1
CXCL5.DC	4.3544519122138e-32	-0.442945184064246	0.032	0.165	1.46718902730132e-27	DC	CXCL5
SCARB2.DC	4.97747003701334e-32	-0.258479489856413	0.191	0.379	1.67710875427127e-27	DC	SCARB2
RHOB.DC	5.61676059053395e-32	-0.227705143259138	0.322	0.533	1.89251131337451e-27	DC	RHOB
GNAQ.DC	6.77103664083763e-32	0.377367288280011	0.521	0.412	2.28143308576383e-27	DC	GNAQ
NR1H3.DC	8.96968380389087e-32	-0.241898937247302	0.03	0.159	3.02224526088299e-27	DC	NR1H3
ADAMTSL4.DC	1.00006425968388e-31	-0.209958417413557	0.139	0.316	3.36961651657887e-27	DC	ADAMTSL4
POR.DC	1.03494584374652e-31	-0.242815297498525	0.153	0.33	3.48714652591952e-27	DC	POR
PMAIP1.DC	1.53034697226396e-31	0.235108129372133	0.111	0.04	5.1563510883462e-27	DC	PMAIP1
GM2A.DC	1.64099258341121e-31	-0.301294582333033	0.194	0.375	5.52916041054574e-27	DC	GM2A
CCPG1.DC	1.65709933059421e-31	-0.249556030815189	0.19	0.373	5.58343048450413e-27	DC	CCPG1
ACTG1.DC	2.29573334913956e-31	0.237335006508725	0.931	0.926	7.73524394659083e-27	DC	ACTG1
NAP1L1.DC	3.0752781462285e-31	0.324921681964742	0.828	0.794	1.03618421859023e-26	DC	NAP1L1
INSIG1.DC	3.14265202709239e-31	0.315782753369316	0.251	0.137	1.05888517400851e-26	DC	INSIG1
SPARC.DC	5.27973207134436e-31	-0.307115138277703	0.019	0.139	1.77895292411877e-26	DC	SPARC
ALAS1.DC	7.64825643752844e-31	-0.20515435736601	0.069	0.217	2.57700352406083e-26	DC	ALAS1
RP11-796E2.4.DC	1.18685542029063e-30	0.208812761737812	0.172	0.077	3.99899065312725e-26	DC	RP11-796E2.4
AIF1.DC	1.19188622099816e-30	0.344475178303553	0.829	0.802	4.01594143303121e-26	DC	AIF1
VEGFA.DC	1.25979914361179e-30	0.252248113844605	0.146	0.061	4.24476723448556e-26	DC	VEGFA
TYMP.DC	1.30255854227272e-30	0.367216516673519	0.7	0.623	4.38884075233372e-26	DC	TYMP
SIDT2.DC	1.32256923207544e-30	-0.211207274109319	0.097	0.253	4.456264770555e-26	DC	SIDT2
GGA2.DC	1.45566722131057e-30	-0.271948812077953	0.157	0.327	4.90472513548383e-26	DC	GGA2
RPLP0.DC	1.61982307085511e-30	0.203356400301341	0.932	0.922	5.45783185493922e-26	DC	RPLP0
DECR1.DC	1.96266129203637e-30	-0.234990737284148	0.21	0.389	6.61299095738734e-26	DC	DECR1
OTOA.DC	2.17343480771263e-30	-0.230264371897031	0.072	0.218	7.32317124110693e-26	DC	OTOA
IFITM2.DC	3.22289186928888e-30	0.26625380240632	0.424	0.288	1.0859211864382e-25	DC	IFITM2
PGD.DC	7.05900463361664e-30	-0.25732862023969	0.348	0.534	2.37846102125079e-25	DC	PGD
HLA-B.DC	7.79085611457605e-30	-0.227682559688275	0.964	0.981	2.62505105924525e-25	DC	HLA-B
OSCAR.DC	8.31766386422515e-30	-0.247706747394031	0.177	0.349	2.80255366241202e-25	DC	OSCAR
CREG1.DC	9.70461225716552e-30	-0.304633434187237	0.327	0.511	3.26987205392935e-25	DC	CREG1
CSF1.DC	1.88988095433733e-29	-0.30730499046387	0.01	0.118	6.36776488754421e-25	DC	CSF1
CTNNB1.DC	2.36087599042948e-29	-0.283394995543881	0.471	0.659	7.95473556215308e-25	DC	CTNNB1
FDX1.DC	2.7227861661458e-29	-0.314343931345188	0.211	0.379	9.17415570821167e-25	DC	FDX1
FILIP1L.DC	2.78491376870487e-29	0.430146651316611	0.348	0.227	9.3834884522742e-25	DC	FILIP1L
SEC14L1.DC	3.8981220832635e-29	0.292663382958442	0.29	0.175	1.3134332547348e-24	DC	SEC14L1
UBE2L6.DC	7.22335686968156e-29	-0.234146727737641	0.28	0.465	2.43383786367051e-24	DC	UBE2L6
BTF3.DC	7.86559452062648e-29	0.211149355190236	0.877	0.851	2.65023341777989e-24	DC	BTF3
TNFRSF1B.DC	9.90523922627334e-29	0.244834390076841	0.328	0.199	3.33747130490054e-24	DC	TNFRSF1B
CREB5.DC	2.60618806091775e-28	0.250431440562527	0.175	0.083	8.78129005245626e-24	DC	CREB5
FXYD5.DC	3.42443243702198e-28	0.317096005221514	0.673	0.629	1.15382826533019e-23	DC	FXYD5
TGFBI.DC	3.55415071627092e-28	0.300453157351412	0.511	0.395	1.19753554234033e-23	DC	TGFBI
SOD1.DC	5.37161397113654e-28	-0.274743366190735	0.526	0.655	1.80991161143475e-23	DC	SOD1
APOL6.DC	7.34644172870391e-28	-0.203888382387685	0.163	0.337	2.4753100760695e-23	DC	APOL6
DNMT1.DC	7.5112391294698e-28	0.300313712523158	0.291	0.178	2.53083691228355e-23	DC	DNMT1
NAAA.DC	7.90744697941378e-28	0.380186278820072	0.325	0.215	2.66433518524368e-23	DC	NAAA
CLEC12A.DC	1.06334417513811e-27	-0.211895768426523	0.188	0.366	3.58283186371035e-23	DC	CLEC12A
BLOC1S2.DC	1.14711920951055e-27	-0.243085133984531	0.319	0.483	3.86510346452485e-23	DC	BLOC1S2
ALCAM.DC	1.36227661699766e-27	0.340763290319232	0.631	0.553	4.5900548333119e-23	DC	ALCAM
TNFAIP8.DC	1.60209712728153e-27	0.249540202801238	0.269	0.157	5.39810606066238e-23	DC	TNFAIP8
CD164.DC	1.7397801430635e-27	-0.242854647612839	0.593	0.742	5.86201521403816e-23	DC	CD164
IL16.DC	3.20404760682432e-27	0.228655360125633	0.207	0.107	1.07957180064339e-22	DC	IL16
GS1-600G8.5.DC	4.37720634572001e-27	-0.332066831551016	0.009	0.108	1.4748559061269e-22	DC	GS1-600G8.5
ABI3.DC	4.7342407070234e-27	0.294907253891464	0.256	0.152	1.59515506382447e-22	DC	ABI3
ADGRE2.DC	7.65459705230859e-27	0.207255125965837	0.2	0.101	2.57913993080486e-22	DC	ADGRE2
EVL.DC	7.85849487369242e-27	-0.266282005091789	0.227	0.394	2.64784126274192e-22	DC	EVL
NUCB1.DC	9.23963962960623e-27	-0.211905844006138	0.293	0.467	3.11320417679952e-22	DC	NUCB1
ITGB2.DC	9.84200671178631e-27	0.282671121356106	0.672	0.595	3.31616574146928e-22	DC	ITGB2
IER2.DC	1.09436605656873e-26	0.304588617490751	0.471	0.359	3.68735699100269e-22	DC	IER2
PRMT2.DC	1.31217323404229e-26	0.334103106090759	0.572	0.47	4.42123649478209e-22	DC	PRMT2
C15orf48.DC	1.33112469367144e-26	0.697158412466712	0.376	0.26	4.48509154285653e-22	DC	C15orf48
PEA15.DC	1.68391928061512e-26	0.3517479542383	0.279	0.169	5.6737976241046e-22	DC	PEA15
FPR3.DC	1.76907494958117e-26	0.263012876016488	0.366	0.236	5.9607211351188e-22	DC	FPR3
ATP6V0B.DC	1.80653597796327e-26	-0.234529350607745	0.757	0.796	6.08694232414944e-22	DC	ATP6V0B
SLC8A1.DC	1.82281771588081e-26	0.324592595902369	0.373	0.263	6.14180201188881e-22	DC	SLC8A1
GRINA.DC	3.01397896297463e-26	-0.230099966262739	0.493	0.643	1.01553007178467e-21	DC	GRINA
SLC31A1.DC	3.22793043365835e-26	-0.207220096713347	0.14	0.294	1.08761888031684e-21	DC	SLC31A1
NDUFA4.DC	3.66495018308675e-26	-0.230533761422257	0.752	0.834	1.23486831468925e-21	DC	NDUFA4
CST3.DC	4.08703573534558e-26	0.388994181913851	0.962	0.927	1.37708582066734e-21	DC	CST3
MARCH1.DC	4.6337509233092e-26	0.324329705736567	0.484	0.377	1.5612960360998e-21	DC	MARCH1
COTL1.DC	5.36657396583385e-26	0.368181471711661	0.661	0.611	1.80821343204806e-21	DC	COTL1
AKIRIN2.DC	5.52512354960155e-26	-0.203694018637494	0.252	0.422	1.86163512880275e-21	DC	AKIRIN2
RP5-1171I10.5.DC	6.3286606170599e-26	0.252369662729147	0.236	0.133	2.13237890831216e-21	DC	RP5-1171I10.5
CMTM6.DC	1.18402585950856e-25	0.316496490369605	0.595	0.512	3.98945673102814e-21	DC	CMTM6
AHR.DC	1.2220576937485e-25	0.360875997151772	0.409	0.297	4.11760119331618e-21	DC	AHR
PDXK.DC	2.44770272205021e-25	-0.219092509167833	0.257	0.431	8.24728955167599e-21	DC	PDXK
PTPN12.DC	4.75965726972422e-25	-0.201265681697415	0.3	0.486	1.60371892046088e-20	DC	PTPN12
TGOLN2.DC	5.39099990008005e-25	-0.247185766161443	0.387	0.554	1.81644350633297e-20	DC	TGOLN2
PLBD1.DC	5.65450048971355e-25	-0.278280052713849	0.291	0.452	1.90522739500408e-20	DC	PLBD1
RBPJ.DC	6.45080344881517e-25	0.304018352234485	0.651	0.582	2.17353371404378e-20	DC	RBPJ
ATP6V0D1.DC	6.86649611735722e-25	-0.259690232346653	0.398	0.55	2.31359720178234e-20	DC	ATP6V0D1
FLOT1.DC	1.38927223773832e-24	0.291776655160068	0.397	0.285	4.68101387783548e-20	DC	FLOT1
PSME4.DC	1.77215935240471e-24	-0.216748896573403	0.131	0.276	5.97111372199243e-20	DC	PSME4
LEPROTL1.DC	1.7960948042616e-24	-0.216320309765613	0.357	0.531	6.05176183347903e-20	DC	LEPROTL1
DSTN.DC	2.3327601247817e-24	-0.201089005186023	0.496	0.658	7.86000196443945e-20	DC	DSTN
FLNA.DC	2.63001120914545e-24	-0.24299984555314	0.372	0.543	8.86155976809467e-20	DC	FLNA
PNPLA6.DC	2.68825675783057e-24	-0.231261303200349	0.204	0.361	9.05781231983431e-20	DC	PNPLA6
CALU.DC	3.53712286175348e-24	-0.218024813714934	0.162	0.314	1.19179817703922e-19	DC	CALU
NUDT3.DC	4.7631861525339e-24	0.271209334288462	0.334	0.228	1.60490794223477e-19	DC	NUDT3
SPN.DC	6.61856397908435e-24	-0.250315746181158	0.296	0.452	2.23005894711268e-19	DC	SPN
SNX2.DC	1.49555206997257e-23	-0.257224330405284	0.367	0.522	5.03911314456558e-19	DC	SNX2
SEPT6.DC	1.84400892909421e-23	0.248237132597783	0.256	0.157	6.21320368569002e-19	DC	SEPT6
CTSA.DC	1.88157223217553e-23	-0.258166758524052	0.332	0.487	6.33976947909224e-19	DC	CTSA
TMED10.DC	2.34905442061442e-23	-0.223520825652933	0.463	0.615	7.91490396481823e-19	DC	TMED10
TES.DC	2.63724739392183e-23	0.272742958535961	0.331	0.221	8.8859413690802e-19	DC	TES
PEPD.DC	2.65706737667292e-23	-0.208811338487915	0.196	0.349	8.95272281896175e-19	DC	PEPD
PECAM1.DC	3.21302000707253e-23	-0.205000940269562	0.303	0.472	1.08259496118302e-18	DC	PECAM1
CARD19.DC	3.30467772165763e-23	0.243967319982526	0.245	0.147	1.11347811153532e-18	DC	CARD19
CLEC7A.DC	3.36391244213323e-23	0.32955633657702	0.567	0.483	1.13343665825237e-18	DC	CLEC7A
C9orf16.DC	4.38622195523694e-23	-0.243393059213089	0.508	0.628	1.47789362559753e-18	DC	C9orf16
ATP6AP1.DC	5.5522507853589e-23	-0.210163987022187	0.416	0.57	1.87077537961883e-18	DC	ATP6AP1
HLA-C.DC	6.56574089372886e-23	-0.22308233919179	0.903	0.938	2.212260736733e-18	DC	HLA-C
CIITA.DC	7.82003132665841e-23	0.249934047300012	0.21	0.121	2.63488135520429e-18	DC	CIITA
HINT1.DC	7.93914218053577e-23	0.292778011775833	0.803	0.781	2.67501456630972e-18	DC	HINT1
MDH1.DC	9.53743477287305e-23	-0.240051617921058	0.245	0.394	3.21354327237184e-18	DC	MDH1
TSPAN3.DC	1.47958750009718e-22	-0.215528481303374	0.204	0.361	4.98532212282745e-18	DC	TSPAN3
MYO1F.DC	2.02913184629281e-22	0.261328279527841	0.406	0.307	6.83695684289899e-18	DC	MYO1F
CREM.DC	2.26670800323229e-22	0.374541713026456	0.286	0.189	7.63744594609088e-18	DC	CREM
RAB32.DC	2.47002273543956e-22	0.323675517942548	0.336	0.238	8.32249460479006e-18	DC	RAB32
ATOX1.DC	3.15053028772411e-22	-0.215906046366111	0.44	0.592	1.06153967514576e-17	DC	ATOX1
MEF2A.DC	3.38856648784698e-22	0.336002281053301	0.376	0.28	1.14174359241516e-17	DC	MEF2A
LAT2.DC	4.33116827762735e-22	0.28819600786882	0.36	0.262	1.45934383946376e-17	DC	LAT2
COMMD6.DC	4.44240801216028e-22	0.226737998692145	0.817	0.798	1.49682495561728e-17	DC	COMMD6
STK4.DC	4.48871557506123e-22	0.267837649474506	0.414	0.311	1.51242782586113e-17	DC	STK4
COX17.DC	5.47562945969202e-22	-0.206614382345734	0.57	0.701	1.84495859014863e-17	DC	COX17
SMAP2.DC	8.10545787549089e-22	0.286281094793814	0.449	0.349	2.7310529765679e-17	DC	SMAP2
ST14.DC	8.44030113445147e-22	0.226262638129125	0.194	0.108	2.84387506424208e-17	DC	ST14
CD46.DC	1.1692759622552e-21	-0.210310961347387	0.234	0.395	3.93975842722268e-17	DC	CD46
ZFP36.DC	2.31022705028695e-21	0.366854284715296	0.598	0.528	7.78407902323685e-17	DC	ZFP36
CTNND1.DC	4.51690619800786e-21	0.310736061072613	0.277	0.183	1.52192637435677e-16	DC	CTNND1
IFI27.DC	5.82272492112985e-21	-0.768598132220618	0.05	0.148	1.96190893492549e-16	DC	IFI27
PLSCR1.DC	6.43661699303009e-21	0.322117973562701	0.538	0.458	2.16875372963156e-16	DC	PLSCR1
GSN.DC	8.448013296996e-21	0.328326972170947	0.639	0.569	2.84647360028983e-16	DC	GSN
PDE4B.DC	8.59124254068851e-21	0.203985799903997	0.153	0.078	2.89473326165959e-16	DC	PDE4B
JUNB.DC	8.691568748264e-21	0.354996668157952	0.662	0.594	2.92853717404007e-16	DC	JUNB
PREX1.DC	1.59191281129876e-20	0.240584071200808	0.239	0.148	5.36379102639006e-16	DC	PREX1
CD14.DC	2.53594381055119e-20	0.346569897074692	0.426	0.316	8.54460907527118e-16	DC	CD14
C12orf45.DC	2.86228806499955e-20	0.247682894730841	0.238	0.151	9.6441934062095e-16	DC	C12orf45
IGSF6.DC	4.22409652669055e-20	0.279783672996088	0.638	0.57	1.42326708370311e-15	DC	IGSF6
PRKAG2.DC	6.52867340525899e-20	0.237242714928445	0.225	0.136	2.19977121716796e-15	DC	PRKAG2
PTPRC.DC	8.04596293607922e-20	0.286540043135846	0.69	0.673	2.71100675168253e-15	DC	PTPRC
KCTD12.DC	1.0156335803902e-19	0.285263340898316	0.604	0.536	3.42207578576674e-15	DC	KCTD12
RALA.DC	1.52187560894711e-19	0.305640877999766	0.362	0.265	5.1278076767864e-15	DC	RALA
IFI16.DC	1.97543321163644e-19	0.304260600237685	0.565	0.502	6.65602466328781e-15	DC	IFI16
YWHAG.DC	2.40209127475315e-19	-0.200719242516467	0.314	0.475	8.09360634115325e-15	DC	YWHAG
FRMD4B.DC	3.12695520103387e-19	0.244985171059868	0.266	0.176	1.05359628543635e-14	DC	FRMD4B
IKBIP.DC	1.14451319373397e-18	0.201466429648628	0.202	0.121	3.85632275496724e-14	DC	IKBIP
SLC25A3.DC	1.51786354019055e-18	0.22587087778728	0.697	0.647	5.11428941231805e-14	DC	SLC25A3
GPR34.DC	1.62586836724249e-18	0.338987378008052	0.226	0.146	5.47820087658685e-14	DC	GPR34
SCPEP1.DC	1.64337288910232e-18	-0.203436194848245	0.317	0.464	5.53718061254134e-14	DC	SCPEP1
DSE.DC	1.75295602984196e-18	0.281627266248009	0.372	0.282	5.90641004694949e-14	DC	DSE
EIF3L.DC	2.08439787286624e-18	0.277201570619203	0.577	0.526	7.02317019283551e-14	DC	EIF3L
RHOG.DC	2.2786956154537e-18	0.26730572063701	0.591	0.55	7.67783700670969e-14	DC	RHOG
ANXA1.DC	2.72514606180859e-18	-0.208438520647829	0.675	0.784	9.18210714065785e-14	DC	ANXA1
DCK.DC	3.17794725579797e-18	0.206562754400557	0.214	0.131	1.07077754836857e-13	DC	DCK
PON2.DC	8.59237433020942e-18	0.242690886425441	0.21	0.132	2.89511460682076e-13	DC	PON2
EIF3E.DC	1.19429881613532e-17	0.242195297930248	0.769	0.736	4.02407043108636e-13	DC	EIF3E
SEPT7.DC	1.21996355473609e-17	0.285350525757795	0.581	0.539	4.11054520132778e-13	DC	SEPT7
NASP.DC	1.28212245839371e-17	0.215536823833169	0.204	0.124	4.31998341131175e-13	DC	NASP
IFNGR1.DC	2.19075304372753e-17	0.331586265134951	0.551	0.504	7.38152330553554e-13	DC	IFNGR1
SLC25A6.DC	3.78291696836764e-17	0.204883007605585	0.853	0.832	1.27461604332179e-12	DC	SLC25A6
A2M.DC	5.08152127551359e-17	0.262972858202735	0.203	0.122	1.71216777857155e-12	DC	A2M
RB1.DC	7.77567929502495e-17	0.264716618075685	0.26	0.178	2.61993738166571e-12	DC	RB1
CAPZB.DC	1.23680471056562e-16	0.235005182513633	0.624	0.581	4.16728979177981e-12	DC	CAPZB
CELF2.DC	1.65247216142831e-16	0.230433342629447	0.55	0.477	5.56783970071654e-12	DC	CELF2
RNASET2.DC	1.71953092390027e-16	0.365118340448338	0.61	0.585	5.79378749498959e-12	DC	RNASET2
LIMS1.DC	1.9495164953961e-16	0.250332559262322	0.596	0.547	6.56870087958761e-12	DC	LIMS1
UCP2.DC	2.03824245672685e-16	0.327022484316394	0.482	0.418	6.86765413369544e-12	DC	UCP2
MZT2A.DC	4.25043254124441e-16	0.229042493283942	0.289	0.207	1.43214074044689e-11	DC	MZT2A
TMBIM6.DC	4.39791248367564e-16	-0.205001022919813	0.741	0.835	1.48183263224967e-11	DC	TMBIM6
ZNF791.DC	4.68796213532617e-16	0.218982040131284	0.191	0.118	1.5795619618768e-11	DC	ZNF791
RHBDF2.DC	6.74097906620451e-16	0.217425023740019	0.172	0.101	2.27130548656695e-11	DC	RHBDF2
CD36.DC	7.36413206610715e-16	-0.311668213338118	0.128	0.229	2.48127065835414e-11	DC	CD36
RPS6KA3.DC	9.52976183244177e-16	0.230999352546331	0.259	0.176	3.21095795182293e-11	DC	RPS6KA3
SLC16A3.DC	1.03108698047343e-15	0.278323218251582	0.516	0.456	3.47414447200718e-11	DC	SLC16A3
FYB.DC	1.06272405631162e-15	0.285276875700855	0.473	0.395	3.58074243533638e-11	DC	FYB
ELMO1.DC	1.2660407195677e-15	0.216936507588127	0.19	0.118	4.26579760051142e-11	DC	ELMO1
SLC25A5.DC	1.44782832503149e-15	0.218237068376901	0.745	0.717	4.87831275836111e-11	DC	SLC25A5
PTPRE.DC	1.45441849498353e-15	0.298728418158618	0.407	0.324	4.9005176769975e-11	DC	PTPRE
MGAT4A.DC	2.90629391505177e-15	0.207430852942804	0.243	0.166	9.79246671737544e-11	DC	MGAT4A
ALOX5AP.DC	3.30745895869764e-15	-0.229814201819729	0.772	0.786	1.11441522154358e-10	DC	ALOX5AP
DPYSL2.DC	3.50407432414263e-15	0.229752401107963	0.555	0.484	1.18066280277662e-10	DC	DPYSL2
WAS.DC	3.54487936055329e-15	0.23168215084715	0.332	0.251	1.19441165174483e-10	DC	WAS
MXD1.DC	4.87580410758837e-15	0.261882687200576	0.23	0.15	1.64285343601083e-10	DC	MXD1
TSC22D3.DC	5.27410715161811e-15	0.2616885291978	0.686	0.684	1.77705766366621e-10	DC	TSC22D3
IL1RN.DC	7.06574892085728e-15	-0.242722841445388	0.102	0.198	2.38073344139365e-10	DC	IL1RN
EIF3M.DC	8.44266593955421e-15	0.222387993446353	0.529	0.47	2.84467186167339e-10	DC	EIF3M
GPSM3.DC	8.49511120977917e-15	0.244881728461601	0.555	0.508	2.86234277102299e-10	DC	GPSM3
DOCK10.DC	1.11999694712806e-14	0.215256732973612	0.256	0.179	3.7737177136533e-10	DC	DOCK10
MT1F.DC	1.32230118606995e-14	-0.29518920076985	0.055	0.134	4.4553616163441e-10	DC	MT1F
LDHB.DC	1.77548056897065e-14	-0.219377288438877	0.533	0.628	5.98230422908972e-10	DC	LDHB
EIF3F.DC	1.97036743858353e-14	0.228557136403588	0.581	0.55	6.63895604756336e-10	DC	EIF3F
HLA-DRB5.DC	2.09330570658778e-14	0.31846278747306	0.828	0.772	7.05318424777687e-10	DC	HLA-DRB5
CCNI.DC	2.23680318520258e-14	0.208192107668809	0.794	0.769	7.53668465222158e-10	DC	CCNI
FMNL1.DC	2.48989054642449e-14	0.257963542207683	0.317	0.24	8.38943720712267e-10	DC	FMNL1
SDC2.DC	3.37419640992947e-14	-0.32156261835698	0.133	0.226	1.13690173836164e-09	DC	SDC2
AXL.DC	4.5357670235287e-14	0.426011040388704	0.346	0.282	1.52828134090776e-09	DC	AXL
TUBA1A.DC	5.2200209304981e-14	0.268803847927449	0.362	0.282	1.75883385232203e-09	DC	TUBA1A
C9orf142.DC	5.26752967331552e-14	0.212874236076997	0.273	0.198	1.77484144812693e-09	DC	C9orf142
HLA-DOA.DC	5.36289648342469e-14	0.272948388292398	0.292	0.219	1.80697434112511e-09	DC	HLA-DOA
NCL.DC	6.00495789806158e-14	0.234201691732371	0.667	0.641	2.02331051417287e-09	DC	NCL
MTDH.DC	8.29594661853421e-14	0.210519583778244	0.719	0.705	2.79523625364892e-09	DC	MTDH
TPI1.DC	8.42418142854527e-14	0.214741946779368	0.666	0.645	2.83844369053404e-09	DC	TPI1
HIST1H4C.DC	1.09765083906096e-13	0.204713278327393	0.309	0.229	3.698424737132e-09	DC	HIST1H4C
NINJ1.DC	1.34605961559341e-13	0.20296520628486	0.238	0.161	4.53541326878045e-09	DC	NINJ1
HAVCR2.DC	1.4846130621205e-13	0.277185153315343	0.363	0.299	5.0022552515088e-09	DC	HAVCR2
SGK1.DC	2.06714065873897e-13	0.380312294172562	0.486	0.429	6.96502373555509e-09	DC	SGK1
LY86.DC	2.57481791492582e-13	0.261301489335908	0.452	0.394	8.67559148255105e-09	DC	LY86
FOXN3.DC	2.82358933554528e-13	0.240215396897	0.322	0.252	9.51380190718626e-09	DC	FOXN3
CALM3.DC	3.83638117345948e-13	-0.201671595134845	0.341	0.459	1.29263027258544e-08	DC	CALM3
IL10RA.DC	4.59116338553397e-13	0.202054438989488	0.262	0.186	1.54694659112181e-08	DC	IL10RA
RASSF4.DC	5.75889303302709e-13	0.239539429254912	0.222	0.155	1.94040141854815e-08	DC	RASSF4
LITAF.DC	6.38703711907487e-13	0.224413695204491	0.745	0.73	2.15204828690109e-08	DC	LITAF
CDC42SE2.DC	9.16925277657574e-13	0.202696382591383	0.263	0.188	3.08948803053943e-08	DC	CDC42SE2
PNISR.DC	9.87937113002362e-13	0.23758079721884	0.451	0.393	3.32875530855016e-08	DC	PNISR
SAMSN1.DC	2.00156710619006e-12	0.252044434102168	0.433	0.368	6.74408020759679e-08	DC	SAMSN1
DAPP1.DC	4.06228750744798e-12	0.216857591080363	0.157	0.099	1.36874715275952e-07	DC	DAPP1
KMT2E.DC	4.44815669927949e-12	0.229517658552724	0.431	0.367	1.49876191825523e-07	DC	KMT2E
PTEN.DC	7.20514016921097e-12	0.21346775606009	0.298	0.229	2.42769992861394e-07	DC	PTEN
ARL5A.DC	1.52235989172505e-11	0.237581574736114	0.359	0.3	5.12943941917837e-07	DC	ARL5A
CLNS1A.DC	3.16395064536768e-11	0.217047198774145	0.354	0.296	1.06606153045019e-06	DC	CLNS1A
PLP2.DC	3.79288139167495e-11	0.266185188421833	0.43	0.382	1.27797345611096e-06	DC	PLP2
WIPF1.DC	4.47062600037881e-11	0.250412703096252	0.4	0.339	1.50633272456763e-06	DC	WIPF1
CFLAR.DC	4.5324377962613e-11	0.246183168815314	0.424	0.363	1.52715959107228e-06	DC	CFLAR
ZFP36L2.DC	5.12759982774769e-11	0.238804553333713	0.604	0.575	1.72769348596131e-06	DC	ZFP36L2
MT1E.DC	5.78855183162691e-11	-0.874134031976952	0.093	0.163	1.95039465414837e-06	DC	MT1E
PTRHD1.DC	9.60771336795465e-11	0.208791498073131	0.342	0.282	3.23722294219864e-06	DC	PTRHD1
IFITM3.DC	1.10169497581707e-10	0.233882301653852	0.494	0.436	3.71205105151805e-06	DC	IFITM3
NFKB1.DC	1.15981698564505e-10	0.260506576910078	0.223	0.161	3.90788735143242e-06	DC	NFKB1
TRA2B.DC	1.77349008131796e-10	0.239939288374449	0.535	0.501	5.97559747999272e-06	DC	TRA2B
MZT2B.DC	2.83094408457657e-10	0.206627016389173	0.506	0.461	9.53858299857231e-06	DC	MZT2B
PICALM.DC	3.05939421490736e-10	0.21686313112807	0.375	0.32	1.03083228677089e-05	DC	PICALM
PPP1R18.DC	3.46648779764733e-10	0.205772040604019	0.371	0.315	1.16799839853929e-05	DC	PPP1R18
C1orf162.DC	4.24054321860016e-10	0.22212893786314	0.716	0.713	1.42880863207514e-05	DC	C1orf162
PNRC1.DC	6.72983076468617e-10	0.2449632108201	0.528	0.495	2.26754917785336e-05	DC	PNRC1
LPCAT2.DC	1.07887259734797e-09	0.205242649728669	0.304	0.248	3.63515332950426e-05	DC	LPCAT2
CIR1.DC	3.49578206851596e-09	-0.246531832222612	0.301	0.403	0.000117786881016577	DC	CIR1
ITSN2.DC	5.21562858843971e-09	0.218479519490139	0.315	0.26	0.000175735389658888	DC	ITSN2
S100A8.DC	6.20820373702528e-09	-1.33392918273712	0.279	0.363	0.00020917921671533	DC	S100A8
FNBP1.DC	7.56412519272849e-09	0.208418276842075	0.355	0.309	0.000254865634243794	DC	FNBP1
AKAP13.DC	7.85249896568141e-09	0.247922628343578	0.504	0.478	0.00026458210014967	DC	AKAP13
MTHFD2.DC	9.90678627718276e-09	0.202659743694099	0.334	0.277	0.000333799256823396	DC	MTHFD2
GLO1.DC	1.70369113311091e-08	0.257458804944117	0.32	0.272	0.000574041690390389	DC	GLO1
SKIL.DC	2.05959289290175e-08	0.256262339500156	0.368	0.321	0.000693959229334316	DC	SKIL
HNRNPM.DC	2.08537891851583e-08	0.208277088057153	0.417	0.38	0.000702647572804725	DC	HNRNPM
CDKN1A.DC	3.00006282795837e-08	0.273695180206073	0.311	0.259	0.00101084116925229	DC	CDKN1A
MAP3K2.DC	3.70211970435645e-08	0.20783676898661	0.298	0.247	0.00124739221318586	DC	MAP3K2
MYCBP2.DC	4.02171045708574e-08	0.205992888005585	0.301	0.248	0.00135507512141047	DC	MYCBP2
ARF6.DC	4.3181757467695e-08	0.220585281768297	0.61	0.605	0.00145496613611652	DC	ARF6
IFI30.DC	4.56169672370369e-08	0.220800009105057	0.409	0.371	0.00153701809408472	DC	IFI30
PGLS.DC	6.75739058976046e-08	0.214027214287899	0.515	0.502	0.00227683518531389	DC	PGLS
SET.DC	6.82183379502786e-08	0.204643614932708	0.606	0.59	0.00229854867889669	DC	SET
IGKC.DC	6.95870505642316e-08	-0.778081813077541	0.362	0.285	0.00234466608171122	DC	IGKC
SERPINB1.DC	8.23618918250916e-08	0.204826582754759	0.548	0.536	0.00277510158315464	DC	SERPINB1
PLAC8.DC	1.17214494175173e-07	0.412346839364548	0.215	0.166	0.00394942516673829	DC	PLAC8
ADAP2.DC	1.46385439249543e-07	0.205368896455392	0.272	0.226	0.0049323109900741	DC	ADAP2
PMP22.DC	2.46072250231683e-07	0.202440918313937	0.285	0.235	0.00829115839930632	DC	PMP22
CEP350.DC	2.91189759713202e-07	0.202220550695637	0.279	0.23	0.00981134776377662	DC	CEP350
[truncated: 3,223 more rows]
