# Supplementary material for: Dynamic atlas of immune cells reveals multiple functional features of macrophages associated with progression of pulmonary fibrosis
Source: Front Immunol. 2023 Sep 13;14:1230266. doi: 10.3389/fimmu.2023.1230266 (PMC10525351; doi:10.3389/fimmu.2023.1230266)
Supplement: Supplementary file 15 [file Table_7.xlsx]

## Sheet: enriched_gene
x	runningScore	position	ymin	ymax	geneList	Description	gsym
1	0.476301	0	1	0	1000	Macrophage	Spp1
2	0.474646	0	1	0	1000	Macrophage	Cd74
3	0.472992	0	0	0	1000	Macrophage	Ctsd
4	0.471338	0	0	0	1000	Macrophage	B2m
5	0.469685	0	0	0	1000	Macrophage	Cstb
6	0.468033	0	0	0	1000	Macrophage	Lyz2
7	0.466381	0	0	0	1000	Macrophage	Actb
8	0.46473	0	0	0	542.174	Macrophage	Lgals3
9	0.46308	0	0	0	527.747	Macrophage	Ctsb
10	0.461431	0	0	0	518.995	Macrophage	Serf2
11	0.459782	0	1	0	501.778	Macrophage	Cd63
12	0.458134	0	1	0	474.367	Macrophage	S100a6
13	0.456487	0	0	0	403.675	Macrophage	Sh3bgrl3
14	0.45484	0	0	0	389.248	Macrophage	Ccl12
15	0.453194	0	1	0	361.837	Macrophage	C1qb
16	0.451549	0	0	0	357.509	Macrophage	Anxa2
17	0.449905	0	1	0	335.868	Macrophage	C1qc
18	0.448261	0	0	0	321.188	Macrophage	Grn
19	0.446619	0	0	0	312.785	Macrophage	Fabp5
20	0.444977	0	0	0	311.785	Macrophage	Psap
21	0.443336	0	1	0	309.9	Macrophage	H2-Eb1
22	0.441695	0	1	0	275.275	Macrophage	H2-Aa
23	0.440055	0	0	0	263.55	Macrophage	Lgals1
24	0.438417	0	1	0	256.52	Macrophage	Apoe
25	0.436778	0	1	0	256.52	Macrophage	S100a4
26	0.435141	0	0	0	247.838	Macrophage	Il1rn
27	0.433504	0	0	0	224.781	Macrophage	Ppdpf
28	0.431868	0	1	0	213.056	Macrophage	Fn1
29	0.430232	0	0	0	200.254	Macrophage	Tyrobp
30	0.428598	0	0	0	194.239	Macrophage	Pfn1
31	0.426963	0	0	0	187.244	Macrophage	Capg
32	0.42533	0	0	0	185.828	Macrophage	Marco
33	0.423697	0	0	0	177.17	Macrophage	Ctsc
34	0.422065	0	0	0	175.718	Macrophage	Cfl1
35	0.420434	0	1	0	167.047	Macrophage	C1qa
36	0.418803	0	0	0	162.745	Macrophage	Oaz1
37	0.417173	0	0	0	158.417	Macrophage	Timp1
38	0.415544	0	0	0	158.417	Macrophage	Myl6
39	0.413916	0	0	0	143.016	Macrophage	Gm2a
40	0.412288	0	1	0	136.75	Macrophage	Lgmn
41	0.410661	0	0	0	135.264	Macrophage	Rps28
42	0.409035	0	0	0	132.448	Macrophage	Fcer1g
43	0.40741	0	0	0	131.006	Macrophage	Gapdh
44	0.405786	0	0	0	130.015	Macrophage	Cd68
45	0.404163	0	0	0	123.792	Macrophage	H2-D1
46	0.40254	0	0	0	123.792	Macrophage	H2-Q7
47	0.400918	0	1	0	118.021	Macrophage	H2-Ab1
48	0.399298	0	0	0	112.448	Macrophage	Uqcr11
49	0.397678	0	0	0	110.734	Macrophage	Dbi
50	0.396059	0	0	0	107.78	Macrophage	Rgcc
51	0.394441	0	0	0	103.566	Macrophage	Tma7
52	0.392824	0	0	0	103.527	Macrophage	Cd14
53	0.391208	0	0	0	103.169	Macrophage	Aldh2
54	0.389593	0	0	0	102.162	Macrophage	Lilr4b
55	0.387979	0	0	0	102.162	Macrophage	Lilrb4a
56	0.386367	0	0	0	102.152	Macrophage	Isg15
57	0.384755	0	0	0	102.081	Macrophage	Rpl39
58	0.383145	0	0	0	100.709	Macrophage	Gpx1
59	0.381535	0	0	0	100.498	Macrophage	Emp3
60	0.379927	0	0	0	97.8236	Macrophage	Ctss
61	0.378321	0	0	0	96.3803	Macrophage	Rpl35
62	0.376715	0	0	0	96.3114	Macrophage	Cox8a
63	0.375111	0	0	0	94.9024	Macrophage	Rpl15
64	0.373508	0	0	0	92.335	Macrophage	Emp1
65	0.371906	0	0	0	92.0528	Macrophage	Cd9
66	0.370306	0	0	0	91.9733	Macrophage	Glul
67	0.368707	0	0	0	90.4128	Macrophage	Lrpap1
68	0.367109	0	0	0	90.1364	Macrophage	Anxa1
69	0.365512	0	0	0	90.0509	Macrophage	Fcgrt
70	0.363917	0	0	0	89.1674	Macrophage	Rps12
71	0.362324	0	0	0	89.1632	Macrophage	Arpc2
72	0.360732	0	0	0	87.2464	Macrophage	Psma7
73	0.359141	0	0	0	84.8357	Macrophage	Npc2
74	0.357552	0	0	0	83.3964	Macrophage	Rpl28
75	0.355964	0	0	0	83.3791	Macrophage	Ndufa4
76	0.354378	0	0	0	80.511	Macrophage	Atp6v0b
77	0.352793	0	0	0	79.0685	Macrophage	Tpt1
78	0.35121	0	0	0	79.0377	Macrophage	Lcp1
79	0.349628	0	0	0	77.6259	Macrophage	Rplp2
80	0.348048	0	0	0	77.5351	Macrophage	Cox6b1
81	0.34647	0	0	0	77.416	Macrophage	Tuba1b
82	0.344893	0	0	0	76.8217	Macrophage	Eno1
83	0.343318	0	0	0	73.0977	Macrophage	Pkm
84	0.341744	0	0	0	72.0382	Macrophage	Cyba
85	0.340173	0	0	0	71.8312	Macrophage	Gng5
86	0.338602	0	0	0	71.484	Macrophage	Uqcrq
87	0.337034	0	0	0	70.4122	Macrophage	Mrc1
88	0.335467	0	0	0	69.9533	Macrophage	Rpl38
89	0.333902	0	0	0	68.969	Macrophage	Ms4a7
90	0.332339	0	0	0	67.5253	Macrophage	Nop10
91	0.330777	0	0	0	65.5797	Macrophage	Bcap31
92	0.329218	0	0	0	64.6154	Macrophage	Rpl10
93	0.32766	0	0	0	64.5279	Macrophage	Ubl5
94	0.326103	0	1	0	64.2118	Macrophage	Trem2
95	0.324549	0	0	0	63.0322	Macrophage	Atox1
96	0.322996	0	0	0	62.7466	Macrophage	Rps24
97	0.321445	0	0	0	61.7317	Macrophage	Rtn4
98	0.319896	0	0	0	60.3002	Macrophage	Rps17
99	0.318349	0	0	0	58.8701	Macrophage	Pla2g7
100	0.316803	0	0	0	58.8674	Macrophage	Pfdn5
101	0.315259	0	0	0	58.8303	Macrophage	Uqcr10
102	0.313717	0	0	0	58.8297	Macrophage	Sec61g
103	0.312176	0	0	0	58.7818	Macrophage	Tmbim6
104	0.310637	0	0	0	58.4742	Macrophage	Rpl6
105	0.309099	0	0	0	57.4701	Macrophage	Ap2s1
106	0.307563	0	0	0	57.4451	Macrophage	Plac8
107	0.306028	0	0	0	57.428	Macrophage	Ubc
108	0.304496	0	0	0	57.2271	Macrophage	Spi1
109	0.302964	0	0	0	57.1788	Macrophage	Ndufb9
110	0.301434	0	0	0	56.7916	Macrophage	Arpc1b
111	0.299906	0	0	0	55.9767	Macrophage	Rpl27
112	0.298379	0	0	0	55.5792	Macrophage	Plek
113	0.296853	0	0	0	54.5378	Macrophage	Lgals3bp
114	0.295329	0	0	0	54.5234	Macrophage	Laptm5
115	0.293806	0	0	0	53.1001	Macrophage	Rps2
116	0.292284	0	0	0	53.1	Macrophage	Hcst
117	0.290764	0	0	0	53.0739	Macrophage	Rpl14
118	0.289245	0	0	0	51.5699	Macrophage	Aif1
119	0.287727	0	0	0	50.6199	Macrophage	Litaf
120	0.28621	0	0	0	50.2147	Macrophage	S100a9
121	0.284694	0	0	0	50.2147	Macrophage	Rpl27a
122	0.283179	0	0	0	49.2883	Macrophage	Pomp
123	0.281666	0	0	0	48.9792	Macrophage	Rpl13a
124	0.280153	0	0	0	48.877	Macrophage	Rab7
125	0.278641	0	0	0	48.1857	Macrophage	Fdx1
126	0.27713	0	0	0	48.1649	Macrophage	Srp14
127	0.27562	0	0	0	47.7603	Macrophage	Il7r
128	0.274111	0	0	0	46.9073	Macrophage	Ms4a6d
129	0.272602	0	0	0	46.7698	Macrophage	Plbd1
130	0.271095	0	0	0	46.5956	Macrophage	Slc25a5
131	0.269588	0	0	0	46.1244	Macrophage	Rhoa
132	0.268081	0	0	0	45.8729	Macrophage	Pld3
133	0.266576	0	0	0	45.87	Macrophage	Ddx5
134	0.265071	0	0	0	45.8562	Macrophage	Ndufb2
135	0.263567	0	0	0	45.7744	Macrophage	Hexb
136	0.262064	0	0	0	44.9627	Macrophage	H2-DMb2
137	0.260561	0	0	0	44.9627	Macrophage	H2-DMb1
138	0.259061	0	0	0	44.2608	Macrophage	Rpl8
139	0.257561	0	0	0	43.3665	Macrophage	Ctsh
140	0.256064	0	0	0	43.2042	Macrophage	Matk
141	0.254568	0	0	0	42.9915	Macrophage	Cst3
142	0.253074	0	0	0	42.8072	Macrophage	Rps21
143	0.251581	0	0	0	42.6592	Macrophage	Sec61b
144	0.250091	0	0	0	42.5634	Macrophage	Psme2
145	0.248875	0	0	0	42.4749	Macrophage	Asah1
146	0.247666	0	0	0	42.3903	Macrophage	Flna
147	0.246464	0	0	0	42.3832	Macrophage	Slc25a3
148	0.245269	0	0	0	42.309	Macrophage	Sec62
149	0.24408	0	0	0	41.4898	Macrophage	Syngr2
150	0.242899	0	0	0	40.5836	Macrophage	Rac2
151	0.241723	0	0	0	40.0359	Macrophage	Sgk1
152	0.240554	0	0	0	39.6902	Macrophage	Dad1
153	0.23939	0	0	0	39.6018	Macrophage	Polr2l
154	0.238233	0	0	0	38.8463	Macrophage	Tmem176b
155	0.237081	0	0	0	38.6838	Macrophage	Rps20
156	0.235935	0	0	0	38.6634	Macrophage	Rpl37a
157	0.234795	0	0	0	38.6442	Macrophage	Hsp90ab1
158	0.233661	0	0	0	38.6166	Macrophage	Bsg
159	0.232532	0	0	0	38.2787	Macrophage	Rps7
160	0.23141	0	0	0	37.921	Macrophage	Ppia
161	0.230293	0	0	0	37.3402	Macrophage	Cox7b
162	0.229184	0	0	0	36.9998	Macrophage	H2-T23
163	0.22808	0	0	0	36.9266	Macrophage	Samhd1
164	0.226984	0	0	0	36.7632	Macrophage	Comt
165	0.225895	0	0	0	36.7235	Macrophage	Timm8b
166	0.224814	0	0	0	36.5987	Macrophage	Timp2
167	0.223741	0	0	0	36.1421	Macrophage	Herpud1
168	0.222676	0	0	0	36.1122	Macrophage	Snx3
169	0.221621	0	0	0	35.8579	Macrophage	Rps6
170	0.220576	0	0	0	35.8139	Macrophage	1110008P14Rik
171	0.219541	0	0	0	35.7985	Macrophage	Rpl11
172	0.218517	0	0	0	35.7913	Macrophage	Blvrb
173	0.217505	0	0	0	35.7877	Macrophage	Rps8
174	0.216504	0	0	0	35.7765	Macrophage	Clic1
175	0.215516	0	0	0	35.6472	Macrophage	Thbs1
176	0.21454	0	0	0	34.7877	Macrophage	Rpl3
177	0.213577	0	0	0	34.6874	Macrophage	Lamp1
178	0.212626	0	0	0	34.3322	Macrophage	Cap1
179	0.211687	0	1	0	34.2749	Macrophage	AA467197
180	0.210761	0	0	0	33.1134	Macrophage	Cd84
181	0.209847	0	0	0	32.9023	Macrophage	Fkbp1a
182	0.208945	0	0	0	32.8996	Macrophage	Pdia6
183	0.208055	0	0	0	32.7155	Macrophage	Dynll1
184	0.207177	0	0	0	32.4576	Macrophage	Anxa5
185	0.206311	0	0	0	32.1618	Macrophage	Aplp2
186	0.205456	0	0	0	31.9347	Macrophage	Atp6v0d1
187	0.204613	0	0	0	31.6469	Macrophage	Alox5
188	0.203781	0	0	0	31.6421	Macrophage	Glrx
189	0.20296	0	0	0	31.6321	Macrophage	Tagln2
190	0.202151	0	0	0	31.5958	Macrophage	Mgst1
191	0.201352	0	0	0	31.433	Macrophage	Tspo
192	0.200565	0	0	0	30.5264	Macrophage	Tgfbi
193	0.199788	0	0	0	30.3402	Macrophage	Amfr
194	0.199022	0	0	0	30.3107	Macrophage	Cox17
195	0.198266	0	0	0	30.2789	Macrophage	Vps29
196	0.197519	0	0	0	30.2599	Macrophage	Cox4i1
197	0.196782	0	0	0	30.0673	Macrophage	Rhoc
198	0.196054	0	0	0	29.1683	Macrophage	Taldo1
199	0.195334	0	0	0	29.1195	Macrophage	Cox5a
200	0.194622	0	0	0	28.5742	Macrophage	S100a8
201	0.193919	0	0	0	28.5742	Macrophage	Bcl2a1d
202	0.193223	0	0	0	28.5742	Macrophage	Bcl2a1a
203	0.192536	0	0	0	28.5548	Macrophage	Mydgf
204	0.191856	0	0	0	28.4785	Macrophage	Arpc3
205	0.191183	0	0	0	28.2544	Macrophage	Ndufc2
206	0.190516	0	0	0	28.0044	Macrophage	Cd48
207	0.189857	0	0	0	27.9734	Macrophage	Gpcpd1
208	0.189204	0	0	0	27.9304	Macrophage	Il3ra
209	0.188557	0	0	0	27.2191	Macrophage	Lamtor5
210	0.187917	0	0	0	26.9596	Macrophage	Mgll
211	0.187282	0	0	0	26.9266	Macrophage	Lpl
212	0.186653	0	0	0	26.9244	Macrophage	Cybb
213	0.186029	0	0	0	26.5145	Macrophage	Atp6v1g1
214	0.18541	0	0	0	26.4681	Macrophage	Ssr4
215	0.184796	0	0	0	26.3638	Macrophage	Ndufb7
216	0.184186	0	0	0	25.6869	Macrophage	Ldha
217	0.18358	0	0	0	25.6591	Macrophage	Myl12a
218	0.182979	0	0	0	25.5892	Macrophage	Lmo4
219	0.182382	0	0	0	25.475	Macrophage	Snx2
220	0.181789	0	0	0	25.3002	Macrophage	Ndufs6
221	0.181201	0	0	0	24.5783	Macrophage	Arhgdib
222	0.180617	0	0	0	24.57	Macrophage	Guk1
223	0.180038	0	0	0	24.2142	Macrophage	Capzb
224	0.179463	0	0	0	24.014	Macrophage	Ap1s2
225	0.178894	0	0	0	23.8866	Macrophage	Psmd7
226	0.178329	0	0	0	23.7616	Macrophage	Bloc1s1
227	0.177769	0	0	0	23.7614	Macrophage	Calu
228	0.177213	0	0	0	23.6452	Macrophage	Rpl10a
229	0.176662	0	0	0	23.6249	Macrophage	Prelid1
230	0.176116	0	0	0	23.5606	Macrophage	Sdhb
231	0.175574	0	0	0	23.4609	Macrophage	Gabarap
232	0.175036	0	0	0	23.0452	Macrophage	Clta
233	0.174503	0	1	0	22.9951	Macrophage	Msr1
234	0.173975	0	0	0	22.8035	Macrophage	Rps15
235	0.173451	0	0	0	22.7437	Macrophage	Gstp1
236	0.172931	0	0	0	22.6814	Macrophage	Ran
237	0.172417	0	0	0	22.0703	Macrophage	Pgk1
238	0.171907	0	0	0	21.7987	Macrophage	Ppib
239	0.171403	0	0	0	21.5521	Macrophage	Alcam
240	0.170904	0	0	0	21.3053	Macrophage	Ddt
241	0.170411	0	0	0	21.2566	Macrophage	Rpl24
242	0.169924	0	0	0	21.1897	Macrophage	Ndufa11
243	0.169444	0	0	0	21.131	Macrophage	St13
244	0.168969	0	0	0	21.0891	Macrophage	Dynlt1c
245	0.168501	0	0	0	21.0891	Macrophage	Dynlt1f
246	0.168039	0	0	0	20.8027	Macrophage	Mrpl57
247	0.167584	0	0	0	20.6342	Macrophage	Psmb1
248	0.167136	0	0	0	20.6201	Macrophage	Fpr2
249	0.166694	0	0	0	20.0957	Macrophage	Vamp8
250	0.16626	0	0	0	20.0716	Macrophage	Fuca1
251	0.165832	0	0	0	20.0522	Macrophage	Jund
252	0.165411	0	0	0	19.9819	Macrophage	Vcan
253	0.164997	0	0	0	19.9181	Macrophage	Rpsa
254	0.16459	0	0	0	19.716	Macrophage	Itgax
255	0.16419	0	0	0	19.6933	Macrophage	Akr1a1
256	0.163797	0	0	0	19.6579	Macrophage	Ppp1ca
257	0.163411	0	0	0	19.6358	Macrophage	Phpt1
258	0.163032	0	0	0	19.599	Macrophage	Tpi1
259	0.162659	0	0	0	19.4595	Macrophage	Rps11
260	0.162293	0	0	0	19.3537	Macrophage	Psmc1
261	0.161933	0	0	0	19.2792	Macrophage	Hsph1
262	0.16158	0	0	0	19.2271	Macrophage	Vamp5
263	0.161233	0	0	0	19.1891	Macrophage	H13
264	0.160892	0	0	0	19.1543	Macrophage	Grb2
265	0.160558	0	0	0	18.9313	Macrophage	C5ar1
266	0.160229	0	0	0	18.6706	Macrophage	Ube2l3
267	0.159907	0	0	0	18.6298	Macrophage	Rpl4
268	0.159589	0	0	0	18.5394	Macrophage	Anxa4
269	0.159277	0	0	0	18.5252	Macrophage	Mrpl33
270	0.158971	0	0	0	18.4733	Macrophage	Hint1
271	0.158669	0	0	0	18.4332	Macrophage	Sla
272	0.158373	0	0	0	18.389	Macrophage	Actr3
273	0.158081	0	0	0	18.3889	Macrophage	Nagk
274	0.157794	0	0	0	18.3708	Macrophage	Lrrfip1
275	0.157512	0	0	0	18.2909	Macrophage	Il18
276	0.157234	0	0	0	18.2469	Macrophage	Atp1b3
277	0.15696	0	0	0	18.2296	Macrophage	Slirp
278	0.156691	0	0	0	18.194	Macrophage	Lap3
279	0.156425	0	0	0	18.1012	Macrophage	Arpc4
280	0.156162	0	0	0	18.0432	Macrophage	Hspe1
281	0.155903	0	0	0	17.9279	Macrophage	Vat1
282	0.155646	0	0	0	17.8813	Macrophage	Plekho1
283	0.155391	0	0	0	17.859	Macrophage	Rgs10
284	0.155137	0	0	0	17.8138	Macrophage	Tpm3
285	0.154885	0	0	0	17.7838	Macrophage	Txndc17
286	0.154633	0	0	0	17.6397	Macrophage	Mafb
287	0.154381	0	0	0	17.4957	Macrophage	Fxyd5
288	0.15413	0	0	0	17.4848	Macrophage	Ndufc1
289	0.153878	0	0	0	17.4523	Macrophage	Dnase2a
290	0.153626	0	0	0	17.2426	Macrophage	Slc7a7
291	0.153374	0	0	0	17.2302	Macrophage	Lamtor2
292	0.15312	0	0	0	17.1731	Macrophage	Cd53
293	0.152865	0	0	0	17.043	Macrophage	Myl12b
294	0.152609	0	0	0	17.0391	Macrophage	Ywhab
295	0.152351	0	0	0	17.0316	Macrophage	Rplp0
296	0.152091	0	0	0	17.0237	Macrophage	Laptm4a
297	0.151829	0	0	0	17.0065	Macrophage	Tsc22d3
298	0.151565	0	0	0	16.839	Macrophage	Rnh1
299	0.151298	0	0	0	16.8164	Macrophage	Cd164
300	0.151028	0	0	0	16.7423	Macrophage	Mpc2
301	0.150755	0	0	0	16.5089	Macrophage	Tomm40
302	0.150479	0	0	0	16.4081	Macrophage	Evl
303	0.1502	0	0	0	16.3907	Macrophage	Vdac1
304	0.149917	0	0	0	16.377	Macrophage	Adgre5
305	0.14963	0	0	0	16.2648	Macrophage	Tmed10
306	0.149339	0	0	0	16.2124	Macrophage	Pea15a
307	0.149044	0	0	0	16.1551	Macrophage	Pole4
308	0.148745	0	0	0	16.0853	Macrophage	Mmp14
309	0.148442	0	0	0	15.8834	Macrophage	Gmfg
310	0.148134	0	0	0	15.88	Macrophage	Uqcrc1
311	0.147822	0	0	0	15.8217	Macrophage	Hexa
312	0.147505	0	0	0	15.7739	Macrophage	Ap2m1
313	0.147183	0	0	0	15.5862	Macrophage	Smdt1
314	0.146856	0	0	0	15.574	Macrophage	Pycard
315	0.146524	0	0	0	15.4091	Macrophage	Eif5b
316	0.146186	0	0	0	15.4071	Macrophage	Twf2
317	0.145843	0	0	0	15.3886	Macrophage	Lamtor4
318	0.145495	0	0	0	15.3414	Macrophage	Rab1a
319	0.145141	0	0	0	15.252	Macrophage	M6pr
320	0.144782	0	0	0	15.223	Macrophage	Eif4g2
321	0.144417	0	0	0	15.1544	Macrophage	Rnf130
322	0.144048	0	0	0	15.0329	Macrophage	Ndufb8
323	0.143673	0	0	0	15.0053	Macrophage	Anxa11
324	0.143294	0	0	0	14.9965	Macrophage	Reep5
325	0.14291	0	0	0	14.9458	Macrophage	Ergic3
326	0.142522	0	0	0	14.8359	Macrophage	Psmd8
327	0.14213	0	0	0	14.7891	Macrophage	Zfp385a
328	0.141734	0	0	0	14.6826	Macrophage	Park7
329	0.141335	0	0	0	14.6642	Macrophage	Smim3
330	0.140934	0	0	0	14.6401	Macrophage	Tapbp
331	0.140529	0	0	0	14.6094	Macrophage	Bri3
332	0.140123	0	0	0	14.5759	Macrophage	Ssr2
333	0.139714	0	0	0	14.5325	Macrophage	Fcgr2b
334	0.139304	0	0	0	14.4694	Macrophage	Ndufa2
335	0.138892	0	0	0	14.2436	Macrophage	Rdx
336	0.138479	0	0	0	14.1469	Macrophage	Nedd8
337	0.138065	0	0	0	14.1286	Macrophage	Fpr1
338	0.137651	0	0	0	14.1185	Macrophage	Cxcl16
339	0.137237	0	0	0	13.995	Macrophage	Serbp1
340	0.136823	0	0	0	13.9096	Macrophage	Tmem59
341	0.13641	0	0	0	13.8847	Macrophage	Pcbp1
342	0.135997	0	0	0	13.8666	Macrophage	Lasp1
343	0.135586	0	0	0	13.8513	Macrophage	Bloc1s2
344	0.135175	0	0	0	13.694	Macrophage	Oas1a
345	0.134766	0	0	0	13.6229	Macrophage	Prdx3
346	0.134358	0	0	0	13.6146	Macrophage	Hk3
347	0.133951	0	0	0	13.5522	Macrophage	Ssr3
348	0.133545	0	0	0	13.5344	Macrophage	Tmbim4
349	0.133141	0	0	0	13.4808	Macrophage	Ndufab1
350	0.132738	0	0	0	13.4674	Macrophage	Arrb2
351	0.132337	0	0	0	13.446	Macrophage	Edf1
352	0.131937	0	0	0	13.4147	Macrophage	Pgd
353	0.13154	0	0	0	13.1615	Macrophage	Atp6v1d
354	0.131144	0	0	0	13.1235	Macrophage	Map1lc3b
355	0.130751	0	0	0	12.9512	Macrophage	Spcs3
356	0.13036	0	0	0	12.9476	Macrophage	Tmem258
357	0.129973	0	0	0	12.9293	Macrophage	Cyc1
358	0.129588	0	0	0	12.7356	Macrophage	Ndufs8
359	0.129207	0	0	0	12.7045	Macrophage	Arf1
360	0.128828	0	0	0	12.6889	Macrophage	Nucb1
361	0.128454	0	0	0	12.6783	Macrophage	Rpl7a
362	0.128084	0	0	0	12.6564	Macrophage	Fnip2
363	0.127717	0	0	0	12.6492	Macrophage	Tmem160
364	0.127355	0	0	0	12.6427	Macrophage	Cope
365	0.126998	0	0	0	12.5434	Macrophage	Ncf2
366	0.126645	0	0	0	12.464	Macrophage	Psmb6
367	0.126296	0	0	0	12.4624	Macrophage	Nmt1
368	0.125953	0	0	0	12.4621	Macrophage	Efhd2
369	0.125614	0	0	0	12.4325	Macrophage	G6pdx
370	0.125279	0	0	0	12.4008	Macrophage	Ppt1
371	0.124949	0	0	0	12.3618	Macrophage	Sms
372	0.124624	0	0	0	12.2893	Macrophage	Hnrnpk
373	0.124303	0	0	0	12.2169	Macrophage	Arl6ip5
374	0.123986	0	0	0	12.1906	Macrophage	Chmp2a
375	0.123673	0	0	0	12.1674	Macrophage	BC028528
376	0.123364	0	0	0	12.1492	Macrophage	Ttyh3
377	0.123058	0	0	0	11.8356	Macrophage	Serp1
378	0.122757	0	0	0	11.8196	Macrophage	Tmem219
379	0.122459	0	0	0	11.7371	Macrophage	Dcxr
380	0.122164	0	0	0	11.7265	Macrophage	Son
381	0.121872	0	0	0	11.6874	Macrophage	Tcirg1
382	0.121583	0	0	0	11.6076	Macrophage	Cd47
383	0.121296	0	0	0	11.531	Macrophage	Mrpl52
384	0.121013	0	0	0	11.4647	Macrophage	Cndp2
385	0.120731	0	0	0	11.4449	Macrophage	Aprt
386	0.120453	0	0	0	11.4326	Macrophage	Bhlhe40
387	0.120177	0	0	0	11.3949	Macrophage	Eml4
388	0.119903	0	0	0	11.3157	Macrophage	Hmgn1
389	0.119633	0	0	0	11.2981	Macrophage	Hif1a
390	0.119367	0	0	0	11.2947	Macrophage	Sub1
391	0.119104	0	0	0	11.2632	Macrophage	Ybx1
392	0.118844	0	0	0	11.2606	Macrophage	Rps19
393	0.118588	0	0	0	11.2364	Macrophage	Rpl18
394	0.118336	0	0	0	11.234	Macrophage	Drap1
395	0.118088	0	0	0	11.1639	Macrophage	Eif3k
396	0.117845	0	0	0	11.0873	Macrophage	Zfp706
397	0.117605	0	0	0	11.0614	Macrophage	Ndufa13
398	0.11737	0	0	0	11.0559	Macrophage	Ptpn6
399	0.117139	0	0	0	11.041	Macrophage	Psme1
400	0.116913	0	0	0	10.9705	Macrophage	Mrpl40
401	0.116691	0	0	0	10.9467	Macrophage	Cmtm6
402	0.116474	0	0	0	10.9434	Macrophage	Naa38
403	0.116262	0	0	0	10.9355	Macrophage	Psmb3
404	0.116054	0	0	0	10.9035	Macrophage	Akap13
405	0.115852	0	0	0	10.8309	Macrophage	Fuom
406	0.115654	0	0	0	10.8038	Macrophage	Arl6ip4
407	0.115461	0	0	0	10.7737	Macrophage	Ube2l6
408	0.115273	0	0	0	10.7468	Macrophage	Lyar
409	0.115089	0	0	0	10.7027	Macrophage	Ifngr1
410	0.11491	0	0	0	10.6943	Macrophage	Slc39a11
411	0.114736	0	0	0	10.58	Macrophage	Atp6v1b2
412	0.114566	0	0	0	10.5733	Macrophage	Nme1
413	0.1144	0	0	0	10.5611	Macrophage	Fam20c
414	0.114238	0	0	0	10.5077	Macrophage	5031439G07Rik
415	0.11408	0	0	0	10.4622	Macrophage	Acp1
416	0.113925	0	0	0	10.4586	Macrophage	Myadm
417	0.113774	0	0	0	10.3551	Macrophage	Tln1
418	0.113626	0	0	0	10.3479	Macrophage	Emilin2
419	0.113482	0	0	0	10.3295	Macrophage	Pparg
420	0.11334	0	0	0	10.2874	Macrophage	Cytip
421	0.113201	0	0	0	10.2171	Macrophage	Srsf11
422	0.113066	0	0	0	10.1392	Macrophage	Fam162a
423	0.112933	0	0	0	10.1019	Macrophage	Pilra
424	0.112803	0	0	0	10.0976	Macrophage	Scp2
425	0.112676	0	0	0	10.0352	Macrophage	Acp2
426	0.112552	0	0	0	9.98553	Macrophage	Arhgap18
427	0.112431	0	0	0	9.98032	Macrophage	Dab2
428	0.112313	0	0	0	9.97947	Macrophage	Srd5a3
429	0.112199	0	0	0	9.92512	Macrophage	Arap1
430	0.112087	0	0	0	9.91731	Macrophage	Atp6v1a
431	0.111978	0	0	0	9.89376	Macrophage	Rab2a
432	0.111872	0	0	0	9.88971	Macrophage	Krtcap2
433	0.11177	0	0	0	9.86422	Macrophage	Ube2d3
434	0.11167	0	0	0	9.82295	Macrophage	Hsp90b1
435	0.111574	0	0	0	9.8039	Macrophage	Csnk2b
436	0.111481	0	0	0	9.76863	Macrophage	I830077J02Rik
437	0.111391	0	0	0	9.7588	Macrophage	Scarb2
438	0.111304	0	0	0	9.72837	Macrophage	Mif
439	0.11122	0	0	0	9.71984	Macrophage	Ddost
440	0.111139	0	0	0	9.7067	Macrophage	Jaml
441	0.111061	0	0	0	9.70564	Macrophage	Sdf2l1
442	0.110985	0	0	0	9.67245	Macrophage	Rps19bp1
443	0.110911	0	0	0	9.57569	Macrophage	Rgs19
444	0.110839	0	0	0	9.52392	Macrophage	Tmco1
445	0.110769	0	0	0	9.50156	Macrophage	Nqo2
446	0.110701	0	0	0	9.4693	Macrophage	Mgst3
447	0.110635	0	0	0	9.43886	Macrophage	Rer1
448	0.110571	0	0	0	9.43134	Macrophage	Jtb
449	0.110509	0	0	0	9.40974	Macrophage	Prkcb
450	0.110448	0	0	0	9.36862	Macrophage	Mrpl41
451	0.11039	0	0	0	9.34987	Macrophage	Abcg1
452	0.110333	0	0	0	9.3287	Macrophage	Iqgap1
453	0.110277	0	0	0	9.31699	Macrophage	Pepd
454	0.110224	0	0	0	9.25464	Macrophage	Spns1
455	0.110171	0	0	0	9.23437	Macrophage	Chmp4b
456	0.11012	0	0	0	9.21953	Macrophage	Plp2
457	0.11007	0	0	0	9.18707	Macrophage	Clec5a
458	0.110021	0	0	0	9.17277	Macrophage	Ndufb11
459	0.109974	0	0	0	9.06503	Macrophage	Kdelr2
460	0.109927	0	0	0	9.05106	Macrophage	Eny2
461	0.109881	0	0	0	9.01225	Macrophage	Snrpb
462	0.109836	0	0	0	8.97416	Macrophage	Eif4ebp1
463	0.109792	0	0	0	8.96352	Macrophage	Scpep1
464	0.10975	0	0	0	8.95226	Macrophage	Ndufb4
465	0.109708	0	0	0	8.94773	Macrophage	Vapa
466	0.109668	0	0	0	8.93851	Macrophage	Ppig
467	0.109629	0	0	0	8.91824	Macrophage	Ly86
468	0.109591	0	0	0	8.90866	Macrophage	Sqstm1
469	0.109554	0	0	0	8.87358	Macrophage	Tmed9
470	0.109518	0	0	0	8.85847	Macrophage	Srsf7
471	0.109484	0	0	0	8.84962	Macrophage	Sft2d1
472	0.109451	0	0	0	8.83777	Macrophage	Ldhb
473	0.109419	0	0	0	8.80459	Macrophage	Sap18
474	0.109389	0	0	0	8.7878	Macrophage	Slc31a2
475	0.10936	0	0	0	8.76448	Macrophage	Abca1
476	0.109332	0	0	0	8.69559	Macrophage	Ncl
477	0.109306	0	0	0	8.68533	Macrophage	Ncor1
478	0.109282	0	0	0	8.67436	Macrophage	Ndufs3
479	0.10926	0	0	0	8.66016	Macrophage	Pdxk
480	0.10924	0	0	0	8.59408	Macrophage	Psma4
481	0.109222	0	0	0	8.50131	Macrophage	Myof
482	0.109206	0	0	0	8.45729	Macrophage	D8Ertd738e
483	0.109192	0	0	0	8.39732	Macrophage	Frg1
484	0.109181	0	0	0	8.3765	Macrophage	Naca
485	0.109173	0	0	0	8.35725	Macrophage	Casp1
486	0.109168	0	0	0	8.34592	Macrophage	Sec11a
487	0.109166	0	0	0	8.33248	Macrophage	Slc15a3
488	0.109167	0	0	0	8.3297	Macrophage	Btg2
489	0.109172	0	0	0	8.29572	Macrophage	Iscu
490	0.10918	0	0	0	8.25145	Macrophage	Tmem14c
491	0.109193	0	0	0	8.22769	Macrophage	Tmem251
492	0.10921	0	0	0	8.22612	Macrophage	Pa2g4
493	0.109231	0	0	0	8.1987	Macrophage	Arpc1a
494	0.109258	0	0	0	8.15112	Macrophage	Tufm
495	0.109289	0	0	0	8.13578	Macrophage	Uqcrfs1
496	0.109324	0	0	0	8.05075	Macrophage	Vti1b
497	0.109365	0	0	0	8.04194	Macrophage	Ppp4c
498	0.109411	0	0	0	8.0417	Macrophage	Eif3l
499	0.109462	0	0	0	8.0267	Macrophage	Tmem38b
500	0.109518	0	0	0	8.017	Macrophage	Bid
501	0.109578	0	0	0	8.0021	Macrophage	Rheb
502	0.109644	0	0	0	7.97365	Macrophage	Pebp1
503	0.109715	0	0	0	7.95697	Macrophage	Atf4
504	0.10979	0	0	0	7.93098	Macrophage	Tmem176a
505	0.10987	0	0	0	7.88515	Macrophage	Nans
506	0.109955	0	0	0	7.7581	Macrophage	Ranbp1
507	0.110045	0	0	0	7.73725	Macrophage	Pnpla2
508	0.110139	0	0	0	7.71999	Macrophage	Nup214
509	0.110238	0	0	0	7.71549	Macrophage	Sdhd
510	0.110341	0	0	0	7.63814	Macrophage	Acadvl
511	0.110448	0	0	0	7.63056	Macrophage	Timm13
512	0.110559	0	0	0	7.61942	Macrophage	Serpinb6a
513	0.110674	0	0	0	7.61086	Macrophage	Cox20
514	0.110792	0	0	0	7.53455	Macrophage	Cnpy3
515	0.110914	0	0	0	7.51138	Macrophage	Mdh1
516	0.111039	0	0	0	7.35891	Macrophage	Cyfip1
517	0.111167	0	0	0	7.35161	Macrophage	Golga2
518	0.111296	0	0	0	7.32529	Macrophage	Psma1
519	0.111427	0	0	0	7.31548	Macrophage	Ube2i
520	0.11156	0	0	0	7.27081	Macrophage	Actr2
521	0.111695	0	0	0	7.2358	Macrophage	Fcgr1
522	0.11183	0	0	0	7.23475	Macrophage	Psma5
523	0.111966	0	0	0	7.21328	Macrophage	Cd86
524	0.112104	0	0	0	7.21143	Macrophage	Msn
525	0.112242	0	0	0	7.17117	Macrophage	Ubxn6
526	0.112382	0	0	0	7.11431	Macrophage	Asap1
527	0.112521	0	0	0	7.11356	Macrophage	Rnaset2b
528	0.112662	0	0	0	7.11356	Macrophage	Rnaset2a
529	0.112803	0	0	0	7.1108	Macrophage	Ndufv2
530	0.112945	0	0	0	7.08858	Macrophage	Atp13a3
531	0.113086	0	0	0	7.08789	Macrophage	Dek
532	0.113227	0	0	0	7.07704	Macrophage	Clec4e
533	0.113368	0	0	0	7.04495	Macrophage	Zfp36l1
534	0.113507	0	0	0	7.01319	Macrophage	Vamp2
535	0.113645	0	0	0	6.97819	Macrophage	Rpl5
536	0.113781	0	0	0	6.95476	Macrophage	Tcn2
537	0.113914	0	0	0	6.94357	Macrophage	Rap1a
538	0.114045	0	0	0	6.93387	Macrophage	Rps18
539	0.114172	0	0	0	6.93138	Macrophage	Ddx46
540	0.114296	0	0	0	6.88089	Macrophage	Cd37
541	0.114416	0	0	0	6.81043	Macrophage	Rab31
542	0.114533	0	0	0	6.78006	Macrophage	Zfp36l2
543	0.114644	0	0	0	6.76618	Macrophage	Oxa1l
544	0.114751	0	0	0	6.74495	Macrophage	Atraid
545	0.114853	0	0	0	6.70798	Macrophage	Decr1
546	0.11495	0	0	0	6.61486	Macrophage	Hpgds
547	0.115041	0	0	0	6.54185	Macrophage	Emc3
548	0.115127	0	0	0	6.51098	Macrophage	Dnajc15
549	0.115207	0	0	0	6.50502	Macrophage	Ndufb10
550	0.115282	0	0	0	6.4816	Macrophage	Gla
551	0.115351	0	0	0	6.48083	Macrophage	Cd151
552	0.115414	0	0	0	6.46798	Macrophage	Prdx5
553	0.115472	0	0	0	6.46338	Macrophage	Kcnab2
554	0.115524	0	0	0	6.45741	Macrophage	Tmem123
555	0.115571	0	0	0	6.45239	Macrophage	Lman2
556	0.115612	0	0	0	6.43281	Macrophage	Mbp
557	0.115648	0	0	0	6.42648	Macrophage	Cd81
558	0.115678	0	0	0	6.42206	Macrophage	Gtf3a
559	0.115702	0	0	0	6.40733	Macrophage	Cnbp
560	0.115721	0	0	0	6.40389	Macrophage	Phb
561	0.115735	0	0	0	6.37129	Macrophage	Qsox1
562	0.115744	0	0	0	6.37085	Macrophage	Coro1c
563	0.115748	0	0	0	6.36858	Macrophage	Epsti1
564	0.115747	0	0	0	6.36784	Macrophage	Itgam
565	0.115741	0	0	0	6.3452	Macrophage	Ndufa6
566	0.115731	0	0	0	6.34128	Macrophage	Ube2d2a
567	0.115717	0	0	0	6.33133	Macrophage	Gdi2
568	0.1157	0	0	0	6.25783	Macrophage	Cotl1
569	0.115679	0	0	0	6.23945	Macrophage	Gadd45gip1
570	0.115654	0	0	0	6.23543	Macrophage	Samd9l
571	0.115626	0	0	0	6.20566	Macrophage	Lsm4
572	0.115595	0	0	0	6.17823	Macrophage	Tmem208
573	0.115561	0	0	0	6.15124	Macrophage	Trappc1
574	0.115524	0	0	0	6.13189	Macrophage	Il17ra
575	0.115483	0	0	0	6.11984	Macrophage	Mpc1
576	0.115439	0	0	0	6.06608	Macrophage	Lsm3
577	0.115392	0	0	0	6.04115	Macrophage	Eid1
578	0.115341	0	0	0	6.00322	Macrophage	Trpv2
579	0.115287	0	0	0	5.99559	Macrophage	Sh3bp5
580	0.115229	0	0	0	5.98423	Macrophage	Mien1
581	0.115167	0	0	0	5.94619	Macrophage	Hddc2
582	0.115101	0	0	0	5.91723	Macrophage	Mrpl34
583	0.11503	0	0	0	5.91187	Macrophage	Kif5b
584	0.114956	0	0	0	5.9111	Macrophage	P2rx4
585	0.114877	0	0	0	5.89567	Macrophage	Lcp2
586	0.114793	0	0	0	5.88854	Macrophage	Fgl2
587	0.114705	0	0	0	5.85395	Macrophage	Pttg1ip
588	0.114612	0	0	0	5.85392	Macrophage	Rassf4
589	0.114515	0	0	0	5.82372	Macrophage	Rnf7
590	0.114413	0	0	0	5.80202	Macrophage	Ech1
591	0.114305	0	0	0	5.80142	Macrophage	Mrps16
592	0.114192	0	0	0	5.78276	Macrophage	Mpeg1
593	0.114074	0	0	0	5.77636	Macrophage	Maf
594	0.11395	0	0	0	5.76869	Macrophage	Ostc
595	0.11382	0	0	0	5.75563	Macrophage	Nceh1
596	0.113683	0	0	0	5.75391	Macrophage	Abracl
597	0.113541	0	0	0	5.74969	Macrophage	Sort1
598	0.113391	0	0	0	5.67612	Macrophage	Faim
599	0.113235	0	0	0	5.66863	Macrophage	Aup1
600	0.113072	0	0	0	5.65976	Macrophage	Psmb2
601	0.112901	0	0	0	5.65776	Macrophage	Bola3
602	0.112723	0	0	0	5.62155	Macrophage	Ormdl2
603	0.112537	0	0	0	5.60093	Macrophage	Vdac2
604	0.112344	0	0	0	5.59422	Macrophage	Tspan3
605	0.112143	0	0	0	5.59235	Macrophage	Ninj1
606	0.111935	0	0	0	5.55372	Macrophage	Lsp1
607	0.111719	0	0	0	5.54815	Macrophage	Apip
608	0.111496	0	0	0	5.54756	Macrophage	Rbpj
609	0.111266	0	0	0	5.51856	Macrophage	Rpl13
610	0.111029	0	0	0	5.49205	Macrophage	Dnaja1
611	0.110785	0	0	0	5.48979	Macrophage	Rpl37
612	0.110534	0	0	0	5.48338	Macrophage	Map2k3
613	0.110277	0	0	0	5.45364	Macrophage	Gpx3
614	0.110013	0	0	0	5.44682	Macrophage	Rad23a
615	0.109742	0	0	0	5.44358	Macrophage	Bax
616	0.109466	0	0	0	5.4371	Macrophage	Themis2
617	0.109182	0	0	0	5.42797	Macrophage	Naa20
618	0.108893	0	0	0	5.42279	Macrophage	Vps28
619	0.108597	0	0	0	5.41812	Macrophage	Pbdc1
620	0.108295	0	0	0	5.37954	Macrophage	Snu13
621	0.107987	0	0	0	5.36374	Macrophage	Cdc37
622	0.107674	0	0	0	5.36241	Macrophage	Chchd1
623	0.107354	0	0	0	5.36071	Macrophage	Arl6ip1
624	0.107028	0	0	0	5.35131	Macrophage	Prdx4
625	0.106698	0	0	0	5.34329	Macrophage	Ndufa12
626	0.106362	0	0	0	5.34287	Macrophage	1110004F10Rik
627	0.106021	0	0	0	5.34082	Macrophage	Plekhb2
628	0.105676	0	0	0	5.34019	Macrophage	4933434E20Rik
629	0.105326	0	0	0	5.3019	Macrophage	Kdelr1
630	0.104972	0	0	0	5.29094	Macrophage	Apmap
631	0.104613	0	0	0	5.28792	Macrophage	Eif3e
632	0.104251	0	0	0	5.27717	Macrophage	Psma2
633	0.103885	0	0	0	5.27049	Macrophage	Dstn
634	0.103516	0	0	0	5.21956	Macrophage	Ndufb6
635	0.103142	0	0	0	5.21214	Macrophage	Sri
636	0.102765	0	0	0	5.21011	Macrophage	Hcar2
637	0.102385	0	0	0	5.19368	Macrophage	Ubxn4
638	0.102002	0	0	0	5.18882	Macrophage	Dnaja2
639	0.101615	0	0	0	5.17109	Macrophage	Pdlim1
640	0.101225	0	0	0	5.15697	Macrophage	Lamp2
641	0.100833	0	0	0	5.08823	Macrophage	Fuca2
642	0.100437	0	0	0	5.05085	Macrophage	Ifngr2
643	0.100039	0	0	0	5.03268	Macrophage	Eif3i
644	0.0996382	0	0	0	4.98371	Macrophage	Blvra
645	0.0992348	0	0	0	4.96557	Macrophage	Ccr1
646	0.098829	0	0	0	4.96249	Macrophage	Uqcrc2
647	0.0984211	0	0	0	4.92341	Macrophage	Avpi1
648	0.0980115	0	0	0	4.92107	Macrophage	Srp9
649	0.0976004	0	0	0	4.90572	Macrophage	Spcs2
650	0.0971882	0	0	0	4.90552	Macrophage	Shtn1
651	0.096775	0	0	0	4.88594	Macrophage	Ppcs
652	0.0963613	0	0	0	4.86372	Macrophage	Echs1
653	0.0959472	0	0	0	4.81439	Macrophage	Nampt
654	0.095533	0	0	0	4.76799	Macrophage	Nucks1
655	0.095119	0	0	0	4.74018	Macrophage	Pfdn2
656	0.0947053	0	0	0	4.73643	Macrophage	Morf4l1
657	0.0942924	0	0	0	4.69944	Macrophage	Psmb8
658	0.0938803	0	0	0	4.67284	Macrophage	Acot13
659	0.0934692	0	0	0	4.65852	Macrophage	Dram1
660	0.0930591	0	0	0	4.63895	Macrophage	Mrpl20
661	0.0926501	0	0	0	4.63734	Macrophage	Rpl19
662	0.0922423	0	0	0	4.63377	Macrophage	Tnni2
663	0.0918356	0	0	0	4.62308	Macrophage	Hnrnpdl
664	0.09143	0	0	0	4.58711	Macrophage	Psmb9
665	0.0910255	0	0	0	4.58129	Macrophage	Eif4a1
666	0.090622	0	0	0	4.54259	Macrophage	Zeb2
667	0.0902194	0	0	0	4.50035	Macrophage	Rpl30
668	0.0898176	0	0	0	4.49904	Macrophage	Rps15a
669	0.0894166	0	0	0	4.49703	Macrophage	Ifitm3
670	0.0890166	0	0	0	4.49376	Macrophage	Mtpn
671	0.0886174	0	0	0	4.47432	Macrophage	Hsd17b12
672	0.0882189	0	0	0	4.46837	Macrophage	Csgalnact2
673	0.0878212	0	0	0	4.45298	Macrophage	Akr7a5
674	0.0874242	0	0	0	4.42647	Macrophage	Mrpl12
675	0.0870279	0	0	0	4.38126	Macrophage	Hpcal1
676	0.0866326	0	0	0	4.36258	Macrophage	Etfb
677	0.0862383	0	0	0	4.36067	Macrophage	Chid1
678	0.0858452	0	0	0	4.35849	Macrophage	Tollip
679	0.0854535	0	0	0	4.32678	Macrophage	Pmp22
680	0.0850635	0	0	0	4.27865	Macrophage	Tmem126a
681	0.0846754	0	0	0	4.27293	Macrophage	Vkorc1
682	0.0842891	0	0	0	4.2648	Macrophage	Ly96
683	0.0839047	0	0	0	4.2503	Macrophage	Bnip3l
684	0.0835225	0	0	0	4.24966	Macrophage	Abhd2
685	0.0831426	0	0	0	4.2462	Macrophage	Josd2
686	0.0827651	0	0	0	4.22021	Macrophage	Tram1
687	0.0823905	0	0	0	4.1975	Macrophage	Ostf1
688	0.082019	0	0	0	4.19684	Macrophage	Rgs2
689	0.0816508	0	0	0	4.19095	Macrophage	Spg21
690	0.0812861	0	0	0	4.15892	Macrophage	Dram2
691	0.0809251	0	0	0	4.14989	Macrophage	Arf4
692	0.0805678	0	0	0	4.14048	Macrophage	Atg12
693	0.0802145	0	0	0	4.13253	Macrophage	Tbcb
694	0.0798654	0	0	0	4.11669	Macrophage	Parvb
695	0.0795206	0	0	0	4.10089	Macrophage	B3gnt7
696	0.0791804	0	0	0	4.10088	Macrophage	Samsn1
697	0.0788449	0	0	0	4.07063	Macrophage	Emc10
698	0.0785144	0	0	0	4.03676	Macrophage	Agpat2
699	0.0781891	0	0	0	4.03379	Macrophage	Pdcd5
700	0.077869	0	0	0	4.00892	Macrophage	Olr1
701	0.0775544	0	0	0	3.99386	Macrophage	Polr2e
702	0.0772453	0	0	0	3.97697	Macrophage	Atp6v0d2
703	0.0769417	0	0	0	3.97695	Macrophage	Nfe2l2
704	0.0766436	0	0	0	3.97496	Macrophage	Tbca
705	0.076351	0	0	0	3.97151	Macrophage	Ugp2
706	0.076064	0	0	0	3.96521	Macrophage	Rnf149
707	0.0757824	0	0	0	3.9398	Macrophage	Arl4c
708	0.0755061	0	0	0	3.93854	Macrophage	Smpdl3a
709	0.0752352	0	0	0	3.9161	Macrophage	Pgls
710	0.0749697	0	0	0	3.89367	Macrophage	Tmem256
711	0.0747094	0	0	0	3.87127	Macrophage	Idh2
712	0.0744545	0	0	0	3.83381	Macrophage	Stx7
713	0.0742051	0	0	0	3.8317	Macrophage	Cyb5a
714	0.0739615	0	0	0	3.80042	Macrophage	Me2
715	0.0737238	0	0	0	3.79931	Macrophage	Il10ra
716	0.0734922	0	0	0	3.792	Macrophage	Spcs1
717	0.0732668	0	0	0	3.78718	Macrophage	Polr2j
718	0.0730475	0	0	0	3.78449	Macrophage	Por
719	0.0728343	0	0	0	3.78351	Macrophage	Top1
720	0.0726273	0	0	0	3.78293	Macrophage	Prdx6
721	0.0724265	0	0	0	3.7642	Macrophage	Svil
722	0.0722319	0	0	0	3.74932	Macrophage	Pigp
723	0.0720434	0	0	0	3.73418	Macrophage	Tmem147
724	0.0718612	0	0	0	3.70285	Macrophage	Sdf4
725	0.0716853	0	0	0	3.70123	Macrophage	Mrpl47
726	0.0715158	0	0	0	3.64987	Macrophage	Psma3
727	0.0713529	0	0	0	3.63769	Macrophage	Rbm17
728	0.0711966	0	0	0	3.63317	Macrophage	Tmem9b
729	0.0710468	0	0	0	3.63213	Macrophage	Cd44
730	0.0709036	0	0	0	3.6247	Macrophage	Frmd4b
731	0.070767	0	0	0	3.62057	Macrophage	Srp72
732	0.0706369	0	0	0	3.61368	Macrophage	Lhfpl2
733	0.0705135	0	0	0	3.60799	Macrophage	Slc1a5
734	0.0703967	0	0	0	3.59321	Macrophage	Lair1
735	0.0702865	0	0	0	3.58826	Macrophage	Csf1r
736	0.0701832	0	0	0	3.58565	Macrophage	Snrpd3
737	0.0700866	0	0	0	3.57712	Macrophage	Myd88
738	0.0699967	0	0	0	3.57674	Macrophage	Mob1a
739	0.0699134	0	0	0	3.53642	Macrophage	Alas1
740	0.0698367	0	0	0	3.49655	Macrophage	Rnf114
741	0.0697668	0	0	0	3.48751	Macrophage	Mpg
742	0.0697037	0	0	0	3.4762	Macrophage	Maf1
743	0.0696474	0	0	0	3.46926	Macrophage	Mrps7
744	0.069598	0	0	0	3.45649	Macrophage	Emc7
745	0.0695554	0	0	0	3.45153	Macrophage	Mrpl54
746	0.0695198	0	0	0	3.44059	Macrophage	Zbtb8os
747	0.069491	0	0	0	3.43559	Macrophage	Atp2b1
748	0.0694691	0	0	0	3.37796	Macrophage	Mcl1
749	0.0694542	0	0	0	3.36449	Macrophage	Snx5
750	0.0694461	0	0	0	3.3634	Macrophage	Erh
751	0.069445	0	0	0	3.36142	Macrophage	Ppp1r14b
752	0.0694508	0	0	0	3.33839	Macrophage	Txnl4a
753	0.0694633	0	0	0	3.32746	Macrophage	Gnptab
754	0.0694827	0	0	0	3.31582	Macrophage	Adcy3
755	0.0695089	0	0	0	3.31334	Macrophage	Cebpb
756	0.0695422	0	0	0	3.29038	Macrophage	Psmb10
757	0.0695826	0	0	0	3.28658	Macrophage	Adap2
758	0.0696301	0	0	0	3.27368	Macrophage	Dctn2
759	0.0696845	0	0	0	3.24885	Macrophage	Psmc2
760	0.0697459	0	0	0	3.23133	Macrophage	Cltc
761	0.0698142	0	0	0	3.21212	Macrophage	Mrpl14
762	0.0698895	0	0	0	3.20995	Macrophage	Golim4
763	0.0699716	0	0	0	3.18741	Macrophage	Brk1
764	0.0700606	0	0	0	3.18361	Macrophage	Glb1
765	0.0701563	0	0	0	3.14201	Macrophage	Uxt
766	0.0702586	0	0	0	3.12797	Macrophage	Hcls1
767	0.0703675	0	0	0	3.11964	Macrophage	Kpnb1
768	0.0704829	0	0	0	3.11818	Macrophage	Sirpa
769	0.0706047	0	0	0	3.10269	Macrophage	Scand1
770	0.0707327	0	0	0	3.07174	Macrophage	Hebp1
771	0.070867	0	0	0	3.06994	Macrophage	Sumo3
772	0.0710073	0	0	0	3.03826	Macrophage	Ptges3
773	0.0711537	0	0	0	3.02875	Macrophage	Tmem167
774	0.0713058	0	0	0	3.01388	Macrophage	Basp1
775	0.0714637	0	0	0	2.99998	Macrophage	Nol7
776	0.071627	0	0	0	2.99864	Macrophage	Lrp1
777	0.0717955	0	0	0	2.98791	Macrophage	Gusb
778	0.071969	0	0	0	2.96484	Macrophage	Cox14
779	0.0721473	0	0	0	2.96235	Macrophage	Bzw1
780	0.0723303	0	0	0	2.94865	Macrophage	Snx27
781	0.0725177	0	0	0	2.94698	Macrophage	Psmb7
782	0.0727095	0	0	0	2.92692	Macrophage	Eef1b2
783	0.0729053	0	0	0	2.92418	Macrophage	Snx6
784	0.073105	0	0	0	2.92026	Macrophage	Hacd3
785	0.0733082	0	0	0	2.91621	Macrophage	Erp44
786	0.0735147	0	0	0	2.88604	Macrophage	Il2rg
787	0.0737242	0	0	0	2.84924	Macrophage	Pold4
788	0.0739366	0	0	0	2.80522	Macrophage	Uqcc2
789	0.0741518	0	0	0	2.80139	Macrophage	Plbd2
790	0.0743697	0	0	0	2.80105	Macrophage	Nabp1
791	0.0745901	0	0	0	2.79674	Macrophage	Ccpg1
792	0.0748127	0	0	0	2.79136	Macrophage	Eif3d
793	0.0750376	0	0	0	2.78732	Macrophage	Edem2
794	0.0752646	0	0	0	2.77308	Macrophage	Zdhhc12
795	0.0754936	0	0	0	2.7529	Macrophage	Chp1
796	0.0757245	0	0	0	2.74379	Macrophage	Zcrb1
797	0.0759571	0	0	0	2.73956	Macrophage	Usf2
798	0.0761913	0	0	0	2.73049	Macrophage	Naa10
799	0.0764272	0	0	0	2.72523	Macrophage	Rpn1
800	0.0766647	0	0	0	2.72522	Macrophage	Cbr1
801	0.0769035	0	0	0	2.7158	Macrophage	Tprkb
802	0.0771434	0	0	0	2.70343	Macrophage	Dusp23
803	0.0773843	0	0	0	2.69209	Macrophage	3110082I17Rik
804	0.0776258	0	0	0	2.68716	Macrophage	Fkbp3
805	0.0778676	0	0	0	2.6811	Macrophage	Limd2
806	0.0781094	0	0	0	2.67939	Macrophage	Eea1
807	0.078351	0	0	0	2.67441	Macrophage	Adam10
808	0.0785921	0	0	0	2.64937	Macrophage	Canx
809	0.0788329	0	0	0	2.63329	Macrophage	Mcts1
810	0.0790731	0	0	0	2.62836	Macrophage	Rpl9
811	0.079313	0	0	0	2.60572	Macrophage	Txnip
812	0.0795527	0	0	0	2.59072	Macrophage	Atg3
813	0.0797921	0	0	0	2.58245	Macrophage	Eif3f
814	0.0800314	0	0	0	2.57968	Macrophage	Pin1
815	0.0802706	0	0	0	2.57905	Macrophage	Mcemp1
816	0.0805099	0	0	0	2.55534	Macrophage	Eif3a
817	0.0807493	0	0	0	2.54232	Macrophage	Nrp2
818	0.0809889	0	0	0	2.52393	Macrophage	Capns1
819	0.0812287	0	0	0	2.51389	Macrophage	Cnpy2
820	0.0814688	0	0	0	2.51371	Macrophage	Psmd4
821	0.0817092	0	0	0	2.50934	Macrophage	Stx4a
822	0.0819498	0	0	0	2.49282	Macrophage	Tns3
823	0.0821906	0	0	0	2.46474	Macrophage	Ptpn12
824	0.0824314	0	0	0	2.46466	Macrophage	Cmc1
825	0.0826722	0	0	0	2.45745	Macrophage	Sf3b6
826	0.0829127	0	0	0	2.45057	Macrophage	Mrps21
827	0.0831529	0	0	0	2.42886	Macrophage	Pdap1
828	0.0833924	0	0	0	2.42609	Macrophage	Dbnl
829	0.0836311	0	0	0	2.42101	Macrophage	Ube2a
830	0.0838687	0	0	0	2.38641	Macrophage	Kmt2e
831	0.0841046	0	0	0	2.35829	Macrophage	Ccdc167
832	0.0843386	0	0	0	2.33283	Macrophage	Rnase6
833	0.0845704	0	0	0	2.32158	Macrophage	Flot1
834	0.0847998	0	0	0	2.30234	Macrophage	Rtn3
835	0.0850267	0	0	0	2.29935	Macrophage	Ifi209
836	0.0852512	0	0	0	2.29935	Macrophage	Ifi207
837	0.0854732	0	0	0	2.29935	Macrophage	Ifi204
838	0.0856928	0	0	0	2.29935	Macrophage	Mndal
839	0.0859101	0	0	0	2.29935	Macrophage	Ifi211
840	0.086125	0	0	0	2.29935	Macrophage	Ifi203
841	0.0863379	0	0	0	2.2915	Macrophage	Hps1
842	0.0865486	0	0	0	2.28998	Macrophage	Mthfd2
843	0.0867574	0	0	0	2.2837	Macrophage	Slc29a3
844	0.0869642	0	0	0	2.27537	Macrophage	Ppa1
845	0.0871689	0	0	0	2.27466	Macrophage	Ap1b1
846	0.0873717	0	0	0	2.25659	Macrophage	Ptpn1
847	0.0875724	0	0	0	2.25068	Macrophage	Sdhc
848	0.087771	0	0	0	2.24648	Macrophage	Ralbp1
849	0.0879675	0	0	0	2.24048	Macrophage	Prcp
850	0.0881617	0	0	0	2.22959	Macrophage	Jak1
851	0.0883536	0	0	0	2.21812	Macrophage	Tmem165
852	0.0885431	0	0	0	2.21629	Macrophage	Dhcr24
853	0.0887301	0	0	0	2.21316	Macrophage	Plscr1
854	0.0889146	0	0	0	2.20835	Macrophage	Vmp1
855	0.0890965	0	0	0	2.20026	Macrophage	Ube2j1
856	0.0892757	0	0	0	2.20007	Macrophage	Psmd1
857	0.089452	0	0	0	2.19496	Macrophage	Prdx2
858	0.0896255	0	0	0	2.19171	Macrophage	Uchl3
859	0.089796	0	0	0	2.19142	Macrophage	Dnajb6
860	0.0899635	0	0	0	2.17726	Macrophage	Ap3s1
861	0.0901276	0	0	0	2.17201	Macrophage	Cln3
862	0.0902883	0	0	0	2.17194	Macrophage	Ncstn
863	0.0904454	0	0	0	2.16212	Macrophage	Rogdi
864	0.0905988	0	0	0	2.1578	Macrophage	Mapkap1
865	0.0907481	0	0	0	2.14467	Macrophage	Gca
866	0.0908933	0	0	0	2.12963	Macrophage	Higd1a
867	0.0910343	0	0	0	2.12031	Macrophage	Atf6
868	0.0911707	0	0	0	2.11472	Macrophage	Snx17
869	0.0913027	0	0	0	2.11277	Macrophage	Eif6
870	0.09143	0	0	0	2.0999	Macrophage	Pcbp2
871	0.0915527	0	0	0	2.09882	Macrophage	Klhdc3
872	0.0916707	0	0	0	2.09615	Macrophage	Ube2f
873	0.0917839	0	0	0	2.09393	Macrophage	Gpi1
874	0.0918924	0	0	0	2.09296	Macrophage	Tmbim1
875	0.091996	0	0	0	2.08049	Macrophage	Rabac1
876	0.0920949	0	0	0	2.08026	Macrophage	Sec13
877	0.0921889	0	0	0	2.07085	Macrophage	Ssna1
878	0.0922778	0	0	0	2.06403	Macrophage	Mphosph6
879	0.0923617	0	0	0	2.03994	Macrophage	Tgfb1
880	0.0924403	0	0	0	2.03871	Macrophage	Sumo1
881	0.0925138	0	0	0	2.03567	Macrophage	Tmem230
882	0.0925821	0	0	0	2.03462	Macrophage	Eif3m
883	0.0926451	0	0	0	2.02074	Macrophage	Irf7
884	0.0927027	0	0	0	2.00893	Macrophage	Mrpl55
885	0.0927549	0	0	0	2.00244	Macrophage	Bin1
886	0.0928013	0	0	0	2.00119	Macrophage	Snrpd2
887	0.092842	0	0	0	1.98553	Macrophage	Papola
888	0.0928767	0	0	0	1.97688	Macrophage	Plxnd1
889	0.0929053	0	0	0	1.97098	Macrophage	Ppp2r1a
890	0.0929275	0	0	0	1.9662	Macrophage	Bag1
891	0.0929433	0	0	0	1.96045	Macrophage	Commd9
892	0.0929524	0	0	0	1.96012	Macrophage	Adam9
893	0.0929548	0	0	0	1.94615	Macrophage	Dicer1
894	0.0929503	0	0	0	1.93862	Macrophage	Ankrd11
895	0.0929391	0	0	0	1.93444	Macrophage	Tomm22
896	0.0929213	0	0	0	1.92607	Macrophage	Fkbp8
897	0.092897	0	0	0	1.91813	Macrophage	Rpl36al
898	0.0928664	0	0	0	1.90571	Macrophage	Lrrc59
899	0.0928294	0	0	0	1.90372	Macrophage	Tradd
900	0.0927863	0	0	0	1.88736	Macrophage	Tm9sf2
901	0.0927369	0	0	0	1.87353	Macrophage	Tubb6
902	0.0926816	0	0	0	1.85369	Macrophage	Mrpl37
903	0.0926202	0	0	0	1.85071	Macrophage	Mrps34
904	0.092553	0	0	0	1.84832	Macrophage	Dpep2
905	0.09248	0	0	0	1.83998	Macrophage	Atp6v1h
906	0.0924013	0	0	0	1.83818	Macrophage	Lsm6
907	0.0923171	0	0	0	1.83774	Macrophage	Ncoa4
908	0.0922272	0	0	0	1.8328	Macrophage	Abhd12
909	0.0921317	0	0	0	1.82747	Macrophage	Htatip2
910	0.0920306	0	0	0	1.82402	Macrophage	Txndc12
911	0.0919238	0	0	0	1.8209	Macrophage	Gtf2h5
912	0.0918114	0	0	0	1.81438	Macrophage	Atp2a2
913	0.0916934	0	0	0	1.81347	Macrophage	Tmem70
914	0.0915695	0	0	0	1.80357	Macrophage	Hadha
915	0.0914398	0	0	0	1.78984	Macrophage	Cnih4
916	0.0913041	0	0	0	1.78941	Macrophage	Pigt
917	0.0911625	0	0	0	1.78792	Macrophage	Necap2
918	0.0910148	0	0	0	1.78551	Macrophage	Hnrnpd
919	0.0908611	0	0	0	1.78442	Macrophage	B4galt5
920	0.0907013	0	0	0	1.78361	Macrophage	Gtf2i
921	0.0905356	0	0	0	1.77893	Macrophage	Rbm39
922	0.090364	0	0	0	1.75405	Macrophage	Ell2
923	0.0901865	0	0	0	1.75074	Macrophage	Bmp2k
924	0.0900032	0	0	0	1.74752	Macrophage	Ssbp1
925	0.0898143	0	0	0	1.74536	Macrophage	Axl
926	0.0896196	0	0	0	1.74125	Macrophage	Leprot
927	0.0894192	0	0	0	1.73213	Macrophage	Hnrnpc
928	0.0892132	0	0	0	1.73038	Macrophage	Tap1
929	0.0890016	0	0	0	1.72552	Macrophage	Mtch1
930	0.0887842	0	0	0	1.72161	Macrophage	Eif3j1
931	0.0885612	0	0	0	1.71597	Macrophage	Tbc1d1
932	0.0883325	0	0	0	1.70294	Macrophage	Timm10
933	0.0880983	0	0	0	1.69611	Macrophage	Gde1
934	0.0878586	0	0	0	1.67684	Macrophage	Cmtm7
935	0.0876137	0	0	0	1.67122	Macrophage	Acsl4
936	0.0873638	0	0	0	1.65998	Macrophage	Casp4
937	0.0871093	0	0	0	1.65997	Macrophage	BC005537
938	0.0868503	0	0	0	1.65671	Macrophage	Dmxl2
939	0.0865871	0	0	0	1.65628	Macrophage	Gpr137b
940	0.0863198	0	0	0	1.64423	Macrophage	Aurkaip1
941	0.0860486	0	0	0	1.63332	Macrophage	Sys1
942	0.0857735	0	0	0	1.6316	Macrophage	Skap2
943	0.0854947	0	0	0	1.62244	Macrophage	Stat3
944	0.0852122	0	0	0	1.62008	Macrophage	Itpa
945	0.0849264	0	0	0	1.61933	Macrophage	Rnf13
946	0.0846371	0	0	0	1.61844	Macrophage	Tfpt
947	0.0843447	0	0	0	1.61605	Macrophage	Lpxn
948	0.0840489	0	0	0	1.60878	Macrophage	Tecr
949	0.0837498	0	0	0	1.60215	Macrophage	Ddx21
950	0.0834474	0	0	0	1.59968	Macrophage	Txn2
951	0.0831417	0	0	0	1.58988	Macrophage	Nhp2
952	0.0828324	0	0	0	1.58404	Macrophage	Srsf3
953	0.0825196	0	0	0	1.57371	Macrophage	Snf8
954	0.082203	0	0	0	1.57115	Macrophage	Dhrs7
955	0.0818825	0	0	0	1.5668	Macrophage	Osbpl11
956	0.0815581	0	0	0	1.56561	Macrophage	Fibp
957	0.0812297	0	0	0	1.55069	Macrophage	Suclg1
958	0.0808972	0	0	0	1.54217	Macrophage	Cisd2
959	0.0805609	0	0	0	1.54127	Macrophage	Gnptg
960	0.0802207	0	0	0	1.53604	Macrophage	Mknk1
961	0.0798768	0	0	0	1.53524	Macrophage	Tmed5
962	0.0795294	0	0	0	1.52836	Macrophage	Psmb5
963	0.0791786	0	0	0	1.52805	Macrophage	Vamp3
964	0.0788247	0	0	0	1.52168	Macrophage	Hspa9
965	0.0784681	0	0	0	1.52013	Macrophage	Ndufa9
966	0.0781091	0	0	0	1.50663	Macrophage	Vdac3
967	0.0777479	0	0	0	1.50273	Macrophage	Smap2
968	0.0773849	0	0	0	1.49315	Macrophage	Commd7
969	0.0770202	0	0	0	1.48606	Macrophage	Ndufs2
970	0.0766543	0	0	0	1.48371	Macrophage	Cwc15
971	0.0762871	0	0	0	1.47107	Macrophage	Ppp2ca
972	0.0759189	0	0	0	1.45013	Macrophage	Csnk1a1
973	0.07555	0	0	0	1.44894	Macrophage	Mitf
974	0.0751804	0	0	0	1.44255	Macrophage	Xbp1
975	0.0748107	0	0	0	1.42227	Macrophage	Ndufa8
976	0.074441	0	0	0	1.41608	Macrophage	Eif4e2
977	0.0740716	0	0	0	1.40659	Macrophage	Ebp
978	0.0737027	0	0	0	1.40636	Macrophage	Nutf2
979	0.0733346	0	0	0	1.40477	Macrophage	Mettl9
980	0.0729675	0	0	0	1.39923	Macrophage	Glrx3
981	0.0726017	0	0	0	1.3817	Macrophage	Ndfip1
982	0.0722374	0	0	0	1.36838	Macrophage	Scgb1a1
983	0.0718748	0	0	0	1.36236	Macrophage	Apbb1ip
984	0.0715142	0	0	0	1.34611	Macrophage	Rpl18a
985	0.0711558	0	0	0	1.34069	Macrophage	Arpc5l
986	0.0707998	0	0	0	1.34035	Macrophage	Rilpl2
987	0.0704464	0	0	0	1.33558	Macrophage	Card19
988	0.0700959	0	0	0	1.33429	Macrophage	Clptm1
989	0.0697485	0	0	0	1.33019	Macrophage	Cdc42se1
990	0.0694043	0	0	0	1.32807	Macrophage	Oaz2
991	0.0690634	0	0	0	1.32718	Macrophage	Wtap
992	0.068726	0	0	0	1.3257	Macrophage	B4galt1
993	0.0683923	0	0	0	1.32493	Macrophage	Filip1l
994	0.0680621	0	0	0	1.32311	Macrophage	Psmd13
995	0.0677355	0	0	0	1.3201	Macrophage	Ywhag
996	0.0674123	0	0	0	1.32003	Macrophage	Cct3
997	0.0670925	0	0	0	1.31197	Macrophage	Sbds
998	0.066776	0	0	0	1.30239	Macrophage	Cmtm3
999	0.0664629	0	0	0	1.30018	Macrophage	Coprs
1000	0.0661531	0	0	0	1.28898	Macrophage	Snx9
1001	0.0658465	0	0	0	1.28049	Macrophage	Gpr183
1002	0.0655432	0	0	0	1.27961	Macrophage	Ppp1r7
1003	0.0652431	0	0	0	1.27892	Macrophage	Mrpl11
1004	0.0649463	0	0	0	1.2776	Macrophage	Aph1a
1005	0.0646527	0	0	0	1.27658	Macrophage	Slc38a6
1006	0.0643623	0	0	0	1.2755	Macrophage	Dctn3
1007	0.0640751	0	0	0	1.27406	Macrophage	Susd6
1008	0.063791	0	0	0	1.26187	Macrophage	Sdc3
1009	0.06351	0	0	0	1.25975	Macrophage	Tmem205
1010	0.0632321	0	0	0	1.25916	Macrophage	Tmem141
1011	0.0629572	0	0	0	1.24869	Macrophage	Galnt1
1012	0.0626852	0	0	0	1.24733	Macrophage	Pdcd10
1013	0.0624162	0	0	0	1.24538	Macrophage	Tnfrsf1a
1014	0.0621502	0	0	0	1.23106	Macrophage	Acsl1
1015	0.061887	0	0	0	1.22651	Macrophage	Slc11a1
1016	0.0616267	0	0	0	1.21648	Macrophage	Cnih1
1017	0.0613691	0	0	0	1.20556	Macrophage	Arl2
1018	0.0611142	0	0	0	1.20425	Macrophage	Mrps35
1019	0.0608621	0	0	0	1.20203	Macrophage	Mrto4
1020	0.0606128	0	0	0	1.1931	Macrophage	Emc4
1021	0.0603666	0	0	0	1.19158	Macrophage	Cct7
1022	0.0601235	0	0	0	1.17558	Macrophage	Hmgb2
1023	0.0598836	0	0	0	1.17132	Macrophage	Hpgd
1024	0.059647	0	0	0	1.16058	Macrophage	Surf1
1025	0.0594136	0	0	0	1.1572	Macrophage	Gyg
1026	0.0591834	0	0	0	1.1549	Macrophage	Mtx1
1027	0.0589561	0	0	0	1.14994	Macrophage	Rab18
1028	0.0587315	0	0	0	1.14665	Macrophage	Ralb
1029	0.0585095	0	0	0	1.14426	Macrophage	Snap29
1030	0.0582899	0	0	0	1.13369	Macrophage	Mef2c
1031	0.0580727	0	0	0	1.13125	Macrophage	Parvg
1032	0.0578578	0	0	0	1.12948	Macrophage	Mpdu1
1033	0.0576453	0	0	0	1.12242	Macrophage	Hvcn1
1034	0.0574351	0	0	0	1.11521	Macrophage	Ensa
1035	0.0572272	0	0	0	1.11399	Macrophage	Arrdc1
1036	0.0570216	0	0	0	1.11351	Macrophage	1700123O20Rik
1037	0.0568182	0	0	0	1.10963	Macrophage	Tusc2
1038	0.0566172	0	0	0	1.09836	Macrophage	Surf4
1039	0.0564186	0	0	0	1.09426	Macrophage	Nsa2
1040	0.0562224	0	0	0	1.08589	Macrophage	Mzt2
1041	0.0560287	0	0	0	1.08185	Macrophage	Plk3
1042	0.0558375	0	0	0	1.07259	Macrophage	Cycs
1043	0.0556491	0	0	0	1.06933	Macrophage	Tcf25
1044	0.0554636	0	0	0	1.06008	Macrophage	Strap
1045	0.0552812	0	0	0	1.05815	Macrophage	Mcfd2
1046	0.0551023	0	0	0	1.05301	Macrophage	Ube2e1
1047	0.0549271	0	0	0	1.05278	Macrophage	Yipf3
1048	0.0547556	0	0	0	1.05187	Macrophage	Arpp19
1049	0.0545882	0	0	0	1.05117	Macrophage	Bckdk
1050	0.0544248	0	0	0	1.0464	Macrophage	Ythdf2
1051	0.0542656	0	0	0	1.03768	Macrophage	Lsm8
1052	0.0541105	0	0	0	1.03048	Macrophage	Mrpl23
1053	0.0539596	0	0	0	1.02979	Macrophage	Dpm2
1054	0.0538126	0	0	0	1.02948	Macrophage	Appl1
1055	0.0536697	0	0	0	1.02424	Macrophage	Ccni
1056	0.0535305	0	0	0	1.01586	Macrophage	Mdh2
1057	0.0533953	0	0	0	1.01541	Macrophage	Chd4
1058	0.0532638	0	0	0	1.00133	Macrophage	Cdipt
1059	0.0531361	0	0	0	0.989325	Macrophage	Ccdc107
1060	0.0530119	0	0	0	0.989104	Macrophage	Snd1
1061	0.0528912	0	0	0	0.987282	Macrophage	Shkbp1
1062	0.0527736	0	0	0	0.981856	Macrophage	Ifi35
1063	0.0526593	0	0	0	0.968918	Macrophage	Lypla1
1064	0.0525481	0	0	0	0.966137	Macrophage	Ufc1
1065	0.0524398	0	0	0	0.955256	Macrophage	Idh3g
1066	0.0523343	0	0	0	0.953456	Macrophage	Gnb2
1067	0.0522314	0	0	0	0.953375	Macrophage	Plxnc1
1068	0.0521309	0	0	0	0.952785	Macrophage	Ilk
1069	0.0520328	0	0	0	0.949754	Macrophage	Atp6v1e1
1070	0.0519369	0	0	0	0.94975	Macrophage	Psmc5
1071	0.0518433	0	0	0	0.949486	Macrophage	Ccndbp1
1072	0.0517519	0	0	0	0.946818	Macrophage	Ltv1
1073	0.0516628	0	0	0	0.944994	Macrophage	Mrpl13
1074	0.0515759	0	0	0	0.939593	Macrophage	Cmas
1075	0.0514913	0	0	0	0.934581	Macrophage	Acaa2
1076	0.0514092	0	0	0	0.930866	Macrophage	Nemf
1077	0.0513296	0	0	0	0.926246	Macrophage	Rin2
1078	0.0512525	0	0	0	0.922306	Macrophage	Glrx2
1079	0.051178	0	0	0	0.916007	Macrophage	Myh9
1080	0.0511061	0	0	0	0.915715	Macrophage	Tns1
1081	0.0510369	0	0	0	0.915509	Macrophage	Tmem128
1082	0.0509704	0	0	0	0.914976	Macrophage	Nrp1
1083	0.0509068	0	0	0	0.914765	Macrophage	Ppm1g
1084	0.0508461	0	0	0	0.913062	Macrophage	Tnfrsf1b
1085	0.0507883	0	0	0	0.910317	Macrophage	Erlec1
1086	0.0507337	0	0	0	0.905803	Macrophage	Tnfaip2
1087	0.0506824	0	0	0	0.903361	Macrophage	Tubb4b
1088	0.0506345	0	0	0	0.900268	Macrophage	Pfkl
1089	0.0505901	0	0	0	0.896928	Macrophage	Nckap1l
1090	0.0505495	0	0	0	0.89678	Macrophage	Cmss1
1091	0.0505124	0	0	0	0.891927	Macrophage	Smim7
1092	0.050479	0	0	0	0.885732	Macrophage	App
1093	0.0504491	0	0	0	0.880993	Macrophage	Aco2
1094	0.0504227	0	0	0	0.880937	Macrophage	Pgm1
1095	0.0503997	0	0	0	0.869052	Macrophage	Serinc1
1096	0.0503798	0	0	0	0.863858	Macrophage	Ppa2
1097	0.0503631	0	0	0	0.854013	Macrophage	Mertk
1098	0.0503493	0	0	0	0.853512	Macrophage	Copz1
1099	0.0503385	0	0	0	0.85173	Macrophage	Nsmce1
1100	0.0503304	0	0	0	0.851108	Macrophage	Urod
1101	0.0503252	0	0	0	0.842216	Macrophage	Amdhd2
1102	0.0503227	0	0	0	0.842015	Macrophage	Dpy30
1103	0.0503229	0	0	0	0.840669	Macrophage	Mapre1
1104	0.0503261	0	0	0	0.837885	Macrophage	Ostm1
1105	0.0503321	0	0	0	0.837614	Macrophage	Slc25a11
1106	0.050341	0	0	0	0.826585	Macrophage	Ndufb5
1107	0.0503529	0	0	0	0.824979	Macrophage	Slc35b1
1108	0.0503676	0	0	0	0.822316	Macrophage	Arf5
1109	0.0503851	0	0	0	0.819801	Macrophage	Icam1
1110	0.0504055	0	0	0	0.816592	Macrophage	Capza2
1111	0.0504288	0	0	0	0.810281	Macrophage	Vac14
1112	0.050455	0	0	0	0.803141	Macrophage	Txndc11
1113	0.0504841	0	0	0	0.797699	Macrophage	Alkbh7
1114	0.0505161	0	0	0	0.794701	Macrophage	Psmd11
1115	0.050551	0	0	0	0.792128	Macrophage	Psmd6
1116	0.0505886	0	0	0	0.788368	Macrophage	Ifnar1
1117	0.0506286	0	0	0	0.784879	Macrophage	Nus1
1118	0.050671	0	0	0	0.778617	Macrophage	Cops5
1119	0.0507152	0	0	0	0.774186	Macrophage	Gga1
1120	0.0507608	0	0	0	0.772762	Macrophage	Zdhhc3
1121	0.0508075	0	0	0	0.770463	Macrophage	Cyth4
1122	0.050855	0	0	0	0.770256	Macrophage	Tra2a
1123	0.0509029	0	0	0	0.764658	Macrophage	Napa
1124	0.050951	0	0	0	0.763736	Macrophage	Ndufs4
1125	0.0509991	0	0	0	0.762478	Macrophage	Myc
1126	0.0510469	0	0	0	0.761013	Macrophage	Fdps
1127	0.0510941	0	0	0	0.7595	Macrophage	Csnk1d
1128	0.0511405	0	0	0	0.747227	Macrophage	Oxr1
1129	0.051186	0	0	0	0.747091	Macrophage	Tcf4
1130	0.0512301	0	0	0	0.740045	Macrophage	Rraga
1131	0.0512726	0	0	0	0.736902	Macrophage	Myo1e
1132	0.0513133	0	0	0	0.736267	Macrophage	Irak1
1133	0.0513518	0	0	0	0.735885	Macrophage	Eif2s1
1134	0.0513879	0	0	0	0.733896	Macrophage	Yy1
1135	0.0514213	0	0	0	0.732754	Macrophage	Tpr
1136	0.051452	0	0	0	0.723928	Macrophage	Ccdc90b
1137	0.0514797	0	0	0	0.713257	Macrophage	Tmem30a
1138	0.0515045	0	0	0	0.709982	Macrophage	Slc25a39
1139	0.0515264	0	0	0	0.70125	Macrophage	Upf3a
1140	0.0515453	0	0	0	0.698988	Macrophage	Wsb2
1141	0.0515614	0	0	0	0.695503	Macrophage	Itpripl2
1142	0.0515745	0	0	0	0.694643	Macrophage	Pnisr
1143	0.0515848	0	0	0	0.692364	Macrophage	Pithd1
1144	0.0515922	0	0	0	0.689182	Macrophage	Dhps
1145	0.0515965	0	0	0	0.688258	Macrophage	Csf2ra
1146	0.0515977	0	0	0	0.687913	Macrophage	Ddx3x
1147	0.0515959	0	0	0	0.686008	Macrophage	Taf13
1148	0.051591	0	0	0	0.680245	Macrophage	Fbxw5
1149	0.0515829	0	0	0	0.668743	Macrophage	Atp2b4
1150	0.0515718	0	0	0	0.662833	Macrophage	Etfa
1151	0.0515576	0	0	0	0.659526	Macrophage	Spint1
1152	0.0515402	0	0	0	0.659093	Macrophage	Cd300a
1153	0.0515196	0	0	0	0.653529	Macrophage	Mrpl43
1154	0.0514957	0	0	0	0.653173	Macrophage	Chchd3
1155	0.0514685	0	0	0	0.6518	Macrophage	Anxa6
1156	0.0514379	0	0	0	0.650831	Macrophage	Pdcd6ip
1157	0.0514041	0	0	0	0.649843	Macrophage	Kcnn4
1158	0.0513669	0	0	0	0.646861	Macrophage	Hcfc1r1
1159	0.0513265	0	0	0	0.643588	Macrophage	Cct5
1160	0.0512828	0	0	0	0.639723	Macrophage	Psmd9
1161	0.051236	0	0	0	0.637563	Macrophage	Ndufa5
1162	0.0511862	0	0	0	0.63733	Macrophage	Psmb4
1163	0.0511333	0	0	0	0.631525	Macrophage	Stx12
1164	0.0510774	0	0	0	0.630779	Macrophage	Naga
1165	0.0510185	0	0	0	0.623157	Macrophage	Gmfb
1166	0.0509566	0	0	0	0.621125	Macrophage	Dock4
1167	0.0508916	0	0	0	0.620496	Macrophage	Ace
1168	0.0508236	0	0	0	0.620135	Macrophage	Swap70
1169	0.0507525	0	0	0	0.618417	Macrophage	Dcaf7
1170	0.0506784	0	0	0	0.609352	Macrophage	Nfe2l1
1171	0.0506015	0	0	0	0.606987	Macrophage	Rnaseh2c
1172	0.0505216	0	0	0	0.606029	Macrophage	Slc16a10
1173	0.0504387	0	0	0	0.605823	Macrophage	Wdr26
1174	0.0503528	0	0	0	0.602066	Macrophage	Sra1
1175	0.0502638	0	0	0	0.601908	Macrophage	Snrnp25
1176	0.0501716	0	0	0	0.601463	Macrophage	Ist1
1177	0.0500762	0	0	0	0.599977	Macrophage	Ufm1
1178	0.0499778	0	0	0	0.599675	Macrophage	Pdha1
1179	0.0498765	0	0	0	0.596755	Macrophage	Agtrap
1180	0.0497724	0	0	0	0.58719	Macrophage	Rab11fip1
1181	0.0496654	0	0	0	0.582022	Macrophage	Myo5a
1182	0.0495557	0	0	0	0.580589	Macrophage	Fkbp15
1183	0.0494431	0	0	0	0.580046	Macrophage	Commd1
1184	0.0493277	0	0	0	0.578757	Macrophage	Capn1
1185	0.0492095	0	0	0	0.575865	Macrophage	Wnk1
1186	0.0490883	0	0	0	0.57154	Macrophage	Tuba1a
1187	0.0489641	0	0	0	0.567326	Macrophage	Hacd4
1188	0.0488367	0	0	0	0.565323	Macrophage	Haghl
1189	0.048706	0	0	0	0.563685	Macrophage	Yipf5
1190	0.0485722	0	0	0	0.5627	Macrophage	Atp6v0a1
1191	0.048435	0	0	0	0.559945	Macrophage	Tpd52l2
1192	0.0482946	0	0	0	0.556013	Macrophage	Emc6
1193	0.0481508	0	0	0	0.554526	Macrophage	Rgl1
1194	0.0480036	0	0	0	0.547576	Macrophage	Rin3
1195	0.047853	0	0	0	0.546462	Macrophage	Vrk2
1196	0.0476987	0	0	0	0.544895	Macrophage	Smim15
1197	0.0475408	0	0	0	0.544696	Macrophage	Pik3r1
1198	0.0473791	0	0	0	0.544203	Macrophage	Mrpl15
1199	0.0472138	0	0	0	0.543108	Macrophage	Riok3
1200	0.047045	0	0	0	0.540654	Macrophage	Nrros
1201	0.0468729	0	0	0	0.540231	Macrophage	Atg7
1202	0.0466976	0	0	0	0.531992	Macrophage	Ap3d1
1203	0.0465193	0	0	0	0.531527	Macrophage	Gnpda1
1204	0.0463382	0	0	0	0.531236	Macrophage	Ttc1
1205	0.0461547	0	0	0	0.525606	Macrophage	Bcl2l1
1206	0.0459689	0	0	0	0.525518	Macrophage	Sec63
1207	0.0457812	0	0	0	0.524629	Macrophage	Hectd1
1208	0.0455917	0	0	0	0.524282	Macrophage	Xaf1
1209	0.045401	0	0	0	0.522041	Macrophage	Slc29a1
1210	0.0452094	0	0	0	0.521636	Macrophage	Magt1
1211	0.0450173	0	0	0	0.521036	Macrophage	Clec12a
1212	0.0448251	0	0	0	0.513779	Macrophage	Tcp1
1213	0.0446333	0	0	0	0.509488	Macrophage	Ndufv1
1214	0.0444421	0	0	0	0.508757	Macrophage	Tmem243
1215	0.0442517	0	0	0	0.50793	Macrophage	Def8
1216	0.0440624	0	0	0	0.507457	Macrophage	Dok2
1217	0.0438743	0	0	0	0.506088	Macrophage	Slc39a1
1218	0.0436875	0	0	0	0.505135	Macrophage	Ube2n
1219	0.0435022	0	0	0	0.502842	Macrophage	Hdac2
1220	0.0433184	0	0	0	0.501479	Macrophage	Arf3
1221	0.0431364	0	0	0	0.501283	Macrophage	Pla2g15
1222	0.0429565	0	0	0	0.499675	Macrophage	Prpf4b
1223	0.0427788	0	0	0	0.497088	Macrophage	Chd9
1224	0.0426038	0	0	0	0.496294	Macrophage	Camta1
1225	0.0424316	0	0	0	0.495006	Macrophage	Hsd17b10
1226	0.0422625	0	0	0	0.494438	Macrophage	Tob1
1227	0.0420968	0	0	0	0.494412	Macrophage	Pnp
1228	0.0419347	0	0	0	0.493099	Macrophage	Cript
1229	0.0417763	0	0	0	0.484259	Macrophage	Ube2d1
1230	0.0416217	0	0	0	0.480812	Macrophage	Pdcd6
1231	0.0414709	0	0	0	0.478271	Macrophage	Nudc
1232	0.0413241	0	0	0	0.473672	Macrophage	Rad23b
1233	0.0411812	0	0	0	0.464019	Macrophage	Syk
1234	0.0410423	0	0	0	0.462442	Macrophage	Arl8a
1235	0.0409073	0	0	0	0.459134	Macrophage	Mrps23
1236	0.0407763	0	0	0	0.458441	Macrophage	Copb1
1237	0.0406491	0	0	0	0.457218	Macrophage	Gpaa1
1238	0.0405258	0	0	0	0.454581	Macrophage	Hnrnpab
1239	0.040406	0	0	0	0.453599	Macrophage	Dnajc7
1240	0.0402898	0	0	0	0.451926	Macrophage	Thrap3
1241	0.0401768	0	0	0	0.451743	Macrophage	Mrps5
1242	0.0400669	0	0	0	0.45078	Macrophage	Irf2bpl
1243	0.03996	0	0	0	0.450423	Macrophage	Mrpl27
1244	0.0398558	0	0	0	0.449376	Macrophage	Malsu1
1245	0.0397542	0	0	0	0.448801	Macrophage	Tdg
1246	0.0396551	0	0	0	0.447764	Macrophage	Dhx15
1247	0.0395585	0	0	0	0.444812	Macrophage	Mea1
1248	0.0394643	0	0	0	0.4444	Macrophage	Sec14l1
1249	0.0393723	0	0	0	0.443714	Macrophage	Slbp
1250	0.0392823	0	0	0	0.442411	Macrophage	Mbd2
1251	0.0391944	0	0	0	0.441374	Macrophage	Polr2i
1252	0.0391083	0	0	0	0.439713	Macrophage	Kxd1
1253	0.0390239	0	0	0	0.439132	Macrophage	Ganab
1254	0.038941	0	0	0	0.436103	Macrophage	Cacul1
1255	0.0388595	0	0	0	0.435395	Macrophage	Pmvk
1256	0.0387792	0	0	0	0.434016	Macrophage	Nfic
1257	0.0387001	0	0	0	0.432097	Macrophage	Tmed4
1258	0.038622	0	0	0	0.431761	Macrophage	Csf2rb2
1259	0.0385447	0	0	0	0.431761	Macrophage	Csf2rb
1260	0.038468	0	0	0	0.430227	Macrophage	Mthfsl
1261	0.0383918	0	0	0	0.430227	Macrophage	Mthfs
1262	0.038316	0	0	0	0.425729	Macrophage	Ggnbp2
1263	0.0382405	0	0	0	0.421274	Macrophage	Jarid2
1264	0.0381652	0	0	0	0.419687	Macrophage	Klf3
1265	0.03809	0	0	0	0.419542	Macrophage	Hspb11
1266	0.0380149	0	0	0	0.41758	Macrophage	Acvrl1
1267	0.0379398	0	0	0	0.416684	Macrophage	Actn4
1268	0.0378647	0	0	0	0.416475	Macrophage	Akip1
1269	0.0377896	0	0	0	0.416112	Macrophage	Scamp2
1270	0.0377146	0	0	0	0.412062	Macrophage	Slc17a5
1271	0.0376397	0	0	0	0.409098	Macrophage	Mrpl21
1272	0.037565	0	0	0	0.404903	Macrophage	Nck1
1273	0.0374906	0	0	0	0.403395	Macrophage	Dnajc10
1274	0.0374167	0	0	0	0.399279	Macrophage	Gspt1
1275	0.0373432	0	0	0	0.39589	Macrophage	Tbc1d9
1276	0.0372704	0	0	0	0.392986	Macrophage	Crk
1277	0.0371984	0	0	0	0.3909	Macrophage	Cdk4
1278	0.0371274	0	0	0	0.382941	Macrophage	Fosl2
1279	0.0370574	0	0	0	0.377589	Macrophage	Slc44a1
1280	0.0369888	0	0	0	0.377309	Macrophage	Plxnb2
1281	0.0369213	0	0	0	0.375828	Macrophage	Pdxdc1
1282	0.0368552	0	0	0	0.373987	Macrophage	Akirin2
1283	0.0367902	0	0	0	0.371586	Macrophage	Gtf2a2
1284	0.0367265	0	0	0	0.371111	Macrophage	Rap2a
1285	0.0366639	0	0	0	0.370234	Macrophage	Tnfaip8
1286	0.0366024	0	0	0	0.369901	Macrophage	Larp7
1287	0.036542	0	0	0	0.367595	Macrophage	Rab20
1288	0.0364828	0	0	0	0.36439	Macrophage	Eif1ax
1289	0.0364245	0	0	0	0.361804	Macrophage	Il6ra
1290	0.0363672	0	0	0	0.358363	Macrophage	Sh3kbp1
1291	0.0363107	0	0	0	0.351653	Macrophage	Epn1
1292	0.036255	0	0	0	0.351052	Macrophage	Rragc
1293	0.0362001	0	0	0	0.344339	Macrophage	Copg1
1294	0.0361456	0	0	0	0.344336	Macrophage	Scarb1
1295	0.0360916	0	0	0	0.342128	Macrophage	Ilf2
1296	0.0360377	0	0	0	0.341615	Macrophage	Hk1
1297	0.0359838	0	0	0	0.340846	Macrophage	Derl2
1298	0.0359298	0	0	0	0.339817	Macrophage	Rasgrp2
1299	0.0358753	0	0	0	0.338728	Macrophage	Sfpq
1300	0.0358204	0	0	0	0.338423	Macrophage	Nfam1
1301	0.0357649	0	0	0	0.334784	Macrophage	Psmd3
1302	0.0357088	0	0	0	0.334643	Macrophage	Anpep
1303	0.0356518	0	0	0	0.333215	Macrophage	Rnaseh2b
1304	0.035594	0	0	0	0.332611	Macrophage	Hilpda
1305	0.035535	0	0	0	0.332398	Macrophage	Slc35f6
1306	0.0354749	0	0	0	0.331855	Macrophage	Cdk2ap2
1307	0.0354135	0	0	0	0.331555	Macrophage	Pak1
1308	0.0353509	0	0	0	0.328764	Macrophage	Tax1bp3
1309	0.035287	0	0	0	0.328257	Macrophage	Pacsin2
1310	0.0352219	0	0	0	0.3265	Macrophage	Snrnp70
1311	0.0351555	0	0	0	0.325482	Macrophage	Grpel1
1312	0.0350878	0	0	0	0.324559	Macrophage	Il13ra1
1313	0.0350187	0	0	0	0.322925	Macrophage	Kcnk6
1314	0.034948	0	0	0	0.322274	Macrophage	Ints6
1315	0.0348755	0	0	0	0.321445	Macrophage	Nsfl1c
1316	0.034801	0	0	0	0.319332	Macrophage	Chmp2b
1317	0.0347245	0	0	0	0.319092	Macrophage	Ncln
1318	0.0346455	0	0	0	0.31881	Macrophage	Fam204a
1319	0.034564	0	0	0	0.318198	Macrophage	Csrp1
1320	0.0344797	0	0	0	0.318071	Macrophage	Ckap4
1321	0.0343926	0	0	0	0.318031	Macrophage	Nras
1322	0.0343025	0	0	0	0.317798	Macrophage	Usp15
1323	0.0342095	0	0	0	0.317322	Macrophage	Plec
1324	0.0341132	0	0	0	0.317086	Macrophage	Prkaca
1325	0.0340136	0	0	0	0.315527	Macrophage	Eif4g3
1326	0.0339106	0	0	0	0.314819	Macrophage	Wdr74
1327	0.0338042	0	0	0	0.314128	Macrophage	Rhbdf2
1328	0.0336943	0	0	0	0.314093	Macrophage	Dhrs3
1329	0.0335809	0	0	0	0.313705	Macrophage	Ano6
1330	0.0334642	0	0	0	0.312972	Macrophage	Mettl1
1331	0.0333441	0	0	0	0.311173	Macrophage	Fbxo9
1332	0.0332209	0	0	0	0.309583	Macrophage	Slc43a2
1333	0.0330947	0	0	0	0.306441	Macrophage	Chchd5
1334	0.0329661	0	0	0	0.306317	Macrophage	Smap1
1335	0.0328354	0	0	0	0.301261	Macrophage	Becn1
1336	0.032703	0	0	0	0.300902	Macrophage	Rab14
1337	0.0325693	0	0	0	0.299147	Macrophage	Aggf1
1338	0.0324349	0	0	0	0.298554	Macrophage	Sft2d2
1339	0.0323	0	0	0	0.298438	Macrophage	Sec22b
1340	0.0321651	0	0	0	0.296842	Macrophage	Gas7
1341	0.0320306	0	0	0	0.296656	Macrophage	Ap1s1
1342	0.0318967	0	0	0	0.296386	Macrophage	Phb2
1343	0.0317638	0	0	0	0.296295	Macrophage	Tnfrsf12a
1344	0.0316321	0	0	0	0.295795	Macrophage	Mmadhc
1345	0.031502	0	0	0	0.294185	Macrophage	Serinc3
1346	0.0313738	0	0	0	0.294006	Macrophage	Zpr1
1347	0.0312478	0	0	0	0.292402	Macrophage	Rab4b
1348	0.0311243	0	0	0	0.291914	Macrophage	Srprb
1349	0.0310034	0	0	0	0.289788	Macrophage	Ifnar2
1350	0.0308851	0	0	0	0.288754	Macrophage	Mfsd10
1351	0.0307698	0	0	0	0.288163	Macrophage	Cdc42se2
1352	0.0306573	0	0	0	0.287067	Macrophage	Cln6
1353	0.0305477	0	0	0	0.28648	Macrophage	Lbr
1354	0.0304411	0	0	0	0.285957	Macrophage	Slc37a2
1355	0.0303374	0	0	0	0.285338	Macrophage	Tm9sf3
1356	0.0302365	0	0	0	0.283442	Macrophage	Ptprj
1357	0.0301383	0	0	0	0.277485	Macrophage	Rtf1
1358	0.0300427	0	0	0	0.276467	Macrophage	Smim12
1359	0.0299495	0	0	0	0.275155	Macrophage	Mrps12
1360	0.0298586	0	0	0	0.273529	Macrophage	Rab8a
1361	0.0297698	0	0	0	0.273225	Macrophage	Slc4a7
1362	0.0296829	0	0	0	0.27259	Macrophage	Gng10
1363	0.0295978	0	0	0	0.272227	Macrophage	Elk3
1364	0.0295144	0	0	0	0.267802	Macrophage	Gtf2f1
1365	0.0294325	0	0	0	0.267795	Macrophage	Adam15
1366	0.0293519	0	0	0	0.26737	Macrophage	Ola1
1367	0.0292724	0	0	0	0.266291	Macrophage	Tbl1xr1
1368	0.0291936	0	0	0	0.263434	Macrophage	Zbtb7a
1369	0.0291152	0	0	0	0.261568	Macrophage	Mrfap1
1370	0.0290368	0	0	0	0.260281	Macrophage	Abr
1371	0.0289583	0	0	0	0.256425	Macrophage	Aida
1372	0.0288795	0	0	0	0.256393	Macrophage	Slc8b1
1373	0.0288002	0	0	0	0.256059	Macrophage	Dld
1374	0.0287203	0	0	0	0.255678	Macrophage	Tmem126b
1375	0.0286399	0	0	0	0.255356	Macrophage	Chchd7
1376	0.0285588	0	0	0	0.254661	Macrophage	Anxa7
1377	0.028477	0	0	0	0.253199	Macrophage	Ccnh
1378	0.0283946	0	0	0	0.2514	Macrophage	Psmc4
1379	0.0283116	0	0	0	0.251387	Macrophage	Galnt7
1380	0.028228	0	0	0	0.24998	Macrophage	Noc2l
1381	0.0281439	0	0	0	0.249636	Macrophage	Sp110
1382	0.0280592	0	0	0	0.249028	Macrophage	Btf3l4
1383	0.027974	0	0	0	0.247575	Macrophage	Morf4l2
1384	0.0278882	0	0	0	0.24716	Macrophage	Impdh1
1385	0.027802	0	0	0	0.246894	Macrophage	Pdzd11
1386	0.0277153	0	0	0	0.246592	Macrophage	Phyh
1387	0.0276279	0	0	0	0.246272	Macrophage	Prmt1
1388	0.0275399	0	0	0	0.245232	Macrophage	Itgav
1389	0.0274513	0	0	0	0.242758	Macrophage	Hint2
1390	0.027362	0	0	0	0.242466	Macrophage	Ndufa10
1391	0.0272721	0	0	0	0.24015	Macrophage	Pole3
1392	0.0271815	0	0	0	0.240014	Macrophage	Gatad2a
1393	0.0270903	0	0	0	0.239958	Macrophage	Thoc7
1394	0.0269983	0	0	0	0.239488	Macrophage	Dnm2
1395	0.0269057	0	0	0	0.235889	Macrophage	Tap2
1396	0.0268122	0	0	0	0.235879	Macrophage	Arhgap25
1397	0.0267178	0	0	0	0.23466	Macrophage	Cops6
1398	0.0266227	0	0	0	0.231667	Macrophage	Hacd2
1399	0.0265266	0	0	0	0.22905	Macrophage	Hmox2
1400	0.0264297	0	0	0	0.226513	Macrophage	Brd2
1401	0.0263319	0	0	0	0.225445	Macrophage	Spag7
1402	0.026233	0	0	0	0.225097	Macrophage	Cyp20a1
1403	0.0261332	0	0	0	0.223351	Macrophage	Atxn10
1404	0.0260322	0	0	0	0.223247	Macrophage	Pafah1b2
1405	0.0259301	0	0	0	0.221295	Macrophage	Gmpr2
1406	0.0258268	0	0	0	0.218598	Macrophage	Meaf6
1407	0.0257224	0	0	0	0.218105	Macrophage	Lsm7
1408	0.0256167	0	0	0	0.217197	Macrophage	Selplg
1409	0.0255097	0	0	0	0.216484	Macrophage	Trappc4
1410	0.0254014	0	0	0	0.215752	Macrophage	Ahsa1
1411	0.0252918	0	0	0	0.215417	Macrophage	Il16
1412	0.025181	0	0	0	0.21368	Macrophage	Ebna1bp2
1413	0.0250689	0	0	0	0.213107	Macrophage	Stt3a
1414	0.0249555	0	0	0	0.212044	Macrophage	Sorl1
1415	0.0248409	0	0	0	0.211373	Macrophage	Foxo3
1416	0.0247247	0	0	0	0.210489	Macrophage	Mboat7
1417	0.0246071	0	0	0	0.210077	Macrophage	Stk10
1418	0.0244876	0	0	0	0.209905	Macrophage	Ei24
1419	0.0243663	0	0	0	0.209744	Macrophage	Exoc5
1420	0.0242429	0	0	0	0.20969	Macrophage	Elovl1
1421	0.0241172	0	0	0	0.209054	Macrophage	Taok3
1422	0.0239891	0	0	0	0.207982	Macrophage	Hagh
1423	0.0238585	0	0	0	0.206947	Macrophage	Tmf1
1424	0.0237254	0	0	0	0.20608	Macrophage	Map7d1
1425	0.0235897	0	0	0	0.203565	Macrophage	Cyb561d2
1426	0.0234514	0	0	0	0.20329	Macrophage	Vps26a
1427	0.0233106	0	0	0	0.201178	Macrophage	Hnrnpr
1428	0.0231671	0	0	0	0.198523	Macrophage	Gpatch4
1429	0.0230209	0	0	0	0.198368	Macrophage	Ppm1m
1430	0.022872	0	0	0	0.19483	Macrophage	Rab8b
1431	0.0227206	0	0	0	0.194235	Macrophage	Sdad1
1432	0.0225666	0	0	0	0.189895	Macrophage	Adrm1
1433	0.0224101	0	0	0	0.18988	Macrophage	Cisd1
1434	0.0222513	0	0	0	0.187483	Macrophage	Shisa5
1435	0.02209	0	0	0	0.18686	Macrophage	Tnip2
1436	0.0219265	0	0	0	0.185982	Macrophage	Vps35
1437	0.0217607	0	0	0	0.185818	Macrophage	Ap1g1
1438	0.0215928	0	0	0	0.185241	Macrophage	Tmem183a
1439	0.0214228	0	0	0	0.184497	Macrophage	Nub1
1440	0.0212508	0	0	0	0.184098	Macrophage	Mrps25
1441	0.0210769	0	0	0	0.18406	Macrophage	Ubac1
1442	0.020901	0	0	0	0.183901	Macrophage	Actr1a
1443	0.0207234	0	0	0	0.182741	Macrophage	Ltbr
1444	0.020544	0	0	0	0.182702	Macrophage	Rapgef1
1445	0.0203631	0	0	0	0.182126	Macrophage	Rbbp4
1446	0.0201804	0	0	0	0.181941	Macrophage	Krcc1
1447	0.0199962	0	0	0	0.181684	Macrophage	Eef1g
1448	0.0198104	0	0	0	0.179921	Macrophage	Nktr
1449	0.0196234	0	0	0	0.179518	Macrophage	Acsl5
1450	0.0194352	0	0	0	0.179481	Macrophage	Utp18
1451	0.019246	0	0	0	0.178729	Macrophage	Trmt112
1452	0.0190561	0	0	0	0.177526	Macrophage	Mrpl17
1453	0.0188656	0	0	0	0.177461	Macrophage	1110038F14Rik
1454	0.0186747	0	0	0	0.177376	Macrophage	Nsf
1455	0.0184837	0	0	0	0.177016	Macrophage	Sdhaf2
1456	0.0182927	0	0	0	0.176738	Macrophage	Klf10
1457	0.0181019	0	0	0	0.175566	Macrophage	Zcchc17
1458	0.0179118	0	0	0	0.175352	Macrophage	Stoml2
1459	0.0177226	0	0	0	0.173495	Macrophage	Sgpl1
1460	0.0175344	0	0	0	0.17331	Macrophage	Spty2d1
1461	0.0173476	0	0	0	0.171838	Macrophage	Sec24d
1462	0.0171624	0	0	0	0.171576	Macrophage	Nelfe
1463	0.016979	0	0	0	0.171562	Macrophage	Rab11a
1464	0.0167975	0	0	0	0.16541	Macrophage	Lima1
1465	0.0166184	0	0	0	0.164677	Macrophage	Nifk
1466	0.0164419	0	0	0	0.164627	Macrophage	Cops8
1467	0.0162685	0	0	0	0.164074	Macrophage	Tcea1
1468	0.0160985	0	0	0	0.161207	Macrophage	Pgm2
1469	0.0159321	0	0	0	0.159276	Macrophage	Slc39a3
1470	0.0157695	0	0	0	0.156661	Macrophage	Hps3
1471	0.0156111	0	0	0	0.156636	Macrophage	Lsm1
1472	0.0154571	0	0	0	0.156202	Macrophage	Tmem87b
1473	0.0153078	0	0	0	0.155488	Macrophage	Pygl
1474	0.0151634	0	0	0	0.155178	Macrophage	Idh3b
1475	0.0150243	0	0	0	0.152174	Macrophage	Stx8
1476	0.0148906	0	0	0	0.152091	Macrophage	Mif4gd
1477	0.0147627	0	0	0	0.151103	Macrophage	Unc93b1
1478	0.0146406	0	0	0	0.15085	Macrophage	Cish
1479	0.0145246	0	0	0	0.14992	Macrophage	Mrpl28
1480	0.0144147	0	0	0	0.149867	Macrophage	Alg3
1481	0.0143111	0	0	0	0.147729	Macrophage	Myo1c
1482	0.0142139	0	0	0	0.146398	Macrophage	Rara
1483	0.0141228	0	0	0	0.14546	Macrophage	Hgsnat
1484	0.0140377	0	0	0	0.144859	Macrophage	Htatsf1
1485	0.0139585	0	0	0	0.144269	Macrophage	Commd4
1486	0.013885	0	0	0	0.142872	Macrophage	Pym1
1487	0.013817	0	0	0	0.14205	Macrophage	Afg3l2
1488	0.0137543	0	0	0	0.14198	Macrophage	Ccdc124
1489	0.0136967	0	0	0	0.139766	Macrophage	Rnf187
1490	0.0136441	0	0	0	0.138145	Macrophage	Jkamp
1491	0.0135964	0	0	0	0.136533	Macrophage	Dnase1l1
1492	0.0135534	0	0	0	0.135766	Macrophage	Lat2
1493	0.0135149	0	0	0	0.134997	Macrophage	Bad
1494	0.0134809	0	0	0	0.132228	Macrophage	Leprotl1
1495	0.0134512	0	0	0	0.131866	Macrophage	Ube2v2
1496	0.0134256	0	0	0	0.130836	Macrophage	Arhgap24
1497	0.013404	0	0	0	0.129382	Macrophage	Nek6
1498	0.0133861	0	0	0	0.128205	Macrophage	Rmdn1
1499	0.013372	0	0	0	0.128044	Macrophage	Lpp
1500	0.0133613	0	0	0	0.126781	Macrophage	Plekhj1
1501	0.0133541	0	0	0	0.125873	Macrophage	Ncoa3
1502	0.0133503	0	0	0	0.125263	Macrophage	Aamp
1503	0.0133496	0	0	0	0.124687	Macrophage	Ppfia1
1504	0.0133519	0	0	0	0.12298	Macrophage	Aifm1
1505	0.0133572	0	0	0	0.12296	Macrophage	Taf10
1506	0.013365	0	0	0	0.12122	Macrophage	Cd2ap
1507	0.0133754	0	0	0	0.118715	Macrophage	Aga
1508	0.0133881	0	0	0	0.118445	Macrophage	Ptpn2
1509	0.0134032	0	0	0	0.116622	Macrophage	Micu1
1510	0.0134206	0	0	0	0.116043	Macrophage	Exoc1
1511	0.0134402	0	0	0	0.115865	Macrophage	Rab9
1512	0.013462	0	0	0	0.11463	Macrophage	Hdac1
1513	0.0134862	0	0	0	0.114111	Macrophage	Mrpl3
1514	0.0135127	0	0	0	0.112593	Macrophage	Sh2b3
1515	0.0135417	0	0	0	0.110398	Macrophage	Anapc5
1516	0.0135733	0	0	0	0.110362	Macrophage	Stard3
1517	0.0136076	0	0	0	0.110092	Macrophage	Dnajc13
1518	0.0136445	0	0	0	0.109744	Macrophage	Poldip2
1519	0.0136842	0	0	0	0.10971	Macrophage	Tet2
1520	0.0137266	0	0	0	0.109457	Macrophage	Rtcb
1521	0.0137716	0	0	0	0.108984	Macrophage	Ap3m1
1522	0.0138191	0	0	0	0.108844	Macrophage	Rpf1
1523	0.0138688	0	0	0	0.108011	Macrophage	Clint1
1524	0.0139207	0	0	0	0.106694	Macrophage	Pef1
1525	0.0139745	0	0	0	0.106394	Macrophage	Msra
1526	0.01403	0	0	0	0.105503	Macrophage	Pik3cb
1527	0.0140869	0	0	0	0.10544	Macrophage	Sharpin
1528	0.0141451	0	0	0	0.105437	Macrophage	Ppm1b
1529	0.0142044	0	0	0	0.104795	Macrophage	Fam91a1
1530	0.0142646	0	0	0	0.102454	Macrophage	Smim10l1
1531	0.0143256	0	0	0	0.102048	Macrophage	Baiap2
1532	0.0143871	0	0	0	0.101108	Macrophage	Dnajc9
1533	0.0144492	0	0	0	0.100907	Macrophage	Pfdn4
1534	0.0145116	0	0	0	0.100215	Macrophage	Hexim1
1535	0.0145745	0	0	0	0.0997876	Macrophage	Rpf2
1536	0.0146376	0	0	0	0.0978793	Macrophage	Ehd4
1537	0.014701	0	0	0	0.0976284	Macrophage	Eif3b
1538	0.0147647	0	0	0	0.0966736	Macrophage	Ing2
1539	0.0148285	0	0	0	0.0962424	Macrophage	Tgfbr2
1540	0.0148924	0	0	0	0.0957847	Macrophage	Nudt16
1541	0.0149563	0	0	0	0.0944726	Macrophage	Lrrc8c
1542	0.0150199	0	0	0	0.0941378	Macrophage	Arhgap30
1543	0.0150832	0	0	0	0.0940734	Macrophage	Cep63
1544	0.0151459	0	0	0	0.0920846	Macrophage	Scimp
1545	0.015208	0	0	0	0.0915282	Macrophage	Arl8b
1546	0.0152693	0	0	0	0.0913452	Macrophage	Hax1
1547	0.0153298	0	0	0	0.0911519	Macrophage	2610507B11Rik
1548	0.0153895	0	0	0	0.0905714	Macrophage	Tsnax
1549	0.0154482	0	0	0	0.0904104	Macrophage	Taf11
1550	0.015506	0	0	0	0.0897298	Macrophage	Dlgap4
1551	0.0155629	0	0	0	0.0895167	Macrophage	Cops3
1552	0.0156187	0	0	0	0.0889049	Macrophage	Mvb12a
1553	0.0156736	0	0	0	0.0877049	Macrophage	Abi3
1554	0.0157274	0	0	0	0.0870287	Macrophage	Gtpbp4
1555	0.0157801	0	0	0	0.0862237	Macrophage	Colgalt1
1556	0.0158315	0	0	0	0.0856069	Macrophage	2310033P09Rik
1557	0.0158815	0	0	0	0.0854442	Macrophage	Smc2
1558	0.01593	0	0	0	0.0848123	Macrophage	Psen1
1559	0.015977	0	0	0	0.0847478	Macrophage	Stx18
1560	0.0160225	0	0	0	0.0837251	Macrophage	Plcb2
1561	0.0160665	0	0	0	0.0835686	Macrophage	Stk40
1562	0.016109	0	0	0	0.0814244	Macrophage	Rest
1563	0.01615	0	0	0	0.0813832	Macrophage	Brcc3
1564	0.0161895	0	0	0	0.0804903	Macrophage	Mbd3
1565	0.0162276	0	0	0	0.0802246	Macrophage	Klhl6
1566	0.0162642	0	0	0	0.0797827	Macrophage	Clptm1l
1567	0.0162993	0	0	0	0.0776384	Macrophage	Ccz1
1568	0.016333	0	0	0	0.0767571	Macrophage	Rsrc1
1569	0.0163653	0	0	0	0.0756171	Macrophage	Dera
1570	0.0163961	0	0	0	0.075451	Macrophage	Uso1
1571	0.0164254	0	0	0	0.0752978	Macrophage	Xpnpep1
1572	0.0164531	0	0	0	0.0750149	Macrophage	Sumf1
1573	0.0164794	0	0	0	0.0748498	Macrophage	Slc52a2
1574	0.0165041	0	0	0	0.0745429	Macrophage	Arl2bp
1575	0.0165273	0	0	0	0.0741228	Macrophage	Mrps10
1576	0.016549	0	0	0	0.0735743	Macrophage	Mospd2
1577	0.0165691	0	0	0	0.0723121	Macrophage	Man1a2
1578	0.0165879	0	0	0	0.0715152	Macrophage	Tnrc6a
1579	0.0166053	0	0	0	0.0712008	Macrophage	Gtf2f2
1580	0.0166212	0	0	0	0.0709554	Macrophage	Aatf
1581	0.0166358	0	0	0	0.0696825	Macrophage	Slc39a7
1582	0.0166491	0	0	0	0.0682236	Macrophage	Hat1
1583	0.016661	0	0	0	0.0678598	Macrophage	Ssh1
1584	0.0166716	0	0	0	0.065268	Macrophage	Ciao1
1585	0.0166809	0	0	0	0.0652234	Macrophage	Nudt16l1
1586	0.016689	0	0	0	0.065155	Macrophage	Trappc3
1587	0.0166959	0	0	0	0.0648178	Macrophage	Cdk5rap3
1588	0.0167017	0	0	0	0.0641925	Macrophage	Itfg1
1589	0.0167066	0	0	0	0.0633619	Macrophage	Med29
1590	0.0167107	0	0	0	0.0612771	Macrophage	Psma6
1591	0.0167143	0	0	0	0.061167	Macrophage	Chmp1a
1592	0.0167173	0	0	0	0.0606626	Macrophage	Cfap36
1593	0.0167201	0	0	0	0.0602701	Macrophage	Nkap
1594	0.0167228	0	0	0	0.0595288	Macrophage	Amz2
1595	0.0167254	0	0	0	0.0588397	Macrophage	Snapin
1596	0.0167283	0	0	0	0.0587754	Macrophage	Rnf19b
1597	0.0167314	0	0	0	0.0568706	Macrophage	Rfc2
1598	0.0167352	0	0	0	0.0567134	Macrophage	Cyth1
1599	0.0167396	0	0	0	0.0566259	Macrophage	Rbm18
1600	0.0167451	0	0	0	0.0546883	Macrophage	Dnajc25
1601	0.0167515	0	0	0	0.0546466	Macrophage	Ercc1
1602	0.0167591	0	0	0	0.0540705	Macrophage	Gak
1603	0.016768	0	0	0	0.0539303	Macrophage	Snx4
1604	0.0167782	0	0	0	0.0536553	Macrophage	Gmppb
1605	0.0167898	0	0	0	0.052913	Macrophage	Zdhhc20
1606	0.0168029	0	0	0	0.0524208	Macrophage	Psmd12
1607	0.0168173	0	0	0	0.0523908	Macrophage	Snapc5
1608	0.0168332	0	0	0	0.0519251	Macrophage	1810013L24Rik
1609	0.0168504	0	0	0	0.051862	Macrophage	Acin1
1610	0.016869	0	0	0	0.0513887	Macrophage	Pabpn1
1611	0.016889	0	0	0	0.0513287	Macrophage	Zmat5
1612	0.0169103	0	0	0	0.0509128	Macrophage	Nfyc
1613	0.0169328	0	0	0	0.0503184	Macrophage	Brms1
1614	0.0169565	0	0	0	0.0497254	Macrophage	Txndc15
1615	0.0169811	0	0	0	0.0488752	Macrophage	Pop4
1616	0.0170064	0	0	0	0.0479849	Macrophage	Emc2
1617	0.0170323	0	0	0	0.0478559	Macrophage	St3gal1
1618	0.0170586	0	0	0	0.0476824	Macrophage	Dnpep
1619	0.017085	0	0	0	0.0476284	Macrophage	Sdha
1620	0.0171114	0	0	0	0.0464127	Macrophage	Rbm42
1621	0.0171376	0	0	0	0.0458811	Macrophage	Dtnbp1
1622	0.0171634	0	0	0	0.0452327	Macrophage	Mrpl19
1623	0.0171886	0	0	0	0.0439003	Macrophage	Ube2m
1624	0.017213	0	0	0	0.0434716	Macrophage	Acbd3
1625	0.0172366	0	0	0	0.043381	Macrophage	Ric8a
1626	0.0172591	0	0	0	0.0430731	Macrophage	Dnttip1
1627	0.0172803	0	0	0	0.0425521	Macrophage	Tes
1628	0.0173001	0	0	0	0.0422727	Macrophage	Aig1
1629	0.0173183	0	0	0	0.0417002	Macrophage	Pum1
1630	0.0173347	0	0	0	0.0413151	Macrophage	Rps6kb2
1631	0.0173492	0	0	0	0.0411857	Macrophage	Ptbp1
1632	0.0173615	0	0	0	0.0405351	Macrophage	Mlf2
1633	0.0173714	0	0	0	0.0399681	Macrophage	Farsb
1634	0.0173789	0	0	0	0.0387162	Macrophage	Wbp2
1635	0.0173839	0	0	0	0.0380752	Macrophage	Fh1
1636	0.0173864	0	0	0	0.0373205	Macrophage	Pink1
1637	0.0173861	0	0	0	0.037063	Macrophage	Rsbn1l
1638	0.0173831	0	0	0	0.03511	Macrophage	Smarca2
1639	0.0173773	0	0	0	0.0330035	Macrophage	Zmynd8
1640	0.0173687	0	0	0	0.0329415	Macrophage	Cwc27
1641	0.0173574	0	0	0	0.0328072	Macrophage	Ddrgk1
1642	0.0173434	0	0	0	0.0325912	Macrophage	Cops4
1643	0.0173268	0	0	0	0.032399	Macrophage	Baz2b
1644	0.0173077	0	0	0	0.0322824	Macrophage	Etv6
1645	0.0172861	0	0	0	0.0311641	Macrophage	Stard7
1646	0.017262	0	0	0	0.0306237	Macrophage	Zfp655
1647	0.0172356	0	0	0	0.029905	Macrophage	Nip7
1648	0.0172067	0	0	0	0.0293048	Macrophage	Usp14
1649	0.0171753	0	0	0	0.0287144	Macrophage	Gpat4
1650	0.0171414	0	0	0	0.0280015	Macrophage	Thoc6
1651	0.0171048	0	0	0	0.0272634	Macrophage	Adcy7
1652	0.0170655	0	0	0	0.0270616	Macrophage	Stx5a
1653	0.0170235	0	0	0	0.0253086	Macrophage	Lyrm4
1654	0.0169787	0	0	0	0.0245803	Macrophage	Tmem242
1655	0.016931	0	0	0	0.0244311	Macrophage	Mrps14
1656	0.0168804	0	0	0	0.0242714	Macrophage	Eif2ak2
1657	0.0168268	0	0	0	0.0238465	Macrophage	Mrps26
1658	0.01677	0	0	0	0.0227815	Macrophage	Grk6
1659	0.01671	0	0	0	0.0224995	Macrophage	Ccdc12
1660	0.0166466	0	0	0	0.0217463	Macrophage	Raly
1661	0.0165799	0	0	0	0.0211419	Macrophage	Cryzl1
1662	0.0165099	0	0	0	0.0208558	Macrophage	Cul1
1663	0.0164365	0	0	0	0.020586	Macrophage	Plekho2
1664	0.0163597	0	0	0	0.0203617	Macrophage	Tsg101
1665	0.0162796	0	0	0	0.0200177	Macrophage	Ddx1
1666	0.0161962	0	0	0	0.0199021	Macrophage	Phip
1667	0.0161094	0	0	0	0.0193267	Macrophage	Psmf1
1668	0.0160195	0	0	0	0.019245	Macrophage	Mrps28
1669	0.0159263	0	0	0	0.019236	Macrophage	Adh5
1670	0.0158299	0	0	0	0.018639	Macrophage	Snx8
1671	0.0157304	0	0	0	0.0185639	Macrophage	Tfg
1672	0.0156277	0	0	0	0.0182349	Macrophage	Larp4b
1673	0.015522	0	0	0	0.018031	Macrophage	Mrps11
1674	0.0154132	0	0	0	0.0179719	Macrophage	Sar1a
1675	0.0153014	0	0	0	0.0178921	Macrophage	Ptgr1
1676	0.0151866	0	0	0	0.0175941	Macrophage	Atg5
1677	0.015069	0	0	0	0.0173636	Macrophage	Safb2
1678	0.0149486	0	0	0	0.0163386	Macrophage	Wbp11
1679	0.0148255	0	0	0	0.0159437	Macrophage	Crtap
1680	0.0147	0	0	0	0.0157548	Macrophage	Msl3
1681	0.0145721	0	0	0	0.0153673	Macrophage	Gpbp1
1682	0.014442	0	0	0	0.0153105	Macrophage	Mark3
1683	0.0143097	0	0	0	0.0151	Macrophage	Prpf38a
1684	0.0141754	0	0	0	0.0149984	Macrophage	Adar
1685	0.0140392	0	0	0	0.0145538	Macrophage	Ptpn9
1686	0.0139011	0	0	0	0.0138117	Macrophage	Actr10
1687	0.0137614	0	0	0	0.0131014	Macrophage	Atpaf2
1688	0.0136202	0	0	0	0.0127111	Macrophage	Fam214b
1689	0.0134776	0	0	0	0.0118977	Macrophage	Timm17b
1690	0.0133339	0	0	0	0.0114149	Macrophage	Cnot8
1691	0.0131892	0	0	0	0.0113328	Macrophage	Ciapin1
1692	0.0130437	0	0	0	0.0100111	Macrophage	Dusp22
1693	0.0128975	0	0	0	0.00993455	Macrophage	Stk25
1694	0.0127508	0	0	0	0.00913264	Macrophage	Sacm1l
1695	0.0126037	0	0	0	0.00898076	Macrophage	Polr2a
1696	0.0124564	0	0	0	0.00829114	Macrophage	Mmd
1697	0.0123089	0	0	0	0.00829056	Macrophage	Vps41
1698	0.0121615	0	0	0	0.00823513	Macrophage	Rassf3
1699	0.0120142	0	0	0	0.00813028	Macrophage	Rrp15
1700	0.0118672	0	0	0	0.00811753	Macrophage	Slc44a2
1701	0.0117207	0	0	0	0.00808017	Macrophage	Cers2
1702	0.0115746	0	0	0	0.00736269	Macrophage	Dnajc21
1703	0.0114292	0	0	0	0.00708074	Macrophage	Drg2
1704	0.0112843	0	0	0	0.00643398	Macrophage	Asl
1705	0.01114	0	0	0	0.00625965	Macrophage	Rnps1
1706	0.0109963	0	0	0	0.00585273	Macrophage	Cdc16
1707	0.0108532	0	0	0	0.00540623	Macrophage	Phax
1708	0.0107105	0	0	0	0.00507707	Macrophage	Prrc1
1709	0.0105683	0	0	0	0.00477296	Macrophage	Hcfc1
1710	0.0104265	0	0	0	0.00474621	Macrophage	Mgrn1
1711	0.0102852	0	0	0	0.0045582	Macrophage	Armc1
1712	0.0101445	0	0	0	0.00435198	Macrophage	Rrp7a
1713	0.0100043	0	0	0	0.0028709	Macrophage	Fbxw2
1714	0.00986482	0	0	0	0.00262901	Macrophage	Mrpl22
1715	0.00972593	0	0	0	0.00177535	Macrophage	Dnajc2
1716	0.00958769	0	0	0	0.00135641	Macrophage	Tinf2
1717	0.00945014	0	0	0	0.000987181	Macrophage	Arl1
1718	0.00931334	0	0	0	-0.000601087	Macrophage	Wdr45b
1719	0.00917733	0	0	0	-0.00116714	Macrophage	Cyb5b
1720	0.00904218	0	0	0	-0.00147099	Macrophage	Tpgs2
1721	0.00890802	0	0	0	-0.00156088	Macrophage	Acbd5
1722	0.00877492	0	0	0	-0.00175179	Macrophage	Sf3a3
1723	0.00864294	0	0	0	-0.0020186	Macrophage	Safb
1724	0.00851212	0	0	0	-0.00249718	Macrophage	Abhd17a
1725	0.00838248	0	0	0	-0.00269737	Macrophage	Gtf2h1
1726	0.008254	0	0	0	-0.00333345	Macrophage	Gorasp2
1727	0.00812663	0	0	0	-0.00351998	Macrophage	Clns1a
1728	0.00800034	0	0	0	-0.00441559	Macrophage	Fam76a
1729	0.00787512	0	0	0	-0.00448776	Macrophage	Mrpl36
1730	0.00775091	0	0	0	-0.00451849	Macrophage	Tor2a
1731	0.0076277	0	0	0	-0.00486489	Macrophage	Carhsp1
1732	0.00750546	0	0	0	-0.00537374	Macrophage	Scnm1
1733	0.00738417	0	0	0	-0.00537444	Macrophage	Coq9
1734	0.00726371	0	0	0	-0.00541553	Macrophage	Slc12a9
1735	0.00714398	0	0	0	-0.00557938	Macrophage	Erlin1
1736	0.00702487	0	0	0	-0.00593471	Macrophage	Hibadh
1737	0.00690636	0	0	0	-0.00629957	Macrophage	Pip5k1c
1738	0.00678844	0	0	0	-0.00639106	Macrophage	Lfng
1739	0.00667102	0	0	0	-0.0064726	Macrophage	Nubp2
1740	0.00655401	0	0	0	-0.00678796	Macrophage	Galk1
1741	0.00643731	0	0	0	-0.00721342	Macrophage	Sco2
1742	0.00632075	0	0	0	-0.00749994	Macrophage	Smarce1
1743	0.0062042	0	0	0	-0.00756399	Macrophage	Tmem245
1744	0.00608747	0	0	0	-0.00790785	Macrophage	Setd3
1745	0.0059704	0	0	0	-0.00904279	Macrophage	Eci2
1746	0.00585281	0	0	0	-0.00928634	Macrophage	Hint3
1747	0.00573451	0	0	0	-0.00929174	Macrophage	Tmem19
1748	0.00561536	0	0	0	-0.0104081	Macrophage	Sugt1
1749	0.00549519	0	0	0	-0.0112156	Macrophage	Mob4
1750	0.00537383	0	0	0	-0.0114293	Macrophage	Daxx
1751	0.00525107	0	0	0	-0.0126023	Macrophage	Rtca
1752	0.00512678	0	0	0	-0.0129442	Macrophage	Zcchc9
1753	0.00500084	0	0	0	-0.0135044	Macrophage	Psmd10
1754	0.00487317	0	0	0	-0.0137454	Macrophage	Ctnnbl1
1755	0.00474368	0	0	0	-0.0140362	Macrophage	Med1
1756	0.00461226	0	0	0	-0.0141245	Macrophage	Tesk1
1757	0.00447882	0	0	0	-0.0142829	Macrophage	Ppp1r8
1758	0.00434331	0	0	0	-0.014775	Macrophage	Hnrnpl
1759	0.0042057	0	0	0	-0.0149552	Macrophage	Mpnd
1760	0.00406605	0	0	0	-0.0151013	Macrophage	Ints10
1761	0.00392447	0	0	0	-0.0155897	Macrophage	C1galt1c1
1762	0.00378106	0	0	0	-0.0156436	Macrophage	Aldh9a1
1763	0.00363597	0	0	0	-0.0163522	Macrophage	Wdr46
1764	0.00348937	0	0	0	-0.0165135	Macrophage	Nkiras2
1765	0.00334146	0	0	0	-0.016526	Macrophage	Arfrp1
1766	0.0031924	0	0	0	-0.0166119	Macrophage	Slc50a1
1767	0.00304237	0	0	0	-0.0173977	Macrophage	Nxt1
1768	0.00289156	0	0	0	-0.0174747	Macrophage	Zdhhc21
1769	0.00274019	0	0	0	-0.0177879	Macrophage	Mbd1
1770	0.00258843	0	0	0	-0.0186889	Macrophage	Dcun1d1
1771	0.00243648	0	0	0	-0.01899	Macrophage	Tbc1d22a
1772	0.0022845	0	0	0	-0.0190791	Macrophage	Tor1aip2
1773	0.00213268	0	0	0	-0.0195446	Macrophage	Exosc3
1774	0.00198125	0	0	0	-0.0199031	Macrophage	Fbxl5
1775	0.00183042	0	0	0	-0.019941	Macrophage	Uba3
1776	0.00168036	0	0	0	-0.0201555	Macrophage	Zfp511
1777	0.00153126	0	0	0	-0.0203763	Macrophage	Trappc6b
1778	0.00138331	0	0	0	-0.0206663	Macrophage	Knop1
1779	0.0012367	0	0	0	-0.0216017	Macrophage	Wdr70
1780	0.00109163	0	0	0	-0.0216039	Macrophage	Fam3a
1781	0.000948339	0	0	0	-0.0218468	Macrophage	Sar1b
1782	0.000807031	0	0	0	-0.021918	Macrophage	Ddx41
1783	0.000667862	0	0	0	-0.02197	Macrophage	Pitpnb
1784	0.000530923	0	0	0	-0.0220854	Macrophage	Pmpcb
1785	0.000396281	0	0	0	-0.0224247	Macrophage	Plrg1
1786	0.000264012	0	0	0	-0.0225883	Macrophage	Asb8
1787	0.000134242	0	0	0	-0.0226441	Macrophage	Yipf4
1788	7.09265e-06	0	0	0	-0.0228329	Macrophage	Scyl1
1789	-0.000117349	0	0	0	-0.0228937	Macrophage	Hccs
1790	-0.00023905	0	0	0	-0.0230632	Macrophage	Tmub1
1791	-0.000357984	0	0	0	-0.0233743	Macrophage	Slc4a2
1792	-0.000474128	0	0	0	-0.0234209	Macrophage	Naa60
1793	-0.000587467	0	0	0	-0.0238446	Macrophage	Slc38a2
1794	-0.000698028	0	0	0	-0.02402	Macrophage	Adsl
1795	-0.000805854	0	0	0	-0.0249247	Macrophage	Ino80e
1796	-0.000910969	0	0	0	-0.0249933	Macrophage	Enoph1
1797	-0.00101341	0	0	0	-0.025319	Macrophage	Mrpl35
1798	-0.00111325	0	0	0	-0.0253833	Macrophage	Rab5a
1799	-0.00121058	0	0	0	-0.0254604	Macrophage	Atg4b
1800	-0.00130553	0	0	0	-0.0256339	Macrophage	Nubp1
1801	-0.00139812	0	0	0	-0.0257639	Macrophage	Zfp131
1802	-0.00148838	0	0	0	-0.0259854	Macrophage	Pex19
1803	-0.00157633	0	0	0	-0.0260095	Macrophage	Kdm2b
1804	-0.00166196	0	0	0	-0.0264859	Macrophage	Anapc13
1805	-0.00174525	0	0	0	-0.0267687	Macrophage	Ilvbl
1806	-0.00182618	0	0	0	-0.0267749	Macrophage	Ppih
1807	-0.00190474	0	0	0	-0.0268401	Macrophage	Abtb1
1808	-0.00198091	0	0	0	-0.0269006	Macrophage	Smchd1
1809	-0.00205472	0	0	0	-0.0269883	Macrophage	Babam1
1810	-0.00212617	0	0	0	-0.0275533	Macrophage	Farsa
1811	-0.00219531	0	0	0	-0.0280132	Macrophage	Ube4a
1812	-0.00226222	0	0	0	-0.0281084	Macrophage	Impa1
1813	-0.00232697	0	0	0	-0.0282131	Macrophage	Tsc22d4
1814	-0.00238968	0	0	0	-0.0285425	Macrophage	Rock2
1815	-0.00245042	0	0	0	-0.0288164	Macrophage	Rabgap1
1816	-0.00250921	0	0	0	-0.0291736	Macrophage	Eri3
1817	-0.00256607	0	0	0	-0.0294367	Macrophage	Elmo1
1818	-0.00262101	0	0	0	-0.0294678	Macrophage	Dhx9
1819	-0.00267403	0	0	0	-0.0296269	Macrophage	Desi2
1820	-0.00272507	0	0	0	-0.0300929	Macrophage	Keap1
1821	-0.00277406	0	0	0	-0.0301143	Macrophage	Nipsnap3b
1822	-0.00282094	0	0	0	-0.0303618	Macrophage	Faap20
1823	-0.00286569	0	0	0	-0.0304285	Macrophage	Cs
1824	-0.0029083	0	0	0	-0.0305086	Macrophage	Cbx1
1825	-0.00294877	0	0	0	-0.0309899	Macrophage	Sec24b
1826	-0.0029871	0	0	0	-0.0310395	Macrophage	Aimp2
1827	-0.00302332	0	0	0	-0.0310486	Macrophage	Tbc1d23
1828	-0.00305751	0	0	0	-0.0317358	Macrophage	Eif2b5
1829	-0.0030897	0	0	0	-0.031835	Macrophage	Eif1ad
1830	-0.00311996	0	0	0	-0.0320632	Macrophage	Pigk
1831	-0.00314831	0	0	0	-0.0328592	Macrophage	Megf9
1832	-0.00317478	0	0	0	-0.0329961	Macrophage	Samm50
1833	-0.00319939	0	0	0	-0.0331469	Macrophage	Snrnp40
1834	-0.00322216	0	0	0	-0.0333638	Macrophage	Napg
1835	-0.00324311	0	0	0	-0.0334214	Macrophage	Nhlrc3
1836	-0.00326227	0	0	0	-0.0342678	Macrophage	Abhd13
1837	-0.00327961	0	0	0	-0.0344234	Macrophage	Nabp2
1838	-0.00329503	0	0	0	-0.0346282	Macrophage	Atxn7
1839	-0.00330839	0	0	0	-0.0347707	Macrophage	Seh1l
1840	-0.00331955	0	0	0	-0.0347942	Macrophage	Srpr
1841	-0.00332837	0	0	0	-0.0350483	Macrophage	Htra2
1842	-0.00333474	0	0	0	-0.0351976	Macrophage	Nufip2
1843	-0.00333861	0	0	0	-0.0353156	Macrophage	Cnot2
1844	-0.00333994	0	0	0	-0.0355521	Macrophage	Hprt
1845	-0.00333867	0	0	0	-0.0355543	Macrophage	Mcur1
1846	-0.00333475	0	0	0	-0.0359927	Macrophage	Ube2q2
1847	-0.0033281	0	0	0	-0.0361523	Macrophage	Osgep
1848	-0.00331869	0	0	0	-0.037479	Macrophage	Nbr1
1849	-0.00330649	0	0	0	-0.0375342	Macrophage	Ilkap
1850	-0.00329144	0	0	0	-0.0384549	Macrophage	Smarcb1
1851	-0.00327351	0	0	0	-0.0386386	Macrophage	Fbxo6
1852	-0.00325268	0	0	0	-0.039061	Macrophage	Ncbp3
1853	-0.00322894	0	0	0	-0.0392722	Macrophage	Commd3
1854	-0.00320228	0	0	0	-0.0395132	Macrophage	Tom1
1855	-0.00317273	0	0	0	-0.0395855	Macrophage	Ankle2
1856	-0.00314036	0	0	0	-0.0397844	Macrophage	B4galt7
1857	-0.0031052	0	0	0	-0.0398568	Macrophage	Nf1
1858	-0.0030673	0	0	0	-0.039991	Macrophage	Actl6a
1859	-0.00302669	0	0	0	-0.0400171	Macrophage	Pla2g12a
1860	-0.00298336	0	0	0	-0.0400613	Macrophage	Itch
1861	-0.00293733	0	0	0	-0.040094	Macrophage	G6pc3
1862	-0.00288861	0	0	0	-0.0401393	Macrophage	Ppil4
1863	-0.00283717	0	0	0	-0.040154	Macrophage	Jdp2
1864	-0.00278296	0	0	0	-0.0401777	Macrophage	F11r
1865	-0.002726	0	0	0	-0.0404476	Macrophage	Rap2c
1866	-0.00266631	0	0	0	-0.0406333	Macrophage	Tbrg4
1867	-0.00260397	0	0	0	-0.0406951	Macrophage	Xpo1
1868	-0.00253909	0	0	0	-0.0411093	Macrophage	Comtd1
1869	-0.00247181	0	0	0	-0.0414191	Macrophage	Fam172a
1870	-0.00240224	0	0	0	-0.0415035	Macrophage	Sema4d
1871	-0.00233052	0	0	0	-0.0421089	Macrophage	Mkrn1
1872	-0.00225684	0	0	0	-0.0427655	Macrophage	Rasa2
1873	-0.00218139	0	0	0	-0.0430296	Macrophage	Med25
1874	-0.00210441	0	0	0	-0.0430417	Macrophage	Polr3gl
1875	-0.00202612	0	0	0	-0.0431448	Macrophage	Alg5
1876	-0.00194672	0	0	0	-0.0432171	Macrophage	Casp8
1877	-0.00186643	0	0	0	-0.0432952	Macrophage	Nup85
1878	-0.00178551	0	0	0	-0.0433855	Macrophage	Cdk9
1879	-0.00170424	0	0	0	-0.0433977	Macrophage	Cryl1
1880	-0.00162289	0	0	0	-0.0436879	Macrophage	Pdcd4
1881	-0.00154178	0	0	0	-0.043973	Macrophage	Rnf6
1882	-0.00146118	0	0	0	-0.0444535	Macrophage	Cpsf2
1883	-0.00138133	0	0	0	-0.0450672	Macrophage	Tmed7
1884	-0.00130245	0	0	0	-0.0458712	Macrophage	Tob2
1885	-0.0012247	0	0	0	-0.045923	Macrophage	Rbbp8
1886	-0.00114823	0	0	0	-0.0461136	Macrophage	Cdc37l1
1887	-0.00107323	0	0	0	-0.0463711	Macrophage	Pxk
1888	-0.000999884	0	0	0	-0.046388	Macrophage	Supt16
1889	-0.000928393	0	0	0	-0.0465903	Macrophage	Dck
1890	-0.000858904	0	0	0	-0.0466164	Macrophage	Trim8
1891	-0.000791558	0	0	0	-0.0468942	Macrophage	Agpat4
1892	-0.000726519	0	0	0	-0.0469302	Macrophage	Qdpr
1893	-0.000663901	0	0	0	-0.0469632	Macrophage	Gpd2
1894	-0.000603804	0	0	0	-0.04709	Macrophage	Ddx49
1895	-0.000546335	0	0	0	-0.0476355	Macrophage	Rexo4
1896	-0.000491637	0	0	0	-0.0477075	Macrophage	Dnajc17
1897	-0.000439807	0	0	0	-0.0478085	Macrophage	Ergic2
1898	-0.000390917	0	0	0	-0.0479927	Macrophage	Zfp330
1899	-0.000344999	0	0	0	-0.0480322	Macrophage	Secisbp2l
1900	-0.000302017	0	0	0	-0.0481122	Macrophage	Tbpl1
1901	-0.000261944	0	0	0	-0.0488582	Macrophage	Mad2l2
1902	-0.000224759	0	0	0	-0.0492809	Macrophage	Rcn2
1903	-0.00019046	0	0	0	-0.0493976	Macrophage	Uri1
1904	-0.000159068	0	0	0	-0.0496935	Macrophage	Zfyve19
1905	-0.000130535	0	0	0	-0.0497194	Macrophage	Inip
1906	-0.000104761	0	0	0	-0.0502425	Macrophage	Pno1
1907	-8.1599e-05	0	0	0	-0.05042	Macrophage	Rwdd4a
1908	-6.09019e-05	0	0	0	-0.0508293	Macrophage	Vamp4
1909	-4.25356e-05	0	0	0	-0.0512323	Macrophage	Appbp2
1910	-2.63541e-05	0	0	0	-0.0514699	Macrophage	Zdhhc6
1911	-1.21941e-05	0	0	0	-0.0522701	Macrophage	Golga5
1912	1.12793e-07	0	0	0	-0.0523742	Macrophage	Hdac3
1913	1.07163e-05	0	0	0	-0.0530075	Macrophage	Pak1ip1
1914	1.97437e-05	0	0	0	-0.0530593	Macrophage	Sbf2
1915	2.73011e-05	0	0	0	-0.0531806	Macrophage	Chm
1916	3.34638e-05	0	0	0	-0.0533226	Macrophage	Urm1
1917	3.82938e-05	0	0	0	-0.0533615	Macrophage	Taf12
1918	4.18435e-05	0	0	0	-0.0534149	Macrophage	Ago3
1919	4.41623e-05	0	0	0	-0.0534596	Macrophage	Timm50
1920	4.53116e-05	0	0	0	-0.0538713	Macrophage	Acot8
1921	4.5313e-05	0	0	0	-0.0540994	Macrophage	Ttc14
1922	4.42009e-05	0	0	0	-0.0547589	Macrophage	Prpf19
1923	4.20544e-05	0	0	0	-0.0553028	Macrophage	Dcaf11
1924	3.89401e-05	0	0	0	-0.0555636	Macrophage	Rrs1
1925	3.48879e-05	0	0	0	-0.0558102	Macrophage	Tbc1d20
1926	2.99086e-05	0	0	0	-0.0558546	Macrophage	Slc25a46
1927	2.40436e-05	0	0	0	-0.0559245	Macrophage	Ptges2
1928	1.73434e-05	0	0	0	-0.0559349	Macrophage	Arfgef1
1929	9.91249e-06	0	0	0	-0.0559768	Macrophage	Map3k1
1930	1.89497e-06	0	0	0	-0.0565068	Macrophage	Flvcr2
1931	-6.558e-06	0	0	0	-0.0577385	Macrophage	Clpp
1932	-1.53045e-05	0	0	0	-0.0578208	Macrophage	Csnk2a1
1933	-2.41995e-05	0	0	0	-0.0578399	Macrophage	Zfc3h1
1934	-3.31203e-05	0	0	0	-0.0585109	Macrophage	Isoc1
1935	-4.19781e-05	0	0	0	-0.0592623	Macrophage	Ankrd39
1936	-5.07011e-05	0	0	0	-0.0595137	Macrophage	Llph
1937	-5.92535e-05	0	0	0	-0.0595758	Macrophage	Arhgef3
1938	-6.7664e-05	0	0	0	-0.0597469	Macrophage	Cenpw
1939	-7.59818e-05	0	0	0	-0.059886	Macrophage	Emc8
1940	-8.42541e-05	0	0	0	-0.0598876	Macrophage	Polr2c
1941	-9.25315e-05	0	0	0	-0.0605045	Macrophage	Vps4a
1942	-0.000100869	0	0	0	-0.0606369	Macrophage	Gpr108
1943	-0.000109287	0	0	0	-0.0607054	Macrophage	Elp5
1944	-0.000117811	0	0	0	-0.0607981	Macrophage	Snrnp35
1945	-0.000126438	0	0	0	-0.0609619	Macrophage	Tbcc
1946	-0.000135136	0	0	0	-0.0611099	Macrophage	Mtmr9
1947	-0.000143871	0	0	0	-0.061284	Macrophage	Vps36
1948	-0.000152602	0	0	0	-0.0616308	Macrophage	Flot2
1949	-0.00016124	0	0	0	-0.0619203	Macrophage	Srsf10
1950	-0.000169662	0	0	0	-0.0624592	Macrophage	Tor1a
1951	-0.000177717	0	0	0	-0.0625669	Macrophage	Cpt1a
1952	-0.000185239	0	0	0	-0.0627152	Macrophage	Map1s
1953	-0.000192109	0	0	0	-0.0631849	Macrophage	Pex2
1954	-0.00019826	0	0	0	-0.0635097	Macrophage	Gosr1
1955	-0.00020363	0	0	0	-0.0635816	Macrophage	Ddx54
1956	-0.000208159	0	0	0	-0.063631	Macrophage	Zfyve26
1957	-0.000211818	0	0	0	-0.0641819	Macrophage	Atf6b
1958	-0.000214587	0	0	0	-0.0645198	Macrophage	Tbc1d7
1959	-0.000216457	0	0	0	-0.0645589	Macrophage	Hspbp1
1960	-0.000217421	0	0	0	-0.0647803	Macrophage	Rnf115
1961	-0.000217497	0	0	0	-0.064916	Macrophage	Fubp3
1962	-0.000216759	0	0	0	-0.0650801	Macrophage	Sp3
1963	-0.00021533	0	0	0	-0.0651252	Macrophage	Uap1
1964	-0.000213335	0	0	0	-0.0652005	Macrophage	Dnajc5
1965	-0.000210918	0	0	0	-0.0657068	Macrophage	Nfu1
1966	-0.000208247	0	0	0	-0.065994	Macrophage	Cxxc1
1967	-0.000205464	0	0	0	-0.0662081	Macrophage	Txndc9
1968	-0.00020273	0	0	0	-0.0664265	Macrophage	Ndel1
1969	-0.000200224	0	0	0	-0.0665429	Macrophage	Pgp
1970	-0.000198178	0	0	0	-0.0670122	Macrophage	Rufy1
1971	-0.000196848	0	0	0	-0.0673404	Macrophage	Sap30bp
1972	-0.000196487	0	0	0	-0.0676305	Macrophage	Mrpl44
1973	-0.000197357	0	0	0	-0.0676517	Macrophage	Adprh
1974	-0.000199671	0	0	0	-0.0678142	Macrophage	Ubl4a
1975	-0.000203594	0	0	0	-0.0681732	Macrophage	Mat2b
1976	-0.000209251	0	0	0	-0.0683038	Macrophage	Pmf1
1977	-0.000216743	0	0	0	-0.0683954	Macrophage	2510039O18Rik
1978	-0.000226139	0	0	0	-0.0686564	Macrophage	Shmt2
1979	-0.000237478	0	0	0	-0.0687478	Macrophage	Prpf31
1980	-0.000250816	0	0	0	-0.0689058	Macrophage	Dusp3
1981	-0.000266201	0	0	0	-0.0690913	Macrophage	Smim20
1982	-0.000283663	0	0	0	-0.0693061	Macrophage	Cnppd1
1983	-0.000303197	0	0	0	-0.0694196	Macrophage	Gps1
1984	-0.00032477	0	0	0	-0.0696515	Macrophage	Mrpl30
1985	-0.000348366	0	0	0	-0.0697315	Macrophage	Mknk2
1986	-0.00037395	0	0	0	-0.0704303	Macrophage	Nfkbib
1987	-0.00040145	0	0	0	-0.0705236	Macrophage	Cinp
1988	-0.000430804	0	0	0	-0.0705701	Macrophage	Ocel1
1989	-0.000461963	0	0	0	-0.0707163	Macrophage	Qrich1
1990	-0.000494916	0	0	0	-0.0708371	Macrophage	Ranbp9
1991	-0.000529635	0	0	0	-0.0714719	Macrophage	Isg20l2
1992	-0.000566078	0	0	0	-0.0717179	Macrophage	Phf5a
1993	-0.0006042	0	0	0	-0.0717326	Macrophage	Ppp1r12c
1994	-0.000643989	0	0	0	-0.0719418	Macrophage	Tma16
1995	-0.000685458	0	0	0	-0.0720668	Macrophage	Ptrh1
1996	-0.000728623	0	0	0	-0.0721587	Macrophage	Fam207a
1997	-0.000773536	0	0	0	-0.0722103	Macrophage	Hps4
1998	-0.000820286	0	0	0	-0.0723116	Macrophage	Ireb2
1999	-0.000868985	0	0	0	-0.0724078	Macrophage	Dennd4a
[truncated: 889 more rows]

## Sheet: DEG in human Macs
C1QB
C1QA
SERPINA1
HLA-DRB1
HLA-DRA
SERPING1
ALOX5AP
LDHB
ALDH2
LGALS3BP
FABP4
TSPO
C1QC
CXCL3
CXCL8
CXCL2
CCL20
FOSB
AREG
CXCL5
JUN
IL1B
SPP1
CCL2
PLA2G7
TIMP1
CCL7
MAFB
S100A8
TGFBI
IL1RN
FN1
CD84
CHI3L1
MMP9
MMP7
GPNMB
CD36
LY6E
MARCO
CXCR4
BCL2A1
MDM2
CLEC4E
MS4A6A
F13A1
CD14
CCL13
MAF
MT1X
MT1G
MT1F
MT1M
MT1H
CCL18
LPL
MMP19
